# Supplementary material for: Rhizobia–diatom symbiosis fixes missing nitrogen in the ocean
Source: Nature. 2024 May 9;630(8018):899–904. doi: 10.1038/s41586-024-07495-w (PMC11208148; doi:10.1038/s41586-024-07495-w)
Supplement: Supplementary file 3 — This file contains Supplementary Table 1, which lists the genome annotation and transcriptome counts of ‘Ca. T. diatomicola’. [file 41586_2024_7495_MOESM3_ESM.xlsx]

## Sheet: automated_annotation
Supplementary Table 1. Genome annotation and transcriptome counts of Ca. T. diatomicola
The first tab includes the automated annotation of the Ca. T. diatomicola genome together with transcriptome counts in transcripts per million (TPM)
The column named 'taxonomy' contains the taxonomic annotion of all coding sequences using a last common ancestor approach within the SqueezeMeta annotation pipeline (Tamames and Puente-Sánchez 2019). In addition, the taxonomic origin of selected genes on the nif cluster-encoding contig was investigated with phylogenetic trees and/or by manual inspection of their best blast hits.
The second tab includes the manual annotation of highly transcribed genes together with transcriptome counts in transcripts per million (TPM).
								prokka_annotation				SqueezeMeta_COG_KEGG_annotation							pfam_annotation		RAST_annotation		Transcriptome_mapping
locus_tag	contig	feature_type	start	stop	length_bp	orientation	taxonomy	gene	EC_number	COG	product	COG	COG_function	COG_class_pathway	KEGG	KEGG_name	KEGG_function	KEGG_class_pathway	pfam_id	pfam_description	function	subsystem	TPM
TECD_00001	c_000000000007	CDS	333	1019	687	+	k_Bacteria;p_Proteobacteria;c_Alphaproteobacteria;o_Rhizobiales	pyrF	4.1.1.23	COG0284	Orotidine 5'-phosphate decarboxylase	COG0284	Orotidine-5'-phosphate decarboxylase	Nucleotide transport and metabolism	K01591	pyrF	orotidine-5'-phosphate decarboxylase [EC:4.1.1.23]	Metabolism; Nucleotide metabolism; Pyrimidine metabolism	PF00215.27	OMPdecase	Orotidine 5&#39;-phosphate decarboxylase (EC 4.1.1.23)	De Novo Pyrimidine Synthesis; <br>Riboflavin synthesis cluster	167.09
TECD_00002	c_000000000007	CDS	1152	1841	690	+	k_Bacteria;p_Proteobacteria;c_Alphaproteobacteria;o_Rhizobiales	trmD	2.1.1.228	COG0336	tRNA (guanine-N(1)-)-methyltransferase	COG0336	tRNA-(guanine-N1)-methyltransferase	Translation, ribosomal structure and biogenesis	K00554	trmD	tRNA (guanine37-N1)-methyltransferase [EC:2.1.1.228]	Brite Hierarchies; Protein families: genetic information processing; Transfer RNA biogenesis	PF01746.24	tRNA_m1G_MT	tRNA (Guanine37-N1) -methyltransferase (EC 2.1.1.31)	RNA methylation; <br>Ribosome biogenesis bacterial; <br>tRNA modification Bacteria	0
TECD_00003	c_000000000007	CDS	1994	2665	672	+	k_Bacteria;p_Proteobacteria;c_Alphaproteobacteria;o_Rhizobiales;f_Hyphomicrobiaceae	NA	NA	NA	hypothetical protein	COG0335	Ribosomal protein L19	Translation, ribosomal structure and biogenesis	K02884	RP-L19, MRPL19, rplS	large subunit ribosomal protein L19	Genetic Information Processing; Translation; Ribosome | Brite Hierarchies; Protein families: genetic information processing; Ribosome	PF01245.23	Ribosomal_L19	LSU ribosomal protein L19p	Ribosome LSU bacterial	740.22
TECD_00004	c_000000000007	CDS	2880	3716	837	+	k_Bacteria;p_Proteobacteria;c_Alphaproteobacteria	map	3.4.11.18	COG0024	Methionine aminopeptidase	COG0024	Methionine aminopeptidase	Translation, ribosomal structure and biogenesis	K01265	map	methionyl aminopeptidase [EC:3.4.11.18]	Brite Hierarchies; Protein families: metabolism; Peptidases	PF00557.27	Peptidase_M24	Methionine aminopeptidase (EC 3.4.11.18)	CBSS-312309.3.peg.1965; <br>Translation termination factors bacterial	182.861
TECD_00005	c_000000000007	CDS	4243	4512	270	-	k_Bacteria;p_Proteobacteria;c_Alphaproteobacteria	NA	NA	NA	hypothetical protein	ENOG410XVAZ	Protein of unknown function (DUF1674)	Function unknown	NA	NA	NA	NA	PF07896.15	DUF1674	hypothetical protein	- none -	283.435
TECD_00006	c_000000000007	CDS	5054	6445	1392	+	k_Bacteria;p_Proteobacteria;c_Alphaproteobacteria	rsmB_1	2.1.1.176	COG0144	Ribosomal RNA small subunit methyltransferase B	COG0144	tRNA and rRNA cytosine-C5-methylases	Translation, ribosomal structure and biogenesis	K03500	rsmB, sun	16S rRNA (cytosine967-C5)-methyltransferase [EC:2.1.1.176]	Brite Hierarchies; Protein families: genetic information processing; Ribosome biogenesis	PF01728.22, PF13649.9, PF13847.9, PF01189.20, PF01029.21	FtsJ, Methyltransf_25, Methyltransf_31, Methyltr_RsmB-F, NusB	16S rRNA m(5)C 967 methyltransferase (EC 2.1.1.-)	- none -	0
TECD_00007	c_000000000007	CDS	7549	8910	1362	+	k_Bacteria;p_Proteobacteria	cnbH	3.5.99.5	NA	2-amino-5-chloromuconic acid deaminase	ENOG410YGQ7	K02433 aspartyl-tR(Asn) glutamyl-tR (Gln) amidotransferase subunit A EC 6.3.5.6 6.3.5.7	Coenzyme transport and metabolism	K02433	gatA, QRSL1	aspartyl-tRNA(Asn)/glutamyl-tRNA(Gln) amidotransferase subunit A [EC:6.3.5.6 6.3.5.7]	Genetic Information Processing; Translation; Aminoacyl-tRNA biosynthesis | Brite Hierarchies; Protein families: genetic information processing; Mitochondrial biogenesis	PF01425.24	Amidase	Aspartyl-tRNA(Asn) amidotransferase subunit A (EC 6.3.5.6) @ Glutamyl-tRNA(Gln) amidotransferase subunit A (EC 6.3.5.7)	tRNA aminoacylation, Asp and Asn; <br>tRNA aminoacylation, Glu and Gln	140.469
TECD_00008	c_000000000007	CDS	9016	9345	330	+	k_Bacteria;p_Proteobacteria;c_Alphaproteobacteria;o_Rhizobiales	NA	NA	NA	hypothetical protein	COG1975	Xanthine and CO dehydrogenases maturation factor, XdhC/CoxF family	Posttranslational modification, protein turnover, chaperones	K07402	xdhC	xanthine dehydrogenase accessory factor	Not Included in Pathway or Brite; Unclassified: genetic information processing; Protein processing	PF02625.19	XdhC_CoxI	Xanthine and CO dehydrogenases maturation factor, XdhC/CoxF family	Molybdenum cofactor biosynthesis; <br>Purine Utilization	0
TECD_00009	c_000000000007	CDS	9356	10048	693	+	k_Bacteria;p_Proteobacteria;c_Alphaproteobacteria	NA	NA	NA	hypothetical protein	COG1975	Xanthine and CO dehydrogenases maturation factor, XdhC/CoxF family	Posttranslational modification, protein turnover, chaperones	K07402	xdhC	xanthine dehydrogenase accessory factor	Not Included in Pathway or Brite; Unclassified: genetic information processing; Protein processing	PF13478.9	XdhC_C	Aerobic carbon monoxide dehydrogenase molybdenum cofactor insertion protein CoxF	Carbon monoxide dehydrogenase maturation factors	0
TECD_00010	c_000000000007	CDS	10065	10280	216	-	not defined	NA	NA	NA	hypothetical protein	NA	NA	NA	NA	NA	NA	NA	NA	NA	hypothetical protein	- none -	1240.03
TECD_00011	c_000000000007	CDS	10425	10979	555	-	k_Bacteria;p_Proteobacteria;c_Alphaproteobacteria	NA	NA	NA	hypothetical protein	COG1664	Integral membrane protein CcmA involved in cell shape determination	Cell envelope biogenesis, outer membrane	NA	NA	NA	NA	PF04519.16	Bactofilin	Integral membrane protein CcmA involved in cell shape determination	- none -	896.267
TECD_00012	c_000000000007	CDS	11622	12107	486	-	k_Bacteria;p_Proteobacteria;c_Alphaproteobacteria;o_Rhizobiales	bcp	1.11.1.15	COG1225	Putative peroxiredoxin bcp	COG1225	Peroxiredoxin	Posttranslational modification, protein turnover, chaperones	K03564	BCP, PRXQ, DOT5	peroxiredoxin Q/BCP [EC:1.11.1.15]	Not Included in Pathway or Brite; Unclassified: metabolism; Enzymes with EC numbers	PF00578.24, PF08534.13	AhpC-TSA, Redoxin	Thiol peroxidase, Bcp-type (EC 1.11.1.15)	CBSS-316057.3.peg.3521; <br>Thioredoxin-disulfide reductase	314.928
TECD_00013	c_000000000007	CDS	12420	13631	1212	+	k_Bacteria;p_Proteobacteria;c_Alphaproteobacteria	rlmN	2.1.1.192	COG0820	Dual-specificity RNA methyltransferase RlmN	COG0820	Predicted Fe-S-cluster redox enzyme	General function prediction only	K06941	rlmN	23S rRNA (adenine2503-C2)-methyltransferase [EC:2.1.1.192]	Brite Hierarchies; Protein families: genetic information processing; Ribosome biogenesis	PF04055.24	Radical_SAM	Ribosomal RNA large subunit methyltransferase N (EC 2.1.1.-)	RNA methylation	0
TECD_00014	c_000000000007	CDS	13785	14543	759	+	k_Bacteria;p_Proteobacteria;c_Alphaproteobacteria	etfB	NA	NA	Electron transfer flavoprotein subunit beta	COG2086	Electron transfer flavoprotein, beta subunit	Energy production and conversion	K03521	fixA, etfB	electron transfer flavoprotein beta subunit	Not Included in Pathway or Brite; Unclassified: metabolism; Energy metabolism	PF01012.24	ETF	Electron transfer flavoprotein, beta subunit	Acetyl-CoA fermentation to Butyrate	453.72
TECD_00015	c_000000000007	CDS	14543	15487	945	+	k_Bacteria;p_Proteobacteria;c_Alphaproteobacteria	etfA	NA	COG2025	Electron transfer flavoprotein subunit alpha	COG2025	Electron transfer flavoprotein, alpha subunit	Energy production and conversion	K03522	fixB, etfA	electron transfer flavoprotein alpha subunit	Brite Hierarchies; Protein families: signaling and cellular processes; Exosome	PF01012.24, PF00766.22	ETF, ETF_alpha	Electron transfer flavoprotein, alpha subunit	Acetyl-CoA fermentation to Butyrate	283.435
TECD_00016	c_000000000007	CDS	16953	19046	2094	-	k_Bacteria;p_Proteobacteria;c_Alphaproteobacteria	NA	NA	NA	hypothetical protein	NA	NA	NA	NA	NA	NA	NA	PF13576.9	Pentapeptide_3	hypothetical protein	- none -	91.3651
TECD_00017	c_000000000007	CDS	19278	19427	150	-	not defined	NA	NA	NA	hypothetical protein	NA	NA	NA	NA	NA	NA	NA	NA	NA	hypothetical protein	- none -	0
TECD_00018	c_000000000007	CDS	19548	20303	756	-	k_Bacteria;p_Proteobacteria;c_Alphaproteobacteria	lolA	NA	NA	Outer-membrane lipoprotein carrier protein	COG2834	Outer membrane lipoprotein-sorting protein	Cell envelope biogenesis, outer membrane	K03634	lolA	outer membrane lipoprotein carrier protein	Not Included in Pathway or Brite; Unclassified: signaling and cellular processes; Structural proteins	PF03548.18	LolA	Outer membrane lipoprotein carrier protein LolA	Lipoprotein sorting system	0
TECD_00019	c_000000000007	CDS	20540	23041	2502	-	k_Bacteria	NA	NA	NA	hypothetical protein	COG1674	DNA segregation ATPase FtsK/SpoIIIE and related proteins	Cell division and chromosome partitioning	K03466	ftsK, spoIIIE	DNA segregation ATPase FtsK/SpoIIIE, S-DNA-T family	Brite Hierarchies; Protein families: genetic information processing; Chromosome and associated proteins	PF12846.10, PF13491.9, PF17854.4, PF01580.21	AAA_10, FtsK_4TM, FtsK_alpha, FtsK_SpoIIIE	Cell division protein FtsK	Bacterial Cell Division; <br>Bacterial Cytoskeleton; <br>Bacterial RNA-metabolizing Zn-dependent hydrolases	91.7595
TECD_00020	c_000000000007	CDS	23674	24603	930	+	k_Bacteria;p_Proteobacteria;c_Alphaproteobacteria;o_Rhizobiales	crtB	2.5.1.32	NA	15-cis-phytoene synthase	COG1562	Phytoene/squalene synthetase	Lipid metabolism	K02291	crtB	15-cis-phytoene synthase [EC:2.5.1.32]	Metabolism; Metabolism of terpenoids and polyketides; Carotenoid biosynthesis | Brite Hierarchies; Protein families: metabolism; Prenyltransferases	PF00494.22	SQS_PSY	Phytoene synthase (EC 2.5.1.32)	Carotenoids	288.006
TECD_00021	c_000000000007	CDS	25240	26463	1224	+	k_Bacteria;p_Proteobacteria;c_Alphaproteobacteria	cinA	NA	COG1058	Putative competence-damage inducible protein	COG1058;COG1546	NA	NA	K03742	pncC	nicotinamide-nucleotide amidase [EC:3.5.1.42]	Metabolism; Metabolism of cofactors and vitamins; Nicotinate and nicotinamide metabolism	PF02464.20, PF18146.4, PF00994.27	CinA, CinA_KH, MoCF_biosynth	Molybdopterin binding motif, CinA N-terminal domain / C-terminal domain of CinA type S	NAD and NADP cofactor biosynthesis global; <br>NAD and NADP cofactor biosynthesis global; <br>Riboflavin, FMN and FAD metabolism in plants; <br>Riboflavin, FMN and FAD metabolism in plants; <br>Riboflavin synthesis cluster	375.134
TECD_00022	c_000000000007	CDS	26671	27780	1110	+	k_Bacteria;p_Proteobacteria	hcaT	NA	NA	putative 3-phenylpropionic acid transporter	ENOG410XQVS	Major Facilitator superfamily	Carbohydrate transport and metabolism	K05820	hcaT	MFS transporter, PPP family, 3-phenylpropionic acid transporter	Brite Hierarchies; Protein families: signaling and cellular processes; Transporters	PF07690.19, PF12832.10, PF03825.19	MFS_1, MFS_1_like, Nuc_H_symport	Probable 3-phenylpropionic acid transporter	- none -	34.4718
TECD_00023	c_000000000007	CDS	27777	28334	558	-	k_Bacteria;p_Proteobacteria;c_Alphaproteobacteria	NA	NA	NA	hypothetical protein	NA	NA	NA	NA	NA	NA	NA	NA	NA	hypothetical protein	- none -	205.719
TECD_00024	c_000000000007	CDS	28374	29249	876	-	k_Bacteria;p_Proteobacteria;c_Alphaproteobacteria	NA	NA	NA	Iron-sulfur cluster carrier protein	COG1192	ATPases involved in chromosome partitioning	Cell division and chromosome partitioning	K03496	parA, soj	chromosome partitioning protein	Brite Hierarchies; Protein families: genetic information processing; Chromosome and associated proteins | Brite Hierarchies; Protein families: signaling and cellular processes; Cytoskeleton proteins	PF13614.9, PF01656.26, PF09140.14, PF10609.12	AAA_31, CbiA, MipZ, ParA	Chromosome (plasmid) partitioning protein ParA / Sporulation initiation inhibitor protein Soj	Bacterial Cell Division; <br>Bacterial Cytoskeleton; <br>Bacterial Cytoskeleton; <br>Cell Division Subsystem including YidCD; <br>RNA modification and chromosome partitioning cluster	87.3601
TECD_00025	c_000000000007	CDS	29974	30207	234	+	k_Bacteria;p_Proteobacteria;c_Alphaproteobacteria	NA	NA	COG0271	putative protein RP812	COG0271	Stress-induced morphogen (activity unknown)	Signal transduction mechanisms	NA	NA	NA	NA	PF01722.21	BolA	YrbA protein	Broadly distributed proteins not in subsystems	0
TECD_00026	c_000000000007	CDS	30261	30608	348	+	k_Bacteria;p_Proteobacteria;c_Alphaproteobacteria	grxD	NA	COG0278	Glutaredoxin 4	COG0278	Glutaredoxin-related protein	Posttranslational modification, protein turnover, chaperones	K07390	grxD, GLRX5	monothiol glutaredoxin	Brite Hierarchies; Protein families: genetic information processing; Chaperones and folding catalysts | Brite Hierarchies; Protein families: genetic information processing; Mitochondrial biogenesis	PF00462.27	Glutaredoxin	Uncharacterized monothiol glutaredoxin ycf64-like	Glutaredoxins; <br>Glutathione: Redox cycle	1649.3
TECD_00027	c_000000000007	CDS	30695	32320	1626	-	k_Bacteria;p_Proteobacteria;c_Alphaproteobacteria	pyrG	6.3.4.2	COG0504	CTP synthase	COG0504	CTP synthase (UTP-ammonia lyase)	Nucleotide transport and metabolism	K01937	pyrG, CTPS	CTP synthase [EC:6.3.4.2]	Metabolism; Nucleotide metabolism; Pyrimidine metabolism	PF06418.17, PF00117.31, PF07722.16	CTP_synth_N, GATase, Peptidase_C26	CTP synthase (EC 6.3.4.2)	CTP synthase (EC 6.3.4.2) cluster; <br>pyrimidine conversions	376.519
TECD_00028	c_000000000007	CDS	32437	32835	399	-	k_Bacteria;p_Proteobacteria;c_Alphaproteobacteria	NA	NA	NA	hypothetical protein	ENOG410ZYC5	Preprotein translocase SecG subunit	Intracellular trafficking, secretion, and vesicular transport	K03075	secG	preprotein translocase subunit SecG	Genetic Information Processing; Folding, sorting and degradation; Protein export | Environmental Information Processing; Membrane transport; Bacterial secretion system | Cellular Processes; Cellular community - prokaryotes; Quorum sensing | Brite Hierarchies; Protein families: signaling and cellular processes; Secretion system	PF03840.17	SecG	Preprotein translocase subunit SecG (TC 3.A.5.1.1)	CBSS-331978.3.peg.2915	383.596
TECD_00029	c_000000000007	CDS	33221	33967	747	-	k_Bacteria;p_Proteobacteria;c_Alphaproteobacteria	tpiA	5.3.1.1	COG0149	Triosephosphate isomerase	COG0149	Triosephosphate isomerase	Carbohydrate transport and metabolism	K01803	TPI, tpiA	triosephosphate isomerase (TIM) [EC:5.3.1.1]	Metabolism; Carbohydrate metabolism; Glycolysis / Gluconeogenesis | Metabolism; Carbohydrate metabolism; Fructose and mannose metabolism | Metabolism; Carbohydrate metabolism; Inositol phosphate metabolism | Metabolism; Energy metabolism; Carbon fixation in photosynthetic organisms | Brite Hierarchies; Protein families: signaling and cellular processes; Exosome	PF00121.21	TIM	Triosephosphate isomerase (EC 5.3.1.1)	CBSS-331978.3.peg.2915; <br>Glycolysis and Gluconeogenesis	153.669
TECD_00030	c_000000000007	CDS	34163	36058	1896	+	k_Bacteria	NA	NA	NA	hypothetical protein	COG0760	Parvulin-like peptidyl-prolyl isomerase	Posttranslational modification, protein turnover, chaperones	K03770	ppiD	peptidyl-prolyl cis-trans isomerase D [EC:5.2.1.8]	Brite Hierarchies; Protein families: genetic information processing; Chaperones and folding catalysts	PF00639.24, PF13145.9, PF13623.9, PF13624.9	Rotamase, Rotamase_2, SurA_N_2, SurA_N_3	Peptidyl-prolyl cis-trans isomerase PpiD (EC 5.2.1.8)	Peptidyl-prolyl cis-trans isomerase	423.807
TECD_00031	c_000000000007	CDS	36158	37699	1542	+	k_Bacteria;p_Proteobacteria;c_Alphaproteobacteria	trpE	4.1.3.27	COG0147	Anthranilate synthase component 1	COG0147	Anthranilate/para-aminobenzoate synthases component I	Coenzyme metabolism|Amino acid transport and metabolism	K01657	trpE	anthranilate synthase component I [EC:4.1.3.27]	Metabolism; Amino acid metabolism; Phenylalanine, tyrosine and tryptophan biosynthesis | Metabolism; Biosynthesis of other secondary metabolites; Phenazine biosynthesis | Cellular Processes; Cellular community - prokaryotes; Quorum sensing | Cellular Processes; Cellular community - prokaryotes; Biofilm formation - Pseudomonas aeruginosa	PF04715.16, PF00425.21	Anth_synt_I_N, Chorismate_bind	Anthranilate synthase, aminase component (EC 4.1.3.27)	Chorismate: Intermediate for synthesis of Tryptophan, PAPA antibiotics, PABA, 3-hydroxyanthranilate and more.; <br>Tryptophan synthesis	49.6287
TECD_00032	c_000000000007	CDS	37789	38391	603	+	k_Bacteria;p_Proteobacteria;c_Alphaproteobacteria;o_Rhizobiales;f_Hyphomicrobiaceae	trpG	4.1.3.27	COG0512	Anthranilate synthase component 2	COG0512	Anthranilate/para-aminobenzoate synthases component II	Coenzyme metabolism|Amino acid transport and metabolism	K01658	trpG	anthranilate synthase component II [EC:4.1.3.27]	Metabolism; Amino acid metabolism; Phenylalanine, tyrosine and tryptophan biosynthesis | Metabolism; Biosynthesis of other secondary metabolites; Phenazine biosynthesis | Cellular Processes; Cellular community - prokaryotes; Quorum sensing | Cellular Processes; Cellular community - prokaryotes; Biofilm formation - Pseudomonas aeruginosa	PF00117.31, PF07722.16	GATase, Peptidase_C26	Anthranilate synthase, amidotransferase component (EC 4.1.3.27) @ Para-aminobenzoate synthase, amidotransferase component (EC 2.6.1.85) # TrpAb@PabAb	Chorismate: Intermediate for synthesis of Tryptophan, PAPA antibiotics, PABA, 3-hydroxyanthranilate and more.; <br>Chorismate: Intermediate for synthesis of Tryptophan, PAPA antibiotics, PABA, 3-hydroxyanthranilate and more.; <br>Folate Biosynthesis; <br>Tryptophan synthesis; <br>Tryptophan synthesis	317.278
TECD_00033	c_000000000007	CDS	39183	42572	3390	+	k_Bacteria;p_Proteobacteria;c_Alphaproteobacteria;o_Rhizobiales	rne	3.1.26.12	NA	Ribonuclease E	COG1530	Ribonucleases G and E	Translation, ribosomal structure and biogenesis	K08300	rne	ribonuclease E [EC:3.1.26.12]	Genetic Information Processing; Folding, sorting and degradation; RNA degradation | Brite Hierarchies; Protein families: genetic information processing; Messenger RNA biogenesis | Brite Hierarchies; Protein families: genetic information processing; Ribosome biogenesis	PF10150.12, PF00575.26	RNase_E_G, S1	Cytoplasmic axial filament protein CafA and Ribonuclease G (EC 3.1.4.-)	Bacterial Cell Division; <br>RNA processing and degradation, bacterial	270.893
TECD_00034	c_000000000007	CDS	43360	44760	1401	+	k_Bacteria;p_Proteobacteria	bepA_1	3.4.-.-	NA	Beta-barrel assembly-enhancing protease	COG4783	Putative Zn-dependent protease, contains TPR repeats	General function prediction only	NA	NA	NA	NA	PF01435.21, PF13428.9, PF13429.9, PF14559.9, PF07719.20	Peptidase_M48, TPR_14, TPR_15, TPR_19, TPR_2	Putative Zn-dependent protease, contains TPR repeats	- none -	109.247
TECD_00035	c_000000000007	CDS	45018	45887	870	+	k_Bacteria;p_Proteobacteria;c_Alphaproteobacteria;o_Rhizobiales;f_Hyphomicrobiaceae	NA	NA	NA	hypothetical protein	COG1651	Protein-disulfide isomerase	Posttranslational modification, protein turnover, chaperones	NA	NA	NA	NA	PF01323.23, PF18312.4, PF13098.9, PF13462.9, PF13743.9	DSBA, ScsC_N, Thioredoxin_2, Thioredoxin_4, Thioredoxin_5	27kDa outer membrane protein	- none -	0
TECD_00036	c_000000000007	CDS	46049	46534	486	+	k_Bacteria;p_Proteobacteria	accB	NA	COG0511	Biotin carboxyl carrier protein of acetyl-CoA carboxylase	COG0511	Biotin carboxyl carrier protein	Lipid metabolism	K02160	accB, bccP	acetyl-CoA carboxylase biotin carboxyl carrier protein	Metabolism; Carbohydrate metabolism; Pyruvate metabolism | Metabolism; Carbohydrate metabolism; Propanoate metabolism | Metabolism; Energy metabolism; Carbon fixation pathways in prokaryotes | Metabolism; Lipid metabolism; Fatty acid biosynthesis	PF00364.25, PF13533.9	Biotin_lipoyl, Biotin_lipoyl_2	Biotin carboxyl carrier protein of acetyl-CoA carboxylase	Biotin carboxylase and ubiquinone oxidoreductase subunit cluster; <br>Fatty Acid Biosynthesis FASII	236.196
TECD_00037	c_000000000007	CDS	46581	47927	1347	+	k_Bacteria;p_Proteobacteria;c_Alphaproteobacteria	accC	6.3.4.14	COG0439	Biotin carboxylase	COG0439	Biotin carboxylase	Lipid metabolism	K01961	accC	acetyl-CoA carboxylase, biotin carboxylase subunit [EC:6.4.1.2 6.3.4.14]	Metabolism; Carbohydrate metabolism; Pyruvate metabolism | Metabolism; Carbohydrate metabolism; Propanoate metabolism | Metabolism; Energy metabolism; Carbon fixation pathways in prokaryotes | Metabolism; Lipid metabolism; Fatty acid biosynthesis	PF02222.25, PF02785.22, PF00289.25, PF02786.20, PF07478.16	ATP-grasp, Biotin_carb_C, Biotin_carb_N, CPSase_L_D2, Dala_Dala_lig_C	Biotin carboxylase of acetyl-CoA carboxylase (EC 6.3.4.14)	Biotin carboxylase and ubiquinone oxidoreductase subunit cluster; <br>Fatty Acid Biosynthesis FASII	198.846
TECD_00038	c_000000000007	CDS	48567	52172	3606	+	k_Bacteria;p_Proteobacteria	NA	NA	NA	hypothetical protein	ENOG410XQJZ	NA	Function unknown	NA	NA	NA	NA	PF13502.9, PF13116.9	AsmA_2, DUF3971	Large exoproteins involved in heme utilization or adhesion # InterPro IPR002048	CBSS-316057.3.peg.3521	0
TECD_00039	c_000000000007	CDS	52248	53807	1560	+	k_Bacteria;p_Proteobacteria;c_Alphaproteobacteria;o_Rhodospirillales	gpmI	5.4.2.12	COG0696	2,3-bisphosphoglycerate-independent phosphoglycerate mutase	COG0696	Phosphoglyceromutase	Carbohydrate transport and metabolism	K15633	gpmI	2,3-bisphosphoglycerate-independent phosphoglycerate mutase [EC:5.4.2.12]	Metabolism; Carbohydrate metabolism; Glycolysis / Gluconeogenesis | Metabolism; Energy metabolism; Methane metabolism | Metabolism; Amino acid metabolism; Glycine, serine and threonine metabolism	PF06415.16, PF01676.21, PF01663.25	iPGM_N, Metalloenzyme, Phosphodiest	2,3-bisphosphoglycerate-independent phosphoglycerate mutase (EC 5.4.2.1)	Glycolysis and Gluconeogenesis; <br>Phosphoglycerate mutase protein family	0
TECD_00040	c_000000000007	CDS	53921	55036	1116	+	k_Bacteria;p_Proteobacteria;c_Alphaproteobacteria;o_Rhizobiales	leuB	1.1.1.85	NA	3-isopropylmalate dehydrogenase	COG0473	Isocitrate/isopropylmalate dehydrogenase	Amino acid transport and metabolism|Energy production and conversion	K00052	leuB, IMDH	3-isopropylmalate dehydrogenase [EC:1.1.1.85]	Metabolism; Carbohydrate metabolism; C5-Branched dibasic acid metabolism | Metabolism; Amino acid metabolism; Valine, leucine and isoleucine biosynthesis	PF00180.23	Iso_dh	3-isopropylmalate dehydrogenase (EC 1.1.1.85)	Branched-Chain Amino Acid Biosynthesis; <br>Leucine Biosynthesis	0
TECD_00041	c_000000000007	CDS	56023	56259	237	-	not defined	NA	NA	NA	hypothetical protein	NA	NA	NA	NA	NA	NA	NA	NA	NA	hypothetical protein	- none -	0
TECD_00042	c_000000000007	CDS	56908	57696	789	-	k_Bacteria;p_Proteobacteria;c_Alphaproteobacteria	purC	6.3.2.6	COG0152	Phosphoribosylaminoimidazole-succinocarboxamide synthase	COG0152	Phosphoribosylaminoimidazolesuccinocarboxamide (SAICAR) synthase	Nucleotide transport and metabolism	K01923	purC	phosphoribosylaminoimidazole-succinocarboxamide synthase [EC:6.3.2.6]	Metabolism; Nucleotide metabolism; Purine metabolism	PF01259.21	SAICAR_synt	Phosphoribosylaminoimidazole-succinocarboxamide synthase (EC 6.3.2.6)	- none -	436.468
TECD_00043	c_000000000007	CDS	58564	59163	600	-	k_Bacteria;p_Proteobacteria	NA	NA	NA	hypothetical protein	COG4094	Predicted membrane protein	Function unknown	NA	NA	NA	NA	PF07298.14	NnrU	NnrU family protein, required for expression of nitric oxide and nitrite reductases (Nir and Nor)	- none -	0
TECD_00044	c_000000000007	CDS	59953	60204	252	+	not defined	NA	NA	NA	hypothetical protein	NA	NA	NA	NA	NA	NA	NA	NA	NA	hypothetical protein	- none -	0
TECD_00045	c_000000000007	CDS	60318	61379	1062	+	k_Bacteria;p_Proteobacteria;c_Alphaproteobacteria;o_Rhizobiales	epmA	6.3.1.-	COG2269	Elongation factor P--(R)-beta-lysine ligase	COG2269	Truncated, possibly inactive, lysyl-tRNA synthetase (class II)	Translation, ribosomal structure and biogenesis	K04568	epmA, poxA	elongation factor P--(R)-beta-lysine ligase [EC:6.3.1.-]	Brite Hierarchies; Protein families: genetic information processing; Translation factors	PF00152.23	tRNA-synt_2	Translation elongation factor P Lys34:lysine transferase	Translation elongation factor P lysylation	0
TECD_00046	c_000000000007	CDS	61384	62427	1044	+	k_Bacteria;p_Proteobacteria;c_Alphaproteobacteria	kamA	5.4.3.2	NA	L-lysine 2,3-aminomutase	COG1509	Lysine 2,3-aminomutase	Amino acid transport and metabolism	K01843	kamA	lysine 2,3-aminomutase [EC:5.4.3.2]	Metabolism; Amino acid metabolism; Lysine degradation	PF13353.9, PF04055.24	Fer4_12, Radical_SAM	Lysyl-lysine 2,3-aminomutase	Translation elongation factor P lysylation	0
TECD_00047	c_000000000007	CDS	64013	64192	180	-	k_Bacteria	NA	NA	NA	hypothetical protein	COG0138	AICAR transformylase/IMP cyclohydrolase PurH (only IMP cyclohydrolase domain in Aful)	Nucleotide transport and metabolism	K00602	purH	phosphoribosylaminoimidazolecarboxamide formyltransferase / IMP cyclohydrolase [EC:2.1.2.3 3.5.4.10]	Metabolism; Nucleotide metabolism; Purine metabolism | Metabolism; Metabolism of cofactors and vitamins; One carbon pool by folate | Human Diseases; Drug resistance: Antineoplastic; Antifolate resistance | Brite Hierarchies; Protein families: signaling and cellular processes; Exosome	NA	NA	hypothetical protein	- none -	0
TECD_00048	c_000000000007	CDS	64371	66083	1713	-	k_Bacteria;p_Proteobacteria	fzlC	NA	NA	FtsZ-localized protein C	COG5360	Uncharacterized protein conserved in bacteria	Function unknown	NA	NA	NA	NA	PF07940.16	Hepar_II_III	Heparinase II/III-like	- none -	0
TECD_00049	c_000000000007	CDS	66414	67124	711	+	k_Bacteria;p_Proteobacteria;c_Alphaproteobacteria;o_Rhizobiales;f_Hyphomicrobiaceae	NA	NA	NA	hypothetical protein	COG3495	Uncharacterized protein conserved in bacteria	Function unknown	K09950	K09950	uncharacterized protein	Not Included in Pathway or Brite; Poorly characterized; Function unknown	PF11736.11	DUF3299	FIG003461: hypothetical protein	- none -	0
TECD_00050	c_000000000007	CDS	67417	68859	1443	-	k_Bacteria;p_Proteobacteria	deaD_1	3.6.4.13	NA	ATP-dependent RNA helicase DeaD	COG0513	Superfamily II DNA and RNA helicases	Translation, ribosomal structure and biogenesis|Transcription|DNA replication, recombination and repair	K11927	rhlE	ATP-dependent RNA helicase RhlE [EC:3.6.4.13]	Genetic Information Processing; Folding, sorting and degradation; RNA degradation | Brite Hierarchies; Protein families: genetic information processing; Messenger RNA biogenesis	PF00270.32, PF00271.34, PF04851.18	DEAD, Helicase_C, ResIII	ATP-dependent RNA helicase Atu1833	ATP-dependent RNA helicases, bacterial	26.5168
TECD_00051	c_000000000007	CDS	69466	69714	249	-	k_Bacteria;p_Proteobacteria;c_Alphaproteobacteria	NA	NA	NA	hypothetical protein	COG3750	Uncharacterized protein conserved in bacteria	Function unknown	NA	NA	NA	NA	PF10073.12	DUF2312	FIG00451076: hypothetical protein	- none -	461.008
TECD_00052	c_000000000007	CDS	70061	72226	2166	+	k_Bacteria;p_Proteobacteria;c_Alphaproteobacteria;o_Rhizobiales;f_Hyphomicrobiaceae	yhgF	NA	COG2183	Protein YhgF	COG2183	Transcriptional accessory protein	Transcription	K06959	tex	protein Tex	Not Included in Pathway or Brite; Unclassified: genetic information processing; Transcription	PF12836.10, PF14635.9, PF17674.4, PF00575.26, PF09371.13, PF16921.8, PF14639.9	HHH_3, HHH_7, HHH_9, S1, Tex_N, Tex_YqgF, YqgF	Transcription accessory protein (S1 RNA-binding domain)	Cell division-ribosomal stress proteins cluster; <br>Transcription factors bacterial	317.981
TECD_00053	c_000000000007	CDS	72568	74376	1809	+	k_Bacteria;p_Proteobacteria;c_Alphaproteobacteria;o_Rhizobiales;f_Rhizobiaceae	deaD_2	3.6.4.13	COG0513	ATP-dependent RNA helicase DeaD	COG0513	Superfamily II DNA and RNA helicases	Translation, ribosomal structure and biogenesis|Transcription|DNA replication, recombination and repair	K05592	deaD, cshA	ATP-dependent RNA helicase DeaD [EC:3.6.4.13]	Genetic Information Processing; Folding, sorting and degradation; RNA degradation | Brite Hierarchies; Protein families: genetic information processing; Messenger RNA biogenesis | Brite Hierarchies; Protein families: genetic information processing; Ribosome biogenesis	PF03880.18, PF00270.32, PF00271.34, PF04851.18	DbpA, DEAD, Helicase_C, ResIII	FIG003033: Helicase domain protein	- none -	169.215
TECD_00054	c_000000000007	CDS	75590	76984	1395	-	k_Bacteria;p_Proteobacteria;c_Alphaproteobacteria;o_Rhizobiales;f_Hyphomicrobiaceae	aroH	2.5.1.54	COG3200	Phospho-2-dehydro-3-deoxyheptonate aldolase	COG3200	3-deoxy-D-arabino-heptulosonate 7-phosphate (DAHP) synthase	Amino acid transport and metabolism	K01626	aroF, aroG, aroH	3-deoxy-7-phosphoheptulonate synthase [EC:2.5.1.54]	Metabolism; Amino acid metabolism; Phenylalanine, tyrosine and tryptophan biosynthesis | Cellular Processes; Cellular community - prokaryotes; Quorum sensing	PF01474.19	DAHP_synth_2	2-keto-3-deoxy-D-arabino-heptulosonate-7-phosphate synthase II (EC 2.5.1.54)	Common Pathway For Synthesis of Aromatic Compounds (DAHP synthase to chorismate)	274.292
TECD_00055	c_000000000007	CDS	78860	79297	438	+	k_Bacteria	IMPDH	1.1.1.205	NA	Inosine-5'-monophosphate dehydrogenase	COG0517	FOG: CBS domain	General function prediction only	K07182	K07182	CBS domain-containing protein	Not Included in Pathway or Brite; Unclassified: signaling and cellular processes; Signaling proteins	PF00571.31	CBS	Inosine-5&#39;-monophosphate dehydrogenase (EC 1.1.1.205)	Purine conversions	0
TECD_00056	c_000000000007	CDS	79343	80299	957	-	k_Bacteria;p_Proteobacteria;c_Alphaproteobacteria;o_Rhizobiales	egtD	2.1.1.44	COG4301	Histidine N-alpha-methyltransferase	COG4301	Uncharacterized conserved protein	Function unknown	K18911	egtD	L-histidine Nalpha-methyltransferase [EC:2.1.1.44]	Metabolism; Amino acid metabolism; Histidine metabolism	PF10017.12	Methyltransf_33	ABC transporter ATP-binding protein	- none -	39.983
TECD_00057	c_000000000007	CDS	80296	81537	1242	-	k_Bacteria;p_Proteobacteria;c_Alphaproteobacteria;o_Rhizobiales	egtB	1.14.99.50	NA	Hercynine oxygenase	COG1262	Uncharacterized conserved protein	Function unknown	K18912	egtB	gamma-glutamyl hercynylcysteine S-oxide synthase [EC:1.14.99.50]	Metabolism; Amino acid metabolism; Histidine metabolism	PF12867.10, PF03781.19	DinB_2, FGE-sulfatase	Uncharacterized conserved protein	- none -	154.041
TECD_00058	c_000000000007	CDS	82414	83718	1305	-	k_Bacteria;p_Proteobacteria;c_Alphaproteobacteria;o_Rhizobiales	rkpK	1.1.1.22	COG1004	UDP-glucose 6-dehydrogenase	COG1004	Predicted UDP-glucose 6-dehydrogenase	Cell envelope biogenesis, outer membrane	K00012	UGDH, ugd	UDPglucose 6-dehydrogenase [EC:1.1.1.22]	Metabolism; Carbohydrate metabolism; Pentose and glucuronate interconversions | Metabolism; Carbohydrate metabolism; Ascorbate and aldarate metabolism | Metabolism; Carbohydrate metabolism; Amino sugar and nucleotide sugar metabolism	PF00984.22, PF03720.18, PF03721.17	UDPG_MGDP_dh, UDPG_MGDP_dh_C, UDPG_MGDP_dh_N	UDP-glucose dehydrogenase (EC 1.1.1.22)	- none -	87.9625
TECD_00059	c_000000000007	CDS	83853	85136	1284	-	k_Bacteria;p_Proteobacteria;c_Alphaproteobacteria	ycaD	NA	NA	putative MFS-type transporter YcaD	ENOG410Y0GE	Major Facilitator	Carbohydrate transport and metabolism	NA	NA	NA	NA	PF07690.19, PF00083.27	MFS_1, Sugar_tr	Transporter, Major facilitator superfamily	- none -	0
TECD_00060	c_000000000007	CDS	86548	87387	840	+	k_Bacteria;p_Proteobacteria;c_Alphaproteobacteria;o_Rhizobiales	NA	NA	NA	hypothetical protein	COG0664	cAMP-binding proteins - catabolite gene activator and regulatory subunit of cAMP-dependent protein kinases	Signal transduction mechanisms	K01420	fnr	CRP/FNR family transcriptional regulator, anaerobic regulatory protein	Brite Hierarchies; Protein families: genetic information processing; Transcription factors	PF00027.32, PF00325.23, PF13545.9	cNMP_binding, Crp, HTH_Crp_2	transcriptional regulator, Crp/Fnr family	- none -	637.728
TECD_00061	c_000000000007	CDS	89365	89886	522	+	k_Bacteria;p_Proteobacteria;c_Alphaproteobacteria	NA	NA	NA	hypothetical protein	COG5317	Uncharacterized protein conserved in bacteria	Function unknown	K13592	rcdA	regulator of CtrA degradation	Cellular Processes; Cell growth and death; Cell cycle - Caulobacter	PF07323.15	DUF1465	protein of unknown function DUF1465	- none -	439.813
TECD_00062	c_000000000007	CDS	90912	92690	1779	+	k_Bacteria;p_Proteobacteria	NA	NA	NA	hypothetical protein	ENOG4111ZQH	NA	Function unknown	NA	NA	NA	NA	NA	NA	hypothetical protein	- none -	0
TECD_00063	c_000000000007	CDS	92823	93155	333	+	k_Bacteria;p_Proteobacteria;c_Alphaproteobacteria	NA	NA	NA	hypothetical protein	NA	NA	NA	NA	NA	NA	NA	PF01906.20	YbjQ_1	hypothetical protein	- none -	0
TECD_00064	c_000000000007	CDS	93203	94447	1245	-	k_Bacteria;p_Proteobacteria;c_Alphaproteobacteria	argJ	NA	COG1364	Arginine biosynthesis bifunctional protein ArgJ	COG1364	N-acetylglutamate synthase (N-acetylornithine aminotransferase)	Amino acid transport and metabolism	K00620	argJ	glutamate N-acetyltransferase / amino-acid N-acetyltransferase [EC:2.3.1.35 2.3.1.1]	Metabolism; Amino acid metabolism; Arginine biosynthesis	PF01960.21	ArgJ	Glutamate N-acetyltransferase (EC 2.3.1.35) / N-acetylglutamate synthase (EC 2.3.1.1)	Arginine Biosynthesis -- gjo; <br>Arginine Biosynthesis -- gjo; <br>Arginine Biosynthesis extended; <br>Arginine Biosynthesis extended	276.605
TECD_00065	c_000000000007	CDS	95470	98496	3027	+	k_Bacteria;p_Proteobacteria	secA	NA	NA	Protein translocase subunit SecA	COG0653	Preprotein translocase subunit SecA (ATPase, RNA helicase)	NA	K03070	secA	preprotein translocase subunit SecA	Genetic Information Processing; Folding, sorting and degradation; Protein export | Environmental Information Processing; Membrane transport; Bacterial secretion system | Cellular Processes; Cellular community - prokaryotes; Quorum sensing | Brite Hierarchies; Protein families: signaling and cellular processes; Secretion system	PF00270.32, PF02810.18, PF07517.17, PF01043.23, PF07516.16	DEAD, SEC-C, SecA_DEAD, SecA_PP_bind, SecA_SW	Protein export cytoplasm protein SecA ATPase RNA helicase (TC 3.A.5.1.1)	- none -	202.253
TECD_00066	c_000000000007	CDS	99005	99403	399	+	k_Bacteria;p_Proteobacteria;c_Alphaproteobacteria	NA	NA	NA	hypothetical protein	COG3761	NADH:ubiquinone oxidoreductase 17.2 kD subunit	Energy production and conversion	K11352	NDUFA12	NADH dehydrogenase (ubiquinone) 1 alpha subcomplex subunit 12	Metabolism; Energy metabolism; Oxidative phosphorylation | Organismal Systems; Nervous system; Retrograde endocannabinoid signaling | Organismal Systems; Environmental adaptation; Thermogenesis | Human Diseases; Neurodegenerative diseases; Alzheimer disease | Human Diseases; Neurodegenerative diseases; Parkinson disease | Human Diseases; Neurodegenerative diseases; Huntington disease | Human Dise…	PF05071.19	NDUFA12	NADH:ubiquinone oxidoreductase 17.2 kD subunit	Biotin carboxylase and ubiquinone oxidoreductase subunit cluster; <br>Respiratory Complex I	2205.68
TECD_00067	c_000000000007	CDS	99498	100001	504	+	k_Bacteria;p_Proteobacteria;c_Alphaproteobacteria;o_Rhizobiales	NA	NA	NA	hypothetical protein	COG4765	Uncharacterized protein conserved in bacteria	Function unknown	NA	NA	NA	NA	PF09923.12	DUF2155	FIG167255: hypothetical protein	Biotin carboxylase and ubiquinone oxidoreductase subunit cluster	151.84
TECD_00068	c_000000000007	CDS	101202	101882	681	+	k_Bacteria	NA	NA	NA	hypothetical protein	COG3490	Uncharacterized protein conserved in bacteria	Function unknown	K09947	K09947	uncharacterized protein	Not Included in Pathway or Brite; Poorly characterized; Function unknown	PF07433.14	DUF1513	putative exported protein	- none -	0
TECD_00069	c_000000000007	CDS	102390	102695	306	-	k_Bacteria;p_Proteobacteria	pchB	4.2.99.21	COG1605	Isochorismate pyruvate lyase	COG1605	Chorismate mutase	Amino acid transport and metabolism	K04782	pchB	isochorismate pyruvate lyase [EC:4.2.99.21]	Metabolism; Metabolism of terpenoids and polyketides; Biosynthesis of siderophore group nonribosomal peptides	PF01817.24	CM_2	Isochorismate pyruvate-lyase (EC 4.-.-.-)	Chorismate: Intermediate for synthesis of Tryptophan, PAPA antibiotics, PABA, 3-hydroxyanthranilate and more.	0
TECD_00070	c_000000000007	CDS	102799	103086	288	-	k_Bacteria;p_Proteobacteria	gatC	6.3.5.-	COG0721	Glutamyl-tRNA(Gln) amidotransferase subunit C	COG0721	Asp-tRNAAsn/Glu-tRNAGln amidotransferase C subunit	Translation, ribosomal structure and biogenesis	K02435	gatC, GATC	aspartyl-tRNA(Asn)/glutamyl-tRNA(Gln) amidotransferase subunit C [EC:6.3.5.6 6.3.5.7]	Genetic Information Processing; Translation; Aminoacyl-tRNA biosynthesis | Brite Hierarchies; Protein families: genetic information processing; Mitochondrial biogenesis	PF02686.18	Glu-tRNAGln	Aspartyl-tRNA(Asn) amidotransferase subunit C (EC 6.3.5.6) @ Glutamyl-tRNA(Gln) amidotransferase subunit C (EC 6.3.5.7)	tRNA aminoacylation, Asp and Asn; <br>tRNA aminoacylation, Glu and Gln	132.86
TECD_00071	c_000000000007	CDS	103219	103908	690	-	k_Bacteria;p_Proteobacteria;c_Alphaproteobacteria	NA	NA	NA	hypothetical protein	COG2220	Predicted Zn-dependent hydrolases of the beta-lactamase fold	General function prediction only	NA	NA	NA	NA	PF00753.30, PF12706.10, PF13483.9	Lactamase_B, Lactamase_B_2, Lactamase_B_3	metallo-beta-lactamase family protein	- none -	554.546
TECD_00072	c_000000000007	CDS	104836	105297	462	+	k_Bacteria;p_Proteobacteria;c_Alphaproteobacteria	rplM	NA	COG0102	50S ribosomal protein L13	COG0102	Ribosomal protein L13	Translation, ribosomal structure and biogenesis	K02871	RP-L13, MRPL13, rplM	large subunit ribosomal protein L13	Genetic Information Processing; Translation; Ribosome | Brite Hierarchies; Protein families: genetic information processing; Ribosome	PF00572.21	Ribosomal_L13	LSU ribosomal protein L13p (L13Ae)	Ribosome LSU bacterial	828.219
TECD_00073	c_000000000007	CDS	105303	105800	498	+	k_Bacteria;p_Proteobacteria;c_Alphaproteobacteria	rpsI	NA	COG0103	30S ribosomal protein S9	COG0103	Ribosomal protein S9	Translation, ribosomal structure and biogenesis	K02996	RP-S9, MRPS9, rpsI	small subunit ribosomal protein S9	Genetic Information Processing; Translation; Ribosome | Brite Hierarchies; Protein families: genetic information processing; Ribosome	PF00380.22	Ribosomal_S9	SSU ribosomal protein S9p (S16e)	Ribosome SSU bacterial	384.174
TECD_00074	c_000000000007	CDS	106101	106820	720	-	k_Bacteria;p_Proteobacteria;c_Alphaproteobacteria;o_Rhizobiales	dnaQ	2.7.7.7	COG0847	DNA polymerase III subunit epsilon	COG0847	DNA polymerase III, epsilon subunit and related 3'-5' exonucleases	DNA replication, recombination and repair	K02342	dnaQ	DNA polymerase III subunit epsilon [EC:2.7.7.7]	Genetic Information Processing; Replication and repair; DNA replication | Genetic Information Processing; Replication and repair; Mismatch repair | Genetic Information Processing; Replication and repair; Homologous recombination | Brite Hierarchies; Protein families: genetic information processing; DNA replication proteins | Brite Hierarchies; Protein families: genetic information processing; DNA…	PF01612.23, PF00929.27, PF16473.8	DNA_pol_A_exo1, RNase_T, Rv2179c-like	DNA polymerase III epsilon subunit (EC 2.7.7.7)	CBSS-228410.1.peg.134; <br>CBSS-342610.3.peg.1536	0
TECD_00075	c_000000000007	CDS	106861	107481	621	-	k_Bacteria;p_Proteobacteria;c_Alphaproteobacteria	coaE	2.7.1.24	COG0237	Dephospho-CoA kinase	COG0237	Dephospho-CoA kinase	Coenzyme metabolism	K00859	coaE	dephospho-CoA kinase [EC:2.7.1.24]	Metabolism; Metabolism of cofactors and vitamins; Pantothenate and CoA biosynthesis	PF01121.23	CoaE	Dephospho-CoA kinase (EC 2.7.1.24)	Coenzyme A Biosynthesis	0
TECD_00076	c_000000000007	CDS	107520	108170	651	-	k_Bacteria;p_Proteobacteria	maf	3.6.1.9	COG0424	dTTP/UTP pyrophosphatase	COG0424	Nucleotide-binding protein implicated in inhibition of septum formation	Cell division and chromosome partitioning	K06287	maf	septum formation protein	Not Included in Pathway or Brite; Unclassified: signaling and cellular processes; Cell growth	PF02545.17	Maf	Septum formation protein Maf	Bacterial Cell Division; <br>Bacterial Cytoskeleton	176.33
TECD_00077	c_000000000007	CDS	108984	110048	1065	+	k_Bacteria;p_Proteobacteria;c_Alphaproteobacteria;o_Rhizobiales	hemE	4.1.1.37	COG0407	Uroporphyrinogen decarboxylase	COG0407	Uroporphyrinogen-III decarboxylase	Coenzyme metabolism	K01599	hemE, UROD	uroporphyrinogen decarboxylase [EC:4.1.1.37]	Metabolism; Metabolism of cofactors and vitamins; Porphyrin and chlorophyll metabolism	PF01208.20	URO-D	Uroporphyrinogen III decarboxylase (EC 4.1.1.37)	Heme and Siroheme Biosynthesis	0
TECD_00078	c_000000000007	CDS	110060	110569	510	+	k_Bacteria;p_Proteobacteria;c_Alphaproteobacteria;o_Rhizobiales	NA	NA	NA	hypothetical protein	COG1981	Predicted membrane protein	Function unknown	K08973	K08973	putative membrane protein	Not Included in Pathway or Brite; Poorly characterized; General function prediction only	PF03653.16	UPF0093	Protoporphyrinogen IX oxidase, novel form, HemJ (EC 1.3.-.-)	Heme and Siroheme Biosynthesis	0
TECD_00079	c_000000000007	CDS	110828	112093	1266	+	k_Bacteria;p_Proteobacteria;c_Alphaproteobacteria;o_Rhizobiales;f_Hyphomicrobiaceae	rho	3.6.4.-	COG1158	Transcription termination factor Rho	COG1158	Transcription termination factor	Transcription	K03628	rho	transcription termination factor Rho	Genetic Information Processing; Folding, sorting and degradation; RNA degradation | Brite Hierarchies; Protein families: genetic information processing; Transcription machinery | Brite Hierarchies; Protein families: genetic information processing; Messenger RNA biogenesis	PF00006.28, PF05729.15, PF07498.15, PF07497.15	ATP-synt_ab, NACHT, Rho_N, Rho_RNA_bind	Transcription termination factor Rho	Transcription factors bacterial	0
TECD_00080	c_000000000007	CDS	112338	113672	1335	+	k_Bacteria;p_Proteobacteria	mnmE	3.6.-.-	COG0486	tRNA modification GTPase MnmE	COG0486	Predicted GTPase	General function prediction only	K03650	mnmE, trmE, MSS1	tRNA modification GTPase [EC:3.6.-.-]	Brite Hierarchies; Protein families: genetic information processing; Transfer RNA biogenesis	PF00350.26, PF02421.21, PF01926.26, PF12631.10, PF10396.12	Dynamin_N, FeoB_N, MMR_HSR1, MnmE_helical, TrmE_N	GTPase and tRNA-U34 5-formylation enzyme TrmE	Cell Division Subsystem including YidCD; <br>RNA modification and chromosome partitioning cluster; <br>RNA modification cluster; <br>Universal GTPases; <br>mnm5U34 biosynthesis bacteria; <br>tRNA modification Bacteria	0
TECD_00081	c_000000000007	CDS	113838	115718	1881	+	k_Bacteria;p_Proteobacteria;c_Alphaproteobacteria	mnmG	NA	COG0445	tRNA uridine 5-carboxymethylaminomethyl modification enzyme MnmG	COG0445	NAD/FAD-utilizing enzyme apparently involved in cell division	Cell division and chromosome partitioning	K03495	gidA, mnmG, MTO1	tRNA uridine 5-carboxymethylaminomethyl modification enzyme	Brite Hierarchies; Protein families: genetic information processing; Transfer RNA biogenesis | Brite Hierarchies; Protein families: genetic information processing; Chromosome and associated proteins	PF12831.10, PF01134.25, PF13932.9, PF07992.17	FAD_oxidored, GIDA, GIDA_C, Pyr_redox_2	tRNA uridine 5-carboxymethylaminomethyl modification enzyme GidA	Cell Division Subsystem including YidCD; <br>RNA modification and chromosome partitioning cluster; <br>mnm5U34 biosynthesis bacteria; <br>tRNA modification Bacteria	0
TECD_00082	c_000000000007	CDS	116214	116867	654	+	k_Bacteria;p_Proteobacteria	rsmG	2.1.1.170	NA	Ribosomal RNA small subunit methyltransferase G	COG0357	Predicted S-adenosylmethionine-dependent methyltransferase involved in bacterial cell division	Cell envelope biogenesis, outer membrane	K03501	gidB, rsmG	16S rRNA (guanine527-N7)-methyltransferase [EC:2.1.1.170]	Brite Hierarchies; Protein families: genetic information processing; Ribosome biogenesis | Brite Hierarchies; Protein families: genetic information processing; Chromosome and associated proteins	PF02527.18	GidB	rRNA small subunit 7-methylguanosine (m7G) methyltransferase GidB	Cell Division Subsystem including YidCD; <br>RNA methylation; <br>RNA modification and chromosome partitioning cluster	0
TECD_00083	c_000000000007	CDS	116871	117344	474	+	not defined	NA	NA	NA	hypothetical protein	NA	NA	NA	NA	NA	NA	NA	NA	NA	hypothetical protein	- none -	322.9
TECD_00084	c_000000000007	CDS	117723	118607	885	+	k_Bacteria;p_Proteobacteria;c_Alphaproteobacteria	parB	NA	NA	Chromosome-partitioning protein ParB	COG1475	Predicted transcriptional regulators	Transcription	K03497	parB, spo0J	chromosome partitioning protein, ParB family	Brite Hierarchies; Protein families: genetic information processing; Transcription factors | Brite Hierarchies; Protein families: genetic information processing; Chromosome and associated proteins | Brite Hierarchies; Protein families: signaling and cellular processes; Cytoskeleton proteins	PF17762.4, PF02195.21	HTH_ParB, ParBc	Chromosome (plasmid) partitioning protein ParB	Bacterial Cytoskeleton; <br>Cell Division Subsystem including YidCD; <br>RNA modification and chromosome partitioning cluster	0
TECD_00085	c_000000000007	CDS	120060	120536	477	-	k_Bacteria;p_Proteobacteria;c_Alphaproteobacteria;o_Rhizobiales;f_Hyphomicrobiaceae	NA	NA	NA	hypothetical protein	NA	NA	NA	NA	NA	NA	NA	NA	NA	hypothetical protein	- none -	721.957
TECD_00086	c_000000000007	CDS	120995	121990	996	-	k_Bacteria;p_Proteobacteria	ydjH	2.7.1.-	COG0524	putative sugar kinase YdjH	COG0524	Sugar kinases, ribokinase family	Carbohydrate transport and metabolism	K00856	ADK	adenosine kinase [EC:2.7.1.20]	Metabolism; Nucleotide metabolism; Purine metabolism	PF00294.27	PfkB	Fructokinase (EC 2.7.1.4)	- none -	38.4174
TECD_00087	c_000000000007	CDS	122169	123182	1014	-	k_Bacteria;p_Proteobacteria	NA	NA	NA	hypothetical protein	COG1466	DNA polymerase III, delta subunit	DNA replication, recombination and repair	K02340	holA	DNA polymerase III subunit delta [EC:2.7.7.7]	Genetic Information Processing; Replication and repair; DNA replication | Genetic Information Processing; Replication and repair; Mismatch repair | Genetic Information Processing; Replication and repair; Homologous recombination | Brite Hierarchies; Protein families: genetic information processing; DNA replication proteins | Brite Hierarchies; Protein families: genetic information processing; DNA…	PF06144.16	DNA_pol3_delta	DNA polymerase III delta subunit (EC 2.7.7.7)	- none -	0
TECD_00088	c_000000000007	CDS	123198	123755	558	-	k_Bacteria;p_Proteobacteria;c_Alphaproteobacteria	NA	NA	NA	hypothetical protein	COG5468	Predicted secreted (periplasmic) protein	Function unknown	K03643	lptE, rlpB	LPS-assembly lipoprotein	Brite Hierarchies; Protein families: signaling and cellular processes; Transporters	PF04390.15	LptE	hypothetical protein	- none -	137.146
TECD_00089	c_000000000007	CDS	123789	126413	2625	-	k_Bacteria;p_Proteobacteria;c_Alphaproteobacteria;o_Rhizobiales;f_Hyphomicrobiaceae	leuS	6.1.1.4	NA	Leucine--tRNA ligase	COG0495	Leucyl-tRNA synthetase	Translation, ribosomal structure and biogenesis	K01869	LARS, leuS	leucyl-tRNA synthetase [EC:6.1.1.4]	Genetic Information Processing; Translation; Aminoacyl-tRNA biosynthesis | Brite Hierarchies; Protein families: metabolism; Amino acid related enzymes | Brite Hierarchies; Protein families: genetic information processing; Transfer RNA biogenesis | Brite Hierarchies; Protein families: genetic information processing; Mitochondrial biogenesis	PF08264.16, PF00133.25, PF01406.22, PF01921.21, PF09334.14, PF13603.9	Anticodon_1, tRNA-synt_1, tRNA-synt_1e, tRNA-synt_1f, tRNA-synt_1g, tRNA-synt_1_2	Leucyl-tRNA synthetase (EC 6.1.1.4)	tRNA aminoacylation, Leu	291.533
TECD_00090	c_000000000007	CDS	127130	127792	663	+	k_Bacteria;p_Proteobacteria;c_Alphaproteobacteria	yggS	NA	COG0325	Pyridoxal phosphate homeostasis protein	COG0325	Predicted enzyme with a TIM-barrel fold	General function prediction only	K06997	yggS, PROSC	PLP dependent protein	Not Included in Pathway or Brite; Unclassified: metabolism; Amino acid metabolism	PF01168.23	Ala_racemase_N	Hypothetical protein YggS, proline synthase co-transcribed bacterial homolog PROSC	A Hypothetical Protein Related to Proline Metabolism; <br>CBSS-630.2.peg.3360	577.13
TECD_00091	c_000000000007	CDS	128410	129984	1575	-	k_Bacteria;p_Proteobacteria;c_Alphaproteobacteria	prfC	NA	COG4108	Peptide chain release factor 3	COG4108	Peptide chain release factor RF-3	Translation, ribosomal structure and biogenesis	K02837	prfC	peptide chain release factor 3	Brite Hierarchies; Protein families: genetic information processing; Translation factors	PF14492.9, PF00009.30, PF03144.28, PF01926.26, PF16658.8	EFG_III, GTP_EFTU, GTP_EFTU_D2, MMR_HSR1, RF3_C	Peptide chain release factor 3	Translation termination factors bacterial	48.5888
TECD_00092	c_000000000007	CDS	130174	130692	519	+	k_Bacteria;p_Proteobacteria;c_Alphaproteobacteria	def1	3.5.1.88	NA	Peptide deformylase 1	COG0242	N-formylmethionyl-tRNA deformylase	Translation, ribosomal structure and biogenesis	K01462	PDF, def	peptide deformylase [EC:3.5.1.88]	Not Included in Pathway or Brite; Unclassified: metabolism; Enzymes with EC numbers	PF01327.24	Pep_deformylase	Peptide deformylase (EC 3.5.1.88)	Bacterial RNA-metabolizing Zn-dependent hydrolases; <br>Translation termination factors bacterial	0
TECD_00093	c_000000000007	CDS	130855	131025	171	-	not defined	NA	NA	NA	hypothetical protein	NA	NA	NA	NA	NA	NA	NA	NA	NA	hypothetical protein	- none -	0
TECD_00094	c_000000000007	CDS	131047	131190	144	-	not defined	NA	NA	NA	hypothetical protein	NA	NA	NA	NA	NA	NA	NA	NA	NA	hypothetical protein	- none -	0
TECD_00095	c_000000000007	CDS	131357	133081	1725	+	k_Bacteria;p_Proteobacteria;c_Alphaproteobacteria	NA	NA	NA	hypothetical protein	COG2812	DNA polymerase III, gamma/tau subunits	DNA replication, recombination and repair	K02343	dnaX	DNA polymerase III subunit gamma/tau [EC:2.7.7.7]	Genetic Information Processing; Replication and repair; DNA replication | Genetic Information Processing; Replication and repair; Mismatch repair | Genetic Information Processing; Replication and repair; Homologous recombination | Brite Hierarchies; Protein families: genetic information processing; DNA replication proteins | Brite Hierarchies; Protein families: genetic information processing; DNA…	PF00004.32, PF13173.9, PF13401.9, PF13604.9, PF07728.17, PF13177.9, PF12169.11, PF12362.11, PF05496.15	AAA, AAA_14, AAA_22, AAA_30, AAA_5, DNA_pol3_delta2, DNA_pol3_gamma3, DUF3646, RuvB_N	DNA polymerase III subunits gamma and tau (EC 2.7.7.7)	DNA processing cluster	66.5456
TECD_00096	c_000000000007	CDS	133155	133475	321	+	k_Bacteria;p_Proteobacteria;c_Alphaproteobacteria;o_Rhizobiales	NA	NA	COG0718	Nucleoid-associated protein	COG0718	Uncharacterized protein conserved in bacteria	Function unknown	K09747	K09747	uncharacterized protein	Not Included in Pathway or Brite; Poorly characterized; Function unknown	PF02575.19	YbaB_DNA_bd	FIG000557: hypothetical protein co-occurring with RecR	DNA processing cluster	0
TECD_00097	c_000000000007	CDS	133773	134321	549	+	k_Bacteria;p_Proteobacteria	rimM	NA	COG0806	Ribosome maturation factor RimM	COG0806	RimM protein, required for 16S rRNA processing	Translation, ribosomal structure and biogenesis	K02860	rimM	16S rRNA processing protein RimM	Brite Hierarchies; Protein families: genetic information processing; Ribosome biogenesis	PF05239.19, PF01782.21	PRC, RimM	16S rRNA processing protein RimM	Ribosome biogenesis bacterial	0
TECD_00098	c_000000000007	CDS	134609	135217	609	-	k_Bacteria;p_Proteobacteria;c_Alphaproteobacteria	recR	NA	COG0353	Recombination protein RecR	COG0353	Recombinational DNA repair protein (RecF pathway)	DNA replication, recombination and repair	K06187	recR	recombination protein RecR	Genetic Information Processing; Replication and repair; Homologous recombination | Brite Hierarchies; Protein families: genetic information processing; DNA repair and recombination proteins	PF02132.18, PF13662.9	RecR, Toprim_4	Recombination protein RecR	DNA processing cluster; <br>DNA repair, bacterial RecFOR pathway	0
TECD_00099	c_000000000007	CDS	135698	136282	585	-	k_Bacteria	NA	NA	NA	hypothetical protein	COG4961	Flp pilus assembly protein TadG	NA	NA	NA	NA	NA	PF07811.15	TadE	Superfamily I DNA and RNA helicases	- none -	0
TECD_00100	c_000000000007	CDS	136339	136887	549	-	k_Bacteria	NA	NA	NA	hypothetical protein	COG4961	Flp pilus assembly protein TadG	NA	NA	NA	NA	NA	PF07811.15	TadE	Similar to TadZ/CpaE, associated with Flp pilus assembly	- none -	0
TECD_00101	c_000000000007	CDS	137435	138346	912	-	k_Bacteria;p_Proteobacteria;c_Alphaproteobacteria;o_Rhizobiales	NA	2.5.1.10	NA	Farnesyl diphosphate synthase	COG0142	Geranylgeranyl pyrophosphate synthase	Coenzyme metabolism	K00795	ispA	farnesyl diphosphate synthase [EC:2.5.1.1 2.5.1.10]	Metabolism; Metabolism of terpenoids and polyketides; Terpenoid backbone biosynthesis | Brite Hierarchies; Protein families: metabolism; Prenyltransferases	PF00348.20	polyprenyl_synt	Octaprenyl diphosphate synthase (EC 2.5.1.90) / Dimethylallyltransferase (EC 2.5.1.1) / (2E,6E)-farnesyl diphosphate synthase (EC 2.5.1.10) / Geranylgeranyl diphosphate synthase (EC 2.5.1.29)	Carotenoids; <br>Carotenoids; <br>Isoprenoid Biosynthesis; <br>Isoprenoid Biosynthesis; <br>Isoprenoid Biosynthesis: Interconversions; <br>Isoprenoinds for Quinones; <br>Isoprenoinds for Quinones; <br>Isoprenoinds for Quinones; <br>Isoprenoinds for Quinones; <br>Polyprenyl Diphosphate Biosynthesis; <br>Polyprenyl Diphosphate Biosynthesis; <br>Polyprenyl Diphosphate Biosynthesis	41.9558
TECD_00102	c_000000000007	CDS	138633	139748	1116	+	k_Bacteria;p_Proteobacteria;c_Alphaproteobacteria	prfB	NA	COG1186	Peptide chain release factor RF2	COG1186	Protein chain release factor B	Translation, ribosomal structure and biogenesis	K02836	prfB	peptide chain release factor 2	Brite Hierarchies; Protein families: genetic information processing; Translation factors	PF03462.21, PF00472.23	PCRF, RF-1	Peptide chain release factor 2; programmed frameshift-containing	Programmed frameshift; <br>Programmed frameshift; <br>Translation termination factors bacterial	274.292
TECD_00103	c_000000000007	CDS	140670	140951	282	+	k_Bacteria;p_Proteobacteria;c_Alphaproteobacteria	NA	NA	NA	hypothetical protein	ENOG4111NMJ	Protein of unknown function (DUF1153)	Function unknown	NA	NA	NA	NA	PF06627.14	DUF1153	FIG00480737: hypothetical protein	- none -	0
TECD_00104	c_000000000007	CDS	141212	141502	291	+	k_Bacteria;p_Proteobacteria;c_Alphaproteobacteria	groS5	NA	NA	10 kDa chaperonin 5	COG0234	Co-chaperonin GroES (HSP10)	Posttranslational modification, protein turnover, chaperones	K04078	groES, HSPE1	chaperonin GroES	Brite Hierarchies; Protein families: genetic information processing; Chaperones and folding catalysts | Brite Hierarchies; Protein families: genetic information processing; Mitochondrial biogenesis	PF00166.24	Cpn10	Heat shock protein 60 family co-chaperone GroES	GroEL GroES	3418.75
TECD_00105	c_000000000007	CDS	141570	143216	1647	+	k_Bacteria;p_Proteobacteria;c_Alphaproteobacteria	groL1	NA	COG0459	60 kDa chaperonin 1	COG0459	Chaperonin GroEL (HSP60 family)	Posttranslational modification, protein turnover, chaperones	K04077	groEL, HSPD1	chaperonin GroEL	Genetic Information Processing; Folding, sorting and degradation; RNA degradation | Organismal Systems; Aging; Longevity regulating pathway - worm | Human Diseases; Endocrine and metabolic diseases; Type I diabetes mellitus | Human Diseases; Infectious diseases: Bacterial; Legionellosis | Human Diseases; Infectious diseases: Bacterial; Tuberculosis | Brite Hierarchies; Protein families: genetic i…	PF00118.27	Cpn60_TCP1	Heat shock protein 60 family chaperone GroEL	GroEL GroES	9571.73
TECD_00106	c_000000000007	CDS	143498	143788	291	+	k_Bacteria;p_Proteobacteria;c_Alphaproteobacteria;o_Rhizobiales	NA	NA	NA	hypothetical protein	COG0762	Predicted integral membrane protein	Function unknown	K02221	yggT	YggT family protein	Brite Hierarchies; Protein families: signaling and cellular processes; Secretion system	PF02325.20	YGGT	Integral membrane protein YggT, involved in response to extracytoplasmic stress (osmotic shock)	CBSS-630.2.peg.3360	525.962
TECD_00107	c_000000000007	CDS	143983	144912	930	+	k_Bacteria;p_Proteobacteria	yadG	NA	COG1131	putative ABC transporter ATP-binding protein YadG	COG1131	ABC-type multidrug transport system, ATPase component	NA	K01990	ABC-2.A	ABC-2 type transport system ATP-binding protein	Brite Hierarchies; Protein families: signaling and cellular processes; Transporters	PF13304.9, PF13476.9, PF00005.30, PF02463.22	AAA_21, AAA_23, ABC_tran, SMC_N	ABC-type multidrug transport system, ATPase component	- none -	123.431
TECD_00108	c_000000000007	CDS	144912	145685	774	+	k_Bacteria;p_Proteobacteria;c_Alphaproteobacteria;o_Rhizobiales	yadH	NA	COG0842	Inner membrane transport permease YadH	COG0842	ABC-type multidrug transport system, permease component	NA	K01992	ABC-2.P	ABC-2 type transport system permease protein	Brite Hierarchies; Protein families: signaling and cellular processes; Transporters	PF01061.27, PF12698.10	ABC2_membrane, ABC2_membrane_3	ABC-type multidrug transport system, permease component	- none -	197.745
TECD_00109	c_000000000007	CDS	145926	147137	1212	+	k_Bacteria;p_Proteobacteria;c_Alphaproteobacteria;o_Rhizobiales;f_Hyphomicrobiaceae	crtY	5.5.1.19	NA	Lycopene beta-cyclase	ENOG410ZVJ7	lycopene cyclase	Lipid transport and metabolism	K06443	lcyB, crtL1, crtY	lycopene beta-cyclase [EC:5.5.1.19]	Metabolism; Metabolism of terpenoids and polyketides; Carotenoid biosynthesis	PF05834.15	Lycopene_cycl	Lycopene cyclase	Carotenoids	157.854
TECD_00110	c_000000000007	CDS	148060	148626	567	+	k_Bacteria	NA	NA	NA	hypothetical protein	COG3577	Predicted aspartyl protease	General function prediction only	K06985	K06985	aspartyl protease family protein	Cellular Processes; Cell growth and death; Cell cycle - Caulobacter	PF13650.9, PF13975.9	Asp_protease_2, gag-asp_proteas	CblY, a non-orthologous displasment for Alpha-ribazole-5&#39;-phosphate phosphatase	- none -	0
TECD_00111	c_000000000007	CDS	149109	150611	1503	+	k_Bacteria;p_Proteobacteria;c_Alphaproteobacteria	algC	5.4.2.2	COG1109	Phosphomannomutase/phosphoglucomutase	COG1109	Phosphomannomutase	Carbohydrate transport and metabolism	K15778	pmm-pgm	phosphomannomutase / phosphoglucomutase [EC:5.4.2.8 5.4.2.2]	Metabolism; Carbohydrate metabolism; Glycolysis / Gluconeogenesis | Metabolism; Carbohydrate metabolism; Pentose phosphate pathway | Metabolism; Carbohydrate metabolism; Fructose and mannose metabolism | Metabolism; Carbohydrate metabolism; Galactose metabolism | Metabolism; Carbohydrate metabolism; Starch and sucrose metabolism | Metabolism; Carbohydrate metabolism; Amino sugar and nucleotide su…	PF02878.19, PF02879.19, PF02880.19, PF00408.23	PGM_PMM_I, PGM_PMM_II, PGM_PMM_III, PGM_PMM_IV	Phosphoglucosamine mutase (EC 5.4.2.10) / Phosphomannomutase (EC 5.4.2.8)	UDP-N-acetylmuramate from Fructose-6-phosphate Biosynthesis	25.4582
TECD_00112	c_000000000007	CDS	151806	152519	714	+	k_Bacteria;p_Proteobacteria	NA	NA	NA	hypothetical protein	COG2340	Uncharacterized protein with SCP/PR1 domains	Function unknown	NA	NA	NA	NA	PF00188.29	CAP	hypothetical protein	- none -	160.772
TECD_00113	c_000000000007	CDS	153426	155126	1701	+	k_Bacteria;p_Proteobacteria	NA	NA	NA	hypothetical protein	COG1178	ABC-type Fe3+ transport system, permease component	Inorganic ion transport and metabolism	K02011	afuB, fbpB	iron(III) transport system permease protein	Environmental Information Processing; Membrane transport; ABC transporters | Brite Hierarchies; Protein families: signaling and cellular processes; Transporters	PF00528.25	BPD_transp_1	Ferric iron ABC transporter, permease protein	- none -	0
TECD_00114	c_000000000007	CDS	155545	156846	1302	+	k_Bacteria;p_Proteobacteria;c_Alphaproteobacteria	recD2	3.6.4.12	NA	ATP-dependent RecD-like DNA helicase	COG0507	ATP-dependent exoDNAse (exonuclease V), alpha subunit - helicase superfamily I member	DNA replication, recombination and repair	K15255	PIF1	ATP-dependent DNA helicase PIF1 [EC:3.6.4.12]	Brite Hierarchies; Protein families: genetic information processing; DNA replication proteins | Brite Hierarchies; Protein families: genetic information processing; Mitochondrial biogenesis	PF13086.9, PF13245.9, PF13401.9, PF13604.9, PF02689.17, PF05970.17	AAA_11, AAA_19, AAA_22, AAA_30, Herpes_Helicase, PIF1	putative helicase	- none -	0
TECD_00115	c_000000000007	CDS	157111	157638	528	+	k_Bacteria;p_Proteobacteria	ppa	3.6.1.1	COG0221	Inorganic pyrophosphatase	COG0221	Inorganic pyrophosphatase	Energy production and conversion	K01507	ppa	inorganic pyrophosphatase [EC:3.6.1.1]	Metabolism; Energy metabolism; Oxidative phosphorylation	PF00719.22	Pyrophosphatase	Inorganic pyrophosphatase (EC 3.6.1.1)	Phosphate metabolism	0
TECD_00116	c_000000000007	CDS	157764	158573	810	+	k_Bacteria;p_Proteobacteria;c_Alphaproteobacteria;o_Rhizobiales	dapB	1.17.1.8	COG0289	4-hydroxy-tetrahydrodipicolinate reductase	COG0289	Dihydrodipicolinate reductase	Amino acid transport and metabolism	K00215	dapB	4-hydroxy-tetrahydrodipicolinate reductase [EC:1.17.1.8]	Metabolism; Amino acid metabolism; Lysine biosynthesis | Metabolism; Biosynthesis of other secondary metabolites; Monobactam biosynthesis	PF05173.17, PF01113.23	DapB_C, DapB_N	4-hydroxy-tetrahydrodipicolinate reductase (EC 1.17.1.8)	Lysine Biosynthesis DAP Pathway; <br>Lysine Biosynthesis DAP Pathway, GJO scratch	1558.89
TECD_00117	c_000000000007	CDS	158833	159657	825	-	k_Bacteria;p_Proteobacteria;c_Alphaproteobacteria	proC	1.5.1.2	COG0345	Pyrroline-5-carboxylate reductase	COG0345	Pyrroline-5-carboxylate reductase	Amino acid transport and metabolism	K00286	proC	pyrroline-5-carboxylate reductase [EC:1.5.1.2]	Metabolism; Amino acid metabolism; Arginine and proline metabolism	PF03807.20, PF14748.9	F420_oxidored, P5CR_dimer	Pyrroline-5-carboxylate reductase (EC 1.5.1.2)	A Hypothetical Protein Related to Proline Metabolism; <br>CBSS-630.2.peg.3360; <br>Proline Synthesis	46.3802
TECD_00118	c_000000000007	CDS	159753	160253	501	-	k_Bacteria;p_Proteobacteria;c_Alphaproteobacteria	NA	NA	NA	hypothetical protein	COG5465	Uncharacterized conserved protein	Function unknown	NA	NA	NA	NA	PF10722.12	YbjN	hypothetical protein	- none -	0
TECD_00119	c_000000000007	CDS	160835	161371	537	-	k_Bacteria;p_Proteobacteria;c_Alphaproteobacteria	apt	2.4.2.7	NA	Adenine phosphoribosyltransferase	COG0503	Adenine/guanine phosphoribosyltransferases and related PRPP-binding proteins	Nucleotide transport and metabolism	K00759	APRT, apt	adenine phosphoribosyltransferase [EC:2.4.2.7]	Metabolism; Nucleotide metabolism; Purine metabolism | Brite Hierarchies; Protein families: signaling and cellular processes; Exosome	PF00156.30	Pribosyltran	Adenine phosphoribosyltransferase (EC 2.4.2.7)	Purine conversions	0
TECD_00120	c_000000000007	CDS	162072	163268	1197	-	k_Bacteria;p_Proteobacteria;c_Alphaproteobacteria;o_Rhizobiales	pgk	2.7.2.3	NA	Phosphoglycerate kinase	COG0126	3-phosphoglycerate kinase	Carbohydrate transport and metabolism	K00927	PGK, pgk	phosphoglycerate kinase [EC:2.7.2.3]	Metabolism; Carbohydrate metabolism; Glycolysis / Gluconeogenesis | Metabolism; Energy metabolism; Carbon fixation in photosynthetic organisms | Brite Hierarchies; Protein families: signaling and cellular processes; Exosome	PF00162.22	PGK	Phosphoglycerate kinase (EC 2.7.2.3)	Glycolysis and Gluconeogenesis	0
TECD_00121	c_000000000007	CDS	163334	165334	2001	-	k_Bacteria;p_Proteobacteria	tktA	2.2.1.1	COG0021	Transketolase 1	COG0021	Transketolase	Carbohydrate transport and metabolism	K00615	tktA, tktB	transketolase [EC:2.2.1.1]	Metabolism; Carbohydrate metabolism; Pentose phosphate pathway | Metabolism; Energy metabolism; Carbon fixation in photosynthetic organisms | Metabolism; Metabolism of terpenoids and polyketides; Biosynthesis of ansamycins	PF13292.9, PF00676.23, PF02780.23, PF00456.24, PF02779.27	DXP_synthase_N, E1_dh, Transketolase_C, Transketolase_N, Transket_pyr	Transketolase (EC 2.2.1.1)	Pentose phosphate pathway	344.201
TECD_00122	c_000000000007	CDS	166564	166944	381	-	k_Bacteria;p_Proteobacteria;c_Alphaproteobacteria;o_Rhizobiales	rpsP	NA	COG0228	30S ribosomal protein S16	COG0228	Ribosomal protein S16	Translation, ribosomal structure and biogenesis	K02959	RP-S16, MRPS16, rpsP	small subunit ribosomal protein S16	Genetic Information Processing; Translation; Ribosome | Brite Hierarchies; Protein families: genetic information processing; Ribosome | Brite Hierarchies; Protein families: genetic information processing; Mitochondrial biogenesis	PF00886.22	Ribosomal_S16	SSU ribosomal protein S16p	Ribosome SSU bacterial	2510.74
TECD_00123	c_000000000007	CDS	166992	168587	1596	-	k_Bacteria;p_Proteobacteria;c_Alphaproteobacteria;o_Rhizobiales	ffh	NA	COG0541	Signal recognition particle protein	COG0541	Signal recognition particle GTPase	NA	K03106	SRP54, ffh	signal recognition particle subunit SRP54 [EC:3.6.5.4]	Genetic Information Processing; Folding, sorting and degradation; Protein export | Environmental Information Processing; Membrane transport; Bacterial secretion system | Cellular Processes; Cellular community - prokaryotes; Quorum sensing | Brite Hierarchies; Protein families: signaling and cellular processes; Secretion system	PF00448.25, PF02881.22, PF02978.22	SRP54, SRP54_N, SRP_SPB	Signal recognition particle, subunit Ffh SRP54 (TC 3.A.5.1.1)	Bacterial signal recognition particle (SRP); <br>Universal GTPases	527.445
TECD_00124	c_000000000007	CDS	169338	170090	753	-	k_Bacteria;p_Proteobacteria;c_Alphaproteobacteria	puuD	3.5.1.94	COG2071	Gamma-glutamyl-gamma-aminobutyrate hydrolase PuuD	COG2071	Predicted glutamine amidotransferases	General function prediction only	K07010	K07010	putative glutamine amidotransferase	Brite Hierarchies; Protein families: metabolism; Peptidases	PF00117.31, PF07722.16	GATase, Peptidase_C26	glutamine amidotransferase, class I	- none -	355.705
TECD_00125	c_000000000007	CDS	170735	171631	897	+	k_Bacteria;p_Proteobacteria;c_Alphaproteobacteria	folD	NA	COG0190	Bifunctional protein FolD protein	COG0190	5,10-methylene-tetrahydrofolate dehydrogenase/Methenyl tetrahydrofolate cyclohydrolase	Coenzyme metabolism	K01491	folD	methylenetetrahydrofolate dehydrogenase (NADP+) / methenyltetrahydrofolate cyclohydrolase [EC:1.5.1.5 3.5.4.9]	Metabolism; Energy metabolism; Carbon fixation pathways in prokaryotes | Metabolism; Metabolism of cofactors and vitamins; One carbon pool by folate	PF00763.26, PF02882.22	THF_DHG_CYH, THF_DHG_CYH_C	Methylenetetrahydrofolate dehydrogenase (NADP+) (EC 1.5.1.5) / Methenyltetrahydrofolate cyclohydrolase (EC 3.5.4.9)	5-FCL-like protein; <br>One-carbon metabolism by tetrahydropterines; <br>One-carbon metabolism by tetrahydropterines	127.972
TECD_00126	c_000000000007	CDS	172343	173317	975	+	k_Bacteria;p_Proteobacteria	thiL	2.7.4.16	COG0611	Thiamine-monophosphate kinase	COG0611	Thiamine monophosphate kinase	Coenzyme metabolism	K00946	thiL	thiamine-monophosphate kinase [EC:2.7.4.16]	Metabolism; Metabolism of cofactors and vitamins; Thiamine metabolism	PF00586.27, PF02769.25	AIRS, AIRS_C	Thiamine-monophosphate kinase (EC 2.7.4.16)	5-FCL-like protein; <br>Riboflavin synthesis cluster; <br>Thiamin biosynthesis	0
TECD_00127	c_000000000007	CDS	174581	175399	819	-	k_Bacteria;p_Proteobacteria;c_Alphaproteobacteria;o_Rhizobiales;f_Hyphomicrobiaceae;g_Filomicrobium	grpE	NA	NA	Protein GrpE	COG0576	Molecular chaperone GrpE (heat shock protein)	Posttranslational modification, protein turnover, chaperones	K03687	GRPE	molecular chaperone GrpE	Brite Hierarchies; Protein families: genetic information processing; Chaperones and folding catalysts | Brite Hierarchies; Protein families: genetic information processing; Mitochondrial biogenesis	PF01025.22	GrpE	Heat shock protein GrpE	GroEL GroES; <br>Heat shock dnaK gene cluster extended; <br>Protein chaperones	560.64
TECD_00128	c_000000000007	CDS	175524	176591	1068	-	k_Bacteria;p_Proteobacteria;c_Alphaproteobacteria	hrcA	NA	COG1420	Heat-inducible transcription repressor HrcA	COG1420	Transcriptional regulator of heat shock gene	Transcription	K03705	hrcA	heat-inducible transcriptional repressor	Brite Hierarchies; Protein families: genetic information processing; Transcription factors	PF01628.24	HrcA	Heat-inducible transcription repressor HrcA	GroEL GroES; <br>Heat shock dnaK gene cluster extended	143.31
TECD_00129	c_000000000007	CDS	176711	178045	1335	-	k_Bacteria;p_Proteobacteria;c_Alphaproteobacteria;o_Rhizobiales	hemA	2.3.1.37	COG0156	5-aminolevulinate synthase	COG0156	7-keto-8-aminopelargonate synthetase and related enzymes	Coenzyme metabolism	K00643	ALAS	5-aminolevulinate synthase [EC:2.3.1.37]	Metabolism; Amino acid metabolism; Glycine, serine and threonine metabolism | Metabolism; Metabolism of cofactors and vitamins; Porphyrin and chlorophyll metabolism | Brite Hierarchies; Protein families: metabolism; Amino acid related enzymes	PF00155.24	Aminotran_1_2	5-aminolevulinate synthase (EC 2.3.1.37)	Heme and Siroheme Biosynthesis	401.267
TECD_00130	c_000000000007	CDS	178901	179665	765	+	k_Bacteria;p_Proteobacteria;c_Alphaproteobacteria	NA	1.-.-.-	NA	putative oxidoreductase	COG1028	Dehydrogenases with different specificities (related to short-chain alcohol dehydrogenases)	General function prediction only|Secondary metabolites biosynthesis, transport and catabolism|Lipid metabolism	K16066	ydfG	3-hydroxy acid dehydrogenase / malonic semialdehyde reductase [EC:1.1.1.381 1.1.1.-]	Metabolism; Nucleotide metabolism; Pyrimidine metabolism | Metabolism; Amino acid metabolism; Glycine, serine and threonine metabolism	PF00106.28, PF13561.9, PF08659.13	adh_short, adh_short_C2, KR	Oxidoreductase, short-chain dehydrogenase/reductase family (EC 1.1.1.-)	- none -	0
TECD_00131	c_000000000007	CDS	180559	183135	2577	+	k_Bacteria;p_Proteobacteria;c_Alphaproteobacteria	mrcA	NA	COG5009	Penicillin-binding protein 1A	COG5009	Membrane carboxypeptidase/penicillin-binding protein	Cell envelope biogenesis, outer membrane	K05366	mrcA	penicillin-binding protein 1A [EC:2.4.1.129 3.4.16.4]	Metabolism; Glycan biosynthesis and metabolism; Peptidoglycan biosynthesis | Human Diseases; Drug resistance: Antimicrobial; beta-Lactam resistance | Brite Hierarchies; Protein families: metabolism; Glycosyltransferases | Brite Hierarchies; Protein families: metabolism; Peptidoglycan biosynthesis and degradation proteins	PF17092.8, PF00912.25, PF00905.25	PCB_OB, Transgly, Transpeptidase	Multimodular transpeptidase-transglycosylase (EC 2.4.1.129) (EC 3.4.-.-)	Peptidoglycan Biosynthesis	163.33
TECD_00132	c_000000000007	CDS	183196	183444	249	-	not defined	NA	NA	NA	hypothetical protein	NA	NA	NA	NA	NA	NA	NA	NA	NA	hypothetical protein	- none -	0
TECD_00133	c_000000000007	CDS	183742	184839	1098	-	k_Bacteria;p_Proteobacteria	ychF	NA	COG0012	Ribosome-binding ATPase YchF	COG0012	Predicted GTPase, probable translation factor	Translation, ribosomal structure and biogenesis	K06942	ychF	ribosome-binding ATPase	Brite Hierarchies; Protein families: genetic information processing; Ribosome biogenesis	PF02421.21, PF01926.26, PF06071.16	FeoB_N, MMR_HSR1, YchF-GTPase_C	GTP-binding and nucleic acid-binding protein YchF	Universal GTPases	0
TECD_00134	c_000000000007	CDS	185128	185769	642	-	k_Bacteria;p_Proteobacteria;c_Alphaproteobacteria	pth	3.1.1.29	NA	Peptidyl-tRNA hydrolase	COG0193	Peptidyl-tRNA hydrolase	Translation, ribosomal structure and biogenesis	K01056	PTH1, pth, spoVC	peptidyl-tRNA hydrolase, PTH1 family [EC:3.1.1.29]	Brite Hierarchies; Protein families: genetic information processing; Translation factors	PF01195.22	Pept_tRNA_hydro	Peptidyl-tRNA hydrolase (EC 3.1.1.29)	Cell division-ribosomal stress proteins cluster; <br>Sporulation-associated proteins with broader functions; <br>Translation termination factors bacterial	119.202
TECD_00135	c_000000000007	CDS	186001	186690	690	-	k_Bacteria;p_Proteobacteria;c_Alphaproteobacteria	NA	NA	NA	hypothetical protein	COG1825	Ribosomal protein L25 (general stress protein Ctc)	Translation, ribosomal structure and biogenesis	K02897	RP-L25, rplY	large subunit ribosomal protein L25	Genetic Information Processing; Translation; Ribosome | Brite Hierarchies; Protein families: genetic information processing; Ribosome	PF01386.22, PF14693.9	Ribosomal_L25p, Ribosomal_TL5_C	LSU ribosomal protein L25p	Ribosome LSU bacterial	443.637
TECD_00136	c_000000000007	CDS	187036	188154	1119	-	k_Bacteria;p_Proteobacteria	dnaJ_1	NA	COG0484	Chaperone protein DnaJ	COG0484	DnaJ-class molecular chaperone with C-terminal Zn finger domain	Posttranslational modification, protein turnover, chaperones	K03686	dnaJ	molecular chaperone DnaJ	Brite Hierarchies; Protein families: genetic information processing; Chaperones and folding catalysts | Brite Hierarchies; Protein families: genetic information processing; Mitochondrial biogenesis	PF00226.34, PF01556.21, PF00684.22	DnaJ, DnaJ_C, DnaJ_CXXCXGXG	Chaperone protein DnaJ	GroEL GroES; <br>Heat shock dnaK gene cluster extended; <br>Protein chaperones	68.3891
TECD_00137	c_000000000007	CDS	188356	190290	1935	-	k_Bacteria;p_Proteobacteria;c_Alphaproteobacteria;o_Rhizobiales	dnaK	NA	NA	Chaperone protein DnaK	COG0443	Molecular chaperone	Posttranslational modification, protein turnover, chaperones	K04043	dnaK, HSPA9	molecular chaperone DnaK	Genetic Information Processing; Folding, sorting and degradation; RNA degradation | Organismal Systems; Aging; Longevity regulating pathway - worm | Human Diseases; Infectious diseases: Bacterial; Tuberculosis | Brite Hierarchies; Protein families: genetic information processing; Messenger RNA biogenesis | Brite Hierarchies; Protein families: genetic information processing; Chaperones and folding…	PF00012.23, PF06723.16	HSP70, MreB_Mbl	Chaperone protein DnaK	GroEL GroES; <br>Heat shock dnaK gene cluster extended; <br>Protein chaperones	1245.8
TECD_00138	c_000000000006	CDS	117	605	489	-	k_Bacteria;p_Proteobacteria	bamE	NA	NA	Outer membrane protein assembly factor BamE	COG2913	Small protein A (tmRNA-binding)	Translation, ribosomal structure and biogenesis	NA	NA	NA	NA	PF04355.16	SmpA_OmlA	Outer membrane lipoprotein OmlA	Ubiquinol-cytochrome C chaperone locus	0
TECD_00139	c_000000000006	CDS	767	1324	558	+	k_Bacteria	NA	NA	NA	hypothetical protein	COG5452	Uncharacterized conserved protein	Function unknown	K17662	CBP3, UQCC	cytochrome b pre-mRNA-processing protein 3	Brite Hierarchies; Protein families: genetic information processing; Mitochondrial biogenesis	PF03981.15	Ubiq_cyt_C_chap	Ubiquinol-cytochrome C chaperone	CBSS-176299.3.peg.2475; <br>Ubiquinol-cytochrome C chaperone locus	0
TECD_00140	c_000000000006	CDS	1394	1924	531	+	not defined	NA	NA	NA	hypothetical protein	NA	NA	NA	NA	NA	NA	NA	PF02620.20	YceD	hypothetical protein	- none -	0
TECD_00141	c_000000000006	CDS	2166	3209	1044	+	k_Bacteria;p_Proteobacteria;c_Alphaproteobacteria	plsX	2.3.1.274	COG0416	Phosphate acyltransferase	COG0416	Fatty acid/phospholipid biosynthesis enzyme	Lipid metabolism	K03621	plsX	phosphate acyltransferase [EC:2.3.1.274]	Metabolism; Lipid metabolism; Glycerolipid metabolism | Brite Hierarchies; Protein families: metabolism; Lipid biosynthesis proteins	PF02504.18	FA_synthesis	Phosphate:acyl-ACP acyltransferase PlsX	Glycerolipid and Glycerophospholipid Metabolism in Bacteria	476.464
TECD_00142	c_000000000006	CDS	3291	4268	978	+	k_Bacteria;p_Proteobacteria;c_Alphaproteobacteria;o_Rhizobiales	fabH	2.3.1.180	COG0332	3-oxoacyl-[acyl-carrier-protein] synthase 3	COG0332	3-oxoacyl-[acyl-carrier-protein] synthase III	Lipid metabolism	K00648	fabH	3-oxoacyl-[acyl-carrier-protein] synthase III [EC:2.3.1.180]	Metabolism; Lipid metabolism; Fatty acid biosynthesis | Brite Hierarchies; Protein families: metabolism; Lipid biosynthesis proteins	PF08545.13, PF08541.13, PF00108.26	ACP_syn_III, ACP_syn_III_C, Thiolase_N	3-oxoacyl-[acyl-carrier-protein] synthase, KASIII (EC 2.3.1.180)	- none -	156.498
TECD_00143	c_000000000006	CDS	4442	4756	315	+	k_Bacteria;p_Proteobacteria;c_Alphaproteobacteria;o_Rhizobiales;f_Hyphomicrobiaceae	ihfA	NA	COG0776	Integration host factor subunit alpha	COG0776	Bacterial nucleoid DNA-binding protein	DNA replication, recombination and repair	K04764	ihfA, himA	integration host factor subunit alpha	Brite Hierarchies; Protein families: genetic information processing; DNA replication proteins | Brite Hierarchies; Protein families: genetic information processing; Chromosome and associated proteins | Brite Hierarchies; Protein families: genetic information processing; DNA repair and recombination proteins	PF00216.24, PF18291.4	Bac_DNA_binding, HU-HIG	Integration host factor alpha subunit	DNA structural proteins, bacterial	728.832
TECD_00144	c_000000000006	CDS	5271	5735	465	-	k_Bacteria;p_Proteobacteria	NA	NA	NA	hypothetical protein	COG2847	Uncharacterized protein conserved in bacteria	Function unknown	K09796	pccA	periplasmic copper chaperone A	Brite Hierarchies; Protein families: genetic information processing; Chaperones and folding catalysts	PF04314.16	PCuAC	Copper metallochaperone, bacterial analog of Cox17 protein	Biogenesis of cytochrome c oxidases	0
TECD_00145	c_000000000006	CDS	6195	6488	294	+	k_Bacteria;p_Proteobacteria	NA	NA	NA	hypothetical protein	COG2938	Uncharacterized conserved protein	Function unknown	K09159	cptB	antitoxin CptB	Brite Hierarchies; Protein families: signaling and cellular processes; Prokaryotic defense system	PF03937.19	Sdh5	hypothetical protein	- none -	0
TECD_00146	c_000000000006	CDS	6728	10240	3513	+	k_Bacteria;p_Proteobacteria;c_Alphaproteobacteria	mfd	3.6.4.-	COG1197	Transcription-repair-coupling factor	COG1197	Transcription-repair coupling factor (superfamily II helicase)	Transcription|DNA replication, recombination and repair	K03723	mfd	transcription-repair coupling factor (superfamily II helicase) [EC:3.6.4.-]	Genetic Information Processing; Replication and repair; Nucleotide excision repair | Brite Hierarchies; Protein families: genetic information processing; DNA repair and recombination proteins	PF02559.19, PF00270.32, PF00271.34, PF04851.18, PF03461.18, PF17757.4	CarD_CdnL_TRCF, DEAD, Helicase_C, ResIII, TRCF, UvrB_inter	Transcription-repair coupling factor	Cell division-ribosomal stress proteins cluster; <br>Transcription factors bacterial	98.0283
TECD_00147	c_000000000006	CDS	10705	14310	3606	-	k_Bacteria;p_Proteobacteria;c_Alphaproteobacteria	NA	NA	NA	hypothetical protein	COG2200;COG2202	NA	NA	K03320	amt, AMT, MEP	ammonium transporter, Amt family	Brite Hierarchies; Protein families: signaling and cellular processes; Transporters	PF07696.14, PF07695.14, PF00563.23, PF00990.24, PF00989.28, PF08447.15	7TMR-DISMED2, 7TMR-DISM_7TM, EAL, GGDEF, PAS, PAS_3	diguanylate cyclase/phosphodiesterase (GGDEF & EAL domains) with PAS/PAC sensor(s)	- none -	10.6111
TECD_00148	c_000000000006	CDS	14549	15946	1398	-	k_Bacteria;p_Proteobacteria;c_Alphaproteobacteria;o_Rhizobiales;f_Hyphomicrobiaceae	thrC	4.2.3.1	COG0498	Threonine synthase	COG0498	Threonine synthase	Amino acid transport and metabolism	K01733	thrC	threonine synthase [EC:4.2.3.1]	Metabolism; Amino acid metabolism; Glycine, serine and threonine metabolism | Metabolism; Metabolism of cofactors and vitamins; Vitamin B6 metabolism	PF00291.28, PF14821.9	PALP, Thr_synth_N	Threonine synthase (EC 4.2.3.1)	Threonine and Homoserine Biosynthesis	246.333
TECD_00149	c_000000000006	CDS	17151	17681	531	+	k_Bacteria;p_Proteobacteria	NA	NA	NA	hypothetical protein	COG5342	Invasion protein B, involved in pathogenesis	General function prediction only	NA	NA	NA	NA	PF06776.15	IalB	Signal recognition particle GTPase	- none -	0
TECD_00150	c_000000000006	CDS	17840	18430	591	+	k_Bacteria;p_Proteobacteria	bioY	NA	COG1268	Biotin transporter BioY	COG1268	Uncharacterized conserved protein	General function prediction only	K03523	bioY	biotin transport system substrate-specific component	Environmental Information Processing; Membrane transport; ABC transporters | Brite Hierarchies; Protein families: signaling and cellular processes; Transporters	PF02632.17	BioY	Substrate-specific component BioY of biotin ECF transporter	Biotin biosynthesis	0
TECD_00151	c_000000000006	CDS	18907	19872	966	+	k_Bacteria;p_Proteobacteria;c_Alphaproteobacteria;o_Rhizobiales	kdsD	5.3.1.13	COG0517	Arabinose 5-phosphate isomerase KdsD	COG0517;COG0794	NA	NA	K06041	kdsD, kpsF	arabinose-5-phosphate isomerase [EC:5.3.1.13]	Metabolism; Glycan biosynthesis and metabolism; Lipopolysaccharide biosynthesis | Brite Hierarchies; Protein families: metabolism; Lipopolysaccharide biosynthesis proteins	PF00571.31, PF01380.25	CBS, SIS	Arabinose 5-phosphate isomerase (EC 5.3.1.13)	- none -	0
TECD_00152	c_000000000006	CDS	20174	20392	219	+	k_Bacteria;p_Proteobacteria;c_Alphaproteobacteria	infA	NA	NA	Translation initiation factor IF-1	COG0361	Translation initiation factor 1 (IF-1)	Translation, ribosomal structure and biogenesis	K02518	infA	translation initiation factor IF-1	Brite Hierarchies; Protein families: genetic information processing; Translation factors	PF01176.22	eIF-1a	Translation initiation factor 1	Translation initiation factors bacterial	0
TECD_00153	c_000000000006	CDS	20352	21095	744	+	k_Bacteria;p_Proteobacteria;c_Alphaproteobacteria;o_Rhizobiales;f_Hyphomicrobiaceae	NA	3.6.1.9	NA	dTTP/UTP pyrophosphatase	COG0424	Nucleotide-binding protein implicated in inhibition of septum formation	Cell division and chromosome partitioning	K06287	maf	septum formation protein	Not Included in Pathway or Brite; Unclassified: signaling and cellular processes; Cell growth	PF02545.17	Maf	Septum formation protein Maf	Bacterial Cell Division; <br>Bacterial Cytoskeleton	0
TECD_00154	c_000000000006	CDS	21348	21614	267	-	k_Bacteria;p_Proteobacteria;c_Alphaproteobacteria;o_Rhizobiales	ubiK	NA	NA	Ubiquinone biosynthesis accessory factor UbiK	COG2960	Uncharacterized protein conserved in bacteria	Function unknown	K09806	K09806	uncharacterized protein	Not Included in Pathway or Brite; Poorly characterized; Function unknown	PF04380.16	BMFP	FIG018229: hypothetical protein	CBSS-188.1.peg.9880	0
TECD_00155	c_000000000006	CDS	21823	22659	837	+	k_Bacteria;p_Proteobacteria;c_Alphaproteobacteria;o_Rhizobiales;f_Hyphomicrobiaceae	lgt	2.5.1.145	COG0682	Phosphatidylglycerol--prolipoprotein diacylglyceryl transferase	COG0682	Prolipoprotein diacylglyceryltransferase	Cell envelope biogenesis, outer membrane	K13292	lgt, umpA	phosphatidylglycerol---prolipoprotein diacylglyceryl transferase [EC:2.5.1.145]	Not Included in Pathway or Brite; Unclassified: metabolism; Enzymes with EC numbers	PF01790.21	LGT	Prolipoprotein diacylglyceryl transferase (EC 2.4.99.-)	CBSS-188.1.peg.9880; <br>Lipoprotein Biosynthesis	228.576
TECD_00156	c_000000000006	CDS	22660	23826	1167	+	k_Bacteria;p_Proteobacteria	NA	NA	NA	hypothetical protein	COG1565	Uncharacterized conserved protein	Function unknown	K18164	NDUFAF7	NADH dehydrogenase [ubiquinone] 1 alpha subcomplex assembly factor 7	Organismal Systems; Environmental adaptation; Thermogenesis | Brite Hierarchies; Protein families: genetic information processing; Mitochondrial biogenesis	PF02636.20	Methyltransf_28	COG1565: Uncharacterized conserved protein	CBSS-188.1.peg.9880	65.5762
TECD_00157	c_000000000006	CDS	23879	24661	783	+	k_Bacteria;p_Proteobacteria	yfiH	1.10.3.-	COG1496	Polyphenol oxidase	COG1496	Uncharacterized conserved protein	Function unknown	K05810	yfiH	polyphenol oxidase [EC:1.10.3.-]	Not Included in Pathway or Brite; Unclassified: metabolism; Enzymes with EC numbers	PF02578.18	Cu-oxidase_4	COG1496: Uncharacterized conserved protein	CBSS-188.1.peg.9880	0
TECD_00158	c_000000000006	CDS	24850	25908	1059	+	k_Bacteria	NA	NA	NA	hypothetical protein	ENOG4111XDJ	NA	Function unknown	NA	NA	NA	NA	NA	NA	Lipoprotein, putative	- none -	108.396
TECD_00159	c_000000000006	CDS	26130	27098	969	+	k_Bacteria;p_Proteobacteria;c_Alphaproteobacteria;o_Rhizobiales	prs	2.7.6.1	COG0462	Ribose-phosphate pyrophosphokinase	COG0462	Phosphoribosylpyrophosphate synthetase	Amino acid transport and metabolism|Nucleotide transport and metabolism	K00948	PRPS, prsA	ribose-phosphate pyrophosphokinase [EC:2.7.6.1]	Metabolism; Carbohydrate metabolism; Pentose phosphate pathway | Metabolism; Nucleotide metabolism; Purine metabolism	PF00156.30, PF13793.9, PF14572.9	Pribosyltran, Pribosyltran_N, Pribosyl_synth	Ribose-phosphate pyrophosphokinase (EC 2.7.6.1)	A Gammaproteobacteria Cluster Relating to Translation; <br>Pentose phosphate pathway	197.439
TECD_00160	c_000000000006	CDS	28944	30233	1290	+	k_Bacteria;p_Proteobacteria;c_Alphaproteobacteria	dinB	2.7.7.7	NA	DNA polymerase IV	COG0389	Nucleotidyltransferase/DNA polymerase involved in DNA repair	DNA replication, recombination and repair	K02346	dinB	DNA polymerase IV [EC:2.7.7.7]	Brite Hierarchies; Protein families: genetic information processing; DNA repair and recombination proteins	PF00817.23, PF11799.11	IMS, IMS_C	DNA polymerase IV (EC 2.7.7.7)	DNA repair, bacterial	0
TECD_00161	c_000000000006	CDS	30560	31114	555	-	k_Bacteria;p_Proteobacteria	btuE	1.11.1.15	NA	Thioredoxin/glutathione peroxidase BtuE	COG0386	Glutathione peroxidase	Posttranslational modification, protein turnover, chaperones	K00432	gpx	glutathione peroxidase [EC:1.11.1.9]	Metabolism; Lipid metabolism; Arachidonic acid metabolism | Metabolism; Metabolism of other amino acids; Glutathione metabolism | Organismal Systems; Endocrine system; Thyroid hormone synthesis	PF00578.24, PF00255.22	AhpC-TSA, GSHPx	Glutathione peroxidase family protein	- none -	413.662
TECD_00162	c_000000000006	CDS	31356	31751	396	-	k_Bacteria;p_Proteobacteria	NA	NA	NA	hypothetical protein	COG2363	Uncharacterized small membrane protein	Function unknown	NA	NA	NA	NA	PF04241.18	DUF423	FIG173184: hypothetical protein # COG2363	- none -	1352.76
TECD_00163	c_000000000006	CDS	31859	32644	786	-	k_Bacteria;p_Proteobacteria;c_Alphaproteobacteria	nei1	3.2.2.-	COG0266	Endonuclease 8 1	COG0266	Formamidopyrimidine-DNA glycosylase	DNA replication, recombination and repair	K05522	nei	endonuclease VIII [EC:3.2.2.- 4.2.99.18]	Genetic Information Processing; Replication and repair; Base excision repair | Brite Hierarchies; Protein families: genetic information processing; DNA repair and recombination proteins	PF01149.27, PF06831.17	Fapy_DNA_glyco, H2TH	Formamidopyrimidine-DNA glycosylase (EC 3.2.2.23)	DNA Repair Base Excision	0
TECD_00164	c_000000000006	CDS	33023	33976	954	-	k_Bacteria;p_Proteobacteria	ywlC	2.7.7.87	COG0009	Threonylcarbamoyl-AMP synthase	COG0009	Putative translation factor (SUA5)	Translation, ribosomal structure and biogenesis	K07566	tsaC, rimN, SUA5	L-threonylcarbamoyladenylate synthase [EC:2.7.7.87]	Brite Hierarchies; Protein families: genetic information processing; Ribosome biogenesis | Brite Hierarchies; Protein families: genetic information processing; Transfer RNA biogenesis	PF03481.16, PF01300.21	Sua5_C, Sua5_yciO_yrdC	TsaC protein (YrdC-Sua5 domains) required for threonylcarbamoyladenosine t(6)A37 modification in tRNA	- none -	80.2174
TECD_00165	c_000000000006	CDS	35532	36227	696	+	k_Bacteria;p_Proteobacteria	ccmA	7.6.2.5	COG4133	Cytochrome c biogenesis ATP-binding export protein CcmA	COG4133	ABC-type transport system involved in cytochrome c biogenesis, ATPase component	Posttranslational modification, protein turnover, chaperones	K02193	ccmA	heme exporter protein A [EC:3.6.3.41]	Environmental Information Processing; Membrane transport; ABC transporters | Brite Hierarchies; Protein families: signaling and cellular processes; Transporters	PF13191.9, PF13304.9, PF00005.30, PF02463.22	AAA_16, AAA_21, ABC_tran, SMC_N	ABC transporter involved in cytochrome c biogenesis, ATPase component CcmA	Biogenesis of c-type cytochromes	0
TECD_00166	c_000000000006	CDS	36224	36892	669	+	k_Bacteria;p_Proteobacteria;c_Alphaproteobacteria;o_Rhizobiales	ccmB	NA	COG2386	Heme exporter protein B	COG2386	ABC-type transport system involved in cytochrome c biogenesis, permease component	Posttranslational modification, protein turnover, chaperones	K02194	ccmB	heme exporter protein B	Environmental Information Processing; Membrane transport; ABC transporters | Brite Hierarchies; Protein families: signaling and cellular processes; Transporters	PF01061.27, PF03379.16	ABC2_membrane, CcmB	ABC transporter involved in cytochrome c biogenesis, CcmB subunit	Biogenesis of c-type cytochromes	686.344
TECD_00167	c_000000000006	CDS	36980	37786	807	+	k_Bacteria;p_Proteobacteria;c_Alphaproteobacteria	ccmC	NA	COG0755	Heme exporter protein C	COG0755	ABC-type transport system involved in cytochrome c biogenesis, permease component	Posttranslational modification, protein turnover, chaperones	K02195	ccmC	heme exporter protein C	Environmental Information Processing; Membrane transport; ABC transporters | Brite Hierarchies; Protein families: signaling and cellular processes; Transporters	PF01578.23	Cytochrom_C_asm	Cytochrome c-type biogenesis protein CcmC, putative heme lyase for CcmE	Biogenesis of c-type cytochromes	0
TECD_00168	c_000000000006	CDS	37836	38018	183	+	k_Bacteria;p_Proteobacteria	NA	NA	NA	hypothetical protein	NA	NA	NA	K02196	ccmD	heme exporter protein D	Environmental Information Processing; Membrane transport; ABC transporters | Brite Hierarchies; Protein families: signaling and cellular processes; Transporters	PF04995.17	CcmD	hypothetical protein	- none -	0
TECD_00169	c_000000000006	CDS	38018	38620	603	+	k_Bacteria;p_Proteobacteria	cycY	NA	COG0526	Thiol:disulfide interchange protein CycY	COG0526	Thiol-disulfide isomerase and thioredoxins	Energy production and conversion|Posttranslational modification, protein turnover, chaperones	K02199	ccmG, dsbE	cytochrome c biogenesis protein CcmG, thiol:disulfide interchange protein DsbE	Brite Hierarchies; Protein families: genetic information processing; Chaperones and folding catalysts	PF00578.24, PF08534.13, PF00085.23, PF13905.9	AhpC-TSA, Redoxin, Thioredoxin, Thioredoxin_8	Cytochrome c-type biogenesis protein CcmG/DsbE, thiol:disulfide oxidoreductase	Biogenesis of c-type cytochromes; <br>Periplasmic disulfide interchange	0
TECD_00170	c_000000000006	CDS	39872	40582	711	+	k_Bacteria;p_Proteobacteria;c_Alphaproteobacteria	rph	2.7.7.56	COG0689	Ribonuclease PH	COG0689	RNase PH	Translation, ribosomal structure and biogenesis	K00989	rph	ribonuclease PH [EC:2.7.7.56]	Brite Hierarchies; Protein families: genetic information processing; Transfer RNA biogenesis	PF01138.24, PF03725.18	RNase_PH, RNase_PH_C	Ribonuclease PH (EC 2.7.7.56)	Heat shock dnaK gene cluster extended; <br>tRNA processing	376.717
TECD_00171	c_000000000006	CDS	40660	41316	657	+	k_Bacteria;p_Proteobacteria;c_Alphaproteobacteria;o_Rhizobiales	NA	3.6.1.66	COG0127	dITP/XTP pyrophosphatase	COG0127	Xanthosine triphosphate pyrophosphatase	Nucleotide transport and metabolism	K02428	rdgB	XTP/dITP diphosphohydrolase [EC:3.6.1.66]	Metabolism; Nucleotide metabolism; Purine metabolism	PF01725.19	Ham1p_like	Nucleoside 5-triphosphatase RdgB (dHAPTP, dITP, XTP-specific) (EC 3.6.1.15)	Heat shock dnaK gene cluster extended; <br>Housecleaning nucleoside triphosphate pyrophosphatases	291.2
TECD_00172	c_000000000006	CDS	41285	42478	1194	+	k_Bacteria;p_Proteobacteria;c_Alphaproteobacteria;o_Rhizobiales	hemW	NA	COG0635	Heme chaperone HemW	COG0635	Coproporphyrinogen III oxidase and related Fe-S oxidoreductases	Coenzyme metabolism	NA	NA	NA	NA	PF06969.19, PF04055.24	HemN_C, Radical_SAM	Radical SAM family enzyme, similar to coproporphyrinogen III oxidase, oxygen-independent, clustered with nucleoside-triphosphatase RdgB	CBSS-630.2.peg.3360; <br>Heat shock dnaK gene cluster extended; <br>Heme and Siroheme Biosynthesis; <br>Queuosine-Archaeosine Biosynthesis	0
TECD_00173	c_000000000006	CDS	42665	43294	630	+	k_Bacteria;p_Proteobacteria;c_Alphaproteobacteria	NA	NA	NA	hypothetical protein	COG1238	Predicted membrane protein	Function unknown	NA	NA	NA	NA	PF09335.14	SNARE_assoc	FIG139438: lipoprotein B	Stationary phase repair cluster	0
TECD_00174	c_000000000006	CDS	43321	43857	537	+	k_Bacteria;p_Proteobacteria;c_Alphaproteobacteria;o_Rhizobiales;f_Hyphomicrobiaceae	dsbB	NA	NA	Disulfide bond formation protein B	COG1495	Disulfide bond formation protein DsbB	Posttranslational modification, protein turnover, chaperones	NA	NA	NA	NA	PF02600.19	DsbB	Periplasmic thiol:disulfide oxidoreductase DsbB, required for DsbA reoxidation	Biogenesis of c-type cytochromes; <br>Periplasmic disulfide interchange	0
TECD_00175	c_000000000006	CDS	44751	46766	2016	+	k_Bacteria;p_Proteobacteria;c_Alphaproteobacteria	gyrB_1	5.6.2.2	COG0187	DNA gyrase subunit B	COG0187	Type IIA topoisomerase (DNA gyrase/topo II, topoisomerase IV), B subunit	DNA replication, recombination and repair	K02622	parE	topoisomerase IV subunit B [EC:5.99.1.-]	Brite Hierarchies; Protein families: genetic information processing; DNA replication proteins | Brite Hierarchies; Protein families: genetic information processing; Chromosome and associated proteins | Brite Hierarchies; Protein families: signaling and cellular processes; Prokaryotic defense system	PF00204.28, PF00986.24, PF02518.29, PF01751.25	DNA_gyraseB, DNA_gyraseB_C, HATPase_c, Toprim	Topoisomerase IV subunit B (EC 5.99.1.-)	DNA topoisomerases, Type II, ATP-dependent; <br>Resistance to fluoroquinolones	113.88
TECD_00176	c_000000000006	CDS	47036	48454	1419	-	k_Bacteria	NA	NA	NA	hypothetical protein	COG1686	D-alanyl-D-alanine carboxypeptidase	Cell envelope biogenesis, outer membrane	K01286	NA	D-alanyl-D-alanine carboxypeptidase [EC:3.4.16.4]	Not Included in Pathway or Brite; Unclassified: metabolism; Enzymes with EC numbers	PF13354.9, PF00768.23, PF02113.18, PF05036.16	Beta-lactamase2, Peptidase_S11, Peptidase_S13, SPOR	D-alanyl-D-alanine carboxypeptidase (EC 3.4.16.4)	Metallocarboxypeptidases (EC 3.4.17.-); <br>Murein Hydrolases; <br>Peptidoglycan Biosynthesis	0
TECD_00177	c_000000000006	CDS	48940	49275	336	+	k_Bacteria;p_Proteobacteria;c_Alphaproteobacteria	clpS	NA	COG2127	ATP-dependent Clp protease adapter protein ClpS	COG2127	Uncharacterized conserved protein	Function unknown	K06891	clpS	ATP-dependent Clp protease adaptor protein ClpS	Not Included in Pathway or Brite; Unclassified: genetic information processing; Protein processing	PF02617.20	ClpS	ATP-dependent Clp protease adaptor protein ClpS	ClpAS cluster; <br>Proteolysis in bacteria, ATP-dependent	341.64
TECD_00178	c_000000000006	CDS	49282	51741	2460	+	k_Bacteria;p_Proteobacteria;c_Alphaproteobacteria;o_Rhizobiales	clpA	NA	COG0542	ATP-dependent Clp protease ATP-binding subunit ClpA	COG0542	ATPases with chaperone activity, ATP-binding subunit	Posttranslational modification, protein turnover, chaperones	K03694	clpA	ATP-dependent Clp protease ATP-binding subunit ClpA	Brite Hierarchies; Protein families: genetic information processing; Chaperones and folding catalysts	PF00004.32, PF13173.9, PF13191.9, PF13238.9, PF07724.17, PF13401.9, PF07726.14, PF13671.9, PF07728.17, PF12775.10, PF17871.4, PF10431.12, PF02861.23, PF01695.20, PF01078.24, PF05729.15, PF00910.25, PF05496.15, PF00158.29, PF05621.14, PF02367.20	AAA, AAA_14, AAA_16, AAA_18, AAA_2, AAA_22, AAA_3, AAA_33, AAA_5, AAA_7, AAA_lid_9, ClpB_D2-small, Clp_N, IstB_IS21, Mg_chelatase, NACHT, RNA_helicase, RuvB_N, Sigma54_activat, TniB, TsaE	ATP-dependent Clp protease ATP-binding subunit ClpA	ClpAS cluster; <br>Proteolysis in bacteria, ATP-dependent; <br>Ribosome recycling related cluster	342.196
TECD_00179	c_000000000006	CDS	51898	52842	945	-	k_Bacteria;p_Proteobacteria;c_Alphaproteobacteria;o_Rhizobiales;f_Hyphomicrobiaceae	mepA	3.4.24.-	COG3770	Penicillin-insensitive murein endopeptidase	COG3770	Murein endopeptidase	Cell envelope biogenesis, outer membrane	K07261	mepA	penicillin-insensitive murein DD-endopeptidase [EC:3.4.24.-]	Brite Hierarchies; Protein families: metabolism; Peptidases | Brite Hierarchies; Protein families: metabolism; Peptidoglycan biosynthesis and degradation proteins	PF03411.16	Peptidase_M74	Murein endopeptidase	- none -	161.963
TECD_00180	c_000000000006	CDS	54002	54601	600	+	k_Bacteria;p_Proteobacteria	sodB	1.15.1.1	COG0605	Superoxide dismutase [Mn]	COG0605	Superoxide dismutase	Inorganic ion transport and metabolism	K04564	SOD2	superoxide dismutase, Fe-Mn family [EC:1.15.1.1]	Environmental Information Processing; Signal transduction; MAPK signaling pathway - fly | Environmental Information Processing; Signal transduction; FoxO signaling pathway | Cellular Processes; Transport and catabolism; Peroxisome | Organismal Systems; Aging; Longevity regulating pathway | Organismal Systems; Aging; Longevity regulating pathway - worm | Organismal Systems; Aging; Longevity regula…	PF02777.21, PF00081.25	Sod_Fe_C, Sod_Fe_N	Superoxide dismutase [Fe] (EC 1.15.1.1)	Protection from Reactive Oxygen Species	701.501
TECD_00181	c_000000000006	CDS	55621	56802	1182	+	k_Bacteria;p_Proteobacteria;c_Alphaproteobacteria	NA	NA	NA	hypothetical protein	COG3146	Uncharacterized protein conserved in bacteria	Function unknown	K09919	K09919	uncharacterized protein	Not Included in Pathway or Brite; Poorly characterized; Function unknown	PF13480.10, PF04339.15	Acetyltransf_6, FemAB_like	FIG110192: hypothetical protein	CBSS-176299.4.peg.1996A	129.488
TECD_00182	c_000000000006	CDS	57026	57508	483	+	k_Bacteria;p_Proteobacteria;c_Alphaproteobacteria	NA	NA	NA	hypothetical protein	COG0537	Diadenosine tetraphosphate (Ap4A) hydrolase and other HIT family hydrolases	General function prediction only|Carbohydrate transport and metabolism|Nucleotide transport and metabolism	K02503	HINT1, hinT, hit	histidine triad (HIT) family protein	Brite Hierarchies; Protein families: signaling and cellular processes; Exosome	PF11969.11, PF01230.26	DcpS_C, HIT	Bis(5&#39;-nucleosyl)-tetraphosphatase (asymmetrical) (EC 3.6.1.17)	CBSS-176299.4.peg.1996A; <br>pyrimidine conversions	0
TECD_00183	c_000000000006	CDS	58192	58773	582	+	k_Bacteria;p_Proteobacteria;c_Alphaproteobacteria;o_Rhizobiales;f_Hyphomicrobiaceae	yvyD	NA	COG1544	Ribosome hibernation promotion factor	COG1544	Ribosome-associated protein Y (PSrp-1)	Translation, ribosomal structure and biogenesis	K05808	yhbH	putative sigma-54 modulation protein	Brite Hierarchies; Protein families: genetic information processing; Ribosome biogenesis	PF02482.22, PF16321.8	Ribosomal_S30AE, Ribosom_S30AE_C	Ribosomal subunit interface protein	Ribosome activity modulation	1117.67
TECD_00184	c_000000000006	CDS	58821	59288	468	+	k_Bacteria;p_Proteobacteria;c_Alphaproteobacteria	ptsN	NA	COG1762	Nitrogen regulatory protein	COG1762	Phosphotransferase system mannitol/fructose-specific IIA domain (Ntr-type)	Signal transduction mechanisms|Carbohydrate transport and metabolism	K02806	PTS-Ntr-EIIA, ptsN	PTS system, nitrogen regulatory IIA component [EC:2.7.1.-]	Environmental Information Processing; Membrane transport; Phosphotransferase system (PTS) | Brite Hierarchies; Protein families: signaling and cellular processes; Transporters	PF00359.25	PTS_EIIA_2	PTS system nitrogen-specific IIA component, PtsN	- none -	408.8
TECD_00185	c_000000000006	CDS	59364	60158	795	-	k_Bacteria;p_Proteobacteria;c_Alphaproteobacteria;o_Rhizobiales	uppP	3.6.1.27	COG1968	Undecaprenyl-diphosphatase	COG1968	Uncharacterized bacitracin resistance protein	NA	K06153	bacA	undecaprenyl-diphosphatase [EC:3.6.1.27]	Metabolism; Glycan biosynthesis and metabolism; Peptidoglycan biosynthesis | Brite Hierarchies; Protein families: metabolism; Peptidoglycan biosynthesis and degradation proteins	PF02673.21	BacA	Undecaprenyl-diphosphatase (EC 3.6.1.27)	- none -	48.1304
TECD_00186	c_000000000006	CDS	60722	62542	1821	-	k_Bacteria;p_Proteobacteria;c_Alphaproteobacteria	typA	NA	COG1217	GTP-binding protein TypA/BipA	COG1217	Predicted membrane GTPase involved in stress response	Signal transduction mechanisms	K06207	typA, bipA	GTP-binding protein	Not Included in Pathway or Brite; Unclassified: signaling and cellular processes; Signaling proteins	PF00679.27, PF00009.30, PF03144.28, PF01926.26	EFG_C, GTP_EFTU, GTP_EFTU_D2, MMR_HSR1	GTP-binding protein TypA/BipA	Universal GTPases	210.125
TECD_00187	c_000000000006	CDS	63642	64583	942	+	k_Bacteria;p_Proteobacteria;c_Alphaproteobacteria	argC	1.2.1.38	COG0002	N-acetyl-gamma-glutamyl-phosphate reductase	COG0002	Acetylglutamate semialdehyde dehydrogenase	Amino acid transport and metabolism	K00145	argC	N-acetyl-gamma-glutamyl-phosphate reductase [EC:1.2.1.38]	Metabolism; Amino acid metabolism; Arginine biosynthesis	PF01118.27	Semialdhyde_dh	N-acetyl-gamma-glutamyl-phosphate reductase (EC 1.2.1.38)	Arginine Biosynthesis -- gjo; <br>Arginine Biosynthesis extended	0
TECD_00188	c_000000000006	CDS	65309	67405	2097	-	not defined	NA	NA	NA	hypothetical protein	NA	NA	NA	NA	NA	NA	NA	PF02706.18	Wzz	Succinoglycan biosynthesis transport protein	- none -	127.728
TECD_00189	c_000000000006	CDS	68198	68941	744	-	k_Bacteria;p_Proteobacteria;c_Alphaproteobacteria	NA	NA	NA	hypothetical protein	COG5010	Flp pilus assembly protein TadD, contains TPR repeats	NA	NA	NA	NA	NA	PF00515.31, PF13374.9, PF13414.9, PF13424.9, PF13428.9, PF13432.9, PF13431.9, PF14559.9, PF07719.20, PF13181.9	TPR_1, TPR_10, TPR_11, TPR_12, TPR_14, TPR_16, TPR_17, TPR_19, TPR_2, TPR_8	Flp pilus assembly protein TadD, contains TPR repeat	- none -	102.859
TECD_00190	c_000000000006	CDS	70040	72148	2109	-	k_Bacteria;p_Proteobacteria;c_Alphaproteobacteria	glyS	6.1.1.14	COG0751	Glycine--tRNA ligase beta subunit	COG0751	Glycyl-tRNA synthetase, beta subunit	Translation, ribosomal structure and biogenesis	K01879	glyS	glycyl-tRNA synthetase beta chain [EC:6.1.1.14]	Genetic Information Processing; Translation; Aminoacyl-tRNA biosynthesis | Brite Hierarchies; Protein families: metabolism; Amino acid related enzymes | Brite Hierarchies; Protein families: genetic information processing; Transfer RNA biogenesis	PF02092.20	tRNA_synt_2f	Glycyl-tRNA synthetase beta chain (EC 6.1.1.14)	Glycyl-tRNA synthetase; <br>Glycyl-tRNA synthetase containing cluster; <br>tRNA aminoacylation, Gly	0
TECD_00191	c_000000000006	CDS	72334	73314	981	-	k_Bacteria;p_Proteobacteria;c_Alphaproteobacteria;o_Rhizobiales;f_Hyphomicrobiaceae	glyQ	6.1.1.14	COG0752	Glycine--tRNA ligase alpha subunit	COG0752	Glycyl-tRNA synthetase, alpha subunit	Translation, ribosomal structure and biogenesis	K01878	glyQ	glycyl-tRNA synthetase alpha chain [EC:6.1.1.14]	Genetic Information Processing; Translation; Aminoacyl-tRNA biosynthesis | Brite Hierarchies; Protein families: metabolism; Amino acid related enzymes | Brite Hierarchies; Protein families: genetic information processing; Transfer RNA biogenesis	PF02091.18	tRNA-synt_2e	Glycyl-tRNA synthetase alpha chain (EC 6.1.1.14)	Glycyl-tRNA synthetase; <br>Glycyl-tRNA synthetase containing cluster; <br>tRNA aminoacylation, Gly	117.014
TECD_00192	c_000000000006	CDS	73442	73633	192	-	k_Bacteria;p_Proteobacteria	NA	NA	NA	hypothetical protein	NA	NA	NA	NA	NA	NA	NA	NA	NA	hypothetical protein	- none -	0
TECD_00193	c_000000000006	CDS	73666	74508	843	-	k_Bacteria;p_Proteobacteria;c_Alphaproteobacteria;o_Rhizobiales	NA	NA	NA	hypothetical protein	COG0616	Periplasmic serine proteases (ClpP class)	Posttranslational modification, protein turnover, chaperones	K04774	sohB	serine protease SohB [EC:3.4.21.-]	Brite Hierarchies; Protein families: metabolism; Peptidases	PF01343.21	Peptidase_S49	macromolecule metabolism; macromolecule degradation; degradation of proteins, peptides, glycopeptides	- none -	90.7798
TECD_00194	c_000000000006	CDS	74594	75379	786	-	k_Bacteria;p_Proteobacteria	yfiC	2.1.1.223	NA	tRNA1(Val) (adenine(37)-N6)-methyltransferase	COG4123	Predicted O-methyltransferase	General function prediction only	NA	NA	NA	NA	PF03602.18, PF10294.12, PF13649.9, PF13847.9, PF05175.17, PF06325.16, PF00398.23	Cons_hypoth95, Methyltransf_16, Methyltransf_25, Methyltransf_31, MTS, PrmA, RrnaAD	tRNA (adenine37-N(6))-methyltransferase TrmN6 (EC 2.1.1.223)	RNA methylation	486.816
TECD_00195	c_000000000006	CDS	75783	76799	1017	+	k_Bacteria;p_Proteobacteria;c_Alphaproteobacteria	ispB	2.5.1.90	COG0142	Octaprenyl diphosphate synthase	COG0142	Geranylgeranyl pyrophosphate synthase	Coenzyme metabolism	K02523	ispB	octaprenyl-diphosphate synthase [EC:2.5.1.90]	Metabolism; Metabolism of terpenoids and polyketides; Terpenoid backbone biosynthesis | Brite Hierarchies; Protein families: metabolism; Prenyltransferases	PF00348.20	polyprenyl_synt	Octaprenyl diphosphate synthase (EC 2.5.1.90) / Dimethylallyltransferase (EC 2.5.1.1) / (2E,6E)-farnesyl diphosphate synthase (EC 2.5.1.10) / Geranylgeranyl pyrophosphate synthetase (EC 2.5.1.29)	Carotenoids; <br>Isoprenoid Biosynthesis; <br>Isoprenoid Biosynthesis; <br>Isoprenoid Biosynthesis: Interconversions; <br>Isoprenoinds for Quinones; <br>Isoprenoinds for Quinones; <br>Isoprenoinds for Quinones; <br>Polyprenyl Diphosphate Biosynthesis; <br>Polyprenyl Diphosphate Biosynthesis	902.978
TECD_00196	c_000000000006	CDS	77544	78470	927	-	k_Bacteria;p_Proteobacteria;c_Alphaproteobacteria;o_Rhizobiales	NA	NA	NA	hypothetical protein	COG0500	SAM-dependent methyltransferases	General function prediction only|Secondary metabolites biosynthesis, transport and catabolism	K18162	NDUFAF5	NADH dehydrogenase [ubiquinone] 1 alpha subcomplex assembly factor 5 [EC:2.1.1.-]	Organismal Systems; Environmental adaptation; Thermogenesis | Brite Hierarchies; Protein families: genetic information processing; Mitochondrial biogenesis	PF08241.15, PF13489.9	Methyltransf_11, Methyltransf_23	SAM-dependent methyltransferase, BioC-like	Biotin biosynthesis Experimental	0
TECD_00197	c_000000000006	CDS	79223	79882	660	+	k_Bacteria;p_Proteobacteria;c_Alphaproteobacteria	NA	NA	NA	hypothetical protein	COG3814	Uncharacterized protein conserved in bacteria	Function unknown	K09985	K09985	uncharacterized protein	Not Included in Pathway or Brite; Poorly characterized; Function unknown	PF04386.16	SspB	FIG01011804: hypothetical protein	- none -	173.926
TECD_00198	c_000000000006	CDS	80043	81434	1392	+	k_Bacteria;p_Proteobacteria;c_Alphaproteobacteria;o_Rhizobiales	fumC	4.2.1.2	COG0114	Fumarate hydratase class II	COG0114	Fumarase	Energy production and conversion	K01679	B, fumC, FH	fumarate hydratase, class II [EC:4.2.1.2]	Metabolism; Carbohydrate metabolism; Citrate cycle (TCA cycle) | Metabolism; Carbohydrate metabolism; Pyruvate metabolism | Metabolism; Energy metabolism; Carbon fixation pathways in prokaryotes | Human Diseases; Cancers: Overview; Pathways in cancer | Human Diseases; Cancers: Specific types; Renal cell carcinoma | Human Diseases; Endocrine and metabolic diseases; Cushing syndrome	PF10415.12, PF00206.23	FumaraseC_C, Lyase_1	Fumarate hydratase class II (EC 4.2.1.2)	TCA Cycle	714.696
TECD_00199	c_000000000006	CDS	81713	82699	987	+	k_Bacteria;p_Proteobacteria;c_Alphaproteobacteria;o_Rhizobiales;f_Hyphomicrobiaceae	NA	NA	NA	hypothetical protein	COG3176	Putative hemolysin	General function prediction only	K22310	olsB	L-ornithine Nalpha-acyltransferase [EC:2.3.2.30]	Not Included in Pathway or Brite; Unclassified: metabolism; Enzymes with EC numbers	PF13444.9	Acetyltransf_5	Putative hemolysin	- none -	232.606
TECD_00200	c_000000000006	CDS	83108	84667	1560	-	k_Bacteria;p_Proteobacteria;c_Alphaproteobacteria	NA	NA	NA	hypothetical protein	NA	NA	NA	NA	NA	NA	NA	PF10516.12, PF00515.31, PF13414.9, PF13424.9, PF13428.9, PF13432.9, PF13431.9, PF14559.9, PF07719.20, PF13176.9, PF13181.9, PF13371.9	SHNi-TPR, TPR_1, TPR_11, TPR_12, TPR_14, TPR_16, TPR_17, TPR_19, TPR_2, TPR_7, TPR_8, TPR_9	hypothetical protein	- none -	0
TECD_00201	c_000000000006	CDS	84823	86247	1425	-	k_Bacteria;p_Proteobacteria;c_Alphaproteobacteria;o_Rhizobiales	cysS	6.1.1.16	COG0215	Cysteine--tRNA ligase	COG0215	Cysteinyl-tRNA synthetase	Translation, ribosomal structure and biogenesis	K01883	CARS, cysS	cysteinyl-tRNA synthetase [EC:6.1.1.16]	Genetic Information Processing; Translation; Aminoacyl-tRNA biosynthesis | Brite Hierarchies; Protein families: metabolism; Amino acid related enzymes | Brite Hierarchies; Protein families: genetic information processing; Transfer RNA biogenesis	PF01406.22, PF09334.14	tRNA-synt_1e, tRNA-synt_1g	Cysteinyl-tRNA synthetase (EC 6.1.1.16)	tRNA aminoacylation, Cys	80.5552
TECD_00202	c_000000000006	CDS	86520	87440	921	+	k_Bacteria;p_Proteobacteria;c_Alphaproteobacteria	NA	NA	NA	hypothetical protein	ENOG411211H	Protein of unknown function (DUF2865)	Function unknown	NA	NA	NA	NA	PF11064.11	DUF2865	hypothetical protein	- none -	332.367
TECD_00203	c_000000000006	CDS	87811	88386	576	+	not defined	NA	NA	NA	hypothetical protein	NA	NA	NA	NA	NA	NA	NA	PF00583.28, PF13673.10	Acetyltransf_1, Acetyltransf_10	hypothetical protein	- none -	3720.08
TECD_00204	c_000000000006	CDS	88737	88940	204	+	not defined	NA	NA	NA	hypothetical protein	NA	NA	NA	NA	NA	NA	NA	NA	NA	hypothetical protein	- none -	0
TECD_00205	c_000000000006	CDS	89825	90790	966	+	k_Bacteria;p_Proteobacteria;c_Alphaproteobacteria	NA	NA	NA	hypothetical protein	COG3329	Predicted permease	General function prediction only	K07086	K07086	uncharacterized protein	Not Included in Pathway or Brite; Poorly characterized; Function unknown	PF05982.15	Sbt_1	putative sodium-dependent bicarbonate transporter	- none -	0
TECD_00206	c_000000000006	CDS	90929	91039	111	-	not defined	NA	NA	NA	hypothetical protein	NA	NA	NA	NA	NA	NA	NA	NA	NA	hypothetical protein	- none -	0
TECD_00207	c_000000000006	CDS	91437	92681	1245	-	k_Bacteria;p_Proteobacteria	argG	6.3.4.5	COG0137	Argininosuccinate synthase	COG0137	Argininosuccinate synthase	Amino acid transport and metabolism	K01940	argG, ASS1	argininosuccinate synthase [EC:6.3.4.5]	Metabolism; Amino acid metabolism; Alanine, aspartate and glutamate metabolism | Metabolism; Amino acid metabolism; Arginine biosynthesis | Human Diseases; Cardiovascular diseases; Fluid shear stress and atherosclerosis | Brite Hierarchies; Protein families: signaling and cellular processes; Exosome	PF00764.22	Arginosuc_synth	Argininosuccinate synthase (EC 6.3.4.5)	Arginine Biosynthesis -- gjo; <br>Arginine Biosynthesis extended	184.403
TECD_00208	c_000000000006	CDS	93109	96381	3273	-	k_Bacteria;p_Proteobacteria;c_Alphaproteobacteria;o_Rhizobiales	swrC	NA	COG0841	Swarming motility protein SwrC	COG0841	Cation/multidrug efflux pump	NA	NA	NA	NA	NA	PF00873.22, PF02355.19	ACR_tran, SecD_SecF	RND multidrug efflux transporter; Acriflavin resistance protein	- none -	23.3814
TECD_00209	c_000000000006	CDS	96371	97813	1443	-	k_Bacteria	mdtA	NA	NA	Multidrug resistance protein MdtA	ENOG410XRZ1	Efflux transporter rnd family, mfp subunit	Defense mechanisms	NA	NA	NA	NA	PF13437.9	HlyD_3	Membrane fusion protein of RND family multidrug efflux pump	- none -	0
TECD_00210	c_000000000006	CDS	98148	98597	450	+	k_Bacteria;p_Proteobacteria	iorA	1.3.99.16	NA	Isoquinoline 1-oxidoreductase subunit alpha	COG2080	Aerobic-type carbon monoxide dehydrogenase, small subunit CoxS/CutS homologs	Energy production and conversion	K07302	iorA	isoquinoline 1-oxidoreductase subunit alpha [EC:1.3.99.16]	Not Included in Pathway or Brite; Unclassified: metabolism; Enzymes with EC numbers	PF00111.30, PF01799.23, PF13085.9	Fer2, Fer2_2, Fer2_3	Isoquinoline 1-oxidoreductase alpha subunit (EC 1.3.99.16)	CBSS-314267.3.peg.390; <br>N-heterocyclic aromatic compound degradation	0
TECD_00211	c_000000000006	CDS	98712	100955	2244	+	k_Bacteria;p_Proteobacteria;c_Alphaproteobacteria	iorB	1.3.99.16	NA	Isoquinoline 1-oxidoreductase subunit beta	COG1529	Aerobic-type carbon monoxide dehydrogenase, large subunit CoxL/CutL homologs	Energy production and conversion	K07303	iorB	isoquinoline 1-oxidoreductase subunit beta [EC:1.3.99.16]	Not Included in Pathway or Brite; Unclassified: metabolism; Enzymes with EC numbers	PF02738.21, PF20256.1	MoCoBD_1, MoCoBD_2	Isoquinoline 1-oxidoreductase beta subunit (EC 1.3.99.16)	CBSS-314267.3.peg.390; <br>N-heterocyclic aromatic compound degradation	85.2578
TECD_00212	c_000000000006	CDS	101777	103003	1227	+	k_Bacteria;p_Proteobacteria;c_Alphaproteobacteria;o_Rhodobacterales;f_Rhodobacteraceae	NA	NA	NA	hypothetical protein	COG0420	DNA repair exonuclease	DNA replication, recombination and repair	K03547	sbcD, mre11	DNA repair protein SbcD/Mre11	Brite Hierarchies; Protein families: genetic information processing; DNA repair and recombination proteins	PF00149.31, PF12850.10	Metallophos, Metallophos_2	DNA double-strand break repair protein Mre11	Rad50-Mre11 DNA repair cluster	93.5543
TECD_00213	c_000000000006	CDS	103003	106446	3444	+	k_Bacteria;p_Proteobacteria;c_Alphaproteobacteria;o_Rhodobacterales	NA	NA	NA	hypothetical protein	COG4717	Uncharacterized conserved protein	Function unknown	NA	NA	NA	NA	PF13514.9, PF02463.22	AAA_27, SMC_N	DNA double-strand break repair Rad50 ATPase	Rad50-Mre11 DNA repair cluster	0
TECD_00214	c_000000000006	CDS	107362	108807	1446	+	k_Bacteria;p_Proteobacteria;c_Alphaproteobacteria	trkI	NA	COG0168	Trk system potassium uptake protein TrkI	COG0168	Trk-type K+ transport systems, membrane components	Inorganic ion transport and metabolism	K03498	trkH, trkG, ktrB	trk system potassium uptake protein	Brite Hierarchies; Protein families: signaling and cellular processes; Transporters	PF02386.19	TrkH	Potassium uptake protein TrkH	Hyperosmotic potassium uptake; <br>Potassium homeostasis; <br>Potassium homeostasis	0
TECD_00215	c_000000000006	CDS	108964	109485	522	-	k_Bacteria;p_Proteobacteria;c_Alphaproteobacteria;o_Rhizobiales	rppH	3.6.1.-	COG0494	RNA pyrophosphohydrolase	COG0494	NTP pyrophosphohydrolases including oxidative damage repair enzymes	General function prediction only|DNA replication, recombination and repair	K08311	nudH	putative (di)nucleoside polyphosphate hydrolase [EC:3.6.1.-]	Genetic Information Processing; Folding, sorting and degradation; RNA degradation | Brite Hierarchies; Protein families: genetic information processing; Messenger RNA biogenesis	PF00293.31	NUDIX	Adenosine (5&#39;)-pentaphospho-(5&#39;&#39;)-adenosine pyrophosphohydrolase (EC 3.6.1.-)	CBSS-224911.1.peg.435; <br>CBSS-364106.7.peg.3204; <br>Nudix proteins (nucleoside triphosphate hydrolases); <br>Phosphoglycerate mutase protein family	366.511
TECD_00216	c_000000000006	CDS	110418	111416	999	-	k_Bacteria	NA	NA	NA	hypothetical protein	ENOG4111I8Q	NA	Function unknown	NA	NA	NA	NA	PF13524.9	Glyco_trans_1_2	probable hexosyltransferase	- none -	0
TECD_00217	c_000000000006	CDS	112192	112602	411	-	k_Bacteria;p_Proteobacteria;c_Alphaproteobacteria	NA	NA	NA	hypothetical protein	NA	NA	NA	NA	NA	NA	NA	NA	NA	hypothetical protein	- none -	0
TECD_00218	c_000000000006	CDS	112780	114678	1899	-	k_Bacteria;p_Proteobacteria;c_Alphaproteobacteria	htpG	NA	COG0326	Chaperone protein HtpG	COG0326	Molecular chaperone, HSP90 family	Posttranslational modification, protein turnover, chaperones	K04079	HSP90A, htpG	molecular chaperone HtpG	Genetic Information Processing; Folding, sorting and degradation; Protein processing in endoplasmic reticulum | Environmental Information Processing; Signal transduction; PI3K-Akt signaling pathway | Cellular Processes; Cell growth and death; Necroptosis | Organismal Systems; Immune system; NOD-like receptor signaling pathway | Organismal Systems; Immune system; Antigen processing and presentatio…	PF02518.29, PF13589.9, PF00183.21	HATPase_c, HATPase_c_3, HSP90	Chaperone protein HtpG	Protein chaperones	201.494
TECD_00219	c_000000000006	CDS	115120	115935	816	-	k_Bacteria;p_Proteobacteria	NA	NA	NA	hypothetical protein	COG0647	Predicted sugar phosphatases of the HAD superfamily	Carbohydrate transport and metabolism	NA	NA	NA	NA	PF13344.9, PF13242.9	Hydrolase_6, Hydrolase_like	HAD superfamily protein involved in N-acetyl-glucosamine catabolism	- none -	0
TECD_00220	c_000000000006	CDS	116116	116712	597	-	k_Bacteria;p_Proteobacteria	NA	2.3.1.-	COG1670	Acetyltransferase	COG1670	Acetyltransferases, including N-acetylases of ribosomal proteins	Translation, ribosomal structure and biogenesis	K03790	rimJ	[ribosomal protein S5]-alanine N-acetyltransferase [EC:2.3.1.267]	Brite Hierarchies; Protein families: genetic information processing; Ribosome biogenesis	PF13302.10	Acetyltransf_3	Acetyltransferase (EC 2.3.1.-)	- none -	256.373
TECD_00221	c_000000000006	CDS	117265	118359	1095	+	k_Bacteria;p_Proteobacteria;c_Alphaproteobacteria	mtnA	5.3.1.23	COG0182	Methylthioribose-1-phosphate isomerase	COG0182	Predicted translation initiation factor 2B subunit, eIF-2B alpha/beta/delta family	Translation, ribosomal structure and biogenesis	K08963	mtnA	methylthioribose-1-phosphate isomerase [EC:5.3.1.23]	Metabolism; Amino acid metabolism; Cysteine and methionine metabolism	PF01008.20	IF-2B	Methylthioribose-1-phosphate isomerase (EC 5.3.1.23)	- none -	104.832
TECD_00222	c_000000000006	CDS	119146	120735	1590	+	k_Bacteria;p_Proteobacteria;c_Alphaproteobacteria;o_Rhizobiales	recQ	3.6.4.12	COG0514	ATP-dependent DNA helicase RecQ	COG0514	Superfamily II DNA helicase	DNA replication, recombination and repair	K03654	recQ	ATP-dependent DNA helicase RecQ [EC:3.6.4.12]	Genetic Information Processing; Folding, sorting and degradation; RNA degradation | Brite Hierarchies; Protein families: genetic information processing; DNA repair and recombination proteins	PF00270.32, PF00271.34, PF16124.8, PF04851.18, PF09382.13	DEAD, Helicase_C, RecQ_Zn_bind, ResIII, RQC	ATP-dependent DNA helicase RecQ	DNA repair, bacterial RecFOR pathway	96.2609
TECD_00223	c_000000000006	CDS	121274	121399	126	+	k_Bacteria;p_Proteobacteria;c_Alphaproteobacteria	rpmJ	NA	COG0257	50S ribosomal protein L36	COG0257	Ribosomal protein L36	Translation, ribosomal structure and biogenesis	K02919	RP-L36, MRPL36, rpmJ	large subunit ribosomal protein L36	Genetic Information Processing; Translation; Ribosome | Brite Hierarchies; Protein families: genetic information processing; Ribosome	PF00444.21	Ribosomal_L36	LSU ribosomal protein L36p	Ribosome LSU bacterial	1518.4
TECD_00224	c_000000000006	CDS	121506	122516	1011	-	k_Bacteria;p_Proteobacteria;c_Alphaproteobacteria	rluD	5.4.99.23	COG0564	Ribosomal large subunit pseudouridine synthase D	COG0564	Pseudouridylate synthases, 23S RNA-specific	Translation, ribosomal structure and biogenesis	K06180	rluD	23S rRNA pseudouridine1911/1915/1917 synthase [EC:5.4.99.23]	Brite Hierarchies; Protein families: genetic information processing; Ribosome biogenesis	PF00849.25	PseudoU_synth_2	Ribosomal large subunit pseudouridine synthase D (EC 4.2.1.70)	RNA pseudouridine syntheses; <br>Ribosome biogenesis bacterial	378.474
TECD_00225	c_000000000006	tRNA	123197	123281	85	-	not defined	NA	NA	NA	tRNA-Tyr(gta)	NA	NA	NA	NA	NA	NA	NA	NA	NA	#N/A	#N/A	#N/A
TECD_00226	c_000000000006	CDS	123520	124362	843	+	k_Bacteria;p_Proteobacteria;c_Alphaproteobacteria	rlmB	2.1.1.185	COG0566	23S rRNA (guanosine-2'-O-)-methyltransferase RlmB	COG0566	rRNA methylases	Translation, ribosomal structure and biogenesis	K03218	rlmB	23S rRNA (guanosine2251-2'-O)-methyltransferase [EC:2.1.1.185]	Brite Hierarchies; Protein families: genetic information processing; Ribosome biogenesis	PF00588.22, PF08032.15	SpoU_methylase, SpoU_sub_bind	23S rRNA (guanosine-2&#39;-O-) -methyltransferase rlmB (EC 2.1.1.-)	RNA methylation	0
TECD_00227	c_000000000006	CDS	124563	124904	342	+	k_Bacteria;p_Proteobacteria;c_Alphaproteobacteria	isdG	1.14.14.18	NA	Heme oxygenase (staphylobilin-producing)	COG2329	Uncharacterized enzyme involved in biosynthesis of extracellular polysaccharides	General function prediction only	K07145	isdG, isdI	heme oxygenase (staphylobilin-producing) [EC:1.14.99.48]	Metabolism; Metabolism of cofactors and vitamins; Porphyrin and chlorophyll metabolism	PF03992.19	ABM	Hypothetical, distant similarity with heme-degrading oxygenase IsdG	- none -	0
TECD_00228	c_000000000006	CDS	125202	126323	1122	+	k_Bacteria;p_Proteobacteria;c_Alphaproteobacteria	ald	1.4.1.1	COG0686	Alanine dehydrogenase	COG0686	Alanine dehydrogenase	Amino acid transport and metabolism	K00259	ald	alanine dehydrogenase [EC:1.4.1.1]	Metabolism; Amino acid metabolism; Alanine, aspartate and glutamate metabolism | Metabolism; Metabolism of other amino acids; Taurine and hypotaurine metabolism	PF02826.22, PF01262.24, PF05222.18	2-Hacid_dh_C, AlaDh_PNT_C, AlaDh_PNT_N	Alanine dehydrogenase (EC 1.4.1.1)	Pyruvate Alanine Serine Interconversions	0
TECD_00229	c_000000000006	CDS	126859	127719	861	-	k_Bacteria	NA	NA	NA	hypothetical protein	COG2099	Precorrin-6x reductase	Coenzyme metabolism	K05895	cobK-cbiJ	precorrin-6A/cobalt-precorrin-6A reductase [EC:1.3.1.54 1.3.1.106]	Metabolism; Metabolism of cofactors and vitamins; Porphyrin and chlorophyll metabolism	PF02571.17	CbiJ	Cobalt-precorrin-6x reductase (EC 1.3.1.54)	Cobalamin synthesis	0
TECD_00230	c_000000000012	CDS	15	1082	1068	+	k_Bacteria;p_Proteobacteria	rsxG	7.-.-.-	NA	Ion-translocating oxidoreductase complex subunit G	COG4659	Predicted NADH:ubiquinone oxidoreductase, subunit RnfG	Energy production and conversion	K03612	rnfG	Na+-translocating ferredoxin:NAD+ oxidoreductase subunit G	Not Included in Pathway or Brite; Unclassified: metabolism; Energy metabolism	PF04205.17	FMN_bind	Electron transport complex protein RnfG	Na(+)-translocating NADH-quinone oxidoreductase and rnf-like group of electron transport complexes	1433.1
TECD_00231	c_000000000012	CDS	1082	1825	744	+	k_Bacteria;p_Proteobacteria;c_Alphaproteobacteria;o_Rhodobacterales	rnfE	7.-.-.-	COG4660	Ion-translocating oxidoreductase complex subunit E	COG4660	Predicted NADH:ubiquinone oxidoreductase, subunit RnfE	Energy production and conversion	K03613	rnfE	Na+-translocating ferredoxin:NAD+ oxidoreductase subunit E	Not Included in Pathway or Brite; Unclassified: metabolism; Energy metabolism	PF02508.17	Rnf-Nqr	Electron transport complex protein RnfE	Na(+)-translocating NADH-quinone oxidoreductase and rnf-like group of electron transport complexes	360.008
TECD_00232	c_000000000012	CDS	1828	2097	270	+	k_Bacteria;p_Proteobacteria	NA	NA	NA	hypothetical protein	COG2914	Uncharacterized protein conserved in bacteria	Function unknown	K09801	K09801	uncharacterized protein	Not Included in Pathway or Brite; Poorly characterized; Function unknown	PF03658.17	Ub-RnfH	UPF0125 protein yfjF	- none -	0
TECD_00233	c_000000000012	tRNA	3327	3403	77	-	not defined	NA	NA	NA	tRNA-Asp(gtc)	NA	NA	NA	NA	NA	NA	NA	NA	NA	#N/A	#N/A	#N/A
TECD_00234	c_000000000012	tRNA	3498	3573	76	-	not defined	NA	NA	NA	tRNA-Val(tac)	NA	NA	NA	NA	NA	NA	NA	NA	NA	#N/A	#N/A	#N/A
TECD_00235	c_000000000012	CDS	3672	3962	291	-	k_Bacteria;p_Proteobacteria;c_Alphaproteobacteria;o_Rhizobiales;f_Hyphomicrobiaceae	hupB	NA	COG0776	DNA-binding protein HU-beta	COG0776	Bacterial nucleoid DNA-binding protein	DNA replication, recombination and repair	K03530	hupB	DNA-binding protein HU-beta	Brite Hierarchies; Protein families: genetic information processing; DNA replication proteins | Brite Hierarchies; Protein families: genetic information processing; Chromosome and associated proteins | Brite Hierarchies; Protein families: genetic information processing; DNA repair and recombination proteins	PF00216.24, PF18291.4	Bac_DNA_binding, HU-HIG	DNA-binding protein HU-alpha	DNA structural proteins, bacterial	262.981
TECD_00236	c_000000000012	CDS	4205	6631	2427	-	k_Bacteria;p_Proteobacteria;c_Alphaproteobacteria	lon	3.4.21.53	NA	Lon protease	COG0466	ATP-dependent Lon protease, bacterial type	Posttranslational modification, protein turnover, chaperones	K01338	lon	ATP-dependent Lon protease [EC:3.4.21.53]	Cellular Processes; Cell growth and death; Cell cycle - Caulobacter | Brite Hierarchies; Protein families: metabolism; Peptidases	PF00004.32, PF13476.9, PF07728.17, PF08298.14, PF13541.9, PF05362.16, PF02190.19	AAA, AAA_23, AAA_5, AAA_PrkA, ChlI, Lon_C, LON_substr_bdg	ATP-dependent protease La (EC 3.4.21.53) Type I	Proteasome bacterial; <br>Proteolysis in bacteria, ATP-dependent	1371.63
TECD_00237	c_000000000012	CDS	6943	8196	1254	-	k_Bacteria;p_Proteobacteria;c_Alphaproteobacteria	clpX	NA	NA	ATP-dependent Clp protease ATP-binding subunit ClpX	COG1219	ATP-dependent protease Clp, ATPase subunit	Posttranslational modification, protein turnover, chaperones	K03544	clpX, CLPX	ATP-dependent Clp protease ATP-binding subunit ClpX	Cellular Processes; Cell growth and death; Cell cycle - Caulobacter | Brite Hierarchies; Protein families: genetic information processing; Chaperones and folding catalysts	PF00004.32, PF07724.17, PF13401.9, PF07728.17, PF10431.12, PF00493.26, PF01078.24, PF05496.15, PF06689.16	AAA, AAA_2, AAA_22, AAA_5, ClpB_D2-small, MCM, Mg_chelatase, RuvB_N, zf-C4_ClpX	ATP-dependent Clp protease ATP-binding subunit ClpX	Proteasome bacterial; <br>Proteolysis in bacteria, ATP-dependent	1952.85
TECD_00238	c_000000000012	CDS	8532	9176	645	-	k_Bacteria;p_Proteobacteria;c_Alphaproteobacteria;o_Rhizobiales;f_Hyphomicrobiaceae	clpP	3.4.21.92	NA	ATP-dependent Clp protease proteolytic subunit	COG0740	Protease subunit of ATP-dependent Clp proteases	Posttranslational modification, protein turnover, chaperones	K01358	clpP, CLPP	ATP-dependent Clp protease, protease subunit [EC:3.4.21.92]	Cellular Processes; Cell growth and death; Cell cycle - Caulobacter | Organismal Systems; Aging; Longevity regulating pathway - worm | Brite Hierarchies; Protein families: metabolism; Peptidases	PF00574.26	CLP_protease	ATP-dependent Clp protease proteolytic subunit (EC 3.4.21.92)	Proteasome bacterial; <br>Proteolysis in bacteria, ATP-dependent	1305.12
TECD_00239	c_000000000012	CDS	9477	10868	1392	-	k_Bacteria;p_Proteobacteria	tig	5.2.1.8	COG0544	Trigger factor	COG0544	FKBP-type peptidyl-prolyl cis-trans isomerase (trigger factor)	Posttranslational modification, protein turnover, chaperones	K03545	tig	trigger factor	Not Included in Pathway or Brite; Unclassified: genetic information processing; Protein processing	PF00254.31, PF05698.17, PF05697.16	FKBP_C, Trigger_C, Trigger_N	Cell division trigger factor (EC 5.2.1.8)	Bacterial Cell Division	632.231
TECD_00240	c_000000000012	tRNA	10960	11044	85	-	not defined	NA	NA	NA	tRNA-Leu(tag)	NA	NA	NA	NA	NA	NA	NA	NA	NA	#N/A	#N/A	#N/A
TECD_00241	c_000000000012	CDS	11823	12869	1047	+	k_Bacteria;p_Proteobacteria;c_Alphaproteobacteria	cysK	2.5.1.47	NA	Cysteine synthase	COG0031	Cysteine synthase	Amino acid transport and metabolism	K01738	cysK	cysteine synthase [EC:2.5.1.47]	Metabolism; Energy metabolism; Sulfur metabolism | Metabolism; Amino acid metabolism; Cysteine and methionine metabolism	PF00291.28	PALP	Cysteine synthase (EC 2.5.1.47)	Cysteine Biosynthesis; <br>Methionine Biosynthesis	0
TECD_00242	c_000000000012	CDS	12972	13763	792	+	k_Bacteria;p_Proteobacteria;c_Alphaproteobacteria;o_Rhizobiales;f_Hyphomicrobiaceae	trpC	4.1.1.48	NA	Indole-3-glycerol phosphate synthase	COG0134	Indole-3-glycerol phosphate synthase	Amino acid transport and metabolism	K01609	trpC	indole-3-glycerol phosphate synthase [EC:4.1.1.48]	Metabolism; Amino acid metabolism; Phenylalanine, tyrosine and tryptophan biosynthesis	PF00218.24	IGPS	Indole-3-glycerol phosphate synthase (EC 4.1.1.48)	Chorismate: Intermediate for synthesis of Tryptophan, PAPA antibiotics, PABA, 3-hydroxyanthranilate and more.; <br>Tryptophan synthesis	289.877
TECD_00243	c_000000000012	CDS	13775	14245	471	+	k_Bacteria;p_Proteobacteria;c_Alphaproteobacteria;o_Rhizobiales	moaC	4.6.1.17	COG0315	Cyclic pyranopterin monophosphate synthase	COG0315	Molybdenum cofactor biosynthesis enzyme	Coenzyme metabolism	K03637	moaC, CNX3	cyclic pyranopterin monophosphate synthase [EC:4.6.1.17]	Metabolism; Metabolism of cofactors and vitamins; Folate biosynthesis | Genetic Information Processing; Folding, sorting and degradation; Sulfur relay system	PF01967.24	MoaC	Molybdenum cofactor biosynthesis protein MoaC	Molybdenum cofactor biosynthesis; <br>ar-104-EC Molybdenum cofactor biosynthesis moaABCDE	0
TECD_00244	c_000000000012	CDS	14295	15497	1203	+	k_Bacteria;p_Proteobacteria;c_Alphaproteobacteria	moeA	2.10.1.1	COG0303	Molybdopterin molybdenumtransferase	COG0303	Molybdopterin biosynthesis enzyme	Coenzyme metabolism	K03750	moeA	molybdopterin molybdotransferase [EC:2.10.1.1]	Metabolism; Metabolism of cofactors and vitamins; Folate biosynthesis	PF00994.27, PF03454.18, PF03453.20	MoCF_biosynth, MoeA_C, MoeA_N	Molybdopterin biosynthesis protein MoeA	Molybdenum cofactor biosynthesis	0
TECD_00245	c_000000000012	CDS	15521	15844	324	+	k_Bacteria;p_Proteobacteria;c_Alphaproteobacteria	lexA_1	3.4.21.88	NA	LexA repressor	COG1974	SOS-response transcriptional repressors (RecA-mediated autopeptidases)	Signal transduction mechanisms|Transcription	K01356	lexA	repressor LexA [EC:3.4.21.88]	Brite Hierarchies; Protein families: metabolism; Peptidases | Brite Hierarchies; Protein families: genetic information processing; DNA repair and recombination proteins	PF01726.19	LexA_DNA_bind	SOS-response repressor and protease LexA (EC 3.4.21.88)	DNA repair, bacterial	0
TECD_00246	c_000000000012	CDS	15853	16215	363	+	k_Bacteria;p_Proteobacteria;c_Alphaproteobacteria;o_Rhizobiales;f_Hyphomicrobiaceae	lexA_2	3.4.21.88	COG1974	LexA repressor	COG1974	SOS-response transcriptional repressors (RecA-mediated autopeptidases)	Signal transduction mechanisms|Transcription	K01356	lexA	repressor LexA [EC:3.4.21.88]	Brite Hierarchies; Protein families: metabolism; Peptidases | Brite Hierarchies; Protein families: genetic information processing; DNA repair and recombination proteins	PF00717.26	Peptidase_S24	SOS-response repressor and protease LexA (EC 3.4.21.88)	DNA repair, bacterial	0
TECD_00247	c_000000000012	CDS	17755	18468	714	+	k_Bacteria;p_Proteobacteria;c_Alphaproteobacteria	tmk	2.7.4.9	COG0125	Thymidylate kinase	COG0125	Thymidylate kinase	Nucleotide transport and metabolism	K00943	tmk, DTYMK	dTMP kinase [EC:2.7.4.9]	Metabolism; Nucleotide metabolism; Pyrimidine metabolism	PF02223.20	Thymidylate_kin	Thymidylate kinase (EC 2.7.4.9)	pyrimidine conversions	214.362
TECD_00248	c_000000000012	CDS	18491	19597	1107	+	k_Bacteria;p_Proteobacteria	NA	NA	NA	hypothetical protein	COG0470	ATPase involved in DNA replication	DNA replication, recombination and repair	K02341	holB	DNA polymerase III subunit delta' [EC:2.7.7.7]	Genetic Information Processing; Replication and repair; DNA replication | Genetic Information Processing; Replication and repair; Mismatch repair | Genetic Information Processing; Replication and repair; Homologous recombination | Brite Hierarchies; Protein families: genetic information processing; DNA replication proteins | Brite Hierarchies; Protein families: genetic information processing; DNA…	PF00004.32, PF13177.9	AAA, DNA_pol3_delta2	DNA polymerase III delta prime subunit (EC 2.7.7.7)	- none -	0
TECD_00249	c_000000000012	CDS	19666	21237	1572	+	k_Bacteria;p_Proteobacteria;c_Alphaproteobacteria	metG	6.1.1.10	NA	Methionine--tRNA ligase	COG0143	Methionyl-tRNA synthetase	Translation, ribosomal structure and biogenesis	K01874	MARS, metG	methionyl-tRNA synthetase [EC:6.1.1.10]	Metabolism; Metabolism of other amino acids; Selenocompound metabolism | Genetic Information Processing; Translation; Aminoacyl-tRNA biosynthesis | Brite Hierarchies; Protein families: metabolism; Amino acid related enzymes | Brite Hierarchies; Protein families: genetic information processing; Transfer RNA biogenesis	PF19303.2, PF00133.25, PF01406.22, PF09334.14	Anticodon_3, tRNA-synt_1, tRNA-synt_1e, tRNA-synt_1g	Methionyl-tRNA synthetase (EC 6.1.1.10)	Scaffold proteins for [4Fe-4S] cluster assembly (MRP family); <br>tRNA aminoacylation, Met	900.609
TECD_00250	c_000000000012	CDS	21240	22016	777	+	k_Bacteria;p_Proteobacteria;c_Alphaproteobacteria;o_Rhizobiales	ycfH	3.1.-.-	COG0084	putative metal-dependent hydrolase YcfH	COG0084	Mg-dependent DNase	DNA replication, recombination and repair	K03424	tatD	TatD DNase family protein [EC:3.1.21.-]	Not Included in Pathway or Brite; Unclassified: metabolism; Enzymes with EC numbers	PF01026.24	TatD_DNase	Putative deoxyribonuclease YcfH	YcfH	49.2454
TECD_00251	c_000000000012	CDS	22040	22840	801	+	k_Bacteria;p_Proteobacteria	phnP	3.1.4.55	COG1235	Phosphoribosyl 1,2-cyclic phosphate phosphodiesterase	COG1235	Metal-dependent hydrolases of the beta-lactamase superfamily I	General function prediction only	K06167	phnP	phosphoribosyl 1,2-cyclic phosphate phosphodiesterase [EC:3.1.4.55]	Metabolism; Metabolism of other amino acids; Phosphonate and phosphinate metabolism	PF00753.30, PF12706.10	Lactamase_B, Lactamase_B_2	Metal-dependent hydrolases of the beta-lactamase superfamily I; PhnP protein	Beta-lactamase	143.31
TECD_00252	c_000000000012	CDS	23268	24290	1023	+	k_Bacteria;p_Proteobacteria;c_Alphaproteobacteria;o_Rhizobiales	NA	NA	NA	hypothetical protein	COG1236	Predicted exonuclease of the beta-lactamase fold involved in RNA processing	Translation, ribosomal structure and biogenesis	K07577	K07577	putative mRNA 3-end processing factor	Not Included in Pathway or Brite; Unclassified: genetic information processing; Translation	PF12706.10	Lactamase_B_2	mRNA 3-end processing factor	- none -	0
TECD_00253	c_000000000012	CDS	24694	26619	1926	-	k_Bacteria;p_Proteobacteria;c_Alphaproteobacteria	uvrC	NA	COG0322	UvrABC system protein C	COG0322	Nuclease subunit of the excinuclease complex	DNA replication, recombination and repair	K03703	uvrC	excinuclease ABC subunit C	Genetic Information Processing; Replication and repair; Nucleotide excision repair | Brite Hierarchies; Protein families: genetic information processing; DNA repair and recombination proteins	PF01541.27, PF12826.10, PF14520.9, PF02151.22, PF08459.14	GIY-YIG, HHH_2, HHH_5, UVR, UvrC_RNaseH_dom	Excinuclease ABC subunit C	DNA repair, UvrABC system	198.669
TECD_00254	c_000000000012	CDS	29100	30893	1794	+	k_Bacteria	NA	NA	NA	hypothetical protein	NA	NA	NA	NA	NA	NA	NA	NA	NA	FIG006581: hypothetical protein	- none -	277.273
TECD_00255	c_000000000012	CDS	30898	32484	1587	+	k_Bacteria;p_Proteobacteria;c_Alphaproteobacteria;o_Rhizobiales;f_Hyphomicrobiaceae	NA	NA	NA	hypothetical protein	COG3898	Uncharacterized membrane-bound protein	Function unknown	K02498	hemY	HemY protein	Not Included in Pathway or Brite; Unclassified: metabolism; Cofactor metabolism	PF07219.16, PF14559.9	HemY_N, TPR_19	Uncharacterized protein EC-HemY, likely associated with heme metabolism based on gene clustering with hemC, hemD in Proteobacteria (unrelated to HemY-type PPO in GramPositives)	- none -	24.1107
TECD_00256	c_000000000012	tRNA	32754	32829	76	+	not defined	NA	NA	NA	tRNA-Thr(cgt)	NA	NA	NA	NA	NA	NA	NA	NA	NA	#N/A	#N/A	#N/A
TECD_00257	c_000000000012	CDS	33077	33730	654	-	k_Bacteria;p_Proteobacteria;c_Alphaproteobacteria	gmk	2.7.4.8	COG0194	Guanylate kinase	COG0194	Guanylate kinase	Nucleotide transport and metabolism	K00942	gmk	guanylate kinase [EC:2.7.4.8]	Metabolism; Nucleotide metabolism; Purine metabolism	PF13671.9, PF00625.24	AAA_33, Guanylate_kin	Guanylate kinase (EC 2.7.4.8)	Purine conversions	175.522
TECD_00258	c_000000000012	CDS	34596	35756	1161	-	k_Bacteria;p_Proteobacteria	mltG	4.2.2.-	NA	Endolytic murein transglycosylase	COG1559	Predicted periplasmic solute-binding protein	General function prediction only	K07082	K07082	UPF0755 protein	Not Included in Pathway or Brite; Poorly characterized; General function prediction only	PF02618.19	YceG	FIG004453: protein YceG like	Cluster containing Alanyl-tRNA synthetase; <br>tRNA modification Bacteria	560.278
TECD_00259	c_000000000012	CDS	36151	36873	723	-	k_Bacteria;p_Proteobacteria;c_Alphaproteobacteria	NA	NA	NA	hypothetical protein	ENOG410XQUG	methyltransferase, type 11	Function unknown	NA	NA	NA	NA	PF08241.15	Methyltransf_11	SAM-dependent methyltransferase 2, in cluster with Hydroxyacylglutathione hydrolase (EC 3.1.2.6)	Glutathione: Non-redox reactions	0
TECD_00260	c_000000000012	CDS	37124	37426	303	+	k_Bacteria;p_Proteobacteria;c_Alphaproteobacteria	gloB_1	3.1.2.6	NA	Hydroxyacylglutathione hydrolase	ENOG4111FEZ	Thiolesterase that catalyzes the hydrolysis of S-D- lactoyl-glutathione to form glutathione and D-lactic acid (By similarity)	Secondary metabolites biosynthesis, transport and catabolism	K01069	gloB, gloC, HAGH	hydroxyacylglutathione hydrolase [EC:3.1.2.6]	Metabolism; Carbohydrate metabolism; Pyruvate metabolism	PF00753.30	Lactamase_B	Hydroxyacylglutathione hydrolase (EC 3.1.2.6)	CBSS-228410.1.peg.134; <br>CBSS-342610.3.peg.1536; <br>Glutathione: Non-redox reactions	0
TECD_00261	c_000000000012	CDS	37602	37715	114	+	not defined	NA	NA	NA	hypothetical protein	NA	NA	NA	NA	NA	NA	NA	NA	NA	hypothetical protein	- none -	671.293
TECD_00262	c_000000000012	CDS	38612	39649	1038	+	k_Bacteria	trpS2	6.1.1.2	COG0180	Tryptophan--tRNA ligase 2	COG0180	Tryptophanyl-tRNA synthetase	Translation, ribosomal structure and biogenesis	K01867	WARS, trpS	tryptophanyl-tRNA synthetase [EC:6.1.1.2]	Genetic Information Processing; Translation; Aminoacyl-tRNA biosynthesis | Brite Hierarchies; Protein families: metabolism; Amino acid related enzymes | Brite Hierarchies; Protein families: genetic information processing; Transfer RNA biogenesis	PF00579.28	tRNA-synt_1b	Tryptophanyl-tRNA synthetase (EC 6.1.1.2)	tRNA aminoacylation, Trp	0
TECD_00263	c_000000000012	CDS	40296	42086	1791	+	k_Bacteria;p_Proteobacteria;c_Alphaproteobacteria;o_Rhizobiales;f_Hyphomicrobiaceae;g_Filomicrobium	NA	NA	NA	hypothetical protein	COG0471	Di- and tricarboxylate transporters	Inorganic ion transport and metabolism	K14445	SLC13A2_3_5	solute carrier family 13 (sodium-dependent dicarboxylate transporter), member 2/3/5	Brite Hierarchies; Protein families: signaling and cellular processes; Transporters	PF03600.19, PF00939.22, PF02080.24	CitMHS, Na_sulph_symp, TrkA_C	TrkA-C domain protein	- none -	128.187
TECD_00264	c_000000000012	CDS	42793	43524	732	-	k_Bacteria	NA	NA	NA	hypothetical protein	COG1587	Uroporphyrinogen-III synthase	Coenzyme metabolism	K01719	hemD, UROS	uroporphyrinogen-III synthase [EC:4.2.1.75]	Metabolism; Metabolism of cofactors and vitamins; Porphyrin and chlorophyll metabolism	PF02602.18	HEM4	Uroporphyrinogen-III synthase (EC 4.2.1.75)	Heme and Siroheme Biosynthesis	0
TECD_00265	c_000000000012	CDS	43521	44453	933	-	k_Bacteria;p_Proteobacteria;c_Alphaproteobacteria;o_Rhizobiales	hemC	2.5.1.61	COG0181	Porphobilinogen deaminase	COG0181	Porphobilinogen deaminase	Coenzyme metabolism	K01749	hemC, HMBS	hydroxymethylbilane synthase [EC:2.5.1.61]	Metabolism; Metabolism of cofactors and vitamins; Porphyrin and chlorophyll metabolism	PF01379.23, PF03900.18	Porphobil_deam, Porphobil_deamC	Porphobilinogen deaminase (EC 2.5.1.61)	Heme and Siroheme Biosynthesis	0
TECD_00266	c_000000000012	CDS	44540	45655	1116	+	k_Bacteria;p_Proteobacteria;c_Alphaproteobacteria	tsaD	2.3.1.234	COG0533	tRNA N6-adenosine threonylcarbamoyltransferase	COG0533	Metal-dependent proteases with possible chaperone activity	Posttranslational modification, protein turnover, chaperones	K01409	KAE1, tsaD, QRI7	N6-L-threonylcarbamoyladenine synthase [EC:2.3.1.234]	Brite Hierarchies; Protein families: genetic information processing; Transfer RNA biogenesis	PF00814.28	TsaD	TsaD/Kae1/Qri7 protein, required for threonylcarbamoyladenosine t(6)A37 formation in tRNA	Bacterial RNA-metabolizing Zn-dependent hydrolases; <br>Macromolecular synthesis operon; <br>YgjD and YeaZ	274.292
TECD_00267	c_000000000012	CDS	45727	46731	1005	+	k_Bacteria;p_Proteobacteria;c_Alphaproteobacteria	gpsA	1.1.1.94	NA	Glycerol-3-phosphate dehydrogenase [NAD(P)+]	COG0240	Glycerol-3-phosphate dehydrogenase	Energy production and conversion	K00057	gpsA	glycerol-3-phosphate dehydrogenase (NAD(P)+) [EC:1.1.1.94]	Metabolism; Lipid metabolism; Glycerophospholipid metabolism	PF02558.19, PF20618.1, PF07479.17, PF01210.26	ApbA, GPD_NAD_C_bact, NAD_Gly3P_dh_C, NAD_Gly3P_dh_N	Glycerol-3-phosphate dehydrogenase [NAD(P)+] (EC 1.1.1.94)	Glycerolipid and Glycerophospholipid Metabolism in Bacteria	0
TECD_00268	c_000000000012	CDS	46782	47279	498	+	k_Bacteria;p_Proteobacteria;c_Alphaproteobacteria	NA	NA	NA	hypothetical protein	COG2947	Uncharacterized conserved protein	Function unknown	K09761	rsmE	16S rRNA (uracil1498-N3)-methyltransferase [EC:2.1.1.193]	Brite Hierarchies; Protein families: genetic information processing; Ribosome biogenesis	PF01878.21	EVE	FIG006231: RNA-binding protein	- none -	0
TECD_00269	c_000000000012	CDS	48386	49315	930	+	k_Bacteria;p_Proteobacteria;c_Alphaproteobacteria	metF	1.5.1.20	COG0685	5,10-methylenetetrahydrofolate reductase	COG0685	5,10-methylenetetrahydrofolate reductase	Amino acid transport and metabolism	K00297	metF, MTHFR	methylenetetrahydrofolate reductase (NADPH) [EC:1.5.1.20]	Metabolism; Energy metabolism; Carbon fixation pathways in prokaryotes | Metabolism; Metabolism of cofactors and vitamins; One carbon pool by folate | Human Diseases; Drug resistance: Antineoplastic; Antifolate resistance	PF02219.20	MTHFR	5,10-methylenetetrahydrofolate reductase (EC 1.5.1.20)	5-FCL-like protein; <br>Methionine Biosynthesis; <br>One-carbon metabolism by tetrahydropterines	781.732
TECD_00270	c_000000000012	CDS	49312	50376	1065	+	k_Bacteria;p_Proteobacteria;c_Alphaproteobacteria;o_Rhizobiales;f_Hyphomicrobiaceae;g_Hyphomicrobium	metH_1	2.1.1.13	COG0646	Methionine synthase	COG0646	Methionine synthase I (cobalamin-dependent), methyltransferase domain	Amino acid transport and metabolism	K00548	metH, MTR	5-methyltetrahydrofolate--homocysteine methyltransferase [EC:2.1.1.13]	Metabolism; Amino acid metabolism; Cysteine and methionine metabolism | Metabolism; Metabolism of other amino acids; Selenocompound metabolism | Metabolism; Metabolism of cofactors and vitamins; One carbon pool by folate	PF02574.19	S-methyl_trans	5-methyltetrahydrofolate--homocysteine methyltransferase (EC 2.1.1.13)	Methionine Biosynthesis	35.9284
TECD_00271	c_000000000012	CDS	51143	53797	2655	+	k_Bacteria;p_Proteobacteria;c_Alphaproteobacteria;o_Rhizobiales	metH_2	2.1.1.13	COG0646	Methionine synthase	COG1410	Methionine synthase I, cobalamin-binding domain	Amino acid transport and metabolism	K00548	metH, MTR	5-methyltetrahydrofolate--homocysteine methyltransferase [EC:2.1.1.13]	Metabolism; Amino acid metabolism; Cysteine and methionine metabolism | Metabolism; Metabolism of other amino acids; Selenocompound metabolism | Metabolism; Metabolism of cofactors and vitamins; One carbon pool by folate	PF02310.22, PF02607.20, PF02965.20, PF00809.25	B12-binding, B12-binding_2, Met_synt_B12, Pterin_bind	5-methyltetrahydrofolate--homocysteine methyltransferase (EC 2.1.1.13)	Methionine Biosynthesis	43.2358
TECD_00272	c_000000000012	CDS	54579	54845	267	+	k_Bacteria;p_Proteobacteria;c_Alphaproteobacteria;o_Rhizobiales	NA	NA	NA	hypothetical protein	ENOG411263I	Protein of unknown function (DUF3126)	Function unknown	NA	NA	NA	NA	PF11324.11	DUF3126	FIG00451007: hypothetical protein	- none -	0
TECD_00273	c_000000000012	CDS	54863	55399	537	+	k_Bacteria;p_Proteobacteria;c_Alphaproteobacteria	yrdA	NA	COG0663	Protein YrdA	COG0663	Carbonic anhydrases/acetyltransferases, isoleucine patch superfamily	General function prediction only	K02617	paaY	phenylacetic acid degradation protein	Not Included in Pathway or Brite; Poorly characterized; General function prediction only	PF00132.27	Hexapep	carbonic anhydrase, family 3	- none -	0
TECD_00274	c_000000000012	CDS	56574	56816	243	+	k_Bacteria;p_Proteobacteria;c_Alphaproteobacteria	guaB	1.1.1.205	COG0516	Inosine-5'-monophosphate dehydrogenase	COG0516	IMP dehydrogenase/GMP reductase	Nucleotide transport and metabolism	K00088	IMPDH, guaB	IMP dehydrogenase [EC:1.1.1.205]	Metabolism; Nucleotide metabolism; Purine metabolism | Metabolism; Xenobiotics biodegradation and metabolism; Drug metabolism - other enzymes | Brite Hierarchies; Protein families: signaling and cellular processes; Exosome	PF00478.28	IMPDH	Inosine-5&#39;-monophosphate dehydrogenase (EC 1.1.1.205) / CBS domain	Purine conversions	0
TECD_00275	c_000000000012	CDS	56969	58267	1299	+	k_Bacteria;p_Proteobacteria;c_Alphaproteobacteria;o_Rhizobiales	rsmB_2	2.1.1.176	NA	Ribosomal RNA small subunit methyltransferase B	COG0144	tRNA and rRNA cytosine-C5-methylases	Translation, ribosomal structure and biogenesis	K03500	rsmB, sun	16S rRNA (cytosine967-C5)-methyltransferase [EC:2.1.1.176]	Brite Hierarchies; Protein families: genetic information processing; Ribosome biogenesis	PF03602.18, PF01728.22, PF13649.9, PF01596.20, PF13847.9, PF01189.20, PF01209.21	Cons_hypoth95, FtsJ, Methyltransf_25, Methyltransf_3, Methyltransf_31, Methyltr_RsmB-F, Ubie_methyltran	Sun protein	- none -	58.9126
TECD_00276	c_000000000012	CDS	59502	60512	1011	+	k_Bacteria	NA	NA	NA	hypothetical protein	COG0385	Predicted Na+-dependent transporter	General function prediction only	K14347	SLC10A7, P7	solute carrier family 10 (sodium/bile acid cotransporter), member 7	Brite Hierarchies; Protein families: signaling and cellular processes; Transporters | Brite Hierarchies; Protein families: signaling and cellular processes; Exosome	PF01758.19, PF13593.9	SBF, SBF_like	Sodium/bile acid symporter family	- none -	75.6948
TECD_00277	c_000000000012	CDS	61270	62046	777	+	k_Bacteria	cobS_1	2.7.8.26	COG0368	Adenosylcobinamide-GDP ribazoletransferase	COG0368	Cobalamin-5-phosphate synthase	Coenzyme metabolism	K02233	cobS, cobV	adenosylcobinamide-GDP ribazoletransferase [EC:2.7.8.26]	Metabolism; Metabolism of cofactors and vitamins; Porphyrin and chlorophyll metabolism	PF02654.18	CobS	Cobalamin synthase (EC 2.7.8.26)	Cobalamin synthesis	443.209
TECD_00278	c_000000000012	CDS	62043	62573	531	+	k_Bacteria;p_Proteobacteria;c_Alphaproteobacteria	cobP	2.7.1.156	NA	Bifunctional adenosylcobalamin biosynthesis protein CobP	COG2087	Adenosyl cobinamide kinase/adenosyl cobinamide phosphate guanylyltransferase	Coenzyme metabolism	K02231	cobP, cobU	adenosylcobinamide kinase / adenosylcobinamide-phosphate guanylyltransferase [EC:2.7.1.156 2.7.7.62]	Metabolism; Metabolism of cofactors and vitamins; Porphyrin and chlorophyll metabolism	PF02283.19	CobU	Adenosylcobinamide-phosphate guanylyltransferase (EC 2.7.7.62)	Cobalamin synthesis	0
TECD_00279	c_000000000012	CDS	62580	63179	600	+	k_Bacteria	gpmB	5.4.2.-	NA	phosphoglycerate mutase GpmB	COG0406	Fructose-2,6-bisphosphatase	Carbohydrate transport and metabolism	K02226	cobC, phpB	alpha-ribazole phosphatase [EC:3.1.3.73]	Metabolism; Metabolism of cofactors and vitamins; Porphyrin and chlorophyll metabolism	PF00300.25	His_Phos_1	Phosphoglycerate mutase	- none -	0
TECD_00280	c_000000000012	CDS	63280	63843	564	-	k_Bacteria;p_Proteobacteria	rsmD	2.1.1.171	COG0742	Ribosomal RNA small subunit methyltransferase D	COG0742	N6-adenine-specific methylase	DNA replication, recombination and repair	K08316	rsmD	16S rRNA (guanine966-N2)-methyltransferase [EC:2.1.1.171]	Brite Hierarchies; Protein families: genetic information processing; Ribosome biogenesis	PF03602.18	Cons_hypoth95	16S rRNA (guanine(966)-N(2))-methyltransferase (EC 2.1.1.171) ## SSU rRNA m(2)G966	CBSS-266117.6.peg.1260; <br>CBSS-269801.1.peg.1715; <br>RNA methylation	0
TECD_00281	c_000000000012	CDS	63894	64838	945	-	k_Bacteria;p_Proteobacteria;c_Alphaproteobacteria;o_Rhizobiales	NA	NA	NA	hypothetical protein	COG1187	16S rRNA uridine-516 pseudouridylate synthase and related pseudouridylate synthases	Translation, ribosomal structure and biogenesis	K06178	rluB	23S rRNA pseudouridine2605 synthase [EC:5.4.99.22]	Brite Hierarchies; Protein families: genetic information processing; Ribosome biogenesis	PF00849.25, PF01479.28	PseudoU_synth_2, S4	tRNA pseudouridine synthase A (EC 4.2.1.70)	RNA pseudouridine syntheses; <br>tRNA modification Bacteria; <br>tRNA processing	202.453
TECD_00282	c_000000000012	CDS	64908	65366	459	+	k_Bacteria;p_Proteobacteria;c_Alphaproteobacteria;o_Rhizobiales;f_Phyllobacteriaceae;g_Phyllobacterium	tadA	3.5.4.33	COG0590	tRNA-specific adenosine deaminase	COG0590	Cytosine/adenosine deaminases	Translation, ribosomal structure and biogenesis|Nucleotide transport and metabolism	K11991	tadA	tRNA(adenine34) deaminase [EC:3.5.4.33]	Brite Hierarchies; Protein families: genetic information processing; Transfer RNA biogenesis	PF00383.26, PF14437.9	dCMP_cyt_deam_1, MafB19-deam	tRNA-specific adenosine-34 deaminase (EC 3.5.4.-)	tRNA modification Bacteria; <br>tRNA processing	0
TECD_00283	c_000000000012	CDS	65462	65860	399	-	k_Bacteria;p_Proteobacteria	NA	NA	NA	hypothetical protein	ENOG4111TNF	Nitrogenase-associated protein	Function unknown	NA	NA	NA	NA	PF03960.18	ArsC	Nitrogenase-associated protein NifO	Nitrogen fixation	191.798
TECD_00284	c_000000000012	CDS	67044	68987	1944	+	k_Bacteria;p_Proteobacteria;c_Alphaproteobacteria	acsA	6.2.1.1	COG0365	Acetyl-coenzyme A synthetase	COG0365	Acyl-coenzyme A synthetases/AMP-(fatty) acid ligases	Lipid metabolism	K01895	ACSS, acs	acetyl-CoA synthetase [EC:6.2.1.1]	Metabolism; Carbohydrate metabolism; Glycolysis / Gluconeogenesis | Metabolism; Carbohydrate metabolism; Pyruvate metabolism | Metabolism; Carbohydrate metabolism; Glyoxylate and dicarboxylate metabolism | Metabolism; Carbohydrate metabolism; Propanoate metabolism | Metabolism; Energy metabolism; Carbon fixation pathways in prokaryotes | Metabolism; Energy metabolism; Methane metabolism | Brite H…	PF16177.8, PF00501.31, PF13193.9	ACAS_N, AMP-binding, AMP-binding_C	Acetyl-coenzyme A synthetase (EC 6.2.1.1)	Pyruvate metabolism II: acetyl-CoA, acetogenesis from pyruvate	19.683
TECD_00285	c_000000000012	CDS	69250	70728	1479	-	k_Bacteria;p_Proteobacteria;c_Alphaproteobacteria	gatA	6.3.5.7	COG0154	Glutamyl-tRNA(Gln) amidotransferase subunit A	COG0154	Asp-tRNAAsn/Glu-tRNAGln amidotransferase A subunit and related amidases	Translation, ribosomal structure and biogenesis	K02433	gatA, QRSL1	aspartyl-tRNA(Asn)/glutamyl-tRNA(Gln) amidotransferase subunit A [EC:6.3.5.6 6.3.5.7]	Genetic Information Processing; Translation; Aminoacyl-tRNA biosynthesis | Brite Hierarchies; Protein families: genetic information processing; Mitochondrial biogenesis	PF01425.24	Amidase	Aspartyl-tRNA(Asn) amidotransferase subunit A (EC 6.3.5.6) @ Glutamyl-tRNA(Gln) amidotransferase subunit A (EC 6.3.5.7)	tRNA aminoacylation, Asp and Asn; <br>tRNA aminoacylation, Glu and Gln	51.7427
TECD_00286	c_000000000012	CDS	71070	71714	645	-	k_Bacteria;p_Proteobacteria	gstB	2.5.1.18	COG0625	Glutathione S-transferase GST-6.0	COG0625	Glutathione S-transferase	Posttranslational modification, protein turnover, chaperones	K00799	GST, gst	glutathione S-transferase [EC:2.5.1.18]	Metabolism; Metabolism of other amino acids; Glutathione metabolism | Metabolism; Xenobiotics biodegradation and metabolism; Metabolism of xenobiotics by cytochrome P450 | Metabolism; Xenobiotics biodegradation and metabolism; Drug metabolism - cytochrome P450 | Metabolism; Xenobiotics biodegradation and metabolism; Drug metabolism - other enzymes | Human Diseases; Cancers: Overview; Pathways in …	PF02798.23, PF13409.9, PF13417.9	GST_N, GST_N_2, GST_N_3	Glutathione S-transferase (EC 2.5.1.18)	Glutathione: Non-redox reactions	237.294
TECD_00287	c_000000000012	CDS	72105	73706	1602	-	k_Bacteria;p_Proteobacteria;c_Alphaproteobacteria	murF	6.3.2.10	NA	UDP-N-acetylmuramoyl-tripeptide--D-alanyl-D-alanine ligase	COG0770	UDP-N-acetylmuramyl pentapeptide synthase	Cell envelope biogenesis, outer membrane	K01929	murF	UDP-N-acetylmuramoyl-tripeptide--D-alanyl-D-alanine ligase [EC:6.3.2.10]	Metabolism; Amino acid metabolism; Lysine biosynthesis | Metabolism; Glycan biosynthesis and metabolism; Peptidoglycan biosynthesis | Human Diseases; Drug resistance: Antimicrobial; Vancomycin resistance | Brite Hierarchies; Protein families: metabolism; Peptidoglycan biosynthesis and degradation proteins	PF02875.24, PF08245.15	Mur_ligase_C, Mur_ligase_M	UDP-N-acetylmuramoylalanyl-D-glutamyl-2,6-diaminopimelate--D-alanyl-D-alanine ligase (EC 6.3.2.10)	Peptidoglycan Biosynthesis	0
TECD_00288	c_000000000012	CDS	73725	74516	792	-	k_Bacteria;p_Proteobacteria;c_Alphaproteobacteria	menH	4.2.99.20	NA	2-succinyl-6-hydroxy-2,4-cyclohexadiene-1-carboxylate synthase	COG0596	Predicted hydrolases or acyltransferases (alpha/beta hydrolase superfamily)	General function prediction only	K10216	dmpD, xylF	2-hydroxymuconate-semialdehyde hydrolase [EC:3.7.1.9]	Metabolism; Xenobiotics biodegradation and metabolism; Benzoate degradation | Metabolism; Xenobiotics biodegradation and metabolism; Xylene degradation | Metabolism; Xenobiotics biodegradation and metabolism; Styrene degradation	PF00561.23, PF12697.10, PF12146.11	Abhydrolase_1, Abhydrolase_6, Hydrolase_4	2-hydroxy-6-oxohepta-2,4-dienoate hydrolase	- none -	48.3128
TECD_00289	c_000000000012	CDS	74677	75891	1215	+	k_Bacteria;p_Proteobacteria;c_Alphaproteobacteria	ddl	6.3.2.4	NA	D-alanine--D-alanine ligase	COG1181	D-alanine-D-alanine ligase and related ATP-grasp enzymes	Cell envelope biogenesis, outer membrane	K01921	ddl	D-alanine-D-alanine ligase [EC:6.3.2.4]	Metabolism; Metabolism of other amino acids; D-Alanine metabolism | Metabolism; Glycan biosynthesis and metabolism; Peptidoglycan biosynthesis | Human Diseases; Drug resistance: Antimicrobial; Vancomycin resistance | Brite Hierarchies; Protein families: metabolism; Peptidoglycan biosynthesis and degradation proteins	PF07478.16, PF01820.24	Dala_Dala_lig_C, Dala_Dala_lig_N	D-alanine--D-alanine ligase (EC 6.3.2.4)	Peptidoglycan Biosynthesis; <br>cell division cluster containing FtsQ	94.4783
TECD_00290	c_000000000012	CDS	75957	77639	1683	-	k_Bacteria;p_Proteobacteria;c_Alphaproteobacteria;o_Rhizobiales;f_Hyphomicrobiaceae	NA	1.5.5.1	COG0644	Electron transfer flavoprotein-ubiquinone oxidoreductase	COG0644	Dehydrogenases (flavoproteins)	Energy production and conversion	K00311	ETFDH	electron-transferring-flavoprotein dehydrogenase [EC:1.5.5.1]	Not Included in Pathway or Brite; Unclassified: metabolism; Enzymes with EC numbers	PF01266.27, PF05187.16, PF00890.27, PF01494.22, PF13450.9, PF01946.20	DAO, ETF_QO, FAD_binding_2, FAD_binding_3, NAD_binding_8, Thi4	Electron transfer flavoprotein-ubiquinone oxidoreductase (EC 1.5.5.1)	Acetyl-CoA fermentation to Butyrate; <br>Anaerobic respiratory reductases	113.677
TECD_00291	c_000000000012	CDS	77913	78764	852	+	k_Bacteria;p_Proteobacteria	NA	NA	NA	hypothetical protein	COG1573	Uracil-DNA glycosylase	DNA replication, recombination and repair	K21929	udg	uracil-DNA glycosylase [EC:3.2.2.27]	Genetic Information Processing; Replication and repair; Base excision repair | Brite Hierarchies; Protein families: genetic information processing; DNA repair and recombination proteins	PF03167.22	UDG	Uracil-DNA glycosylase, family 4	Uracil-DNA glycosylase	0
TECD_00292	c_000000000012	CDS	78884	79414	531	+	k_Bacteria;p_Proteobacteria;c_Alphaproteobacteria;o_Rhizobiales	moaB	NA	COG0521	Molybdenum cofactor biosynthesis protein B	COG0521	Molybdopterin biosynthesis enzymes	Coenzyme metabolism	K03638	moaB	molybdopterin adenylyltransferase [EC:2.7.7.75]	Metabolism; Metabolism of cofactors and vitamins; Folate biosynthesis	PF00994.27	MoCF_biosynth	Molybdenum cofactor biosynthesis protein MoaB	Molybdenum cofactor biosynthesis; <br>ar-104-EC Molybdenum cofactor biosynthesis moaABCDE	0
TECD_00293	c_000000000012	tRNA	79705	79781	77	+	not defined	NA	NA	NA	tRNA-Met(cat)	NA	NA	NA	NA	NA	NA	NA	NA	NA	#N/A	#N/A	#N/A
TECD_00294	c_000000000012	tRNA	80279	80355	77	+	not defined	NA	NA	NA	tRNA-Arg(acg)	NA	NA	NA	NA	NA	NA	NA	NA	NA	#N/A	#N/A	#N/A
TECD_00295	c_000000000012	CDS	81514	82149	636	-	k_Bacteria;p_Proteobacteria;c_Alphaproteobacteria	NA	NA	COG0803	putative periplasmic iron-binding protein	COG0803	ABC-type metal ion transport system, periplasmic component/surface adhesin	Inorganic ion transport and metabolism	K02077	ABC.ZM.S	zinc/manganese transport system substrate-binding protein	Brite Hierarchies; Protein families: signaling and cellular processes; Transporters	PF01297.20	ZnuA	Zinc ABC transporter, periplasmic-binding protein ZnuA	- none -	0
TECD_00296	c_000000000012	CDS	82171	82350	180	-	k_Bacteria;p_Proteobacteria;c_Alphaproteobacteria	NA	NA	NA	hypothetical protein	COG1108	ABC-type Mn2+/Zn2+ transport systems, permease components	Inorganic ion transport and metabolism	K02075	ABC.ZM.P	zinc/manganese transport system permease protein	Brite Hierarchies; Protein families: signaling and cellular processes; Transporters	PF00950.20	ABC-3	hypothetical protein	- none -	0
TECD_00297	c_000000000012	CDS	82319	82441	123	-	not defined	NA	NA	NA	hypothetical protein	NA	NA	NA	NA	NA	NA	NA	NA	NA	hypothetical protein	- none -	0
TECD_00298	c_000000000012	CDS	83127	84029	903	-	k_Bacteria;p_Proteobacteria	NA	NA	NA	hypothetical protein	COG1752	Predicted esterase of the alpha-beta hydrolase superfamily	General function prediction only	K07001	K07001	NTE family protein	Not Included in Pathway or Brite; Poorly characterized; General function prediction only	PF01734.25	Patatin	UPF0028 protein YchK	Broadly distributed proteins not in subsystems	127.122
TECD_00299	c_000000000012	CDS	84421	86934	2514	+	k_Bacteria;p_Proteobacteria;c_Alphaproteobacteria;o_Rhizobiales;f_Hyphomicrobiaceae	srmB	3.6.4.13	NA	ATP-dependent RNA helicase SrmB	COG1201	Lhr-like helicases	General function prediction only	K03724	lhr	ATP-dependent helicase Lhr and Lhr-like helicase [EC:3.6.4.-]	Brite Hierarchies; Protein families: genetic information processing; DNA repair and recombination proteins	PF00270.32, PF08494.14, PF00271.34, PF19306.2, PF04851.18	DEAD, DEAD_assoc, Helicase_C, Lhr_WH, ResIII	FIG003033: Helicase domain protein	- none -	0
TECD_00300	c_000000000012	CDS	86978	87718	741	+	k_Bacteria;p_Proteobacteria;c_Alphaproteobacteria	NA	NA	NA	hypothetical protein	COG1407	Predicted ICC-like phosphoesterases	General function prediction only	K06953	K06953	uncharacterized protein	Not Included in Pathway or Brite; Poorly characterized; Function unknown	PF00149.31	Metallophos	FIG006285: ICC-like protein phosphoesterase	- none -	0
TECD_00301	c_000000000012	CDS	88304	88582	279	-	k_Bacteria;p_Proteobacteria;c_Alphaproteobacteria	bolA	NA	COG0271	DNA-binding transcriptional regulator BolA	COG0271	Stress-induced morphogen (activity unknown)	Signal transduction mechanisms	K05527	bolA	BolA family transcriptional regulator, general stress-responsive regulator	Brite Hierarchies; Protein families: genetic information processing; Transcription factors	PF01722.21	BolA	Cell division protein BolA	Bacterial Cell Division	0
TECD_00302	c_000000000012	CDS	88834	89466	633	+	k_Bacteria;p_Proteobacteria;c_Alphaproteobacteria;o_Rhizobiales	dnaJ_2	NA	NA	Chaperone protein DnaJ	COG2214	DnaJ-class molecular chaperone	Posttranslational modification, protein turnover, chaperones	K09512	DNAJB6	DnaJ homolog subfamily B member 6	Brite Hierarchies; Protein families: genetic information processing; Chaperones and folding catalysts	PF00226.34	DnaJ	FIG003437: hypothetical with DnaJ-like domain	Conenzyme B12 related Hypothetical: Clusters with cobST	0
TECD_00303	c_000000000012	CDS	89668	90660	993	+	k_Bacteria;p_Proteobacteria;c_Alphaproteobacteria;o_Rhizobiales	cobS_2	6.6.1.2	NA	Aerobic cobaltochelatase subunit CobS	COG0714	MoxR-like ATPases	General function prediction only	K09882	cobS	cobaltochelatase CobS [EC:6.6.1.2]	Metabolism; Metabolism of cofactors and vitamins; Porphyrin and chlorophyll metabolism	PF07728.17, PF12556.11	AAA_5, CobS_N	Aerobic cobaltochelatase CobS subunit (EC 6.6.1.2)	Conenzyme B12 related Hypothetical: Clusters with cobST	385.334
TECD_00304	c_000000000012	CDS	90854	92791	1938	+	k_Bacteria;p_Proteobacteria	cobT	6.6.1.2	NA	Aerobic cobaltochelatase subunit CobT	COG4547	Cobalamin biosynthesis protein CobT (nicotinate-mononucleotide:5, 6-dimethylbenzimidazole phosphoribosyltransferase)	Coenzyme metabolism	K09883	cobT	cobaltochelatase CobT [EC:6.6.1.2]	Metabolism; Metabolism of cofactors and vitamins; Porphyrin and chlorophyll metabolism	PF06213.15, PF11775.11, PF00092.31	CobT, CobT_C, VWA	Aerobic cobaltochelatase CobT subunit (EC 6.6.1.2)	Conenzyme B12 related Hypothetical: Clusters with cobST	197.439
TECD_00305	c_000000000012	CDS	93301	93405	105	+	not defined	NA	NA	NA	hypothetical protein	NA	NA	NA	NA	NA	NA	NA	NA	NA	hypothetical protein	- none -	0
TECD_00306	c_000000000012	CDS	93481	93750	270	-	k_Bacteria;p_Proteobacteria;c_Alphaproteobacteria;o_Rhizobiales	rpmB	NA	COG0227	50S ribosomal protein L28	COG0227	Ribosomal protein L28	Translation, ribosomal structure and biogenesis	K02902	RP-L28, MRPL28, rpmB	large subunit ribosomal protein L28	Genetic Information Processing; Translation; Ribosome | Brite Hierarchies; Protein families: genetic information processing; Ribosome	PF00830.22	Ribosomal_L28	LSU ribosomal protein L28p	Ribosome LSU bacterial	708.587
TECD_00307	c_000000000012	CDS	94179	95012	834	+	k_Bacteria;p_Proteobacteria;c_Alphaproteobacteria;o_Rhizobiales;f_Hyphomicrobiaceae	NA	NA	NA	hypothetical protein	ENOG4111QKT	Protein of unknown function (DUF3108)	Function unknown	NA	NA	NA	NA	PF11306.11	DUF3108	FIG00450081: hypothetical protein	- none -	229.399
TECD_00308	c_000000000012	CDS	95331	98570	3240	+	k_Bacteria;p_Proteobacteria;c_Alphaproteobacteria	NA	NA	NA	hypothetical protein	COG0513	Superfamily II DNA and RNA helicases	Translation, ribosomal structure and biogenesis|Transcription|DNA replication, recombination and repair	K17675	SUPV3L1, SUV3	ATP-dependent RNA helicase SUPV3L1/SUV3 [EC:3.6.4.13]	Brite Hierarchies; Protein families: genetic information processing; Mitochondrial biogenesis	PF00271.34	Helicase_C	ATP-DEPENDENT DNA HELICASE	- none -	307.054
TECD_00309	c_000000000012	CDS	99122	99367	246	+	k_Bacteria;p_Proteobacteria;c_Alphaproteobacteria	fdxA	NA	COG1146	Ferredoxin-2	COG1146	Ferredoxin	Energy production and conversion	K05524	fdxA	ferredoxin	Not Included in Pathway or Brite; Unclassified: metabolism; Energy metabolism	PF11953.11, PF00037.30, PF13237.9, PF13484.9, PF14697.9, PF12837.10, PF12838.10	DUF3470, Fer4, Fer4_10, Fer4_16, Fer4_21, Fer4_6, Fer4_7	4Fe-4S ferredoxin, iron-sulfur binding	- none -	2799.78
TECD_00310	c_000000000012	CDS	99756	100445	690	+	k_Bacteria;p_Proteobacteria;c_Alphaproteobacteria;o_Rhizobiales	NA	NA	NA	hypothetical protein	COG1329	Transcriptional regulators, similar to M. xanthus CarD	Transcription	K07736	carD	CarD family transcriptional regulator	Brite Hierarchies; Protein families: genetic information processing; Transcription factors	PF02559.19	CarD_CdnL_TRCF	CarD-like transcriptional regulator	- none -	942.729
TECD_00311	c_000000000012	CDS	101038	101598	561	-	k_Bacteria;p_Proteobacteria;c_Alphaproteobacteria	NA	NA	NA	hypothetical protein	ENOG411289H	Protein of unknown function (DUF2628)	Function unknown	NA	NA	NA	NA	PF10947.11	DUF2628	FIG00439805: hypothetical protein	- none -	0
TECD_00312	c_000000000012	CDS	102293	102883	591	+	k_Bacteria;p_Proteobacteria;c_Alphaproteobacteria;o_Rhizobiales	hslV	3.4.25.2	COG5405	ATP-dependent protease subunit HslV	COG5405	ATP-dependent protease HslVU (ClpYQ), peptidase subunit	Posttranslational modification, protein turnover, chaperones	K01419	hslV, clpQ	ATP-dependent HslUV protease, peptidase subunit HslV [EC:3.4.25.2]	Brite Hierarchies; Protein families: metabolism; Peptidases	PF00227.29	Proteasome	ATP-dependent protease HslV (EC 3.4.25.-)	Proteasome bacterial; <br>Proteolysis in bacteria, ATP-dependent	0
TECD_00313	c_000000000012	CDS	103000	104313	1314	+	k_Bacteria;p_Proteobacteria;c_Alphaproteobacteria;o_Rhizobiales	hslU	NA	COG1220	ATP-dependent protease ATPase subunit HslU	COG1220	ATP-dependent protease HslVU (ClpYQ), ATPase subunit	Posttranslational modification, protein turnover, chaperones	K03667	hslU	ATP-dependent HslUV protease ATP-binding subunit HslU	Brite Hierarchies; Protein families: genetic information processing; Chaperones and folding catalysts	PF00004.32, PF07724.17, PF07728.17, PF10431.12, PF05496.15	AAA, AAA_2, AAA_5, ClpB_D2-small, RuvB_N	ATP-dependent hsl protease ATP-binding subunit HslU	Proteasome bacterial; <br>Proteolysis in bacteria, ATP-dependent	0
TECD_00314	c_000000000012	CDS	105092	105319	228	+	k_Bacteria;p_Proteobacteria;c_Alphaproteobacteria	copA_1	NA	NA	Copper resistance protein A	COG2132	Putative multicopper oxidases	Secondary metabolites biosynthesis, transport and catabolism	K22348	moxA	manganese oxidase [EC:1.16.3.3]	Not Included in Pathway or Brite; Unclassified: metabolism; Enzymes with EC numbers	PF07732.18	Cu-oxidase_3	Multicopper oxidase	Copper homeostasis	0
TECD_00315	c_000000000012	CDS	105335	105940	606	+	k_Bacteria;p_Proteobacteria;c_Alphaproteobacteria	NA	NA	NA	hypothetical protein	COG2132	Putative multicopper oxidases	Secondary metabolites biosynthesis, transport and catabolism	NA	NA	NA	NA	NA	NA	Multicopper oxidase	Copper homeostasis	0
TECD_00316	c_000000000012	CDS	107066	108331	1266	+	k_Bacteria;p_Proteobacteria;c_Alphaproteobacteria;o_Rhizobiales	tyrS	6.1.1.1	NA	Tyrosine--tRNA ligase	COG0162	Tyrosyl-tRNA synthetase	Translation, ribosomal structure and biogenesis	K01866	YARS, tyrS	tyrosyl-tRNA synthetase [EC:6.1.1.1]	Genetic Information Processing; Translation; Aminoacyl-tRNA biosynthesis | Brite Hierarchies; Protein families: metabolism; Amino acid related enzymes | Brite Hierarchies; Protein families: genetic information processing; Transfer RNA biogenesis | Brite Hierarchies; Protein families: genetic information processing; Mitochondrial biogenesis	PF00579.28	tRNA-synt_1b	Tyrosyl-tRNA synthetase (EC 6.1.1.1)	tRNA aminoacylation, Tyr	90.6723
TECD_00317	c_000000000012	CDS	108732	109628	897	-	k_Bacteria;p_Proteobacteria	gtaB	2.7.7.9	COG1210	UTP--glucose-1-phosphate uridylyltransferase	COG1210	UDP-glucose pyrophosphorylase	Cell envelope biogenesis, outer membrane	K00963	UGP2, galU, galF	UTP--glucose-1-phosphate uridylyltransferase [EC:2.7.7.9]	Metabolism; Carbohydrate metabolism; Pentose and glucuronate interconversions | Metabolism; Carbohydrate metabolism; Galactose metabolism | Metabolism; Carbohydrate metabolism; Starch and sucrose metabolism | Metabolism; Carbohydrate metabolism; Amino sugar and nucleotide sugar metabolism	PF00483.26, PF12804.10	NTP_transferase, NTP_transf_3	UTP--glucose-1-phosphate uridylyltransferase (EC 2.7.7.9)	- none -	0
TECD_00318	c_000000000012	CDS	110494	111381	888	+	k_Bacteria;p_Proteobacteria	ubiE	2.1.1.163	COG2226	Ubiquinone/menaquinone biosynthesis C-methyltransferase UbiE	COG2226	Methylase involved in ubiquinone/menaquinone biosynthesis	Coenzyme metabolism	K03183	ubiE	demethylmenaquinone methyltransferase / 2-methoxy-6-polyprenyl-1,4-benzoquinol methylase [EC:2.1.1.163 2.1.1.201]	Metabolism; Metabolism of cofactors and vitamins; Ubiquinone and other terpenoid-quinone biosynthesis	PF08241.15, PF08242.15, PF13489.9, PF13649.9, PF13847.9, PF01209.21	Methyltransf_11, Methyltransf_12, Methyltransf_23, Methyltransf_25, Methyltransf_31, Ubie_methyltran	Ubiquinone/menaquinone biosynthesis methyltransferase UbiE (EC 2.1.1.-)	Menaquinone and Phylloquinone Biosynthesis	0
TECD_00319	c_000000000012	CDS	111378	112991	1614	+	k_Bacteria;p_Proteobacteria;c_Alphaproteobacteria;o_Rhizobiales	ubiB_1	2.7.-.-	COG0661	putative protein kinase UbiB	COG0661	Predicted unusual protein kinase	General function prediction only	K03688	ubiB, aarF	ubiquinone biosynthesis protein	Not Included in Pathway or Brite; Unclassified: metabolism; Cofactor metabolism	PF03109.19	ABC1	Ubiquinone biosynthesis monooxygenase UbiB	- none -	213.366
TECD_00320	c_000000000012	CDS	113915	115183	1269	-	k_Bacteria;p_Proteobacteria;c_Alphaproteobacteria	lysA	4.1.1.20	COG0019	Diaminopimelate decarboxylase	COG0019	Diaminopimelate decarboxylase	Amino acid transport and metabolism	K01586	lysA	diaminopimelate decarboxylase [EC:4.1.1.20]	Metabolism; Amino acid metabolism; Lysine biosynthesis	PF01168.23, PF02784.19, PF00278.25	Ala_racemase_N, Orn_Arg_deC_N, Orn_DAP_Arg_deC	Diaminopimelate decarboxylase (EC 4.1.1.20)	Lysine Biosynthesis DAP Pathway; <br>Lysine Biosynthesis DAP Pathway, GJO scratch	0
TECD_00321	c_000000000012	CDS	115302	115508	207	-	k_Bacteria;p_Proteobacteria;c_Alphaproteobacteria	NA	NA	NA	hypothetical protein	NA	NA	NA	NA	NA	NA	NA	PF13627.9	LPAM_2	hypothetical protein	- none -	0
TECD_00322	c_000000000012	CDS	115610	117019	1410	-	k_Bacteria;p_Proteobacteria;c_Alphaproteobacteria;o_Rhizobiales	argH	4.3.2.1	COG0165	Argininosuccinate lyase	COG0165	Argininosuccinate lyase	Amino acid transport and metabolism	K01755	argH, ASL	argininosuccinate lyase [EC:4.3.2.1]	Metabolism; Amino acid metabolism; Alanine, aspartate and glutamate metabolism | Metabolism; Amino acid metabolism; Arginine biosynthesis | Brite Hierarchies; Protein families: signaling and cellular processes; Exosome	PF14698.9, PF00206.23	ASL_C2, Lyase_1	Argininosuccinate lyase (EC 4.3.2.1)	Arginine Biosynthesis -- gjo; <br>Arginine Biosynthesis extended	0
TECD_00323	c_000000000012	CDS	117150	117824	675	+	k_Bacteria;p_Proteobacteria;c_Alphaproteobacteria	tlpA	NA	COG0526	Thiol:disulfide interchange protein TlpA	COG0526	Thiol-disulfide isomerase and thioredoxins	Energy production and conversion|Posttranslational modification, protein turnover, chaperones	K06196	ccdA	cytochrome c-type biogenesis protein	Brite Hierarchies; Protein families: signaling and cellular processes; Transporters	PF00578.24, PF08534.13, PF00085.23, PF13905.9	AhpC-TSA, Redoxin, Thioredoxin, Thioredoxin_8	Thiol:disulfide oxidoreductase TlpA	Biogenesis of c-type cytochromes	0
TECD_00324	c_000000000012	CDS	117951	118781	831	+	k_Bacteria;p_Proteobacteria;c_Alphaproteobacteria	dapD	2.3.1.117	NA	2,3,4,5-tetrahydropyridine-2,6-dicarboxylate N-succinyltransferase	COG2171	Tetrahydrodipicolinate N-succinyltransferase	Amino acid transport and metabolism	K00674	dapD	2,3,4,5-tetrahydropyridine-2,6-dicarboxylate N-succinyltransferase [EC:2.3.1.117]	Metabolism; Amino acid metabolism; Lysine biosynthesis	PF00132.27, PF14602.9, PF14805.9	Hexapep, Hexapep_2, THDPS_N_2	2,3,4,5-tetrahydropyridine-2,6-dicarboxylate N-succinyltransferase (EC 2.3.1.117)	Lysine Biosynthesis DAP Pathway; <br>Lysine Biosynthesis DAP Pathway, GJO scratch	0
TECD_00325	c_000000000012	CDS	119435	120400	966	+	k_Bacteria;p_Proteobacteria	NA	NA	NA	hypothetical protein	COG2358	TRAP-type uncharacterized transport system, periplasmic component	General function prediction only	K07080	K07080	uncharacterized protein	Not Included in Pathway or Brite; Poorly characterized; Function unknown	PF09084.14, PF16868.8	NMT1, NMT1_3	TRAP transporter solute receptor, TAXI family precursor	TRAP Transporter unknown substrate 9	118.831
TECD_00326	c_000000000012	CDS	120708	123335	2628	+	k_Bacteria;p_Proteobacteria;c_Alphaproteobacteria	NA	NA	NA	hypothetical protein	COG4666	TRAP-type uncharacterized transport system, fused permease components	General function prediction only	NA	NA	NA	NA	PF06808.15, PF11874.11	DctM, DUF3394	TRAP-type uncharacterized transport system, fused permease component	TRAP Transporter unknown substrate 9	14.56
TECD_00327	c_000000000012	CDS	125508	126665	1158	-	k_Bacteria;p_Proteobacteria;c_Alphaproteobacteria;o_Rhizobiales;f_Hyphomicrobiaceae	lpxB	2.4.1.182	COG0763	Lipid-A-disaccharide synthase	COG0763	Lipid A disaccharide synthetase	Cell envelope biogenesis, outer membrane	K00748	lpxB	lipid-A-disaccharide synthase [EC:2.4.1.182]	Metabolism; Glycan biosynthesis and metabolism; Lipopolysaccharide biosynthesis | Brite Hierarchies; Protein families: metabolism; Glycosyltransferases | Brite Hierarchies; Protein families: metabolism; Lipopolysaccharide biosynthesis proteins	PF02684.18	LpxB	Lipid-A-disaccharide synthase (EC 2.4.1.182)	- none -	99.1288
TECD_00328	c_000000000012	CDS	126662	127936	1275	-	k_Bacteria	NA	NA	NA	hypothetical protein	COG3494	Uncharacterized protein conserved in bacteria	Function unknown	K09949	K09949	uncharacterized protein	Not Included in Pathway or Brite; Poorly characterized; Function unknown	PF06230.14, PF17930.4	LpxI_C, LpxI_N	UDP-2,3-diacylglucosamine pyrophosphatase	- none -	30.0107
TECD_00329	c_000000000012	CDS	127943	128749	807	-	k_Bacteria;p_Proteobacteria;c_Alphaproteobacteria	lpxA	2.3.1.129	COG1043	Acyl-[acyl-carrier-protein]--UDP-N-acetylglucosamine O-acyltransferase	COG1043	Acyl-[acyl carrier protein]--UDP-N-acetylglucosamine O-acyltransferase	Cell envelope biogenesis, outer membrane	K00677	lpxA	UDP-N-acetylglucosamine acyltransferase [EC:2.3.1.129]	Metabolism; Glycan biosynthesis and metabolism; Lipopolysaccharide biosynthesis | Human Diseases; Drug resistance: Antimicrobial; Cationic antimicrobial peptide (CAMP) resistance | Brite Hierarchies; Protein families: metabolism; Lipopolysaccharide biosynthesis proteins	PF13720.9, PF00132.27	Acetyltransf_11, Hexapep	Acyl-[acyl-carrier-protein]--UDP-N-acetylglucosamine O-acyltransferase (EC 2.3.1.129)	- none -	284.489
TECD_00330	c_000000000012	CDS	128742	129236	495	-	k_Bacteria;p_Proteobacteria;c_Alphaproteobacteria	fabZ	4.2.1.59	NA	3-hydroxyacyl-[acyl-carrier-protein] dehydratase FabZ	COG0764	3-hydroxymyristoyl/3-hydroxydecanoyl-(acyl carrier protein) dehydratases	Lipid metabolism	K02372	fabZ	3-hydroxyacyl-[acyl-carrier-protein] dehydratase [EC:4.2.1.59]	Metabolism; Lipid metabolism; Fatty acid biosynthesis | Metabolism; Metabolism of cofactors and vitamins; Biotin metabolism | Brite Hierarchies; Protein families: metabolism; Lipid biosynthesis proteins	PF07977.16	FabA	3-hydroxyacyl-[acyl-carrier-protein] dehydratase, FabZ form (EC 4.2.1.59)	Fatty Acid Biosynthesis FASII	0
TECD_00331	c_000000000012	CDS	129327	130355	1029	-	k_Bacteria;p_Proteobacteria;c_Alphaproteobacteria;o_Rhizobiales	lpxD	2.3.1.-	COG1044	UDP-3-O-acylglucosamine N-acyltransferase	COG1044	UDP-3-O-[3-hydroxymyristoyl] glucosamine N-acyltransferase	Cell envelope biogenesis, outer membrane	K02536	lpxD	UDP-3-O-[3-hydroxymyristoyl] glucosamine N-acyltransferase [EC:2.3.1.191]	Metabolism; Glycan biosynthesis and metabolism; Lipopolysaccharide biosynthesis | Brite Hierarchies; Protein families: metabolism; Lipopolysaccharide biosynthesis proteins	PF00132.27, PF04613.17	Hexapep, LpxD	UDP-3-O-[3-hydroxymyristoyl] glucosamine N-acyltransferase (EC 2.3.1.191)	- none -	260.297
TECD_00332	c_000000000012	CDS	130689	130781	93	-	not defined	NA	NA	NA	hypothetical protein	NA	NA	NA	NA	NA	NA	NA	NA	NA	hypothetical protein	- none -	0
TECD_00333	c_000000000012	CDS	131948	134737	2790	-	k_Bacteria;p_Proteobacteria;c_Alphaproteobacteria;o_Rhizobiales;f_Stappiaceae	acnB	4.2.1.3	COG1049	Aconitate hydratase B	COG1049	Aconitase B	Energy production and conversion	K01682	acnB	aconitate hydratase 2 / 2-methylisocitrate dehydratase [EC:4.2.1.3 4.2.1.99]	Metabolism; Carbohydrate metabolism; Citrate cycle (TCA cycle) | Metabolism; Carbohydrate metabolism; Glyoxylate and dicarboxylate metabolism | Metabolism; Carbohydrate metabolism; Propanoate metabolism | Metabolism; Energy metabolism; Carbon fixation pathways in prokaryotes	PF00330.23, PF06434.16, PF11791.11	Aconitase, Aconitase_2_N, Aconitase_B_N	Aconitate hydratase 2 (EC 4.2.1.3)	TCA Cycle	726.873
TECD_00334	c_000000000012	tRNA	136702	136778	77	-	not defined	NA	NA	NA	tRNA-Met(cat)	NA	NA	NA	NA	NA	NA	NA	NA	NA	#N/A	#N/A	#N/A
TECD_00335	c_000000000012	CDS	137320	138666	1347	+	k_Bacteria;p_Proteobacteria;c_Alphaproteobacteria	glmU	NA	NA	Bifunctional protein GlmU	COG1207	N-acetylglucosamine-1-phosphate uridyltransferase (contains nucleotidyltransferase and I-patch acetyltransferase domains)	Cell envelope biogenesis, outer membrane	K04042	glmU	bifunctional UDP-N-acetylglucosamine pyrophosphorylase / Glucosamine-1-phosphate N-acetyltransferase [EC:2.7.7.23 2.3.1.157]	Metabolism; Carbohydrate metabolism; Amino sugar and nucleotide sugar metabolism	PF00132.27, PF14602.9, PF01128.22, PF00483.26, PF12804.10	Hexapep, Hexapep_2, IspD, NTP_transferase, NTP_transf_3	N-acetylglucosamine-1-phosphate uridyltransferase (EC 2.7.7.23) / Glucosamine-1-phosphate N-acetyltransferase (EC 2.3.1.157)	Peptidoglycan Biosynthesis; <br>Peptidoglycan Biosynthesis; <br>UDP-N-acetylmuramate from Fructose-6-phosphate Biosynthesis; <br>UDP-N-acetylmuramate from Fructose-6-phosphate Biosynthesis	482.912
TECD_00336	c_000000000012	CDS	139180	140247	1068	-	k_Bacteria;p_Proteobacteria;c_Alphaproteobacteria;o_Rhizobiales	hemH	4.99.1.1	COG0276	Ferrochelatase	COG0276	Protoheme ferro-lyase (ferrochelatase)	Coenzyme metabolism	K01772	hemH, FECH	protoporphyrin/coproporphyrin ferrochelatase [EC:4.99.1.1 4.99.1.9]	Metabolism; Metabolism of cofactors and vitamins; Porphyrin and chlorophyll metabolism	PF00762.22	Ferrochelatase	Ferrochelatase, protoheme ferro-lyase (EC 4.99.1.1)	Heme and Siroheme Biosynthesis	0
TECD_00337	c_000000000012	CDS	141168	142868	1701	-	k_Bacteria;p_Proteobacteria;c_Alphaproteobacteria	bicA	NA	COG0659	Bicarbonate transporter BicA	COG0659	Sulfate permease and related transporters (MFS superfamily)	Inorganic ion transport and metabolism	K03321	TC.SULP	sulfate permease, SulP family	Brite Hierarchies; Protein families: signaling and cellular processes; Transporters	PF01740.24, PF00916.23	STAS, Sulfate_transp	Sulfate permease	Cysteine Biosynthesis	314.928
TECD_00338	c_000000000012	CDS	143481	144572	1092	-	k_Bacteria;p_Proteobacteria	NA	NA	NA	hypothetical protein	ENOG41109KM	Ion transport 2 domain-containing protein	Inorganic ion transport and metabolism	K10716	kch, trkA, mthK, pch	voltage-gated potassium channel	Brite Hierarchies; Protein families: signaling and cellular processes; Transporters	PF07885.19, PF02254.21	Ion_trans_2, TrkA_N	Potassium voltage-gated channel subfamily KQT; possible potassium channel, VIC family	Potassium homeostasis	70.08
TECD_00339	c_000000000012	CDS	144981	145382	402	+	k_Bacteria;p_Proteobacteria;c_Alphaproteobacteria;o_Rhizobiales	NA	NA	NA	hypothetical protein	COG3766	Predicted membrane protein	Function unknown	K08989	K08989	putative membrane protein	Not Included in Pathway or Brite; Poorly characterized; General function prediction only	PF03994.17	DUF350	Membrane protein with DUF350 domain	- none -	0
TECD_00340	c_000000000012	CDS	145424	145987	564	+	not defined	NA	NA	NA	hypothetical protein	NA	NA	NA	NA	NA	NA	NA	PF06693.14	DUF1190	Possible lipoprotein	- none -	407.061
TECD_00341	c_000000000012	CDS	146024	147175	1152	+	k_Bacteria;p_Proteobacteria;c_Alphaproteobacteria;o_Rhizobiales	ygiC	6.3.1.-	COG0754	Putative acid--amine ligase YgiC	COG0754	Glutathionylspermidine synthase	Amino acid transport and metabolism	NA	NA	NA	NA	PF03738.17	GSP_synth	Similarity with glutathionylspermidine synthase (EC 6.3.1.8), group 1	Glutathionylspermidine and Trypanothione	132.86
TECD_00342	c_000000000012	CDS	147620	149503	1884	-	k_Bacteria;p_Proteobacteria;c_Alphaproteobacteria;o_Rhizobiales	mutL	NA	NA	DNA mismatch repair protein MutL	COG0323	DNA mismatch repair enzyme (predicted ATPase)	DNA replication, recombination and repair	K03572	mutL	DNA mismatch repair protein MutL	Genetic Information Processing; Replication and repair; Mismatch repair | Brite Hierarchies; Protein families: genetic information processing; DNA repair and recombination proteins	PF01119.22, PF13589.9, PF08676.14	DNA_mis_repair, HATPase_c_3, MutL_C	DNA mismatch repair protein MutL	DNA repair, bacterial MutL-MutS system	162.479
TECD_00343	c_000000000020	CDS	49	489	441	-	k_Bacteria;p_Proteobacteria;c_Alphaproteobacteria	NA	NA	NA	hypothetical protein	COG0204	1-acyl-sn-glycerol-3-phosphate acyltransferase	Lipid metabolism	K00655	plsC	1-acyl-sn-glycerol-3-phosphate acyltransferase [EC:2.3.1.51]	Metabolism; Lipid metabolism; Glycerolipid metabolism | Metabolism; Lipid metabolism; Glycerophospholipid metabolism | Brite Hierarchies; Protein families: metabolism; Lipid biosynthesis proteins	PF01553.24	Acyltransferase	1-acyl-sn-glycerol-3-phosphate acyltransferase (EC 2.3.1.51)	Glycerolipid and Glycerophospholipid Metabolism in Bacteria	0
TECD_00344	c_000000000020	CDS	1091	2026	936	-	k_Bacteria;p_Proteobacteria;c_Alphaproteobacteria	era	NA	COG1159	GTPase Era	COG1159	GTPase	General function prediction only	K03595	era, ERAL1	GTPase	Brite Hierarchies; Protein families: genetic information processing; Ribosome biogenesis | Brite Hierarchies; Protein families: genetic information processing; Mitochondrial biogenesis	PF04548.19, PF00350.26, PF02421.21, PF00009.30, PF07650.20, PF01926.26, PF10662.12, PF03193.19	AIG1, Dynamin_N, FeoB_N, GTP_EFTU, KH_2, MMR_HSR1, PduV-EutP, RsgA_GTPase	GTP-binding protein Era	Bacterial Cell Division; <br>CBSS-176299.4.peg.1292; <br>Glycyl-tRNA synthetase containing cluster; <br>Universal GTPases	81.7601
TECD_00345	c_000000000020	CDS	2023	2736	714	-	k_Bacteria;p_Proteobacteria;c_Alphaproteobacteria;o_Rhizobiales	rnc	3.1.26.3	COG0571	Ribonuclease 3	COG0571	dsRNA-specific ribonuclease	Transcription	K03685	rnc, DROSHA, RNT1	ribonuclease III [EC:3.1.26.3]	Genetic Information Processing; Translation; Ribosome biogenesis in eukaryotes | Human Diseases; Cancers: Overview; Proteoglycans in cancer | Brite Hierarchies; Protein families: genetic information processing; Messenger RNA biogenesis | Brite Hierarchies; Protein families: genetic information processing; Ribosome biogenesis | Brite Hierarchies; Protein families: genetic information processing; C…	PF00035.29, PF00636.29, PF14622.9	dsrm, Ribonuclease_3, Ribonucleas_3_3	Ribonuclease III (EC 3.1.26.3)	CBSS-176299.4.peg.1292; <br>RNA processing and degradation, bacterial	0
TECD_00346	c_000000000020	CDS	2744	3478	735	-	k_Bacteria;p_Proteobacteria;c_Alphaproteobacteria	lepB	3.4.21.89	COG0681	Signal peptidase I	COG0681	Signal peptidase I	NA	K03100	lepB	signal peptidase I [EC:3.4.21.89]	Genetic Information Processing; Folding, sorting and degradation; Protein export | Brite Hierarchies; Protein families: metabolism; Peptidases	PF10502.12	Peptidase_S26	Signal peptidase I (EC 3.4.21.89)	CBSS-176299.4.peg.1292; <br>Signal peptidase	832.951
TECD_00347	c_000000000020	CDS	3645	4049	405	-	k_Bacteria;p_Proteobacteria;c_Alphaproteobacteria;o_Rhizobiales	acpS	2.7.8.7	COG0736	Holo-[acyl-carrier-protein] synthase	COG0736	Phosphopantetheinyl transferase (holo-ACP synthase)	Lipid metabolism	K00997	acpS	holo-[acyl-carrier protein] synthase [EC:2.7.8.7]	Metabolism; Metabolism of cofactors and vitamins; Pantothenate and CoA biosynthesis	PF01648.23	ACPS	Holo-[acyl-carrier protein] synthase (EC 2.7.8.7)	CBSS-176299.4.peg.1292; <br>Fatty Acid Biosynthesis FASII	377.913
TECD_00348	c_000000000020	CDS	5324	5488	165	-	not defined	NA	NA	NA	hypothetical protein	NA	NA	NA	NA	NA	NA	NA	NA	NA	hypothetical protein	- none -	1623.31
TECD_00349	c_000000000020	CDS	6597	7028	432	-	k_Bacteria;p_Proteobacteria;c_Alphaproteobacteria	rpoZ	2.7.7.6	NA	DNA-directed RNA polymerase subunit omega	COG1758	DNA-directed RNA polymerase, subunit K/omega	Transcription	K03060	rpoZ	DNA-directed RNA polymerase subunit omega [EC:2.7.7.6]	Genetic Information Processing; Transcription; RNA polymerase | Brite Hierarchies; Protein families: genetic information processing; Transcription machinery | Brite Hierarchies; Protein families: genetic information processing; DNA repair and recombination proteins	PF01192.25	RNA_pol_Rpb6	DNA-directed RNA polymerase omega subunit (EC 2.7.7.6)	CBSS-176299.4.peg.1292; <br>RNA polymerase bacterial	177.147
TECD_00350	c_000000000020	CDS	7652	8302	651	+	k_Bacteria;p_Proteobacteria;c_Alphaproteobacteria;o_Rhizobiales	NA	NA	NA	hypothetical protein	COG1432	Uncharacterized conserved protein	Function unknown	NA	NA	NA	NA	PF01936.21	NYN	Mll7752 protein	CBSS-176299.4.peg.1292	58.7768
TECD_00351	c_000000000020	CDS	8382	9026	645	+	k_Bacteria;p_Proteobacteria;c_Alphaproteobacteria	udgb	3.2.2.-	COG1573	Type-5 uracil-DNA glycosylase	COG1573	Uracil-DNA glycosylase	DNA replication, recombination and repair	K21929	udg	uracil-DNA glycosylase [EC:3.2.2.27]	Genetic Information Processing; Replication and repair; Base excision repair | Brite Hierarchies; Protein families: genetic information processing; DNA repair and recombination proteins	PF03167.22	UDG	Uracil-DNA glycosylase, family 5	Uracil-DNA glycosylase	0
TECD_00352	c_000000000020	CDS	9158	10621	1464	+	k_Bacteria;p_Proteobacteria;c_Alphaproteobacteria	ycjX	NA	COG3106	putative protein YcjX	COG3106	Predicted ATPase	General function prediction only	K06918	K06918	uncharacterized protein	Not Included in Pathway or Brite; Poorly characterized; Function unknown	PF04317.15	DUF463	Amino acid regulated cytosolic protein	- none -	0
TECD_00353	c_000000000020	CDS	10618	11715	1098	+	k_Bacteria;p_Proteobacteria	NA	NA	NA	hypothetical protein	COG3768	Predicted membrane protein	Function unknown	K08990	ycjF	putative membrane protein	Not Included in Pathway or Brite; Poorly characterized; General function prediction only	PF05128.15	DUF697	GTP-binding protein	- none -	104.546
TECD_00354	c_000000000020	CDS	12128	13504	1377	-	k_Bacteria;p_Proteobacteria;c_Alphaproteobacteria	ubiB_2	2.7.-.-	NA	protein kinase UbiB	COG0661	Predicted unusual protein kinase	General function prediction only	NA	NA	NA	NA	PF03109.19	ABC1	Ubiquinone biosynthesis monooxygenase UbiB	- none -	194.514
TECD_00355	c_000000000020	CDS	14075	15907	1833	-	k_Bacteria;p_Proteobacteria;c_Alphaproteobacteria	lmrA	7.6.2.2	COG1132	Multidrug resistance ABC transporter ATP-binding and permease protein	COG1132	ABC-type multidrug transport system, ATPase and permease components	NA	K06147	ABCB-BAC	ATP-binding cassette, subfamily B, bacterial	Brite Hierarchies; Protein families: signaling and cellular processes; Transporters	PF00664.26, PF00005.30, PF02463.22	ABC_membrane, ABC_tran, SMC_N	Lipid A export ATP-binding/permease protein MsbA	- none -	62.6247
TECD_00356	c_000000000020	CDS	16163	16387	225	+	k_Bacteria;p_Proteobacteria;c_Alphaproteobacteria;o_Rhizobiales	rpmE	NA	COG0254	50S ribosomal protein L31	COG0254	Ribosomal protein L31	Translation, ribosomal structure and biogenesis	K02909	RP-L31, rpmE	large subunit ribosomal protein L31	Genetic Information Processing; Translation; Ribosome | Brite Hierarchies; Protein families: genetic information processing; Ribosome	PF01197.21	Ribosomal_L31	LSU ribosomal protein L31p @ LSU ribosomal protein L31p, zinc-independent	Ribosome LSU bacterial; <br>Ribosome LSU bacterial	0
TECD_00357	c_000000000020	CDS	17268	18173	906	+	k_Bacteria;p_Proteobacteria;c_Alphaproteobacteria	NA	NA	NA	hypothetical protein	COG3741	N-formylglutamate amidohydrolase	Amino acid transport and metabolism	K01458	hutG	N-formylglutamate deformylase [EC:3.5.1.68]	Metabolism; Carbohydrate metabolism; Glyoxylate and dicarboxylate metabolism | Metabolism; Amino acid metabolism; Histidine metabolism	PF05013.15	FGase	N-formylglutamate deformylase (EC 3.5.1.68)	- none -	0
TECD_00358	c_000000000020	CDS	18362	18697	336	-	k_Bacteria;p_Proteobacteria;c_Alphaproteobacteria;o_Rhizobiales	fdx4	NA	COG3411	Ferredoxin, 2Fe-2S	COG3411	Ferredoxin	Energy production and conversion	K18331	hndC	NADP-reducing hydrogenase subunit HndC [EC:1.12.1.3]	Not Included in Pathway or Brite; Unclassified: metabolism; Enzymes with EC numbers	NA	NA	Ferredoxin, 2Fe-2S	Alanine biosynthesis; <br>Iron-sulfur cluster assembly; <br>Soluble cytochromes and functionally related electron carriers; <br>tRNA modification Bacteria	0
TECD_00359	c_000000000020	CDS	19161	19340	180	+	not defined	NA	NA	NA	hypothetical protein	NA	NA	NA	NA	NA	NA	NA	NA	NA	hypothetical protein	- none -	0
TECD_00360	c_000000000020	CDS	19292	20209	918	-	k_Bacteria;p_Proteobacteria	gloB_2	3.1.2.6	NA	Hydroxyacylglutathione hydrolase	COG0491	Zn-dependent hydrolases, including glyoxylases	General function prediction only	K01069	gloB, gloC, HAGH	hydroxyacylglutathione hydrolase [EC:3.1.2.6]	Metabolism; Carbohydrate metabolism; Pyruvate metabolism	PF17778.4, PF00753.30, PF12706.10, PF19583.2	BLACT_WH, Lactamase_B, Lactamase_B_2, ODP	Metallo-beta-lactamase family protein	- none -	0
TECD_00361	c_000000000020	CDS	20955	21635	681	-	k_Bacteria;p_Proteobacteria;c_Alphaproteobacteria	aat	2.3.2.6	COG2360	Leucyl/phenylalanyl-tRNA--protein transferase	COG2360	Leu/Phe-tRNA-protein transferase	Posttranslational modification, protein turnover, chaperones	K00684	aat	leucyl/phenylalanyl-tRNA---protein transferase [EC:2.3.2.6]	Not Included in Pathway or Brite; Unclassified: metabolism; Enzymes with EC numbers	PF03588.17	Leu_Phe_trans	Leucyl/phenylalanyl-tRNA--protein transferase (EC 2.3.2.6)	Biotin carboxylase and ubiquinone oxidoreductase subunit cluster; <br>Protein degradation	0
TECD_00362	c_000000000020	CDS	21771	22043	273	-	not defined	NA	NA	NA	hypothetical protein	NA	NA	NA	NA	NA	NA	NA	NA	NA	hypothetical protein	- none -	0
TECD_00363	c_000000000020	CDS	22813	26427	3615	-	k_Bacteria;p_Proteobacteria;c_Alphaproteobacteria	NA	NA	NA	hypothetical protein	NA	NA	NA	NA	NA	NA	NA	PF05170.17, PF13502.9	AsmA, AsmA_2	FIG00450199: hypothetical protein	- none -	74.0929
TECD_00364	c_000000000020	CDS	27123	27827	705	+	k_Bacteria;p_Proteobacteria;c_Alphaproteobacteria	rpe	5.1.3.1	NA	Ribulose-phosphate 3-epimerase	COG0036	Pentose-5-phosphate-3-epimerase	Carbohydrate transport and metabolism	K01783	rpe, RPE	ribulose-phosphate 3-epimerase [EC:5.1.3.1]	Metabolism; Carbohydrate metabolism; Pentose phosphate pathway | Metabolism; Carbohydrate metabolism; Pentose and glucuronate interconversions | Metabolism; Energy metabolism; Carbon fixation in photosynthetic organisms	PF00834.22	Ribul_P_3_epim	Ribulose-phosphate 3-epimerase (EC 5.1.3.1)	Pentose phosphate pathway; <br>Riboflavin synthesis cluster	0
TECD_00365	c_000000000020	CDS	27903	29021	1119	-	k_Bacteria;p_Proteobacteria;c_Alphaproteobacteria;o_Rhizobiales	dcd	3.5.4.13	NA	dCTP deaminase, dUMP-forming	COG0717	Deoxycytidine deaminase	Nucleotide transport and metabolism	K01494	dcd	dCTP deaminase [EC:3.5.4.13]	Metabolism; Nucleotide metabolism; Pyrimidine metabolism	PF06559.14	DCD	Deoxycytidine triphosphate deaminase (EC 3.5.4.13)	pyrimidine conversions	0
TECD_00366	c_000000000020	CDS	29139	31388	2250	-	k_Bacteria;p_Proteobacteria	parC	5.6.2.2	COG0188	DNA topoisomerase 4 subunit A	COG0188	Type IIA topoisomerase (DNA gyrase/topo II, topoisomerase IV), A subunit	DNA replication, recombination and repair	K02621	parC	topoisomerase IV subunit A [EC:5.99.1.-]	Brite Hierarchies; Protein families: genetic information processing; DNA replication proteins | Brite Hierarchies; Protein families: genetic information processing; Chromosome and associated proteins | Brite Hierarchies; Protein families: signaling and cellular processes; Prokaryotic defense system	PF03989.16, PF00521.23	DNA_gyraseA_C, DNA_topoisoIV	Topoisomerase IV subunit A (EC 5.99.1.-)	DNA topoisomerases, Type II, ATP-dependent; <br>Resistance to fluoroquinolones	0
TECD_00367	c_000000000020	CDS	31945	32688	744	-	k_Bacteria;p_Proteobacteria;c_Alphaproteobacteria	NA	NA	NA	hypothetical protein	COG2365	Protein tyrosine/serine phosphatase	Signal transduction mechanisms	NA	NA	NA	NA	PF04273.16, PF03162.16, PF13350.9	BLH_phosphatase, Y_phosphatase2, Y_phosphatase3	hypothetical protein	- none -	0
TECD_00368	c_000000000020	CDS	32856	34916	2061	+	k_Bacteria;p_Proteobacteria	NA	NA	NA	hypothetical protein	COG1519;COG2121	NA	NA	K02527	kdtA, waaA	3-deoxy-D-manno-octulosonic-acid transferase [EC:2.4.99.12 2.4.99.13 2.4.99.14 2.4.99.15]	Metabolism; Glycan biosynthesis and metabolism; Lipopolysaccharide biosynthesis | Brite Hierarchies; Protein families: metabolism; Glycosyltransferases | Brite Hierarchies; Protein families: metabolism; Lipopolysaccharide biosynthesis proteins	PF04028.16, PF04413.19	DUF374, Glycos_transf_N	Lipid IVA 3-deoxy-D-manno-octulosonic acid transferase (EC 2.4.99.12) [often with (EC 2.4.99.13) also]	- none -	0
TECD_00369	c_000000000020	CDS	34906	35919	1014	+	k_Bacteria;p_Proteobacteria	lpxK	2.7.1.130	COG1663	Tetraacyldisaccharide 4'-kinase	COG1663	Tetraacyldisaccharide-1-P 4'-kinase	Cell envelope biogenesis, outer membrane	K00912	lpxK	tetraacyldisaccharide 4'-kinase [EC:2.7.1.130]	Metabolism; Glycan biosynthesis and metabolism; Lipopolysaccharide biosynthesis | Brite Hierarchies; Protein families: metabolism; Lipopolysaccharide biosynthesis proteins	PF02606.17	LpxK	Tetraacyldisaccharide 4&#39;-kinase (EC 2.7.1.130)	- none -	37.7354
TECD_00370	c_000000000020	CDS	37354	37542	189	-	k_Bacteria;p_Proteobacteria;c_Alphaproteobacteria;o_Rhodobacterales	NA	NA	NA	hypothetical protein	ENOG41122PZ	Protein of unknown function (DUF465)	Function unknown	NA	NA	NA	NA	PF04325.16	DUF465	hypothetical protein	- none -	0
TECD_00371	c_000000000020	CDS	38323	39531	1209	+	k_Bacteria	NA	NA	NA	hypothetical protein	COG2247	Putative cell wall-binding domain	Cell envelope biogenesis, outer membrane	K01448	amiABC	N-acetylmuramoyl-L-alanine amidase [EC:3.5.1.28]	Human Diseases; Drug resistance: Antimicrobial; Cationic antimicrobial peptide (CAMP) resistance | Brite Hierarchies; Protein families: metabolism; Peptidoglycan biosynthesis and degradation proteins | Brite Hierarchies; Protein families: genetic information processing; Chromosome and associated proteins	PF01832.23	Glucosaminidase	N-acetylmuramoyl-L-alanine amidase (EC 3.5.1.28)	Murein Hydrolases; <br>Recycling of Peptidoglycan Amino Acids	0
TECD_00372	c_000000000020	CDS	40491	42344	1854	-	k_Bacteria;p_Proteobacteria	pepF1	3.4.24.-	NA	Oligoendopeptidase F, plasmid	COG1164	Oligoendopeptidase F	Amino acid transport and metabolism	K08602	pepF, pepB	oligoendopeptidase F [EC:3.4.24.-]	Brite Hierarchies; Protein families: metabolism; Peptidases	PF01432.23, PF08439.13	Peptidase_M3, Peptidase_M3_N	Oligoendopeptidase F (EC 3.4.24.-)	- none -	123.831
TECD_00373	c_000000000020	CDS	43469	44869	1401	-	k_Bacteria;p_Proteobacteria;c_Alphaproteobacteria	lpd3	1.8.1.4	COG1249	Dihydrolipoyl dehydrogenase 3	COG1249	Pyruvate/2-oxoglutarate dehydrogenase complex, dihydrolipoamide dehydrogenase (E3) component, and related enzymes	Energy production and conversion	K00382	DLD, lpd, pdhD	dihydrolipoamide dehydrogenase [EC:1.8.1.4]	Metabolism; Carbohydrate metabolism; Glycolysis / Gluconeogenesis | Metabolism; Carbohydrate metabolism; Citrate cycle (TCA cycle) | Metabolism; Carbohydrate metabolism; Pyruvate metabolism | Metabolism; Carbohydrate metabolism; Glyoxylate and dicarboxylate metabolism | Metabolism; Carbohydrate metabolism; Propanoate metabolism | Metabolism; Amino acid metabolism; Glycine, serine and threonine me…	PF01262.24, PF01266.27, PF00890.27, PF12831.10, PF01134.25, PF03486.17, PF13434.9, PF13450.9, PF00070.30, PF07992.17, PF13738.9, PF02852.25	AlaDh_PNT_C, DAO, FAD_binding_2, FAD_oxidored, GIDA, HI0933_like, Lys_Orn_oxgnase, NAD_binding_8, Pyr_redox, Pyr_redox_2, Pyr_redox_3, Pyr_redox_dim	Dihydrolipoamide dehydrogenase of 2-oxoglutarate dehydrogenase (EC 1.8.1.4)	Dehydrogenase complexes; <br>TCA Cycle	1283.65
TECD_00374	c_000000000020	CDS	45017	46249	1233	-	k_Bacteria;p_Proteobacteria;c_Alphaproteobacteria;o_Rhizobiales	sucB	2.3.1.61	COG0508	Dihydrolipoyllysine-residue succinyltransferase component of 2-oxoglutarate dehydrogenase complex	COG0508	Pyruvate/2-oxoglutarate dehydrogenase complex, dihydrolipoamide acyltransferase (E2) component, and related enzymes	Energy production and conversion	K00658	DLST, sucB	2-oxoglutarate dehydrogenase E2 component (dihydrolipoamide succinyltransferase) [EC:2.3.1.61]	Metabolism; Carbohydrate metabolism; Citrate cycle (TCA cycle) | Metabolism; Amino acid metabolism; Lysine degradation	PF00198.26, PF00364.25, PF02817.20	2-oxoacid_dh, Biotin_lipoyl, E3_binding	Dihydrolipoamide succinyltransferase component (E2) of 2-oxoglutarate dehydrogenase complex (EC 2.3.1.61)	Dehydrogenase complexes; <br>TCA Cycle	993.056
TECD_00375	c_000000000020	CDS	46329	49298	2970	-	k_Bacteria;p_Proteobacteria;c_Alphaproteobacteria;o_Rhizobiales	sucA	1.2.4.2	COG0567	2-oxoglutarate dehydrogenase E1 component	COG0567	2-oxoglutarate dehydrogenase complex, dehydrogenase (E1) component, and related enzymes	Energy production and conversion	K00164	OGDH, sucA	2-oxoglutarate dehydrogenase E1 component [EC:1.2.4.2]	Metabolism; Carbohydrate metabolism; Citrate cycle (TCA cycle) | Metabolism; Amino acid metabolism; Lysine degradation | Metabolism; Amino acid metabolism; Tryptophan metabolism	PF16078.8, PF00676.23, PF16870.8, PF02779.27	2-oxogl_dehyd_N, E1_dh, OxoGdeHyase_C, Transket_pyr	2-oxoglutarate dehydrogenase E1 component (EC 1.2.4.2)	Dehydrogenase complexes; <br>TCA Cycle	1120.86
TECD_00376	c_000000000020	CDS	49501	50403	903	-	k_Bacteria;p_Proteobacteria;c_Alphaproteobacteria;o_Rhizobiales	sucD	6.2.1.5	COG0074	Succinate--CoA ligase [ADP-forming] subunit alpha	COG0074	Succinyl-CoA synthetase, alpha subunit	Energy production and conversion	K01902	sucD	succinyl-CoA synthetase alpha subunit [EC:6.2.1.5]	Metabolism; Carbohydrate metabolism; Citrate cycle (TCA cycle) | Metabolism; Carbohydrate metabolism; Propanoate metabolism | Metabolism; Carbohydrate metabolism; C5-Branched dibasic acid metabolism | Metabolism; Energy metabolism; Carbon fixation pathways in prokaryotes	PF02629.22, PF00549.22, PF13607.9	CoA_binding, Ligase_CoA, Succ_CoA_lig	Succinyl-CoA ligase [ADP-forming] alpha chain (EC 6.2.1.5)	TCA Cycle	3940.78
TECD_00377	c_000000000020	CDS	50431	51630	1200	-	k_Bacteria;p_Proteobacteria;c_Alphaproteobacteria;o_Rhizobiales	sucC	6.2.1.5	COG0045	Succinate--CoA ligase [ADP-forming] subunit beta	COG0045	Succinyl-CoA synthetase, beta subunit	Energy production and conversion	K01903	sucC	succinyl-CoA synthetase beta subunit [EC:6.2.1.5]	Metabolism; Carbohydrate metabolism; Citrate cycle (TCA cycle) | Metabolism; Carbohydrate metabolism; Propanoate metabolism | Metabolism; Carbohydrate metabolism; C5-Branched dibasic acid metabolism | Metabolism; Energy metabolism; Carbon fixation pathways in prokaryotes	PF08442.13, PF13549.9, PF00549.22	ATP-grasp_2, ATP-grasp_5, Ligase_CoA	Succinyl-CoA ligase [ADP-forming] beta chain (EC 6.2.1.5)	TCA Cycle	2646.57
TECD_00378	c_000000000020	CDS	51786	52181	396	-	k_Bacteria;p_Proteobacteria	yabJ	3.5.99.10	COG0251	2-iminobutanoate/2-iminopropanoate deaminase	COG0251	Putative translation initiation inhibitor, yjgF family	Translation, ribosomal structure and biogenesis	K09022	ridA, tdcF, RIDA	2-iminobutanoate/2-iminopropanoate deaminase [EC:3.5.99.10]	Not Included in Pathway or Brite; Unclassified: metabolism; Enzymes with EC numbers	PF01042.24	Ribonuc_L-PSP	Endoribonuclease L-PSP	CBSS-176299.4.peg.1996A	0
TECD_00379	c_000000000020	CDS	52431	53390	960	-	k_Bacteria;p_Proteobacteria;c_Alphaproteobacteria;o_Rhizobiales;f_Hyphomicrobiaceae	mdh	1.1.1.37	COG0039	Malate dehydrogenase	COG0039	Malate/lactate dehydrogenases	Energy production and conversion	K00024	mdh	malate dehydrogenase [EC:1.1.1.37]	Metabolism; Carbohydrate metabolism; Citrate cycle (TCA cycle) | Metabolism; Carbohydrate metabolism; Pyruvate metabolism | Metabolism; Carbohydrate metabolism; Glyoxylate and dicarboxylate metabolism | Metabolism; Energy metabolism; Carbon fixation in photosynthetic organisms | Metabolism; Energy metabolism; Carbon fixation pathways in prokaryotes | Metabolism; Energy metabolism; Methane metabol…	PF02866.21, PF00056.26	Ldh_1_C, Ldh_1_N	Malate dehydrogenase (EC 1.1.1.37)	TCA Cycle	2391.48
TECD_00380	c_000000000020	CDS	53964	55343	1380	-	k_Bacteria;p_Proteobacteria;c_Alphaproteobacteria	hflX	NA	NA	GTPase HflX	COG2262	GTPases	General function prediction only	K03665	hflX	GTPase	Brite Hierarchies; Protein families: genetic information processing; Ribosome biogenesis	PF02421.21, PF16360.8, PF13167.9, PF19275.2, PF01926.26, PF03193.19	FeoB_N, GTP-bdg_M, GTP-bdg_N, HflX_C, MMR_HSR1, RsgA_GTPase	GTP-binding protein HflX	Hfl operon; <br>Universal GTPases	83.182
TECD_00381	c_000000000020	CDS	55461	55700	240	-	k_Bacteria;p_Proteobacteria;c_Alphaproteobacteria	hfq	NA	COG1923	RNA-binding protein Hfq	COG1923	Uncharacterized host factor I protein	General function prediction only	K03666	hfq	host factor-I protein	Genetic Information Processing; Folding, sorting and degradation; RNA degradation | Cellular Processes; Cellular community - prokaryotes; Quorum sensing | Cellular Processes; Cellular community - prokaryotes; Biofilm formation - Vibrio cholerae | Brite Hierarchies; Protein families: genetic information processing; Messenger RNA biogenesis | Brite Hierarchies; Protein families: genetic information…	PF17209.6	Hfq	RNA-binding protein Hfq	Hfl operon	0
TECD_00382	c_000000000020	CDS	55826	56689	864	-	k_Bacteria;p_Proteobacteria;c_Alphaproteobacteria;o_Rhizobiales	dat	2.6.1.21	NA	D-alanine aminotransferase	COG0115	Branched-chain amino acid aminotransferase/4-amino-4-deoxychorismate lyase	Coenzyme metabolism|Amino acid transport and metabolism	K00824	dat	D-alanine transaminase [EC:2.6.1.21]	Metabolism; Amino acid metabolism; Lysine degradation | Metabolism; Amino acid metabolism; Arginine and proline metabolism | Metabolism; Amino acid metabolism; Phenylalanine metabolism | Metabolism; Metabolism of other amino acids; D-Arginine and D-ornithine metabolism | Metabolism; Metabolism of other amino acids; D-Alanine metabolism | Brite Hierarchies; Protein families: metabolism; Amino acid…	PF01063.22	Aminotran_4	D-alanine aminotransferase (EC 2.6.1.21)	Pyruvate Alanine Serine Interconversions	177.147
TECD_00383	c_000000000020	CDS	56906	58282	1377	-	k_Bacteria;p_Proteobacteria	trkA	NA	COG0569	Trk system potassium uptake protein TrkA	COG0569	K+ transport systems, NAD-binding component	Inorganic ion transport and metabolism	K03499	trkA, ktrA	trk system potassium uptake protein	Brite Hierarchies; Protein families: signaling and cellular processes; Transporters	PF02826.22, PF02737.21, PF02558.19, PF01266.27, PF03807.20, PF13241.9, PF01210.26, PF00070.30, PF03435.21, PF01946.20, PF02080.24, PF02254.21	2-Hacid_dh_C, 3HCDH_N, ApbA, DAO, F420_oxidored, NAD_binding_7, NAD_Gly3P_dh_N, Pyr_redox, Sacchrp_dh_NADP, Thi4, TrkA_C, TrkA_N	Trk system potassium uptake protein TrkA	Bacterial RNA-metabolizing Zn-dependent hydrolases; <br>Hyperosmotic potassium uptake; <br>Potassium homeostasis; <br>Potassium homeostasis	0
TECD_00384	c_000000000020	CDS	58645	59295	651	+	k_Bacteria;p_Proteobacteria	chpT	2.7.99.-	NA	Protein phosphotransferase ChpT	COG5385	Uncharacterized protein conserved in bacteria	Function unknown	K13588	chpT	histidine phosphotransferase ChpT	Environmental Information Processing; Signal transduction; Two-component system | Cellular Processes; Cell growth and death; Cell cycle - Caulobacter	PF10090.12	HPTransfase	hypothetical protein	- none -	764.099
TECD_00385	c_000000000020	CDS	59571	59930	360	-	k_Bacteria;p_Proteobacteria;c_Alphaproteobacteria;o_Rhizobiales	NA	NA	NA	hypothetical protein	NA	NA	NA	NA	NA	NA	NA	NA	NA	hypothetical protein	- none -	1381.74
TECD_00386	c_000000000020	tRNA	60324	60400	77	+	not defined	NA	NA	NA	tRNA-Met(cat)	NA	NA	NA	NA	NA	NA	NA	NA	NA	#N/A	#N/A	#N/A
TECD_00387	c_000000000020	CDS	61285	63336	2052	+	k_Bacteria;p_Proteobacteria	NA	NA	NA	hypothetical protein	NA	NA	NA	NA	NA	NA	NA	PF00805.25, PF13576.9, PF13599.9	Pentapeptide, Pentapeptide_3, Pentapeptide_4	hypothetical protein	- none -	37.2941
TECD_00388	c_000000000020	CDS	63550	64038	489	+	k_Bacteria;p_Proteobacteria;c_Alphaproteobacteria	ssb	NA	COG0629	Single-stranded DNA-binding protein	COG0629	Single-stranded DNA-binding protein	DNA replication, recombination and repair	K03111	ssb	single-strand DNA-binding protein	Genetic Information Processing; Replication and repair; DNA replication | Genetic Information Processing; Replication and repair; Mismatch repair | Genetic Information Processing; Replication and repair; Homologous recombination | Brite Hierarchies; Protein families: genetic information processing; DNA replication proteins | Brite Hierarchies; Protein families: genetic information processing; DNA…	PF00436.28	SSB	Single-stranded DNA-binding protein	DNA repair, bacterial; <br>DNA repair, bacterial RecFOR pathway	547.742
TECD_00389	c_000000000020	tRNA	64111	64187	77	+	not defined	NA	NA	NA	tRNA-Arg(tcg)	NA	NA	NA	NA	NA	NA	NA	NA	NA	#N/A	#N/A	#N/A
TECD_00390	c_000000000020	CDS	64789	65526	738	-	k_Bacteria;p_Proteobacteria;c_Alphaproteobacteria;o_Rhizobiales;f_Hyphomicrobiaceae	recO	NA	NA	DNA repair protein RecO	COG1381	Recombinational DNA repair protein (RecF pathway)	DNA replication, recombination and repair	K03584	recO	DNA repair protein RecO (recombination protein O)	Genetic Information Processing; Replication and repair; Homologous recombination | Brite Hierarchies; Protein families: genetic information processing; DNA repair and recombination proteins	PF02565.18, PF11967.11	RecO_C, RecO_N	DNA recombination and repair protein RecO	CBSS-176299.4.peg.1292; <br>DNA repair, bacterial RecFOR pathway; <br>Glycyl-tRNA synthetase containing cluster	0
TECD_00391	c_000000000020	CDS	66027	66695	669	-	k_Bacteria;p_Proteobacteria;c_Alphaproteobacteria;o_Rhizobiales	engB	NA	NA	GTP-binding protein EngB	COG0218	Predicted GTPase	General function prediction only	K03978	engB	GTP-binding protein	Brite Hierarchies; Protein families: genetic information processing; Chromosome and associated proteins	PF02421.21, PF01926.26, PF03193.19	FeoB_N, MMR_HSR1, RsgA_GTPase	GTP-binding protein EngB	Universal GTPases	457.563
TECD_00392	c_000000000020	CDS	66763	68688	1926	-	k_Bacteria;p_Proteobacteria;c_Alphaproteobacteria;o_Rhizobiales	yidC	NA	NA	Membrane protein insertase YidC	COG0706	Preprotein translocase subunit YidC	NA	K03217	yidC, spoIIIJ, OXA1, ccfA	YidC/Oxa1 family membrane protein insertase	Genetic Information Processing; Folding, sorting and degradation; Protein export | Environmental Information Processing; Membrane transport; Bacterial secretion system | Cellular Processes; Cellular community - prokaryotes; Quorum sensing | Brite Hierarchies; Protein families: genetic information processing; Mitochondrial biogenesis | Brite Hierarchies; Protein families: signaling and cellular pr…	PF02096.23, PF14849.9	60KD_IMP, YidC_periplas	Inner membrane protein translocase component YidC, long form	CTP synthase (EC 6.3.4.2) cluster; <br>Cell Division Subsystem including YidCD; <br>RNA modification cluster	278.137
TECD_00393	c_000000000020	CDS	68808	69260	453	-	k_Bacteria;p_Proteobacteria	rnpA	3.1.26.5	NA	Ribonuclease P protein component	COG0594	RNase P protein component	Translation, ribosomal structure and biogenesis	K03536	rnpA	ribonuclease P protein component [EC:3.1.26.5]	Brite Hierarchies; Protein families: genetic information processing; Transfer RNA biogenesis	PF00825.21	Ribonuclease_P	Ribonuclease P protein component (EC 3.1.26.5)	Cell Division Subsystem including YidCD; <br>RNA modification cluster; <br>tRNA processing	506.804
TECD_00394	c_000000000020	CDS	69315	69449	135	-	k_Bacteria;p_Proteobacteria;c_Alphaproteobacteria	rpmH	NA	COG0230	50S ribosomal protein L34	COG0230	Ribosomal protein L34	Translation, ribosomal structure and biogenesis	K02914	RP-L34, MRPL34, rpmH	large subunit ribosomal protein L34	Genetic Information Processing; Translation; Ribosome | Brite Hierarchies; Protein families: genetic information processing; Ribosome	PF00468.20	Ribosomal_L34	LSU ribosomal protein L34p	Cell Division Subsystem including YidCD; <br>RNA modification cluster; <br>Ribosome LSU bacterial	0
TECD_00395	c_000000000020	CDS	70977	71690	714	-	k_Bacteria;p_Proteobacteria	NA	NA	NA	hypothetical protein	COG3416	Uncharacterized protein conserved in bacteria	Function unknown	K09945	K09945	uncharacterized protein	Not Included in Pathway or Brite; Poorly characterized; Function unknown	PF09849.12	DUF2076	hypothetical protein	- none -	1875.67
TECD_00396	c_000000000020	CDS	72090	72980	891	+	k_Bacteria;p_Proteobacteria;c_Alphaproteobacteria;o_Rhizobiales	rpoH	NA	COG0568	RNA polymerase sigma factor RpoH	COG0568	DNA-directed RNA polymerase, sigma subunit (sigma70/sigma32)	Transcription	K03089	rpoH	RNA polymerase sigma-32 factor	Brite Hierarchies; Protein families: genetic information processing; Transcription machinery	PF00140.23, PF04542.17, PF04545.19	Sigma70_r1_2, Sigma70_r2, Sigma70_r4	RNA polymerase sigma factor RpoH	Heat shock dnaK gene cluster extended; <br>Transcription initiation, bacterial sigma factors	1631.9
TECD_00397	c_000000000020	CDS	73489	75006	1518	-	k_Bacteria;p_Proteobacteria	selO	2.7.7.-	COG0397	Protein adenylyltransferase SelO	COG0397	Uncharacterized conserved protein	Function unknown	K08997	ydiU	uncharacterized protein	Not Included in Pathway or Brite; Poorly characterized; Function unknown	PF02696.17	SelO	Selenoprotein O and cysteine-containing homologs	Selenoprotein O	50.4133
TECD_00398	c_000000000020	CDS	75327	75833	507	-	k_Bacteria;p_Proteobacteria	atpF	NA	COG0711	ATP synthase subunit b	COG0711	F0F1-type ATP synthase, subunit b	Energy production and conversion	K02109	ATPF0B, atpF	F-type H+-transporting ATPase subunit b	Metabolism; Energy metabolism; Oxidative phosphorylation | Metabolism; Energy metabolism; Photosynthesis | Brite Hierarchies; Protein families: metabolism; Photosynthesis proteins	PF00430.21, PF05405.17	ATP-synt_B, Mt_ATP-synt_B	ATP synthase F0 sector subunit b (EC 3.6.3.14)	- none -	981.121
TECD_00399	c_000000000020	CDS	75845	76390	546	-	k_Bacteria;p_Proteobacteria	atpG_1	NA	NA	ATP synthase subunit b'	COG0711	F0F1-type ATP synthase, subunit b	Energy production and conversion	K02109	ATPF0B, atpF	F-type H+-transporting ATPase subunit b	Metabolism; Energy metabolism; Oxidative phosphorylation | Metabolism; Energy metabolism; Photosynthesis | Brite Hierarchies; Protein families: metabolism; Photosynthesis proteins	PF00430.21, PF05405.17, PF02326.18	ATP-synt_B, Mt_ATP-synt_B, YMF19	ATP synthase F0 sector subunit b&#39; (EC 3.6.3.14)	- none -	2312.64
TECD_00400	c_000000000020	CDS	76476	76700	225	-	k_Bacteria;p_Proteobacteria;c_Alphaproteobacteria;o_Rhizobiales	atpE	NA	NA	ATP synthase subunit c	ENOG41121M2	ATP synthase, subunit C	Energy production and conversion	K02110	ATPF0C, atpE	F-type H+-transporting ATPase subunit c	Metabolism; Energy metabolism; Oxidative phosphorylation | Metabolism; Energy metabolism; Photosynthesis | Brite Hierarchies; Protein families: metabolism; Photosynthesis proteins	PF00137.24	ATP-synt_C	ATP synthase F0 sector subunit c	- none -	2040.73
TECD_00401	c_000000000020	CDS	76789	77520	732	-	k_Bacteria;p_Proteobacteria;c_Alphaproteobacteria	atpB	NA	COG0356	ATP synthase subunit a	COG0356	F0F1-type ATP synthase, subunit a	Energy production and conversion	K02108	ATPF0A, atpB	F-type H+-transporting ATPase subunit a	Metabolism; Energy metabolism; Oxidative phosphorylation | Metabolism; Energy metabolism; Photosynthesis | Brite Hierarchies; Protein families: metabolism; Photosynthesis proteins | Brite Hierarchies; Protein families: genetic information processing; Chaperones and folding catalysts	PF00119.23	ATP-synt_A	ATP synthase F0 sector subunit a	- none -	731.819
TECD_00402	c_000000000020	CDS	77546	77899	354	-	k_Bacteria	NA	NA	NA	hypothetical protein	COG5336	Uncharacterized protein conserved in bacteria	Function unknown	K02116	atpI	ATP synthase protein I	Brite Hierarchies; Protein families: metabolism; Photosynthesis proteins	PF09527.13	ATPase_gene1	hypothetical protein	- none -	0
TECD_00403	c_000000000020	CDS	79028	79882	855	-	k_Bacteria;p_Proteobacteria	NA	NA	NA	hypothetical protein	COG1226	Kef-type K+ transport systems, predicted NAD-binding component	Inorganic ion transport and metabolism	K08714	VGSC	voltage-gated sodium channel	Brite Hierarchies; Protein families: signaling and cellular processes; Transporters	PF00520.34, PF08016.15	Ion_trans, PKD_channel	Voltage-gated sodium channel subunit	- none -	0
TECD_00404	c_000000000020	CDS	80917	81207	291	-	k_Bacteria;p_Proteobacteria	purN	2.1.2.2	NA	Phosphoribosylglycinamide formyltransferase	COG0299	Folate-dependent phosphoribosylglycinamide formyltransferase PurN	Nucleotide transport and metabolism	K11175	purN	phosphoribosylglycinamide formyltransferase 1 [EC:2.1.2.2]	Metabolism; Nucleotide metabolism; Purine metabolism | Metabolism; Metabolism of cofactors and vitamins; One carbon pool by folate	PF00551.22	Formyl_trans_N	Phosphoribosylglycinamide formyltransferase (EC 2.1.2.2)	5-FCL-like protein	0
TECD_00405	c_000000000020	CDS	81866	82969	1104	+	k_Bacteria	NA	NA	NA	hypothetical protein	NA	NA	NA	NA	NA	NA	NA	NA	NA	hypothetical protein	- none -	0
TECD_00406	c_000000000020	CDS	83144	84271	1128	+	k_Bacteria;p_Proteobacteria	NA	NA	NA	hypothetical protein	COG0628	Predicted permease	General function prediction only	NA	NA	NA	NA	PF01594.19	AI-2E_transport	Putative permease often clustered with de novo purine synthesis	- none -	67.8434
TECD_00407	c_000000000020	CDS	84287	84964	678	+	k_Bacteria;p_Proteobacteria;c_Alphaproteobacteria	NA	NA	NA	hypothetical protein	COG0593	ATPase involved in DNA replication initiation	DNA replication, recombination and repair	NA	NA	NA	NA	PF00308.21	Bac_DnaA	Chromosomal replication initiator protein DnaA	Cell Division Subsystem including YidCD; <br>DNA replication cluster 1	169.308
TECD_00408	c_000000000020	CDS	85153	87339	2187	+	k_Bacteria;p_Proteobacteria;c_Alphaproteobacteria;o_Rhizobiales	ppk	2.7.4.1	NA	Polyphosphate kinase	COG0855	Polyphosphate kinase	Inorganic ion transport and metabolism	K00937	ppk	polyphosphate kinase [EC:2.7.4.1]	Metabolism; Energy metabolism; Oxidative phosphorylation | Genetic Information Processing; Folding, sorting and degradation; RNA degradation | Brite Hierarchies; Protein families: genetic information processing; Messenger RNA biogenesis	PF13091.9, PF02503.20, PF13090.9, PF17941.4, PF13089.9	PLDc_2, PP_kinase, PP_kinase_C, PP_kinase_C_1, PP_kinase_N	Polyphosphate kinase (EC 2.7.4.1)	High affinity phosphate transporter and control of PHO regulon; <br>Phosphate metabolism; <br>Polyphosphate; <br>Purine conversions	0
TECD_00409	c_000000000020	CDS	87962	88834	873	+	k_Bacteria;p_Proteobacteria	dapA	4.3.3.7	COG0329	4-hydroxy-tetrahydrodipicolinate synthase	COG0329	Dihydrodipicolinate synthase/N-acetylneuraminate lyase	Cell envelope biogenesis, outer membrane|Amino acid transport and metabolism	K01714	dapA	4-hydroxy-tetrahydrodipicolinate synthase [EC:4.3.3.7]	Metabolism; Amino acid metabolism; Lysine biosynthesis | Metabolism; Biosynthesis of other secondary metabolites; Monobactam biosynthesis	PF00701.25	DHDPS	4-hydroxy-tetrahydrodipicolinate synthase (EC 4.3.3.7)	Lysine Biosynthesis DAP Pathway; <br>Lysine Biosynthesis DAP Pathway, GJO scratch	482.131
TECD_00410	c_000000000020	CDS	88959	89435	477	+	k_Bacteria;p_Proteobacteria;c_Alphaproteobacteria	smpB	NA	NA	SsrA-binding protein	COG0691	tmRNA-binding protein	Posttranslational modification, protein turnover, chaperones	K03664	smpB	SsrA-binding protein	Not Included in Pathway or Brite; Unclassified: genetic information processing; Protein processing | Not Included in Pathway or Brite; Unclassified: signaling and cellular processes; Unclassified viral proteins	PF01668.21	SmpB	tmRNA-binding protein SmpB	Heat shock dnaK gene cluster extended; <br>Translation termination factors bacterial	0
TECD_00411	c_000000000020	tRNA	89805	89889	85	-	not defined	NA	NA	NA	tRNA-Leu(gag)	NA	NA	NA	NA	NA	NA	NA	NA	NA	#N/A	#N/A	#N/A
TECD_00412	c_000000000020	CDS	89972	90706	735	+	k_Bacteria;p_Proteobacteria;c_Alphaproteobacteria;o_Rhizobiales	lipB	2.3.1.181	NA	Octanoyltransferase	COG0321	Lipoate-protein ligase B	Coenzyme metabolism	K03801	lipB	lipoyl(octanoyl) transferase [EC:2.3.1.181]	Metabolism; Metabolism of cofactors and vitamins; Lipoic acid metabolism	NA	NA	Octanoate-[acyl-carrier-protein]-protein-N-octanoyltransferase	Lipoic acid metabolism; <br>Lipoic acid synthesis cluster	104.119
TECD_00413	c_000000000020	CDS	90786	91352	567	-	k_Bacteria;p_Proteobacteria;c_Alphaproteobacteria;o_Rhizobiales	NA	NA	NA	hypothetical protein	COG4520	Surface antigen	Cell envelope biogenesis, outer membrane	NA	NA	NA	NA	PF16998.8, PF13488.9, PF05433.18	17kDa_Anti_2, Gly-zipper_Omp, Rick_17kDa_Anti	17 kDa surface antigen precursor	- none -	607.36
TECD_00414	c_000000000020	CDS	92718	93563	846	+	k_Bacteria;p_Proteobacteria	NA	NA	NA	hypothetical protein	COG1054	Predicted sulfurtransferase	General function prediction only	K07146	K07146	UPF0176 protein	Not Included in Pathway or Brite; Poorly characterized; General function prediction only	PF00581.23, PF17773.4	Rhodanese, UPF0176_N	Rhodanese domain protein UPF0176, cyanobacterial/alphaproteobacterial subgroup	Single-Rhodanese-domain proteins	226.145
TECD_00415	c_000000000020	CDS	93571	94350	780	+	k_Bacteria;p_Proteobacteria	NA	NA	NA	hypothetical protein	ENOG410XQW8	Protein of unknown function (DUF1499)	Function unknown	NA	NA	NA	NA	PF07386.14	DUF1499	hypothetical protein	- none -	0
TECD_00416	c_000000000020	CDS	94634	94834	201	-	not defined	NA	NA	NA	hypothetical protein	NA	NA	NA	NA	NA	NA	NA	NA	NA	hypothetical protein	- none -	0
TECD_00417	c_000000000020	CDS	95014	97443	2430	-	k_Bacteria;p_Proteobacteria;c_Alphaproteobacteria;o_Rhizobiales	lptD	NA	NA	LPS-assembly protein LptD	COG1452	Organic solvent tolerance protein OstA	Cell envelope biogenesis, outer membrane	K04744	lptD, imp, ostA	LPS-assembly protein	Brite Hierarchies; Protein families: signaling and cellular processes; Transporters	PF04453.17	LptD	Outer membrane protein Imp, required for envelope biogenesis / Organic solvent tolerance protein precursor	- none -	141.717
TECD_00418	c_000000000020	CDS	97448	98530	1083	-	k_Bacteria;p_Proteobacteria;c_Alphaproteobacteria;o_Rhizobiales	lptG	NA	COG0795	Lipopolysaccharide export system permease protein LptG	COG0795	Predicted permeases	General function prediction only	K11720	lptG	lipopolysaccharide export system permease protein	Environmental Information Processing; Membrane transport; ABC transporters | Brite Hierarchies; Protein families: signaling and cellular processes; Transporters	PF03739.17	LptF_LptG	Permease, YjgP/YjgQ family	- none -	176.656
TECD_00419	c_000000000020	CDS	98520	99752	1233	-	k_Bacteria;p_Proteobacteria;c_Alphaproteobacteria	NA	NA	NA	hypothetical protein	COG0795	Predicted permeases	General function prediction only	K07091	lptF	lipopolysaccharide export system permease protein	Environmental Information Processing; Membrane transport; ABC transporters | Brite Hierarchies; Protein families: signaling and cellular processes; Transporters	PF03739.17	LptF_LptG	FIG000988: Predicted permease	- none -	124.132
TECD_00420	c_000000000020	CDS	99948	101480	1533	+	k_Bacteria;p_Proteobacteria;c_Alphaproteobacteria	pepA	3.4.11.1	COG0260	Cytosol aminopeptidase	COG0260	Leucyl aminopeptidase	Amino acid transport and metabolism	K01255	CARP, pepA	leucyl aminopeptidase [EC:3.4.11.1]	Metabolism; Metabolism of other amino acids; Glutathione metabolism | Brite Hierarchies; Protein families: metabolism; Peptidases	PF00883.24, PF02789.20	Peptidase_M17, Peptidase_M17_N	Cytosol aminopeptidase PepA (EC 3.4.11.1)	Aminopeptidases (EC 3.4.11.-); <br>Dehydrogenase complexes	249.6
TECD_00421	c_000000000020	CDS	102036	102983	948	+	k_Bacteria;p_Proteobacteria;c_Alphaproteobacteria;o_Rhizobiales	xerD	NA	NA	Tyrosine recombinase XerD	COG4974	Site-specific recombinase XerD	DNA replication, recombination and repair	K04763	xerD	integrase/recombinase XerD	Brite Hierarchies; Protein families: genetic information processing; Chromosome and associated proteins	PF00589.25, PF02899.20, PF13495.9	Phage_integrase, Phage_int_SAM_1, Phage_int_SAM_4	Tyrosine recombinase XerD	- none -	0
TECD_00422	c_000000000020	CDS	103133	104089	957	+	k_Bacteria;p_Proteobacteria;c_Alphaproteobacteria;o_Rhizobiales	accA	2.1.3.15	COG0825	Acetyl-coenzyme A carboxylase carboxyl transferase subunit alpha	COG0825	Acetyl-CoA carboxylase alpha subunit	Lipid metabolism	K01962	accA	acetyl-CoA carboxylase carboxyl transferase subunit alpha [EC:6.4.1.2 2.1.3.15]	Metabolism; Carbohydrate metabolism; Pyruvate metabolism | Metabolism; Carbohydrate metabolism; Propanoate metabolism | Metabolism; Energy metabolism; Carbon fixation pathways in prokaryotes | Metabolism; Lipid metabolism; Fatty acid biosynthesis	PF03255.17, PF01039.25, PF06833.14	ACCA, Carboxyl_trans, MdcE	Acetyl-coenzyme A carboxyl transferase alpha chain (EC 6.4.1.2)	Fatty Acid Biosynthesis FASII	199.915
TECD_00423	c_000000000020	CDS	104360	106489	2130	-	k_Bacteria;p_Proteobacteria	dsbD	1.8.1.8	NA	Thiol:disulfide interchange protein DsbD	COG4232;COG4233	NA	NA	K04084	dsbD	thiol:disulfide interchange protein DsbD [EC:1.8.1.8]	Brite Hierarchies; Protein families: genetic information processing; Chaperones and folding catalysts	PF11412.11, PF02683.18, PF13899.9	DsbC, DsbD, Thioredoxin_7	Cytochrome c-type biogenesis protein DsbD, protein-disulfide reductase (EC 1.8.1.8)	Biogenesis of c-type cytochromes; <br>Periplasmic disulfide interchange	0
TECD_00424	c_000000000020	CDS	107236	109641	2406	+	k_Bacteria;p_Proteobacteria;c_Alphaproteobacteria	icd_1	1.1.1.42	COG2838	Isocitrate dehydrogenase [NADP]	COG2838	Monomeric isocitrate dehydrogenase	Energy production and conversion	K00031	IDH1, IDH2, icd	isocitrate dehydrogenase [EC:1.1.1.42]	Metabolism; Carbohydrate metabolism; Citrate cycle (TCA cycle) | Metabolism; Energy metabolism; Carbon fixation pathways in prokaryotes | Metabolism; Metabolism of other amino acids; Glutathione metabolism | Cellular Processes; Transport and catabolism; Peroxisome	PF03971.17	IDH	Isocitrate dehydrogenase [NADP] (EC 1.1.1.42); Monomeric isocitrate dehydrogenase [NADP] (EC 1.1.1.42)	5-FCL-like protein; <br>TCA Cycle	667.945
TECD_00425	c_000000000020	CDS	109962	110978	1017	+	k_Bacteria;p_Proteobacteria;c_Alphaproteobacteria	NA	NA	NA	hypothetical protein	COG3660	Predicted nucleoside-diphosphate-sugar epimerase	Cell envelope biogenesis, outer membrane	K07276	K07276	uncharacterized protein	Not Included in Pathway or Brite; Poorly characterized; Function unknown	PF06258.14	Mito_fiss_Elm1	DUF1022 domain-containing protein	Broadly distributed proteins not in subsystems	0
TECD_00426	c_000000000023	CDS	198	431	234	+	k_Bacteria;p_Proteobacteria	NA	NA	NA	hypothetical protein	COG0248	Exopolyphosphatase	Inorganic ion transport and metabolism|Nucleotide transport and metabolism	K01524	ppx-gppA	exopolyphosphatase / guanosine-5'-triphosphate,3'-diphosphate pyrophosphatase [EC:3.6.1.11 3.6.1.40]	Metabolism; Nucleotide metabolism; Purine metabolism	NA	NA	hypothetical protein	- none -	0
TECD_00427	c_000000000023	CDS	767	2206	1440	-	k_Bacteria;p_Proteobacteria	NA	NA	NA	hypothetical protein	COG3639	ABC-type phosphate/phosphonate transport system, permease component	Inorganic ion transport and metabolism	K02042	phnE	phosphonate transport system permease protein	Environmental Information Processing; Membrane transport; ABC transporters | Brite Hierarchies; Protein families: signaling and cellular processes; Transporters	PF00528.25	BPD_transp_1	Phosphonate ABC transporter permease protein phnE1 (TC 3.A.1.9.1)	ABC transporter alkylphosphonate (TC 3.A.1.9.1)	372.008
TECD_00428	c_000000000023	CDS	2203	3072	870	-	k_Bacteria;p_Proteobacteria	NA	NA	NA	hypothetical protein	COG3639	ABC-type phosphate/phosphonate transport system, permease component	Inorganic ion transport and metabolism	K02042	phnE	phosphonate transport system permease protein	Environmental Information Processing; Membrane transport; ABC transporters | Brite Hierarchies; Protein families: signaling and cellular processes; Transporters	PF00528.25	BPD_transp_1	Phosphonate ABC transporter permease protein phnE2 (TC 3.A.1.9.1)	ABC transporter alkylphosphonate (TC 3.A.1.9.1)	0
TECD_00429	c_000000000023	CDS	3153	4139	987	-	k_Bacteria;p_Proteobacteria	NA	NA	NA	hypothetical protein	COG3221	ABC-type phosphate/phosphonate transport system, periplasmic component	Inorganic ion transport and metabolism	K02044	phnD	phosphonate transport system substrate-binding protein	Environmental Information Processing; Membrane transport; ABC transporters | Brite Hierarchies; Protein families: signaling and cellular processes; Transporters	PF12974.10	Phosphonate-bd	Phosphonate ABC transporter phosphate-binding periplasmic component (TC 3.A.1.9.1)	ABC transporter alkylphosphonate (TC 3.A.1.9.1)	271.374
TECD_00430	c_000000000023	CDS	4214	5014	801	-	k_Bacteria;p_Proteobacteria	phnC	7.3.2.1	COG3638	Phosphate-import ATP-binding protein PhnC	COG3638	ABC-type phosphate/phosphonate transport system, ATPase component	Inorganic ion transport and metabolism	K02041	phnC	phosphonate transport system ATP-binding protein [EC:7.3.2.2]	Environmental Information Processing; Membrane transport; ABC transporters | Brite Hierarchies; Protein families: signaling and cellular processes; Transporters	PF13304.9, PF00005.30	AAA_21, ABC_tran	Phosphonate ABC transporter ATP-binding protein (TC 3.A.1.9.1)	ABC transporter alkylphosphonate (TC 3.A.1.9.1)	238.85
TECD_00431	c_000000000023	CDS	5394	5984	591	+	k_Bacteria;p_Proteobacteria;c_Alphaproteobacteria	NA	NA	NA	hypothetical protein	ENOG4111NIV	Protein of unknown function (DUF3228)	Function unknown	NA	NA	NA	NA	PF11539.11	DUF3228	hypothetical protein	- none -	0
TECD_00432	c_000000000023	CDS	6528	7046	519	+	k_Bacteria;p_Proteobacteria;c_Alphaproteobacteria;o_Rhizobiales;f_Hyphomicrobiaceae;g_Filomicrobium	petE	NA	NA	Plastocyanin	COG3794	Plastocyanin	Energy production and conversion	NA	NA	NA	NA	PF00127.23	Copper-bind	Pseudoazurin	Copper transport and blue copper proteins	18873.8
TECD_00433	c_000000000023	tRNA	7285	7359	75	-	not defined	NA	NA	NA	tRNA-Asn(gtt)	NA	NA	NA	NA	NA	NA	NA	NA	NA	#N/A	#N/A	#N/A
TECD_00434	c_000000000023	CDS	8228	10033	1806	+	k_Bacteria	NA	NA	NA	hypothetical protein	COG1432	Uncharacterized conserved protein	Function unknown	NA	NA	NA	NA	PF01936.21	NYN	protein of unknown function DUF88	- none -	338.992
TECD_00435	c_000000000023	CDS	10461	11957	1497	-	k_Bacteria;p_Proteobacteria;c_Alphaproteobacteria	cobQ	NA	NA	Cobyric acid synthase	COG1492	Cobyric acid synthase	Coenzyme metabolism	K02232	cobQ, cbiP	adenosylcobyric acid synthase [EC:6.3.5.10]	Metabolism; Metabolism of cofactors and vitamins; Porphyrin and chlorophyll metabolism	PF13500.9, PF01656.26, PF07685.17	AAA_26, CbiA, GATase_3	Cobyric acid synthase (EC 6.3.5.10)	Cobalamin synthesis	0
TECD_00436	c_000000000023	CDS	13045	14292	1248	+	k_Bacteria;p_Proteobacteria;c_Alphaproteobacteria	NA	3.4.11.-	COG2309	Aminopeptidase T	COG2309	Leucyl aminopeptidase (aminopeptidase T)	Amino acid transport and metabolism	K19689	ampS, pepS, ampT	aminopeptidase [EC:3.4.11.-]	Brite Hierarchies; Protein families: metabolism; Peptidases	PF02073.18	Peptidase_M29	Aminopeptidase S (Leu, Val, Phe, Tyr preference) (EC 3.4.11.24)	Aminopeptidases (EC 3.4.11.-)	0
TECD_00437	c_000000000023	CDS	14474	16834	2361	+	k_Bacteria;p_Proteobacteria	NA	NA	NA	hypothetical protein	NA	NA	NA	NA	NA	NA	NA	PF03176.18, PF12349.11	MMPL, Sterol-sensing	membrane protein	- none -	16.2066
TECD_00438	c_000000000023	CDS	16884	17570	687	-	k_Bacteria;p_Proteobacteria;c_Alphaproteobacteria;o_Rhizobiales	NA	NA	NA	hypothetical protein	COG0440	Acetolactate synthase, small (regulatory) subunit	Amino acid transport and metabolism	K01653	S, ilvH, ilvN	acetolactate synthase I/III small subunit [EC:2.2.1.6]	Metabolism; Carbohydrate metabolism; Butanoate metabolism | Metabolism; Carbohydrate metabolism; C5-Branched dibasic acid metabolism | Metabolism; Amino acid metabolism; Valine, leucine and isoleucine biosynthesis | Metabolism; Metabolism of cofactors and vitamins; Pantothenate and CoA biosynthesis	PF01842.28, PF13710.9, PF10369.12	ACT, ACT_5, ALS_ss_C	Acetolactate synthase small subunit (EC 2.2.1.6)	Acetolactate synthase subunits; <br>Branched-Chain Amino Acid Biosynthesis	55.6968
TECD_00439	c_000000000023	CDS	17761	18180	420	+	not defined	NA	NA	NA	hypothetical protein	NA	NA	NA	NA	NA	NA	NA	NA	NA	hypothetical protein	- none -	637.728
TECD_00440	c_000000000023	CDS	18161	18367	207	+	k_Bacteria;p_Proteobacteria;c_Alphaproteobacteria;o_Rhizobiales;f_Hyphomicrobiaceae;g_Filomicrobium	cspA	NA	COG1278	Cold shock protein CspA	COG1278	Cold shock proteins	Transcription	K03704	cspA	cold shock protein (beta-ribbon, CspA family)	Brite Hierarchies; Protein families: genetic information processing; Transcription factors	PF00313.25, PF08206.14	CSD, OB_RNB	Cold shock protein CspA	Cold shock, CspA family of proteins	2033.34
TECD_00441	c_000000000023	CDS	19447	21033	1587	+	k_Bacteria;p_Proteobacteria;c_Alphaproteobacteria;o_Rhizobiales	cry2	NA	COG0415	Cryptochrome-like protein cry2	COG0415	Deoxyribodipyrimidine photolyase	DNA replication, recombination and repair	K01669	phrB	deoxyribodipyrimidine photo-lyase [EC:4.1.99.3]	Brite Hierarchies; Protein families: genetic information processing; DNA repair and recombination proteins	PF00875.21, PF03441.17	DNA_photolyase, FAD_binding_7	Deoxyribodipyrimidine photolyase (EC 4.1.99.3)	DNA repair, bacterial photolyase	96.4429
TECD_00442	c_000000000023	tRNA	21507	21582	76	+	not defined	NA	NA	NA	tRNA-Phe(gaa)	NA	NA	NA	NA	NA	NA	NA	NA	NA	#N/A	#N/A	#N/A
TECD_00443	c_000000000023	CDS	22321	23541	1221	-	k_Bacteria;p_Proteobacteria;c_Alphaproteobacteria	icd_2	1.1.1.42	COG0538	Isocitrate dehydrogenase [NADP]	COG0538	Isocitrate dehydrogenases	Energy production and conversion	K00031	IDH1, IDH2, icd	isocitrate dehydrogenase [EC:1.1.1.42]	Metabolism; Carbohydrate metabolism; Citrate cycle (TCA cycle) | Metabolism; Energy metabolism; Carbon fixation pathways in prokaryotes | Metabolism; Metabolism of other amino acids; Glutathione metabolism | Cellular Processes; Transport and catabolism; Peroxisome	PF00180.23	Iso_dh	Isocitrate dehydrogenase [NADP] (EC 1.1.1.42)	5-FCL-like protein; <br>TCA Cycle	188.028
TECD_00444	c_000000000023	CDS	24371	25630	1260	+	k_Bacteria;p_Proteobacteria;c_Alphaproteobacteria;o_Rhizobiales	trmL	2.1.1.207	NA	tRNA (cytidine(34)-2'-O)-methyltransferase	COG0565	rRNA methylase	Translation, ribosomal structure and biogenesis	K02533	lasT	tRNA/rRNA methyltransferase [EC:2.1.1.-]	Brite Hierarchies; Protein families: genetic information processing; Transfer RNA biogenesis	PF00588.22	SpoU_methylase	tRNA:Cm32/Um32 methyltransferase	RNA methylation; <br>tRNA modification Bacteria	455.52
TECD_00445	c_000000000023	CDS	25743	26327	585	+	k_Bacteria;p_Proteobacteria;c_Alphaproteobacteria;o_Rhizobiales;f_Hyphomicrobiaceae	NA	NA	NA	hypothetical protein	ENOG410YT05	NA	Function unknown	NA	NA	NA	NA	NA	NA	hypothetical protein	- none -	392.448
TECD_00446	c_000000000023	CDS	26488	27105	618	+	k_Bacteria;p_Proteobacteria;c_Alphaproteobacteria;o_Rhizobiales	rpsD	NA	COG0522	30S ribosomal protein S4	COG0522	Ribosomal protein S4 and related proteins	Translation, ribosomal structure and biogenesis	K02986	RP-S4, rpsD	small subunit ribosomal protein S4	Genetic Information Processing; Translation; Ribosome | Brite Hierarchies; Protein families: genetic information processing; Ribosome	PF00163.22, PF01479.28	Ribosomal_S4, S4	SSU ribosomal protein S4p (S9e)	Ribosome SSU bacterial	4705.57
TECD_00447	c_000000000023	CDS	27287	28552	1266	-	k_Bacteria;p_Proteobacteria	rlmD	2.1.1.190	COG2265	23S rRNA (uracil(1939)-C(5))-methyltransferase RlmD	COG2265	SAM-dependent methyltransferases related to tRNA (uracil-5-)-methyltransferase	Translation, ribosomal structure and biogenesis	K03215	rumA	23S rRNA (uracil1939-C5)-methyltransferase [EC:2.1.1.190]	Brite Hierarchies; Protein families: genetic information processing; Ribosome biogenesis	PF03602.18, PF13649.9, PF13847.9, PF02475.19, PF05175.17, PF05958.14	Cons_hypoth95, Methyltransf_25, Methyltransf_31, Met_10, MTS, tRNA_U5-meth_tr	RNA methyltransferase, TrmA family	- none -	211.569
TECD_00448	c_000000000023	CDS	28545	29300	756	-	k_Bacteria;p_Proteobacteria;c_Alphaproteobacteria	tlyA	2.1.1.226	COG1189	16S/23S rRNA (cytidine-2'-O)-methyltransferase TlyA	COG1189	Predicted rRNA methylase	Translation, ribosomal structure and biogenesis	K06442	tlyA	23S rRNA (cytidine1920-2'-O)/16S rRNA (cytidine1409-2'-O)-methyltransferase [EC:2.1.1.226 2.1.1.227]	Brite Hierarchies; Protein families: genetic information processing; Ribosome biogenesis	PF01728.22, PF01479.28	FtsJ, S4	RNA binding methyltransferase FtsJ like	tRNA modification Bacteria	0
TECD_00449	c_000000000023	CDS	29370	29867	498	-	k_Bacteria;p_Proteobacteria;c_Alphaproteobacteria	nusB	NA	COG0781	Transcription antitermination protein NusB	COG0781	Transcription termination factor	Transcription	K03625	nusB	N utilization substance protein B	Brite Hierarchies; Protein families: genetic information processing; Transcription machinery | Brite Hierarchies; Protein families: genetic information processing; Ribosome biogenesis	PF01029.21	NusB	Transcription termination protein NusB	Riboflavin synthesis cluster; <br>Transcription factors bacterial	0
TECD_00450	c_000000000023	CDS	29867	30400	534	-	k_Bacteria;p_Proteobacteria	ribH	2.5.1.78	NA	6,7-dimethyl-8-ribityllumazine synthase	COG0054	Riboflavin synthase beta-chain	Coenzyme metabolism	K00794	ribH, RIB4	6,7-dimethyl-8-ribityllumazine synthase [EC:2.5.1.78]	Metabolism; Metabolism of cofactors and vitamins; Riboflavin metabolism	PF00885.22	DMRL_synthase	6,7-dimethyl-8-ribityllumazine synthase (EC 2.5.1.78)	Riboflavin, FMN and FAD metabolism; <br>Riboflavin, FMN and FAD metabolism in plants; <br>Riboflavin synthesis cluster	0
TECD_00451	c_000000000023	CDS	30410	31564	1155	-	k_Bacteria;p_Proteobacteria;c_Alphaproteobacteria	ribBA_1	NA	COG0108	Riboflavin biosynthesis protein RibBA	COG0108;COG0807	NA	NA	K14652	ribBA	3,4-dihydroxy 2-butanone 4-phosphate synthase / GTP cyclohydrolase II [EC:4.1.99.12 3.5.4.25]	Metabolism; Metabolism of cofactors and vitamins; Riboflavin metabolism | Metabolism; Metabolism of cofactors and vitamins; Folate biosynthesis	PF00926.22, PF00925.23	DHBP_synthase, GTP_cyclohydro2	3,4-dihydroxy-2-butanone 4-phosphate synthase (EC 4.1.99.12) / GTP cyclohydrolase II (EC 3.5.4.25)	Molybdenum cofactor biosynthesis; <br>Riboflavin, FMN and FAD metabolism; <br>Riboflavin, FMN and FAD metabolism; <br>Riboflavin, FMN and FAD metabolism in plants; <br>Riboflavin, FMN and FAD metabolism in plants; <br>Riboflavin synthesis cluster; <br>Riboflavin synthesis cluster; <br>riboflavin to FAD	430.674
TECD_00452	c_000000000023	CDS	31561	32154	594	-	k_Bacteria;p_Proteobacteria;c_Alphaproteobacteria;o_Rhizobiales	ribE	2.5.1.9	NA	Riboflavin synthase	COG0307	Riboflavin synthase alpha chain	Coenzyme metabolism	K00793	ribE, RIB5	riboflavin synthase [EC:2.5.1.9]	Metabolism; Metabolism of cofactors and vitamins; Riboflavin metabolism	PF00677.20	Lum_binding	Riboflavin synthase eubacterial/eukaryotic (EC 2.5.1.9)	Riboflavin, FMN and FAD metabolism; <br>Riboflavin, FMN and FAD metabolism in plants; <br>Riboflavin synthesis cluster; <br>riboflavin to FAD	515.336
TECD_00453	c_000000000023	CDS	32253	33347	1095	-	k_Bacteria;p_Proteobacteria;c_Alphaproteobacteria	ribD	NA	COG0117	Riboflavin biosynthesis protein RibD	COG0117;COG1985	NA	NA	K11752	ribD	diaminohydroxyphosphoribosylaminopyrimidine deaminase / 5-amino-6-(5-phosphoribosylamino)uracil reductase [EC:3.5.4.26 1.1.1.193]	Metabolism; Metabolism of cofactors and vitamins; Riboflavin metabolism | Cellular Processes; Cellular community - prokaryotes; Quorum sensing	PF00383.26, PF18785.4, PF14437.9, PF01872.20	dCMP_cyt_deam_1, Inv-AAD, MafB19-deam, RibD_C	Diaminohydroxyphosphoribosylaminopyrimidine deaminase (EC 3.5.4.26) / 5-amino-6-(5-phosphoribosylamino)uracil reductase (EC 1.1.1.193)	Riboflavin, FMN and FAD metabolism; <br>Riboflavin, FMN and FAD metabolism; <br>Riboflavin, FMN and FAD metabolism in plants; <br>Riboflavin, FMN and FAD metabolism in plants; <br>Riboflavin synthesis cluster; <br>Riboflavin synthesis cluster	139.776
TECD_00454	c_000000000023	CDS	33886	35178	1293	-	k_Bacteria;p_Proteobacteria;c_Alphaproteobacteria;o_Rhizobiales	glyA2	2.1.2.1	NA	Serine hydroxymethyltransferase 2	COG0112	Glycine/serine hydroxymethyltransferase	Amino acid transport and metabolism	K00600	glyA, SHMT	glycine hydroxymethyltransferase [EC:2.1.2.1]	Metabolism; Carbohydrate metabolism; Glyoxylate and dicarboxylate metabolism | Metabolism; Energy metabolism; Methane metabolism | Metabolism; Amino acid metabolism; Glycine, serine and threonine metabolism | Metabolism; Metabolism of other amino acids; Cyanoamino acid metabolism | Metabolism; Metabolism of cofactors and vitamins; One carbon pool by folate | Human Diseases; Drug resistance: Antin…	PF00155.24, PF00464.22	Aminotran_1_2, SHMT	Serine hydroxymethyltransferase (EC 2.1.2.1)	5-FCL-like protein; <br>Glycine Biosynthesis; <br>Glycine and Serine Utilization; <br>Serine Biosynthesis	118.372
TECD_00455	c_000000000023	CDS	35449	36849	1401	-	k_Bacteria;p_Proteobacteria;c_Alphaproteobacteria	NA	NA	NA	hypothetical protein	COG2989	Uncharacterized protein conserved in bacteria	Function unknown	K21470	ycbB	L,D-transpeptidase YcbB	Brite Hierarchies; Protein families: metabolism; Peptidases | Brite Hierarchies; Protein families: metabolism; Peptidoglycan biosynthesis and degradation proteins	PF01471.21, PF03734.17	PG_binding_1, YkuD	hypothetical protein	- none -	327.741
TECD_00456	c_000000000023	CDS	37872	38192	321	-	not defined	NA	NA	NA	hypothetical protein	NA	NA	NA	NA	NA	NA	NA	PF01381.25	HTH_3	hypothetical protein	- none -	0
TECD_00457	c_000000000023	CDS	38938	39078	141	-	not defined	NA	NA	NA	hypothetical protein	NA	NA	NA	NA	NA	NA	NA	NA	NA	hypothetical protein	- none -	0
TECD_00458	c_000000000023	CDS	39894	40415	522	+	k_Bacteria;p_Proteobacteria	NA	NA	NA	hypothetical protein	NA	NA	NA	NA	NA	NA	NA	PF10986.11	DUF2796	Predicted zinc-binding protein	- none -	0
TECD_00459	c_000000000023	CDS	40435	41166	732	+	k_Bacteria;p_Proteobacteria;c_Alphaproteobacteria	NA	NA	COG1136	putative ABC transporter ATP-binding protein	COG1136	ABC-type antimicrobial peptide transport system, ATPase component	NA	K02003	ABC.CD.A	putative ABC transport system ATP-binding protein	Brite Hierarchies; Protein families: signaling and cellular processes; Transporters	PF13304.9, PF13555.9, PF00005.30	AAA_21, AAA_29, ABC_tran	ABC-type antimicrobial peptide transport system, ATPase component	- none -	0
TECD_00460	c_000000000023	CDS	41169	42521	1353	+	k_Bacteria;p_Proteobacteria;c_Alphaproteobacteria;o_Rhizobiales	NA	NA	NA	hypothetical protein	COG0577	ABC-type antimicrobial peptide transport system, permease component	NA	K02004	ABC.CD.P	putative ABC transport system permease protein	Brite Hierarchies; Protein families: signaling and cellular processes; Transporters	PF02687.24, PF12704.10	FtsX, MacB_PCD	ABC-type antimicrobial peptide transport system, permease component	- none -	28.2806
TECD_00461	c_000000000023	CDS	44335	44973	639	-	k_Bacteria;p_Proteobacteria;c_Alphaproteobacteria;o_Rhizobiales	NA	NA	NA	hypothetical protein	COG2340	Uncharacterized protein with SCP/PR1 domains	Function unknown	NA	NA	NA	NA	PF00188.29	CAP	Transporter	- none -	179.642
TECD_00462	c_000000000023	CDS	46981	48069	1089	+	k_Bacteria;p_Proteobacteria;c_Alphaproteobacteria	aroC	4.2.3.5	COG0082	Chorismate synthase	COG0082	Chorismate synthase	Amino acid transport and metabolism	K01736	aroC	chorismate synthase [EC:4.2.3.5]	Metabolism; Amino acid metabolism; Phenylalanine, tyrosine and tryptophan biosynthesis	PF01264.24	Chorismate_synt	Chorismate synthase (EC 4.2.3.5)	Common Pathway For Synthesis of Aromatic Compounds (DAHP synthase to chorismate)	281.092
TECD_00463	c_000000000023	CDS	48573	48941	369	-	k_Bacteria;p_Proteobacteria	iscA	NA	COG0316	Iron-binding protein IscA	COG0316	Uncharacterized conserved protein	Function unknown	K13628	iscA	iron-sulfur cluster assembly protein	Brite Hierarchies; Protein families: genetic information processing; Transfer RNA biogenesis	PF01521.23	Fe-S_biosyn	Iron binding protein SufA for iron-sulfur cluster assembly	Iron-sulfur cluster assembly	0
TECD_00464	c_000000000023	CDS	49063	49488	426	-	k_Bacteria;p_Proteobacteria;c_Alphaproteobacteria;o_Rhizobiales	NA	NA	NA	hypothetical protein	COG2151	Predicted metal-sulfur cluster biosynthetic enzyme	General function prediction only	K03593	mrp, NUBPL	ATP-binding protein involved in chromosome partitioning	Brite Hierarchies; Protein families: genetic information processing; Chromosome and associated proteins | Brite Hierarchies; Protein families: genetic information processing; Mitochondrial biogenesis	PF01883.22	FeS_assembly_P	PaaD-like protein (DUF59) involved in Fe-S cluster assembly	Iron-sulfur cluster assembly; <br>Scaffold proteins for [4Fe-4S] cluster assembly (MRP family)	538.925
TECD_00465	c_000000000023	CDS	49511	50773	1263	-	k_Bacteria;p_Proteobacteria;c_Alphaproteobacteria;o_Rhizobiales	sufS	2.8.1.7	COG0520	Cysteine desulfurase	COG0520	Selenocysteine lyase	Amino acid transport and metabolism	K11717	sufS	cysteine desulfurase / selenocysteine lyase [EC:2.8.1.7 4.4.1.16]	Metabolism; Metabolism of other amino acids; Selenocompound metabolism	PF00155.24, PF00266.22, PF01212.24, PF01053.23, PF01041.20	Aminotran_1_2, Aminotran_5, Beta_elim_lyase, Cys_Met_Meta_PP, DegT_DnrJ_EryC1	Cysteine desulfurase (EC 2.8.1.7), SufS subfamily	Alanine biosynthesis; <br>Iron-sulfur cluster assembly; <br>mnm5U34 biosynthesis bacteria; <br>tRNA modification Bacteria	0
TECD_00466	c_000000000023	CDS	50786	52117	1332	-	k_Bacteria;p_Proteobacteria	sufD	NA	COG0719	FeS cluster assembly protein SufD	COG0719	ABC-type transport system involved in Fe-S cluster assembly, permease component	Posttranslational modification, protein turnover, chaperones	K09015	sufD	Fe-S cluster assembly protein SufD	Not Included in Pathway or Brite; Poorly characterized; General function prediction only	PF01458.20, PF19295.2	SUFBD, SufBD_N	Iron-sulfur cluster assembly protein SufD	Iron-sulfur cluster assembly; <br>tRNA modification Bacteria	114.906
TECD_00467	c_000000000023	CDS	52139	52885	747	-	k_Bacteria;p_Proteobacteria;c_Alphaproteobacteria	sufC	NA	COG0396	putative ATP-dependent transporter SufC	COG0396	ABC-type transport system involved in Fe-S cluster assembly, ATPase component	Posttranslational modification, protein turnover, chaperones	K09013	sufC	Fe-S cluster assembly ATP-binding protein	Brite Hierarchies; Protein families: signaling and cellular processes; Transporters	PF00005.30, PF02463.22	ABC_tran, SMC_N	Iron-sulfur cluster assembly ATPase protein SufC	Iron-sulfur cluster assembly; <br>tRNA modification Bacteria	204.893
TECD_00468	c_000000000023	CDS	53435	54952	1518	-	k_Bacteria;p_Proteobacteria;c_Alphaproteobacteria	sufB	NA	COG0719	FeS cluster assembly protein SufB	COG0719	ABC-type transport system involved in Fe-S cluster assembly, permease component	Posttranslational modification, protein turnover, chaperones	K09014	sufB	Fe-S cluster assembly protein SufB	Not Included in Pathway or Brite; Poorly characterized; General function prediction only	PF01458.20, PF19295.2	SUFBD, SufBD_N	Iron-sulfur cluster assembly protein SufB	Iron-sulfur cluster assembly; <br>tRNA modification Bacteria	100.827
TECD_00469	c_000000000023	CDS	55121	55390	270	-	k_Bacteria;p_Proteobacteria;c_Alphaproteobacteria	iscS	2.8.1.7	NA	Cysteine desulfurase IscS	COG1104	Cysteine sulfinate desulfinase/cysteine desulfurase and related enzymes	Amino acid transport and metabolism	K04487	iscS, NFS1	cysteine desulfurase [EC:2.8.1.7]	Metabolism; Metabolism of cofactors and vitamins; Thiamine metabolism | Genetic Information Processing; Folding, sorting and degradation; Sulfur relay system | Brite Hierarchies; Protein families: genetic information processing; Transfer RNA biogenesis | Brite Hierarchies; Protein families: genetic information processing; Mitochondrial biogenesis | Brite Hierarchies; Protein families: signaling a…	NA	NA	hypothetical protein	- none -	0
TECD_00470	c_000000000023	CDS	56211	56882	672	+	k_Bacteria;p_Proteobacteria	NA	NA	NA	hypothetical protein	COG2945	Predicted hydrolase of the alpha/beta superfamily	General function prediction only	K07018	K07018	uncharacterized protein	Not Included in Pathway or Brite; Poorly characterized; Function unknown	PF00561.23, PF20408.1, PF12697.10, PF12146.11, PF02129.21, PF00326.24	Abhydrolase_1, Abhydrolase_11, Abhydrolase_6, Hydrolase_4, Peptidase_S15, Peptidase_S9	Alpha/beta hydrolase	- none -	0
TECD_00471	c_000000000023	CDS	57080	58033	954	+	k_Bacteria;p_Proteobacteria;c_Alphaproteobacteria	pyrB	2.1.3.2	NA	Aspartate carbamoyltransferase	COG0540	Aspartate carbamoyltransferase, catalytic chain	Nucleotide transport and metabolism	K00609	pyrB, PYR2	aspartate carbamoyltransferase catalytic subunit [EC:2.1.3.2]	Metabolism; Nucleotide metabolism; Pyrimidine metabolism | Metabolism; Amino acid metabolism; Alanine, aspartate and glutamate metabolism	PF00185.27, PF02729.24	OTCace, OTCace_N	Aspartate carbamoyltransferase (EC 2.1.3.2)	De Novo Pyrimidine Synthesis	561.522
TECD_00472	c_000000000023	CDS	58048	59355	1308	+	k_Bacteria;p_Proteobacteria;c_Alphaproteobacteria	pyrC	3.5.2.3	COG0044	Dihydroorotase	COG0044	Dihydroorotase and related cyclic amidohydrolases	Nucleotide transport and metabolism	K01465	URA4, pyrC	dihydroorotase [EC:3.5.2.3]	Metabolism; Nucleotide metabolism; Pyrimidine metabolism	PF01979.23, PF07969.14, PF12890.10	Amidohydro_1, Amidohydro_3, DHOase	Dihydroorotase (EC 3.5.2.3)	De Novo Pyrimidine Synthesis	0
TECD_00473	c_000000000023	CDS	59388	59996	609	+	k_Bacteria;p_Proteobacteria;c_Alphaproteobacteria;o_Rhizobiales	plsY	2.3.1.15	COG0344	putative glycerol-3-phosphate acyltransferase	COG0344	Predicted membrane protein	Function unknown	K08591	plsY	acyl phosphate:glycerol-3-phosphate acyltransferase [EC:2.3.1.275]	Metabolism; Lipid metabolism; Glycerolipid metabolism | Metabolism; Lipid metabolism; Glycerophospholipid metabolism | Brite Hierarchies; Protein families: metabolism; Lipid biosynthesis proteins	PF02660.18	G3P_acyltransf	Acyl-phosphate:glycerol-3-phosphate O-acyltransferase PlsY	Glycerolipid and Glycerophospholipid Metabolism in Bacteria	188.491
TECD_00474	c_000000000023	CDS	60507	63170	2664	+	k_Bacteria;p_Proteobacteria;c_Alphaproteobacteria	topA	5.6.2.1	COG0550	DNA topoisomerase 1	COG0550;COG1754	NA	NA	K03168	topA	DNA topoisomerase I [EC:5.99.1.2]	Brite Hierarchies; Protein families: genetic information processing; DNA replication proteins | Brite Hierarchies; Protein families: genetic information processing; DNA repair and recombination proteins	PF01131.23, PF01751.25, PF13368.9, PF01396.22	Topoisom_bac, Toprim, Toprim_C_rpt, zf-C4_Topoisom	DNA topoisomerase I (EC 5.99.1.2)	DNA topoisomerases, Type I, ATP-independent	229.812
TECD_00475	c_000000000023	CDS	63257	65539	2283	+	k_Bacteria;p_Proteobacteria;c_Alphaproteobacteria	rnr	3.1.13.1	NA	Ribonuclease R	COG0557	Exoribonuclease R	Transcription	K12573	rnr, vacB	ribonuclease R [EC:3.1.-.-]	Genetic Information Processing; Folding, sorting and degradation; RNA degradation | Brite Hierarchies; Protein families: genetic information processing; Messenger RNA biogenesis | Brite Hierarchies; Protein families: genetic information processing; Transfer RNA biogenesis	PF17876.4, PF00773.22, PF00575.26	CSD2, RNB, S1	3&#39;-to-5&#39; exoribonuclease RNase R	RNA processing and degradation, bacterial	318.445
TECD_00476	c_000000000023	CDS	66506	67777	1272	+	k_Bacteria;p_Proteobacteria;c_Alphaproteobacteria;o_Rhizobiales;f_Hyphomicrobiaceae	NA	NA	NA	hypothetical protein	COG5379	S-adenosylmethionine:diacylglycerol 3-amino-3-carboxypropyl transferase	Lipid metabolism	K13622	btaA	S-adenosylmethionine-diacylglycerol 3-amino-3-carboxypropyl transferase	Metabolism; Lipid metabolism; Glycerophospholipid metabolism	PF11899.11	DUF3419	S-adenosylmethionine:diacylglycerol 3-amino-3-carboxypropyl transferase	- none -	661.794
TECD_00477	c_000000000023	CDS	67737	68453	717	+	k_Bacteria;p_Proteobacteria;c_Alphaproteobacteria;o_Rhizobiales	COQ5	2.1.1.163	NA	2-methoxy-6-polyprenyl-1,4-benzoquinol methylase, mitochondrial	ENOG4111JRD	Methyltransferase	Function unknown	K13623	btaB	S-adenosylmethionine-diacylgycerolhomoserine-N-methlytransferase	Metabolism; Lipid metabolism; Glycerophospholipid metabolism	PF02353.23, PF08241.15, PF08242.15, PF13489.9, PF13649.9, PF13847.9, PF02390.20, PF05175.17, PF01209.21	CMAS, Methyltransf_11, Methyltransf_12, Methyltransf_23, Methyltransf_25, Methyltransf_31, Methyltransf_4, MTS, Ubie_methyltran	Mlr1575 protein	- none -	0
TECD_00478	c_000000000023	CDS	68876	70081	1206	-	k_Bacteria;p_Proteobacteria;c_Alphaproteobacteria	rfnT	NA	NA	Riboflavin transporter RfnT	ENOG410XQE0	Major Facilitator superfamily	Carbohydrate transport and metabolism	NA	NA	NA	NA	PF07690.19	MFS_1	major facilitator superfamily MFS_1	- none -	0
TECD_00479	c_000000000023	CDS	70658	70825	168	+	k_Bacteria;p_Proteobacteria;c_Alphaproteobacteria	rpmG	NA	COG0267	50S ribosomal protein L33	COG0267	Ribosomal protein L33	Translation, ribosomal structure and biogenesis	K02913	RP-L33, MRPL33, rpmG	large subunit ribosomal protein L33	Genetic Information Processing; Translation; Ribosome | Brite Hierarchies; Protein families: genetic information processing; Ribosome	PF00471.23	Ribosomal_L33	LSU ribosomal protein L33p @ LSU ribosomal protein L33p, zinc-independent	Ribosome LSU bacterial; <br>Ribosome LSU bacterial	0
TECD_00480	c_000000000023	CDS	71132	71416	285	-	not defined	NA	NA	NA	hypothetical protein	NA	NA	NA	NA	NA	NA	NA	NA	NA	hypothetical protein	- none -	939.81
TECD_00481	c_000000000023	CDS	71504	71752	249	-	not defined	NA	NA	NA	hypothetical protein	NA	NA	NA	NA	NA	NA	NA	NA	NA	hypothetical protein	- none -	0
TECD_00482	c_000000000023	CDS	71697	72176	480	-	k_Bacteria	NA	NA	NA	hypothetical protein	COG3489	Predicted periplasmic lipoprotein	General function prediction only	K07338	K07338	uncharacterized protein	Not Included in Pathway or Brite; Poorly characterized; Function unknown	PF09375.13	Peptidase_M75	Iron-regulated protein A precursor	- none -	318.864
TECD_00483	c_000000000023	CDS	72398	72592	195	-	k_Bacteria;p_Proteobacteria;c_Alphaproteobacteria	NA	NA	NA	hypothetical protein	COG3488	Predicted thiol oxidoreductase	Energy production and conversion	NA	NA	NA	NA	PF06537.14	DHOR	Probable thiol oxidoreductase with 2 cytochrome c heme-binding sites	- none -	0
TECD_00484	c_000000000023	CDS	73947	75773	1827	+	k_Bacteria;p_Proteobacteria;c_Alphaproteobacteria;o_Rhizobiales	recJ	3.1.-.-	COG0608	Single-stranded-DNA-specific exonuclease RecJ	COG0608	Single-stranded DNA-specific exonuclease	DNA replication, recombination and repair	K07462	recJ	single-stranded-DNA-specific exonuclease [EC:3.1.-.-]	Genetic Information Processing; Replication and repair; Base excision repair | Genetic Information Processing; Replication and repair; Mismatch repair | Genetic Information Processing; Replication and repair; Homologous recombination | Brite Hierarchies; Protein families: genetic information processing; DNA repair and recombination proteins	PF01368.23, PF02272.22, PF17768.4	DHH, DHHA1, RecJ_OB	Single-stranded-DNA-specific exonuclease RecJ (EC 3.1.-.-)	DNA Repair Base Excision; <br>DNA repair, bacterial RecFOR pathway	209.435
TECD_00485	c_000000000023	CDS	76034	78097	2064	+	k_Bacteria;p_Proteobacteria;c_Alphaproteobacteria;o_Rhizobiales;f_Hyphomicrobiaceae	nqo3	7.1.1.-	COG1034	NADH-quinone oxidoreductase chain 3	COG1034	NADH dehydrogenase/NADH:ubiquinone oxidoreductase 75 kD subunit (chain G)	Energy production and conversion	K00336	nuoG	NADH-quinone oxidoreductase subunit G [EC:7.1.1.2]	Metabolism; Energy metabolism; Oxidative phosphorylation	PF00111.30, PF13510.9, PF00384.25, PF10588.12, PF09326.14	Fer2, Fer2_4, Molybdopterin, NADH-G_4Fe-4S_3, NADH_dhqG_C	NADH-ubiquinone oxidoreductase chain G (EC 1.6.5.3)	NADH ubiquinone oxidoreductase; <br>Respiratory Complex I	407.85
TECD_00486	c_000000000023	CDS	78110	79180	1071	+	k_Bacteria;p_Proteobacteria	nuoH	7.1.1.-	COG1005	NADH-quinone oxidoreductase subunit H	COG1005	NADH:ubiquinone oxidoreductase subunit 1 (chain H)	Energy production and conversion	K00337	nuoH	NADH-quinone oxidoreductase subunit H [EC:7.1.1.2]	Metabolism; Energy metabolism; Oxidative phosphorylation	PF00146.24	NADHdh	NADH-ubiquinone oxidoreductase chain H (EC 1.6.5.3)	NADH ubiquinone oxidoreductase; <br>Respiratory Complex I	321.544
TECD_00487	c_000000000023	CDS	79298	79786	489	+	k_Bacteria;p_Proteobacteria;c_Alphaproteobacteria	nuoI	7.1.1.-	COG1143	NADH-quinone oxidoreductase subunit I	COG1143	Formate hydrogenlyase subunit 6/NADH:ubiquinone oxidoreductase 23 kD subunit (chain I)	Energy production and conversion	K00338	nuoI	NADH-quinone oxidoreductase subunit I [EC:7.1.1.2]	Metabolism; Energy metabolism; Oxidative phosphorylation	PF00037.30, PF13237.9, PF13484.9, PF13534.9, PF12797.10, PF14697.9, PF12800.10, PF12837.10, PF12838.10, PF13183.9, PF13187.9	Fer4, Fer4_10, Fer4_16, Fer4_17, Fer4_2, Fer4_21, Fer4_4, Fer4_6, Fer4_7, Fer4_8, Fer4_9	NADH-ubiquinone oxidoreductase chain I (EC 1.6.5.3)	NADH ubiquinone oxidoreductase; <br>Respiratory Complex I	0
TECD_00488	c_000000000023	CDS	79770	80135	366	+	not defined	NA	NA	NA	hypothetical protein	NA	NA	NA	NA	NA	NA	NA	NA	NA	hypothetical protein	- none -	209.091
TECD_00489	c_000000000023	CDS	80140	80778	639	+	k_Bacteria;p_Proteobacteria;c_Alphaproteobacteria	nuoJ	7.1.1.-	COG0839	NADH-quinone oxidoreductase subunit J	COG0839	NADH:ubiquinone oxidoreductase subunit 6 (chain J)	Energy production and conversion	K00339	nuoJ	NADH-quinone oxidoreductase subunit J [EC:7.1.1.2]	Metabolism; Energy metabolism; Oxidative phosphorylation	PF00499.23	Oxidored_q3	NADH-ubiquinone oxidoreductase chain J (EC 1.6.5.3)	NADH ubiquinone oxidoreductase; <br>Respiratory Complex I	359.284
TECD_00490	c_000000000023	CDS	80819	81127	309	+	k_Bacteria;p_Proteobacteria;c_Alphaproteobacteria	nuoK	7.1.1.-	COG0713	NADH-quinone oxidoreductase subunit K	COG0713	NADH:ubiquinone oxidoreductase subunit 11 or 4L (chain K)	Energy production and conversion	K00340	nuoK	NADH-quinone oxidoreductase subunit K [EC:7.1.1.2]	Metabolism; Energy metabolism; Oxidative phosphorylation	PF00420.27	Oxidored_q2	NADH-ubiquinone oxidoreductase chain K (EC 1.6.5.3)	NADH ubiquinone oxidoreductase; <br>Respiratory Complex I	0
TECD_00491	c_000000000023	CDS	81136	83121	1986	+	k_Bacteria;p_Proteobacteria;c_Alphaproteobacteria	nuoL	7.1.1.-	COG1009	NADH-quinone oxidoreductase subunit L	COG1009	NADH:ubiquinone oxidoreductase subunit 5 (chain L)/Multisubunit Na+/H+ antiporter, MnhA subunit	Inorganic ion transport and metabolism|Energy production and conversion	K00341	nuoL	NADH-quinone oxidoreductase subunit L [EC:7.1.1.2]	Metabolism; Energy metabolism; Oxidative phosphorylation	PF06455.14, PF00361.23, PF00662.23	NADH5_C, Proton_antipo_M, Proton_antipo_N	NADH-ubiquinone oxidoreductase chain L (EC 1.6.5.3)	NADH ubiquinone oxidoreductase; <br>Respiratory Complex I	423.868
TECD_00492	c_000000000023	CDS	83118	84647	1530	+	k_Bacteria;p_Proteobacteria;c_Alphaproteobacteria;o_Rhizobiales	nuoM	7.1.1.-	COG1008	NADH-quinone oxidoreductase subunit M	COG1008	NADH:ubiquinone oxidoreductase subunit 4 (chain M)	Energy production and conversion	K00342	nuoM	NADH-quinone oxidoreductase subunit M [EC:7.1.1.2]	Metabolism; Energy metabolism; Oxidative phosphorylation	PF01059.20, PF00361.23	Oxidored_q5_N, Proton_antipo_M	NADH-ubiquinone oxidoreductase chain M (EC 1.6.5.3)	NADH ubiquinone oxidoreductase; <br>Respiratory Complex I	250.09
TECD_00493	c_000000000023	CDS	84706	86157	1452	+	k_Bacteria;p_Proteobacteria;c_Alphaproteobacteria;o_Rhizobiales;f_Hyphomicrobiaceae;g_Filomicrobium	nuoN	7.1.1.-	COG1007	NADH-quinone oxidoreductase subunit N	COG1007	NADH:ubiquinone oxidoreductase subunit 2 (chain N)	Energy production and conversion	K00343	nuoN	NADH-quinone oxidoreductase subunit N [EC:7.1.1.2]	Metabolism; Energy metabolism; Oxidative phosphorylation	PF00361.23	Proton_antipo_M	NADH-ubiquinone oxidoreductase chain N (EC 1.6.5.3)	NADH ubiquinone oxidoreductase; <br>Respiratory Complex I	711.515
TECD_00494	c_000000000023	CDS	86183	86953	771	+	k_Bacteria	birA	6.3.4.15	COG0340	Bifunctional ligase/repressor BirA	COG0340	Biotin-(acetyl-CoA carboxylase) ligase	Coenzyme metabolism	K03524	birA	BirA family transcriptional regulator, biotin operon repressor / biotin---[acetyl-CoA-carboxylase] ligase [EC:6.3.4.15]	Metabolism; Metabolism of cofactors and vitamins; Biotin metabolism | Brite Hierarchies; Protein families: genetic information processing; Transcription factors	PF03099.22	BPL_LplA_LipB	Biotin-protein ligase (EC 6.3.4.15)	Biotin biosynthesis	0
TECD_00495	c_000000000023	CDS	86963	88654	1692	+	k_Bacteria;p_Proteobacteria;c_Alphaproteobacteria	rnj	3.1.-.-	COG0595	Ribonuclease J	COG0595	Predicted hydrolase of the metallo-beta-lactamase superfamily	General function prediction only	K12574	rnj	ribonuclease J [EC:3.1.-.-]	Genetic Information Processing; Folding, sorting and degradation; RNA degradation | Brite Hierarchies; Protein families: genetic information processing; Messenger RNA biogenesis	PF00753.30, PF12706.10, PF07521.15, PF17770.4	Lactamase_B, Lactamase_B_2, RMMBL, RNase_J_C	Metallo-beta-lactamase family protein, RNA-specific	Bacterial RNA-metabolizing Zn-dependent hydrolases; <br>Ribonucleases in Bacillus	0
TECD_00496	c_000000000023	CDS	88809	90092	1284	-	k_Bacteria;p_Proteobacteria	sbmA	NA	COG1133	Peptide antibiotic transporter SbmA	COG1133	ABC-type long-chain fatty acid transport system, fused permease and ATPase components	Lipid metabolism	K17938	sbmA, bacA	peptide/bleomycin uptake transporter	Brite Hierarchies; Protein families: signaling and cellular processes; Transporters	PF06472.18, PF05992.15	ABC_membrane_2, SbmA_BacA	SbmA protein	- none -	268.204
TECD_00497	c_000000000023	CDS	90838	91773	936	-	k_Bacteria;p_Proteobacteria;c_Alphaproteobacteria;o_Rhizobiales;f_Hyphomicrobiaceae	NA	NA	NA	hypothetical protein	COG0726	Predicted xylanase/chitin deacetylase	Carbohydrate transport and metabolism	K22278	pdgA	peptidoglycan-N-acetylglucosamine deacetylase [EC:3.5.1.104]	Not Included in Pathway or Brite; Unclassified: metabolism; Enzymes with EC numbers	PF01522.24	Polysacc_deac_1	blr5252; probable polysaccharide deacetylase	- none -	0
TECD_00498	c_000000000023	CDS	92734	94116	1383	-	k_Bacteria;p_Proteobacteria;c_Alphaproteobacteria;o_Rhizobiales;f_Hyphomicrobiaceae	egtA	6.3.2.2	NA	Glutamate--cysteine ligase EgtA	COG3572	Gamma-glutamylcysteine synthetase	Coenzyme metabolism	K01919	gshA	glutamate--cysteine ligase [EC:6.3.2.2]	Metabolism; Amino acid metabolism; Cysteine and methionine metabolism | Metabolism; Metabolism of other amino acids; Glutathione metabolism	PF04107.16	GCS2	Glutamate--cysteine ligase (EC 6.3.2.2)	Glutathione: Biosynthesis and gamma-glutamyl cycle	83.0015
TECD_00499	c_000000000023	CDS	94257	95009	753	-	k_Bacteria;p_Proteobacteria;c_Alphaproteobacteria;o_Rhizobiales	rsmE	2.1.1.193	COG1385	Ribosomal RNA small subunit methyltransferase E	COG1385	Uncharacterized protein conserved in bacteria	Function unknown	K09761	rsmE	16S rRNA (uracil1498-N3)-methyltransferase [EC:2.1.1.193]	Brite Hierarchies; Protein families: genetic information processing; Ribosome biogenesis	PF04452.17, PF20260.1	Methyltrans_RNA, PUA_4	Ribosomal RNA small subunit methyltransferase E (EC 2.1.1.-)	Heat shock dnaK gene cluster extended; <br>RNA methylation	0
TECD_00500	c_000000000023	CDS	95167	96105	939	+	k_Bacteria;p_Proteobacteria;c_Alphaproteobacteria	ubiA	2.5.1.39	COG0382	4-hydroxybenzoate octaprenyltransferase	COG0382	4-hydroxybenzoate polyprenyltransferase and related prenyltransferases	Coenzyme metabolism	K03179	ubiA	4-hydroxybenzoate polyprenyltransferase [EC:2.5.1.39]	Metabolism; Metabolism of cofactors and vitamins; Ubiquinone and other terpenoid-quinone biosynthesis | Brite Hierarchies; Protein families: metabolism; Prenyltransferases	PF01040.21	UbiA	4-hydroxybenzoate polyprenyltransferase (EC 2.5.1.39)	- none -	0
TECD_00501	c_000000000023	CDS	96434	96670	237	+	k_Bacteria;p_Proteobacteria;c_Alphaproteobacteria;o_Rhizobiales	NA	NA	NA	hypothetical protein	ENOG41122CC	Inositol monophosphatase family protein	Function unknown	K01092	IMPA, suhB	myo-inositol-1(or 4)-monophosphatase [EC:3.1.3.25]	Metabolism; Carbohydrate metabolism; Inositol phosphate metabolism | Metabolism; Biosynthesis of other secondary metabolites; Streptomycin biosynthesis | Environmental Information Processing; Signal transduction; Phosphatidylinositol signaling system	PF13773.9	DUF4170	Uncharacterized protein, Bsl7517 homolog	- none -	322.9
TECD_00502	c_000000000023	CDS	97531	100206	2676	+	k_Bacteria;p_Proteobacteria;c_Alphaproteobacteria;o_Rhizobiales	alaS	6.1.1.7	COG0013	Alanine--tRNA ligase	COG0013	Alanyl-tRNA synthetase	Translation, ribosomal structure and biogenesis	K01872	AARS, alaS	alanyl-tRNA synthetase [EC:6.1.1.7]	Genetic Information Processing; Translation; Aminoacyl-tRNA biosynthesis | Brite Hierarchies; Protein families: metabolism; Amino acid related enzymes | Brite Hierarchies; Protein families: genetic information processing; Transfer RNA biogenesis	PF02272.22, PF01411.22, PF07973.17	DHHA1, tRNA-synt_2c, tRNA_SAD	Alanyl-tRNA synthetase (EC 6.1.1.7)	CBSS-226186.1.peg.3994; <br>Cluster containing Alanyl-tRNA synthetase; <br>tRNA aminoacylation, Ala	142.988
TECD_00503	c_000000000023	CDS	100357	102099	1743	+	k_Bacteria;p_Proteobacteria;c_Alphaproteobacteria	kefC	NA	COG0475	Glutathione-regulated potassium-efflux system protein KefC	COG0475;COG1226	NA	NA	K03455	TC.KEF	monovalent cation:H+ antiporter-2, CPA2 family	Not Included in Pathway or Brite; Unclassified: signaling and cellular processes; Transport	PF00999.24, PF02254.21	Na_H_Exchanger, TrkA_N	Glutathione-regulated potassium-efflux system protein KefB	Glutathione-regulated potassium-efflux system and associated functions	65.8584
TECD_00504	c_000000000023	CDS	102466	102861	396	+	not defined	NA	NA	NA	hypothetical protein	NA	NA	NA	NA	NA	NA	NA	NA	NA	hypothetical protein	- none -	0
TECD_00505	c_000000000023	CDS	103412	104827	1416	-	k_Bacteria;p_Proteobacteria;c_Alphaproteobacteria;o_Rhodobacterales	gdhA	1.4.1.3	COG0334	Glutamate dehydrogenase	COG0334	Glutamate dehydrogenase/leucine dehydrogenase	Amino acid transport and metabolism	K00261	GLUD1_2, gdhA	glutamate dehydrogenase (NAD(P)+) [EC:1.4.1.3]	Metabolism; Energy metabolism; Nitrogen metabolism | Metabolism; Amino acid metabolism; Alanine, aspartate and glutamate metabolism | Metabolism; Amino acid metabolism; Arginine biosynthesis | Metabolism; Metabolism of other amino acids; D-Glutamine and D-glutamate metabolism | Cellular Processes; Cell growth and death; Necroptosis | Organismal Systems; Excretory system; Proximal tubule bicarbona…	PF00208.24, PF02812.21	ELFV_dehydrog, ELFV_dehydrog_N	NAD-specific glutamate dehydrogenase (EC 1.4.1.2); NADP-specific glutamate dehydrogenase (EC 1.4.1.4)	Arginine and Ornithine Degradation; <br>Glutamate dehydrogenases; <br>Glutamate dehydrogenases; <br>Glutamine, Glutamate, Aspartate and Asparagine Biosynthesis; <br>Glutamine, Glutamate, Aspartate and Asparagine Biosynthesis; <br>Proline Synthesis	108.09
TECD_00506	c_000000000023	CDS	105388	105642	255	+	not defined	NA	NA	NA	hypothetical protein	NA	NA	NA	NA	NA	NA	NA	NA	NA	hypothetical protein	- none -	0
TECD_00507	c_000000000023	CDS	105965	106915	951	-	k_Bacteria;p_Proteobacteria;c_Alphaproteobacteria	ribN	NA	NA	Riboflavin transporter	COG0697	Permeases of the drug/metabolite transporter (DMT) superfamily	General function prediction only|Amino acid transport and metabolism|Carbohydrate transport and metabolism	K15270	sam	S-adenosylmethionine uptake transporter	Brite Hierarchies; Protein families: signaling and cellular processes; Transporters	PF00892.23	EamA	integral membrane protein	- none -	0
TECD_00508	c_000000000023	CDS	107517	109880	2364	+	k_Bacteria;p_Proteobacteria;c_Alphaproteobacteria;o_Rhizobiales;f_Hyphomicrobiaceae	uvrD	3.6.4.12	COG0210	DNA helicase II	COG0210	Superfamily I DNA and RNA helicases	DNA replication, recombination and repair	K03657	uvrD, pcrA	DNA helicase II / ATP-dependent DNA helicase PcrA [EC:3.6.4.12]	Genetic Information Processing; Replication and repair; Nucleotide excision repair | Genetic Information Processing; Replication and repair; Mismatch repair | Brite Hierarchies; Protein families: genetic information processing; DNA repair and recombination proteins	PF13245.9, PF13604.9, PF00580.24, PF13361.9, PF13538.9, PF01443.21	AAA_19, AAA_30, UvrD-helicase, UvrD_C, UvrD_C_2, Viral_helicase1	ATP-dependent DNA helicase UvrD/PcrA	DNA repair, bacterial UvrD and related helicases	0
TECD_00509	c_000000000023	CDS	110072	110959	888	-	k_Bacteria;p_Proteobacteria;c_Alphaproteobacteria;o_Rhizobiales;f_Hyphomicrobiaceae	parA	NA	NA	Chromosome partitioning protein ParA	COG1192	ATPases involved in chromosome partitioning	Cell division and chromosome partitioning	K03496	parA, soj	chromosome partitioning protein	Brite Hierarchies; Protein families: genetic information processing; Chromosome and associated proteins | Brite Hierarchies; Protein families: signaling and cellular processes; Cytoskeleton proteins	PF13614.9, PF02374.18, PF01656.26, PF06564.15, PF10609.12	AAA_31, ArsA_ATPase, CbiA, CBP_BcsQ, ParA	Chromosome (plasmid) partitioning protein ParA / Sporulation initiation inhibitor protein Soj	Bacterial Cell Division; <br>Bacterial Cytoskeleton; <br>Bacterial Cytoskeleton; <br>Cell Division Subsystem including YidCD; <br>RNA modification and chromosome partitioning cluster	215.449
TECD_00510	c_000000000023	CDS	111281	112828	1548	-	k_Bacteria;p_Proteobacteria	NA	NA	NA	hypothetical protein	NA	NA	NA	NA	NA	NA	NA	PF02861.23	Clp_N	ATP-dependent Clp protease ATP-binding subunit ClpA	ClpAS cluster; <br>Proteolysis in bacteria, ATP-dependent; <br>Ribosome recycling related cluster	0
TECD_00511	c_000000000023	CDS	113114	114046	933	+	k_Bacteria;p_Proteobacteria;c_Alphaproteobacteria;o_Rhizobiales;f_Hyphomicrobiaceae	argB	2.7.2.8	COG0548	Acetylglutamate kinase	COG0548	Acetylglutamate kinase	Amino acid transport and metabolism	K00930	argB	acetylglutamate kinase [EC:2.7.2.8]	Metabolism; Amino acid metabolism; Arginine biosynthesis	PF00696.31	AA_kinase	Acetylglutamate kinase (EC 2.7.2.8)	Arginine Biosynthesis -- gjo; <br>Arginine Biosynthesis extended	287.08
TECD_00512	c_000000000023	CDS	114973	115977	1005	+	k_Bacteria	wbgU	5.1.3.7	NA	UDP-N-acetylglucosamine 4-epimerase	COG0451	Nucleoside-diphosphate-sugar epimerases	Carbohydrate transport and metabolism|Cell envelope biogenesis, outer membrane	K08679	NA	UDP-glucuronate 4-epimerase [EC:5.1.3.6]	Metabolism; Carbohydrate metabolism; Amino sugar and nucleotide sugar metabolism	PF01073.22, PF01370.24, PF16363.8, PF02719.18, PF04321.20	3Beta_HSD, Epimerase, GDP_Man_Dehyd, Polysacc_synt_2, RmlD_sub_bind	dTDP-glucose 4,6-dehydratase (EC 4.2.1.46)	- none -	38.0733
TECD_00513	c_000000000023	CDS	117137	117868	732	+	k_Bacteria;p_Proteobacteria;c_Alphaproteobacteria	yciK	1.-.-.-	COG1028	putative oxidoreductase YciK	COG1028	Dehydrogenases with different specificities (related to short-chain alcohol dehydrogenases)	General function prediction only|Secondary metabolites biosynthesis, transport and catabolism|Lipid metabolism	K00059	fabG	3-oxoacyl-[acyl-carrier protein] reductase [EC:1.1.1.100]	Metabolism; Lipid metabolism; Fatty acid biosynthesis | Metabolism; Metabolism of cofactors and vitamins; Biotin metabolism | Metabolism; Biosynthesis of other secondary metabolites; Prodigiosin biosynthesis | Brite Hierarchies; Protein families: metabolism; Lipid biosynthesis proteins	PF00106.28, PF13561.9, PF01370.24, PF08659.13	adh_short, adh_short_C2, Epimerase, KR	short-chain dehydrogenase/reductase SDR	- none -	52.2728
TECD_00514	c_000000000023	CDS	119037	119774	738	-	k_Bacteria;p_Proteobacteria	bsn	3.1.-.-	COG2356	Extracellular ribonuclease	COG2356	Endonuclease I	DNA replication, recombination and repair	K14645	K14645	serine protease [EC:3.4.21.-]	Cellular Processes; Cellular community - prokaryotes; Quorum sensing | Brite Hierarchies; Protein families: metabolism; Peptidases | Brite Hierarchies; Protein families: genetic information processing; Chaperones and folding catalysts	PF04231.16	Endonuclease_1	Extracellular ribonuclease Bsn	External and Outer Membrane Nucleases; <br>Ribonucleases in Bacillus	0
TECD_00515	c_000000000023	CDS	120183	121619	1437	+	k_Bacteria;p_Proteobacteria;c_Alphaproteobacteria	gltX	6.1.1.17	NA	Glutamate--tRNA ligase	COG0008	Glutamyl- and glutaminyl-tRNA synthetases	Translation, ribosomal structure and biogenesis	K01885	EARS, gltX	glutamyl-tRNA synthetase [EC:6.1.1.17]	Metabolism; Metabolism of cofactors and vitamins; Porphyrin and chlorophyll metabolism | Genetic Information Processing; Translation; Aminoacyl-tRNA biosynthesis | Brite Hierarchies; Protein families: metabolism; Amino acid related enzymes | Brite Hierarchies; Protein families: genetic information processing; Transfer RNA biogenesis | Brite Hierarchies; Protein families: signaling and cellular pr…	PF19269.2, PF00749.24	Anticodon_2, tRNA-synt_1c	Glutamyl-tRNA synthetase (EC 6.1.1.17)	Heme and Siroheme Biosynthesis; <br>tRNA aminoacylation, Glu and Gln	186.392
TECD_00516	c_000000000023	CDS	121729	123087	1359	+	k_Bacteria;p_Proteobacteria;c_Alphaproteobacteria	aarA	2.3.3.16	NA	Citrate synthase	COG0372	Citrate synthase	Energy production and conversion	K01647	CS, gltA	citrate synthase [EC:2.3.3.1]	Metabolism; Carbohydrate metabolism; Citrate cycle (TCA cycle) | Metabolism; Carbohydrate metabolism; Glyoxylate and dicarboxylate metabolism	PF00285.24	Citrate_synt	Citrate synthase (si) (EC 2.3.3.1)	TCA Cycle	2139.84
TECD_00517	c_000000000023	CDS	125218	125754	537	-	k_Bacteria;p_Proteobacteria;c_Alphaproteobacteria;o_Rhizobiales	NA	NA	NA	hypothetical protein	COG1286	Uncharacterized membrane protein, required for colicin V production	General function prediction only	K03558	cvpA	membrane protein required for colicin V production	Not Included in Pathway or Brite; Poorly characterized; General function prediction only	PF02674.19	Colicin_V	Colicin V production protein	- none -	0
TECD_00518	c_000000000023	CDS	125805	127184	1380	-	k_Bacteria;p_Proteobacteria	radA	3.6.4.-	COG1066	DNA repair protein RadA	COG1066	Predicted ATP-dependent serine protease	Posttranslational modification, protein turnover, chaperones	K04485	radA, sms	DNA repair protein RadA/Sms	Brite Hierarchies; Protein families: genetic information processing; DNA repair and recombination proteins	PF13191.9, PF13479.9, PF13481.9, PF06745.16, PF13541.9, PF03796.18, PF18073.4	AAA_16, AAA_24, AAA_25, ATPase, ChlI, DnaB_C, Rubredoxin_2	DNA repair protein RadA	DNA repair, bacterial; <br>Proteolysis in bacteria, ATP-dependent	55.4546
TECD_00519	c_000000000023	CDS	127189	128349	1161	-	k_Bacteria;p_Proteobacteria	alr	5.1.1.1	COG0787	Alanine racemase, biosynthetic	COG0787	Alanine racemase	Cell envelope biogenesis, outer membrane	K01775	alr	alanine racemase [EC:5.1.1.1]	Metabolism; Metabolism of other amino acids; D-Alanine metabolism | Human Diseases; Drug resistance: Antimicrobial; Vancomycin resistance | Brite Hierarchies; Protein families: metabolism; Peptidoglycan biosynthesis and degradation proteins	PF00842.24, PF01168.23	Ala_racemase_C, Ala_racemase_N	Alanine racemase (EC 5.1.1.1)	Alanine biosynthesis; <br>Pyruvate Alanine Serine Interconversions	0
TECD_00520	c_000000000023	CDS	128377	129900	1524	-	k_Bacteria;p_Proteobacteria;c_Alphaproteobacteria;o_Rhizobiales;f_Hyphomicrobiaceae	dnaB	3.6.4.12	COG0305	Replicative DNA helicase	COG0305	Replicative DNA helicase	DNA replication, recombination and repair	K02314	dnaB	replicative DNA helicase [EC:3.6.4.12]	Genetic Information Processing; Replication and repair; DNA replication | Cellular Processes; Cell growth and death; Cell cycle - Caulobacter | Brite Hierarchies; Protein families: genetic information processing; DNA replication proteins	PF13481.9, PF00772.24, PF03796.18	AAA_25, DnaB, DnaB_C	Replicative DNA helicase (EC 3.6.1.-)	- none -	376.611
TECD_00521	c_000000000023	CDS	130049	130642	594	-	k_Bacteria;p_Proteobacteria;c_Alphaproteobacteria	rplI	NA	COG0359	50S ribosomal protein L9	COG0359	Ribosomal protein L9	Translation, ribosomal structure and biogenesis	K02939	RP-L9, MRPL9, rplI	large subunit ribosomal protein L9	Genetic Information Processing; Translation; Ribosome | Brite Hierarchies; Protein families: genetic information processing; Ribosome	PF03948.17, PF01281.22	Ribosomal_L9_C, Ribosomal_L9_N	LSU ribosomal protein L9p	Ribosome LSU bacterial	193.251
TECD_00522	c_000000000023	CDS	130734	131657	924	-	k_Bacteria	NA	NA	NA	hypothetical protein	ENOG4111KED	Predicted membrane protein (DUF2232)	Function unknown	NA	NA	NA	NA	PF09991.12	DUF2232	FIG003573: hypothetical protein	- none -	82.8219
TECD_00523	c_000000000023	CDS	131801	132046	246	-	k_Bacteria;p_Proteobacteria;c_Alphaproteobacteria;o_Rhizobiales;f_Hyphomicrobiaceae	rpsR	NA	COG0238	30S ribosomal protein S18	COG0238	Ribosomal protein S18	Translation, ribosomal structure and biogenesis	K02963	RP-S18, MRPS18, rpsR	small subunit ribosomal protein S18	Genetic Information Processing; Translation; Ribosome | Brite Hierarchies; Protein families: genetic information processing; Ribosome	PF01084.23	Ribosomal_S18	SSU ribosomal protein S18p @ SSU ribosomal protein S18p, zinc-independent	Ribosome SSU bacterial; <br>Ribosome SSU bacterial	3266.41
TECD_00524	c_000000000023	CDS	132049	132543	495	-	k_Bacteria;p_Proteobacteria;c_Alphaproteobacteria;o_Rhizobiales	NA	NA	NA	hypothetical protein	COG0360	Ribosomal protein S6	Translation, ribosomal structure and biogenesis	K02990	RP-S6, MRPS6, rpsF	small subunit ribosomal protein S6	Genetic Information Processing; Translation; Ribosome | Brite Hierarchies; Protein families: genetic information processing; Ribosome | Brite Hierarchies; Protein families: genetic information processing; Mitochondrial biogenesis	PF01250.20	Ribosomal_S6	SSU ribosomal protein S6p	Ribosome SSU bacterial	77.3004
TECD_00525	c_000000000023	CDS	132998	133948	951	+	k_Bacteria;p_Proteobacteria;c_Alphaproteobacteria;o_Rhizobiales;f_Hyphomicrobiaceae	fabD	2.3.1.39	COG0331	Malonyl CoA-acyl carrier protein transacylase	COG0331	(acyl-carrier-protein) S-malonyltransferase	Lipid metabolism	K00645	fabD	[acyl-carrier-protein] S-malonyltransferase [EC:2.3.1.39]	Metabolism; Lipid metabolism; Fatty acid biosynthesis | Metabolism; Biosynthesis of other secondary metabolites; Prodigiosin biosynthesis | Brite Hierarchies; Protein families: metabolism; Lipid biosynthesis proteins	PF00698.24	Acyl_transf_1	Malonyl CoA-acyl carrier protein transacylase (EC 2.3.1.39)	Fatty Acid Biosynthesis FASII	0
TECD_00526	c_000000000023	CDS	134015	134758	744	+	k_Bacteria;p_Proteobacteria;c_Alphaproteobacteria	fabG	1.1.1.100	NA	3-oxoacyl-[acyl-carrier-protein] reductase FabG	ENOG410XNW1	)-reductase	Function unknown	K00059	fabG	3-oxoacyl-[acyl-carrier protein] reductase [EC:1.1.1.100]	Metabolism; Lipid metabolism; Fatty acid biosynthesis | Metabolism; Metabolism of cofactors and vitamins; Biotin metabolism | Metabolism; Biosynthesis of other secondary metabolites; Prodigiosin biosynthesis | Brite Hierarchies; Protein families: metabolism; Lipid biosynthesis proteins	PF00106.28, PF13561.9, PF01370.24, PF08659.13, PF13460.9, PF03435.21	adh_short, adh_short_C2, Epimerase, KR, NAD_binding_10, Sacchrp_dh_NADP	3-oxoacyl-[acyl-carrier protein] reductase (EC 1.1.1.100)	Fatty Acid Biosynthesis FASII	257.149
TECD_00527	c_000000000023	CDS	135038	135283	246	+	k_Bacteria;p_Proteobacteria;c_Alphaproteobacteria;o_Rhizobiales	acpP	NA	COG0236	Acyl carrier protein AcpP	COG0236	Acyl carrier protein	Secondary metabolites biosynthesis, transport and catabolism|Lipid metabolism	K02078	acpP	acyl carrier protein	Metabolism; Lipid metabolism; Fatty acid biosynthesis | Metabolism; Biosynthesis of other secondary metabolites; Biosynthesis of secondary metabolites - unclassified	PF00550.28	PP-binding	Acyl carrier protein	Fatty Acid Biosynthesis FASII; <br>Glycerolipid and Glycerophospholipid Metabolism in Bacteria	311.087
TECD_00528	c_000000000023	CDS	135388	136665	1278	+	k_Bacteria;p_Proteobacteria;c_Alphaproteobacteria	fabF	2.3.1.179	COG0304	3-oxoacyl-[acyl-carrier-protein] synthase 2	COG0304	3-oxoacyl-(acyl-carrier-protein) synthase	Secondary metabolites biosynthesis, transport and catabolism|Lipid metabolism	K09458	fabF	3-oxoacyl-[acyl-carrier-protein] synthase II [EC:2.3.1.179]	Metabolism; Lipid metabolism; Fatty acid biosynthesis | Metabolism; Metabolism of cofactors and vitamins; Biotin metabolism | Brite Hierarchies; Protein families: metabolism; Lipid biosynthesis proteins	PF00109.29, PF02801.25, PF00108.26	ketoacyl-synt, Ketoacyl-synt_C, Thiolase_N	3-oxoacyl-[acyl-carrier-protein] synthase, KASII (EC 2.3.1.179)	- none -	419.164
TECD_00529	c_000000000023	CDS	138062	138610	549	-	k_Bacteria;p_Proteobacteria	resA	NA	NA	Thiol-disulfide oxidoreductase ResA	COG0526	Thiol-disulfide isomerase and thioredoxins	Energy production and conversion|Posttranslational modification, protein turnover, chaperones	NA	NA	NA	NA	PF00578.24, PF08534.13	AhpC-TSA, Redoxin	Alkyl hydroperoxide reductase and/or thiol-specific antioxidant family (AhpC/TSA) protein	- none -	69.6971
TECD_00530	c_000000000023	CDS	138656	141595	2940	-	k_Bacteria	NA	NA	NA	hypothetical protein	COG1026	Predicted Zn-dependent peptidases, insulinase-like	General function prediction only	K06972	PITRM1, PreP, CYM1	presequence protease [EC:3.4.24.-]	Brite Hierarchies; Protein families: metabolism; Peptidases	PF08367.14, PF00675.23, PF05193.24	M16C_assoc, Peptidase_M16, Peptidase_M16_C	contains Pfam domain, PF05193: Peptidase M16 inactive domain; go_function: metalloendopeptidase activity [goid 0004222]; go_process: proteolysis and peptidolysis [goid 0006508] / peptidase M16 family protein / insulinase family protein	- none -	247.282
TECD_00531	c_000000000023	CDS	143519	144466	948	+	k_Bacteria;p_Proteobacteria;c_Alphaproteobacteria	ghrA	1.1.1.79	COG0111	Glyoxylate/hydroxypyruvate reductase A	COG0111	Phosphoglycerate dehydrogenase and related dehydrogenases	Amino acid transport and metabolism|Coenzyme metabolism	K12972	ghrA	glyoxylate/hydroxypyruvate reductase [EC:1.1.1.79 1.1.1.81]	Metabolism; Carbohydrate metabolism; Pyruvate metabolism | Metabolism; Carbohydrate metabolism; Glyoxylate and dicarboxylate metabolism | Metabolism; Amino acid metabolism; Glycine, serine and threonine metabolism	PF02826.22, PF03446.18	2-Hacid_dh_C, NAD_binding_2	D-3-phosphoglycerate dehydrogenase (EC 1.1.1.95)	Glycine and Serine Utilization; <br>Pyridoxin (Vitamin B6) Biosynthesis; <br>Serine Biosynthesis	161.45
TECD_00532	c_000000000023	CDS	144819	146975	2157	-	k_Bacteria;p_Proteobacteria;c_Alphaproteobacteria;o_Rhizobiales;f_Hyphomicrobiaceae	priA	3.6.4.-	COG1198	Primosomal protein N'	COG1198	Primosomal protein N' (replication factor Y) - superfamily II helicase	DNA replication, recombination and repair	K04066	priA	primosomal protein N' (replication factor Y) (superfamily II helicase) [EC:3.6.4.-]	Genetic Information Processing; Replication and repair; Homologous recombination | Brite Hierarchies; Protein families: genetic information processing; DNA repair and recombination proteins	PF00270.32, PF00271.34, PF17764.4, PF18074.4, PF18319.4, PF04851.18	DEAD, Helicase_C, PriA_3primeBD, PriA_C, PriA_CRR, ResIII	Helicase PriA essential for oriC/DnaA-independent DNA replication	- none -	53.2179
TECD_00533	c_000000000023	CDS	147861	149216	1356	+	k_Bacteria;p_Proteobacteria;c_Gammaproteobacteria	glpC	NA	COG0247	Anaerobic glycerol-3-phosphate dehydrogenase subunit C	COG0247	Fe-S oxidoreductase	Energy production and conversion	K06911	K06911	uncharacterized protein	Not Included in Pathway or Brite; Poorly characterized; Function unknown	PF13534.9, PF13183.9	Fer4_17, Fer4_8	Glycolate dehydrogenase (EC 1.1.99.14), subunit GlcD	Glycolate, glyoxylate interconversions	507.925
TECD_00534	c_000000000023	CDS	150098	150424	327	+	k_Bacteria;p_Proteobacteria;c_Gammaproteobacteria	NA	NA	NA	hypothetical protein	ENOG41128HS	NA	Function unknown	NA	NA	NA	NA	NA	NA	hypothetical protein	- none -	0
TECD_00535	c_000000000023	CDS	150424	151194	771	+	k_Bacteria;p_Proteobacteria;c_Gammaproteobacteria	NA	NA	NA	hypothetical protein	COG2014	Uncharacterized conserved protein	Function unknown	K09138	K09138	uncharacterized protein	Not Included in Pathway or Brite; Poorly characterized; Function unknown	PF04016.15, PF13938.9	DUF364, DUF4213	Molybdenum transport ATP-binding protein ModC (TC 3.A.1.8.1)	Molybdenum cofactor biosynthesis	248.143
TECD_00536	c_000000000023	CDS	151605	152777	1173	+	k_Bacteria;p_Proteobacteria	ddmA1	1.18.1.3	NA	Dicamba O-demethylase 1, ferredoxin reductase component	COG0446	Uncharacterized NAD(FAD)-dependent dehydrogenases	General function prediction only	K00529	hcaD	3-phenylpropionate/trans-cinnamate dioxygenase ferredoxin reductase component [EC:1.18.1.3]	Metabolism; Lipid metabolism; Fatty acid degradation | Metabolism; Amino acid metabolism; Phenylalanine metabolism	PF01262.24, PF01134.25, PF00070.30, PF07992.17, PF13738.9, PF14759.9, PF02254.21	AlaDh_PNT_C, GIDA, Pyr_redox, Pyr_redox_2, Pyr_redox_3, Reductase_C, TrkA_N	Ferredoxin reductase	Anaerobic respiratory reductases	228.343
TECD_00537	c_000000000023	CDS	152831	153886	1056	-	k_Bacteria;p_Proteobacteria;c_Alphaproteobacteria;o_Rhizobiales	yjiA	3.6.-.-	COG0523	P-loop guanosine triphosphatase YjiA	COG0523	Putative GTPases (G3E family)	General function prediction only	K02234	cobW	cobalamin biosynthesis protein CobW	Metabolism; Metabolism of cofactors and vitamins; Porphyrin and chlorophyll metabolism	PF02492.22, PF07683.17	cobW, CobW_C	Putative metal chaperone, involved in Zn homeostasis, GTPase of COG0523 family	G3E family of P-loop GTPases (metallocenter biosynthesis)	253.642
TECD_00538	c_000000000023	CDS	154308	155957	1650	-	k_Bacteria;p_Proteobacteria;c_Alphaproteobacteria	NA	NA	NA	hypothetical protein	COG1593	TRAP-type C4-dicarboxylate transport system, large permease component	Carbohydrate transport and metabolism	K11690	dctM	C4-dicarboxylate transporter, DctM subunit	Environmental Information Processing; Signal transduction; Two-component system | Brite Hierarchies; Protein families: signaling and cellular processes; Transporters	PF06808.15	DctM	TRAP-type C4-dicarboxylate transport system, large permease component	TRAP Transporter collection	811.654
TECD_00539	c_000000000023	CDS	155981	156619	639	-	k_Bacteria;p_Proteobacteria;c_Alphaproteobacteria	NA	NA	NA	hypothetical protein	ENOG410XTBE	TRAP dicarboxylate transporter DctQ subunit	Carbohydrate transport and metabolism	NA	NA	NA	NA	PF04290.15	DctQ	TRAP-type C4-dicarboxylate transport system, small permease component	TRAP Transporter collection	479.045
TECD_00540	c_000000000023	CDS	156705	157715	1011	-	k_Bacteria;p_Proteobacteria;c_Alphaproteobacteria	NA	NA	COG1638	Solute-binding protein	ENOG410XRJK	TRAP dicarboxylate	Carbohydrate transport and metabolism	NA	NA	NA	NA	PF03480.16	DctP	TRAP-type C4-dicarboxylate transport system, periplasmic component	TRAP Transporter collection	756.948
TECD_00541	c_000000000023	CDS	157922	159229	1308	-	k_Bacteria;p_Proteobacteria	dctD	NA	NA	C4-dicarboxylate transport transcriptional regulatory protein DctD	COG2204	Response regulator containing CheY-like receiver, AAA-type ATPase, and DNA-binding domains	Signal transduction mechanisms	K10126	dctD	two-component system, NtrC family, C4-dicarboxylate transport response regulator DctD	Environmental Information Processing; Signal transduction; Two-component system | Brite Hierarchies; Protein families: signaling and cellular processes; Two-component system	PF06490.14, PF02954.22, PF00072.27, PF00158.29, PF14532.9	FleQ, HTH_8, Response_reg, Sigma54_activat, Sigma54_activ_2	C4-dicarboxylate transport transcriptional regulatory protein DctD	- none -	0
TECD_00542	c_000000000023	CDS	159231	161036	1806	-	k_Bacteria	dctB	2.7.13.3	NA	C4-dicarboxylate transport sensor protein DctB	COG4191	Signal transduction histidine kinase regulating C4-dicarboxylate transport system	Signal transduction mechanisms	K10125	dctB	two-component system, NtrC family, C4-dicarboxylate transport sensor histidine kinase DctB [EC:2.7.13.3]	Environmental Information Processing; Signal transduction; Two-component system | Brite Hierarchies; Protein families: metabolism; Protein kinases | Brite Hierarchies; Protein families: signaling and cellular processes; Two-component system	PF02743.21, PF02518.29, PF13581.9, PF14501.9, PF00512.28	dCache_1, HATPase_c, HATPase_c_2, HATPase_c_5, HisKA	Signal transduction histidine kinase	- none -	0
TECD_00543	c_000000000023	CDS	161887	162039	153	+	not defined	NA	NA	NA	hypothetical protein	NA	NA	NA	NA	NA	NA	NA	NA	NA	hypothetical protein	- none -	0
TECD_00544	c_000000000023	CDS	162048	162608	561	-	k_Bacteria;p_Proteobacteria;c_Alphaproteobacteria	NA	NA	NA	hypothetical protein	COG5352	Uncharacterized protein conserved in bacteria	Function unknown	K13583	gcrA	GcrA cell cycle regulator	Cellular Processes; Cell growth and death; Cell cycle - Caulobacter	PF07750.14	GcrA	GcrA cell cycle regulator	- none -	0
TECD_00545	c_000000000023	CDS	163583	164794	1212	+	k_Bacteria;p_Proteobacteria;c_Alphaproteobacteria;o_Rhizobiales	aruC	2.6.1.11	COG4992	Succinylornithine transaminase/acetylornithine aminotransferase	COG4992	Ornithine/acetylornithine aminotransferase	Amino acid transport and metabolism	K00821	argD	acetylornithine/N-succinyldiaminopimelate aminotransferase [EC:2.6.1.11 2.6.1.17]	Metabolism; Amino acid metabolism; Lysine biosynthesis | Metabolism; Amino acid metabolism; Arginine biosynthesis | Brite Hierarchies; Protein families: metabolism; Amino acid related enzymes	PF00202.24	Aminotran_3	Acetylornithine aminotransferase (EC 2.6.1.11)	Arginine Biosynthesis -- gjo; <br>Arginine Biosynthesis extended	0
TECD_00546	c_000000000023	CDS	164843	165769	927	+	k_Bacteria;p_Proteobacteria;c_Alphaproteobacteria;o_Rhizobiales;f_Hyphomicrobiaceae	argF	2.1.3.3	COG0078	Ornithine carbamoyltransferase, anabolic	COG0078	Ornithine carbamoyltransferase	Amino acid transport and metabolism	K00611	OTC, argF, argI	ornithine carbamoyltransferase [EC:2.1.3.3]	Metabolism; Amino acid metabolism; Arginine biosynthesis	PF00185.27, PF02729.24	OTCace, OTCace_N	Ornithine carbamoyltransferase (EC 2.1.3.3)	Arginine Biosynthesis -- gjo; <br>Arginine Biosynthesis extended; <br>Arginine and Ornithine Degradation	0
TECD_00547	c_000000000023	CDS	165896	167791	1896	+	k_Bacteria;p_Proteobacteria;c_Alphaproteobacteria	dnaG	2.7.7.-	NA	DNA primase	COG0358	DNA primase (bacterial type)	DNA replication, recombination and repair	K02316	dnaG	DNA primase [EC:2.7.7.101]	Genetic Information Processing; Replication and repair; DNA replication | Brite Hierarchies; Protein families: genetic information processing; DNA replication proteins	PF00772.24, PF01751.25, PF13155.9, PF13362.9, PF13662.9, PF08275.14, PF01807.23	DnaB, Toprim, Toprim_2, Toprim_3, Toprim_4, Toprim_N, zf-CHC2	DNA primase (EC 2.7.7.-)	CBSS-349161.4.peg.2417; <br>Macromolecular synthesis operon	141.269
TECD_00548	c_000000000023	CDS	168400	170376	1977	+	k_Bacteria;p_Proteobacteria;c_Alphaproteobacteria	rpoD	NA	COG0568	RNA polymerase sigma factor RpoD	COG0568	DNA-directed RNA polymerase, sigma subunit (sigma70/sigma32)	Transcription	K03086	rpoD	RNA polymerase primary sigma factor	Brite Hierarchies; Protein families: genetic information processing; Transcription machinery	PF04546.16, PF03979.17, PF00140.23, PF04542.17, PF04539.19, PF04545.19	Sigma70_ner, Sigma70_r1_1, Sigma70_r1_2, Sigma70_r2, Sigma70_r3, Sigma70_r4	RNA polymerase sigma factor RpoD	CBSS-349161.4.peg.2417; <br>Macromolecular synthesis operon; <br>Transcription initiation, bacterial sigma factors	18793.1
TECD_00549	c_000000000023	CDS	171141	172304	1164	+	k_Bacteria;p_Proteobacteria;c_Alphaproteobacteria	serC	2.6.1.52	COG1932	Phosphoserine aminotransferase	COG1932	Phosphoserine aminotransferase	Amino acid transport and metabolism|Coenzyme metabolism	K00831	serC, PSAT1	phosphoserine aminotransferase [EC:2.6.1.52]	Metabolism; Energy metabolism; Methane metabolism | Metabolism; Amino acid metabolism; Glycine, serine and threonine metabolism | Metabolism; Metabolism of cofactors and vitamins; Vitamin B6 metabolism | Brite Hierarchies; Protein families: metabolism; Amino acid related enzymes	NA	NA	Phosphoserine aminotransferase (EC 2.6.1.52)	Glycine and Serine Utilization; <br>Pyridoxin (Vitamin B6) Biosynthesis; <br>Serine Biosynthesis	65.7452
TECD_00550	c_000000000023	CDS	173043	173933	891	+	k_Bacteria;p_Proteobacteria	NA	NA	NA	hypothetical protein	COG0790	FOG: TPR repeat, SEL1 subfamily	General function prediction only	K07126	K07126	uncharacterized protein	Not Included in Pathway or Brite; Poorly characterized; Function unknown	PF08238.15	Sel1	Exopolysacchride production negative regulator ExoR	- none -	0
TECD_00551	c_000000000023	CDS	174378	174503	126	+	not defined	NA	NA	NA	hypothetical protein	NA	NA	NA	NA	NA	NA	NA	NA	NA	hypothetical protein	- none -	0
TECD_00552	c_000000000023	CDS	174770	176299	1530	+	k_Bacteria;p_Proteobacteria;c_Alphaproteobacteria	phrB	4.1.99.13	COG3046	(6-4) photolyase	COG3046	Uncharacterized protein related to deoxyribodipyrimidine photolyase	General function prediction only	K06876	K06876	deoxyribodipyrimidine photolyase-related protein	Not Included in Pathway or Brite; Poorly characterized; General function prediction only	PF04244.16	DPRP	FIG004436: Protein related to deoxyribodipyrimidine photolyase	- none -	0
TECD_00553	c_000000000023	tRNA	176714	176788	75	-	not defined	NA	NA	NA	tRNA-Val(gac)	NA	NA	NA	NA	NA	NA	NA	NA	NA	#N/A	#N/A	#N/A
TECD_00554	c_000000000023	CDS	177054	179996	2943	-	k_Bacteria;p_Proteobacteria;c_Alphaproteobacteria;o_Rhizobiales	uvrA	NA	COG0178	UvrABC system protein A	COG0178	Excinuclease ATPase subunit	DNA replication, recombination and repair	K03701	uvrA	excinuclease ABC subunit A	Genetic Information Processing; Replication and repair; Nucleotide excision repair | Brite Hierarchies; Protein families: genetic information processing; DNA repair and recombination proteins	PF13191.9, PF13304.9, PF13401.9, PF13481.9, PF13555.9, PF00005.30, PF00684.22, PF02463.22, PF17755.4, PF17760.4	AAA_16, AAA_21, AAA_22, AAA_25, AAA_29, ABC_tran, DnaJ_CXXCXGXG, SMC_N, UvrA_DNA-bind, UvrA_inter	Excinuclease ABC subunit A	DNA repair, UvrABC system	208.026
TECD_00555	c_000000000023	CDS	180149	181558	1410	-	k_Bacteria;p_Proteobacteria;c_Alphaproteobacteria	glnA	6.3.1.2	COG0174	Glutamine synthetase	COG0174	Glutamine synthetase	Amino acid transport and metabolism	K01915	glnA, GLUL	glutamine synthetase [EC:6.3.1.2]	Metabolism; Carbohydrate metabolism; Glyoxylate and dicarboxylate metabolism | Metabolism; Energy metabolism; Nitrogen metabolism | Metabolism; Amino acid metabolism; Alanine, aspartate and glutamate metabolism | Metabolism; Amino acid metabolism; Arginine biosynthesis | Environmental Information Processing; Signal transduction; Two-component system | Cellular Processes; Cell growth and death; Ne…	PF00120.27, PF03951.22	Gln-synt_C, Gln-synt_N	Glutamine synthetase type I (EC 6.3.1.2)	Ammonia assimilation; <br>Glutamine, Glutamate, Aspartate and Asparagine Biosynthesis; <br>Glutamine synthetases; <br>Peptidoglycan Biosynthesis	1275.46
TECD_00556	c_000000000023	CDS	181680	182018	339	-	k_Bacteria;p_Proteobacteria;c_Alphaproteobacteria;o_Rhizobiales	glnB	NA	COG0347	Nitrogen regulatory protein P-II	COG0347	Nitrogen regulatory protein PII	Amino acid transport and metabolism	K04751	glnB	nitrogen regulatory protein P-II 1	Environmental Information Processing; Signal transduction; Two-component system	PF00543.25	P-II	Nitrogen regulatory protein P-II	Ammonia assimilation	0
TECD_00557	c_000000000023	CDS	182573	183340	768	+	k_Bacteria	NA	NA	NA	hypothetical protein	NA	NA	NA	NA	NA	NA	NA	NA	NA	hypothetical protein	- none -	448.403
TECD_00558	c_000000000023	tRNA	183974	184050	77	+	not defined	NA	NA	NA	tRNA-His(gtg)	NA	NA	NA	NA	NA	NA	NA	NA	NA	#N/A	#N/A	#N/A
TECD_00559	c_000000000023	CDS	185113	185640	528	-	k_Bacteria;p_Proteobacteria	NA	NA	NA	hypothetical protein	ENOG411236I	peptidase M15A	Function unknown	NA	NA	NA	NA	PF05951.16, PF08291.14	Peptidase_M15_2, Peptidase_M15_3	hypothetical protein	- none -	0
TECD_00560	c_000000000023	CDS	186274	187626	1353	-	k_Bacteria;p_Proteobacteria;c_Alphaproteobacteria	pgi	5.3.1.9	COG0166	Glucose-6-phosphate isomerase	COG0166	Glucose-6-phosphate isomerase	Carbohydrate transport and metabolism	K01810	GPI, pgi	glucose-6-phosphate isomerase [EC:5.3.1.9]	Metabolism; Carbohydrate metabolism; Glycolysis / Gluconeogenesis | Metabolism; Carbohydrate metabolism; Pentose phosphate pathway | Metabolism; Carbohydrate metabolism; Starch and sucrose metabolism | Metabolism; Carbohydrate metabolism; Amino sugar and nucleotide sugar metabolism | Brite Hierarchies; Protein families: signaling and cellular processes; Exosome	PF00342.22	PGI	Glucose-6-phosphate isomerase (EC 5.3.1.9)	Glycolysis and Gluconeogenesis	84.8419
TECD_00561	c_000000000023	CDS	188196	189977	1782	-	k_Bacteria;p_Proteobacteria;c_Alphaproteobacteria	NA	NA	NA	hypothetical protein	NA	NA	NA	NA	NA	NA	NA	PF05036.16	SPOR	bll4755; hypothetical protein	- none -	987.728
TECD_00562	c_000000000023	CDS	190020	191780	1761	-	k_Bacteria;p_Proteobacteria;c_Alphaproteobacteria;o_Rhizobiales	argS	6.1.1.19	NA	Arginine--tRNA ligase	COG0018	Arginyl-tRNA synthetase	Translation, ribosomal structure and biogenesis	K01887	RARS, argS	arginyl-tRNA synthetase [EC:6.1.1.19]	Genetic Information Processing; Translation; Aminoacyl-tRNA biosynthesis | Brite Hierarchies; Protein families: metabolism; Amino acid related enzymes | Brite Hierarchies; Protein families: genetic information processing; Transfer RNA biogenesis | Brite Hierarchies; Protein families: genetic information processing; Mitochondrial biogenesis	PF03485.19, PF05746.18, PF00750.22, PF01406.22	Arg_tRNA_synt_N, DALR_1, tRNA-synt_1d, tRNA-synt_1e	Arginyl-tRNA synthetase (EC 6.1.1.19)	tRNA aminoacylation, Arg	0
TECD_00563	c_000000000023	CDS	191855	191962	108	-	not defined	NA	NA	NA	hypothetical protein	NA	NA	NA	NA	NA	NA	NA	NA	NA	hypothetical protein	- none -	0
TECD_00564	c_000000000023	CDS	192161	192499	339	+	k_Bacteria;p_Proteobacteria;c_Alphaproteobacteria	erpA	NA	COG0316	Iron-sulfur cluster insertion protein ErpA	COG0316	Uncharacterized conserved protein	Function unknown	K15724	erpA	iron-sulfur cluster insertion protein	Not Included in Pathway or Brite; Poorly characterized; General function prediction only	PF01521.23	Fe-S_biosyn	probable iron binding protein from the HesB_IscA_SufA family	Iron-sulfur cluster assembly	1467.34
TECD_00565	c_000000000023	CDS	192520	193299	780	+	k_Bacteria;p_Proteobacteria;c_Alphaproteobacteria;o_Rhizobiales	xthA	3.1.11.2	COG0708	Exodeoxyribonuclease III	COG0708	Exonuclease III	DNA replication, recombination and repair	K01142	xthA	exodeoxyribonuclease III [EC:3.1.11.2]	Genetic Information Processing; Replication and repair; Base excision repair | Brite Hierarchies; Protein families: genetic information processing; DNA repair and recombination proteins	PF03372.26	Exo_endo_phos	Exodeoxyribonuclease III (EC 3.1.11.2)	DNA repair, bacterial	98.1121
TECD_00566	c_000000000024	CDS	629	724	96	-	not defined	NA	NA	NA	hypothetical protein	NA	NA	NA	NA	NA	NA	NA	NA	NA	hypothetical protein	- none -	0
TECD_00567	c_000000000024	CDS	1264	2148	885	+	k_Bacteria;p_Proteobacteria;c_Alphaproteobacteria;o_Rhodobacterales	mddA	2.1.1.334	NA	Methanethiol S-methyltransferase	ENOG410ZSQ3	NA	Function unknown	K21310	mddA	methanethiol S-methyltransferase [EC:2.1.1.334]	Metabolism; Energy metabolism; Sulfur metabolism	NA	NA	hypothetical protein	- none -	259.415
TECD_00568	c_000000000024	CDS	2204	2920	717	+	k_Bacteria;p_Proteobacteria;c_Alphaproteobacteria;o_Rhodobacterales	ubiG_1	2.1.1.222	COG2227	Ubiquinone biosynthesis O-methyltransferase	COG2227	2-polyprenyl-3-methyl-5-hydroxy-6-metoxy-1,4-benzoquinol methylase	Coenzyme metabolism	K00568	ubiG	2-polyprenyl-6-hydroxyphenyl methylase / 3-demethylubiquinone-9 3-methyltransferase [EC:2.1.1.222 2.1.1.64]	Metabolism; Metabolism of cofactors and vitamins; Ubiquinone and other terpenoid-quinone biosynthesis	PF02353.23, PF05219.15, PF08241.15, PF08242.15, PF13489.9, PF13649.9, PF13847.9, PF13679.9, PF05148.18, PF08003.14, PF07021.15, PF05175.17, PF05401.14, PF06325.16, PF01209.21	CMAS, DREV, Methyltransf_11, Methyltransf_12, Methyltransf_23, Methyltransf_25, Methyltransf_31, Methyltransf_32, Methyltransf_8, Methyltransf_9, MetW, MTS, NodS, PrmA, Ubie_methyltran	3-demethylubiquinone-9 3-methyltransferase (EC 2.1.1.64)	- none -	320.198
TECD_00569	c_000000000024	CDS	3719	4933	1215	+	k_Bacteria;p_Proteobacteria	NA	NA	NA	hypothetical protein	COG0415	Deoxyribodipyrimidine photolyase	DNA replication, recombination and repair	K01669	phrB	deoxyribodipyrimidine photo-lyase [EC:4.1.99.3]	Brite Hierarchies; Protein families: genetic information processing; DNA repair and recombination proteins	PF03441.17	FAD_binding_7	Deoxyribodipyrimidine photolyase (EC 4.1.99.3)	DNA repair, bacterial photolyase	0
TECD_00570	c_000000000024	CDS	5141	5359	219	-	not defined	NA	NA	NA	hypothetical protein	NA	NA	NA	NA	NA	NA	NA	NA	NA	hypothetical protein	- none -	0
TECD_00571	c_000000000024	CDS	5414	6316	903	-	k_Bacteria;p_Proteobacteria;c_Alphaproteobacteria	NA	3.5.3.24	COG0010	N(1)-aminopropylagmatine ureohydrolase	COG0010	Arginase/agmatinase/formimionoglutamate hydrolase, arginase family	Amino acid transport and metabolism	K01480	speB	agmatinase [EC:3.5.3.11]	Metabolism; Amino acid metabolism; Arginine and proline metabolism	PF00491.24	Arginase	Agmatinase (EC 3.5.3.11)	Arginine and Ornithine Degradation; <br>Polyamine Metabolism	593.236
TECD_00572	c_000000000024	CDS	6366	7541	1176	-	k_Bacteria;p_Proteobacteria;c_Alphaproteobacteria	ldc	4.1.1.17	NA	Lysine/ornithine decarboxylase	COG0019	Diaminopimelate decarboxylase	Amino acid transport and metabolism	K01581	ODC1, speC, speF	ornithine decarboxylase [EC:4.1.1.17]	Metabolism; Amino acid metabolism; Arginine and proline metabolism | Metabolism; Metabolism of other amino acids; Glutathione metabolism	PF02784.19, PF00278.25	Orn_Arg_deC_N, Orn_DAP_Arg_deC	Ornithine decarboxylase (EC 4.1.1.17) / Arginine decarboxylase (EC 4.1.1.19)	Arginine and Ornithine Degradation; <br>Arginine and Ornithine Degradation; <br>Polyamine Metabolism; <br>Polyamine Metabolism	390.446
TECD_00573	c_000000000024	CDS	7619	8737	1119	-	k_Bacteria;p_Proteobacteria;c_Alphaproteobacteria;o_Rhizobiales;f_Hyphomicrobiaceae	recA	NA	NA	Protein RecA	COG0468	RecA/RadA recombinase	DNA replication, recombination and repair	K03553	recA	recombination protein RecA	Genetic Information Processing; Replication and repair; Homologous recombination | Brite Hierarchies; Protein families: genetic information processing; DNA repair and recombination proteins	PF06745.16, PF08423.14, PF00154.24	ATPase, Rad51, RecA	RecA protein	DNA repair, bacterial; <br>DNA repair, bacterial RecFOR pathway; <br>DNA repair system including RecA, MutS and a hypothetical protein	239.362
TECD_00574	c_000000000024	CDS	9096	11696	2601	-	k_Bacteria;p_Proteobacteria	cckA	NA	NA	Sensor kinase CckA	COG0642;COG0784;COG2202	NA	NA	K13587	cckA	two-component system, cell cycle sensor histidine kinase and response regulator CckA [EC:2.7.13.3]	Environmental Information Processing; Signal transduction; Two-component system | Cellular Processes; Cell growth and death; Cell cycle - Caulobacter | Brite Hierarchies; Protein families: metabolism; Protein kinases | Brite Hierarchies; Protein families: signaling and cellular processes; Two-component system	PF02518.29, PF00512.28, PF00989.28, PF08448.13, PF13188.10, PF13426.10, PF00072.27	HATPase_c, HisKA, PAS, PAS_4, PAS_8, PAS_9, Response_reg	sensory box histidine kinase/response regulator	- none -	58.8446
TECD_00575	c_000000000024	CDS	12140	12571	432	+	k_Bacteria;p_Proteobacteria	NA	NA	NA	hypothetical protein	ENOG41125G1	Flagellar biosynthesis protein, FliO	Function unknown	K02418	fliOZ, fliO	flagellar protein FliO/FliZ	Cellular Processes; Cell motility; Flagellar assembly | Brite Hierarchies; Protein families: signaling and cellular processes; Secretion system | Brite Hierarchies; Protein families: signaling and cellular processes; Bacterial motility proteins	PF04347.16	FliO	blr5815; hypothetical protein	- none -	442.867
TECD_00576	c_000000000024	CDS	12637	15126	2490	+	k_Bacteria;p_Proteobacteria	NA	NA	NA	hypothetical protein	COG3264	Small-conductance mechanosensitive channel	Cell envelope biogenesis, outer membrane	K05802	mscK, kefA, aefA	potassium-dependent mechanosensitive channel	Brite Hierarchies; Protein families: signaling and cellular processes; Transporters	PF00924.21	MS_channel	Potassium efflux system KefA protein / Small-conductance mechanosensitive channel	Potassium homeostasis	61.4678
TECD_00577	c_000000000024	tRNA	15145	15219	75	-	not defined	NA	NA	NA	tRNA-Gln(ttg)	NA	NA	NA	NA	NA	NA	NA	NA	NA	#N/A	#N/A	#N/A
TECD_00578	c_000000000024	CDS	15680	16780	1101	+	k_Bacteria;p_Proteobacteria;c_Alphaproteobacteria;o_Rhodobacterales	hoxK	1.12.99.6	NA	Uptake hydrogenase small subunit	COG1740	Ni,Fe-hydrogenase I small subunit	Energy production and conversion	K06282	hyaA, hybO	hydrogenase small subunit [EC:1.12.99.6]	Metabolism; Xenobiotics biodegradation and metabolism; Nitrotoluene degradation	PF14720.9, PF01058.25	NiFe_hyd_SSU_C, Oxidored_q6	Uptake hydrogenase small subunit precursor (EC 1.12.99.6)	Hydrogenases	695.072
TECD_00579	c_000000000024	CDS	16784	18577	1794	+	k_Bacteria;p_Proteobacteria;c_Alphaproteobacteria;o_Rhodobacterales	hoxL	1.12.99.6	NA	Uptake hydrogenase large subunit	COG0374	Ni,Fe-hydrogenase I large subunit	Energy production and conversion	K06281	hyaB, hybC	hydrogenase large subunit [EC:1.12.99.6]	Metabolism; Xenobiotics biodegradation and metabolism; Nitrotoluene degradation	PF00374.22	NiFeSe_Hases	Uptake hydrogenase large subunit (EC 1.12.99.6)	Hydrogenases	789.162
TECD_00580	c_000000000024	CDS	18593	19426	834	+	k_Bacteria;p_Proteobacteria;c_Alphaproteobacteria;o_Rhodobacterales	hupC	NA	COG1969	putative Ni/Fe-hydrogenase B-type cytochrome subunit	COG1969	Ni,Fe-hydrogenase I cytochrome b subunit	Energy production and conversion	K03620	hyaC	Ni/Fe-hydrogenase 1 B-type cytochrome subunit	Environmental Information Processing; Signal transduction; Two-component system	PF01292.23	Ni_hydr_CYTB	Ni,Fe-hydrogenase I cytochrome b subunit	Hydrogenases	504.677
TECD_00581	c_000000000024	CDS	19602	20210	609	+	k_Bacteria;p_Proteobacteria;c_Alphaproteobacteria;o_Rhodobacterales	NA	NA	NA	hypothetical protein	COG0680	Ni,Fe-hydrogenase maturation factor	Energy production and conversion	K03605	hyaD, hybD	hydrogenase maturation protease [EC:3.4.23.-]	Brite Hierarchies; Protein families: metabolism; Peptidases	PF01750.21	HycI	Hydrogenase maturation protease (EC 3.4.24.-)	- none -	691.134
TECD_00582	c_000000000024	CDS	20217	20540	324	+	k_Bacteria;p_Proteobacteria;c_Alphaproteobacteria;o_Rhodobacterales	NA	NA	NA	hypothetical protein	ENOG41124MC	Hydrogenase assembly chaperone hypC hupF	Posttranslational modification, protein turnover, chaperones	K04653	hypC	hydrogenase expression/formation protein HypC	Not Included in Pathway or Brite; Unclassified: genetic information processing; Protein processing	PF01455.21	HupF_HypC	Hydrogenase maturation protein HupF/HypC/HoxL	- none -	0
TECD_00583	c_000000000024	CDS	20638	21384	747	+	k_Bacteria;p_Proteobacteria;c_Alphaproteobacteria	NA	NA	NA	hypothetical protein	ENOG4111IMM	hydrogenase expression	Posttranslational modification, protein turnover, chaperones	K03618	hyaF	hydrogenase-1 operon protein HyaF	Not Included in Pathway or Brite; Poorly characterized; General function prediction only	PF04809.16	HupH_C	Hydrogenase maturation factor HoxQ	- none -	0
TECD_00584	c_000000000024	CDS	21381	22142	762	+	k_Bacteria;p_Proteobacteria;c_Alphaproteobacteria	NA	NA	NA	hypothetical protein	ENOG41124Q7	Hydrogenase 2-specific chaperone	Function unknown	NA	NA	NA	NA	PF11939.11, PF16866.8, PF00301.23	NiFe-hyd_HybE, PHD_4, Rubredoxin	Rubredoxin	Rubrerythrin	200.859
TECD_00585	c_000000000024	CDS	22148	23047	900	+	k_Bacteria;p_Proteobacteria	NA	NA	NA	hypothetical protein	ENOG4111NKZ	hydrogenase expression formation protein HupK	Function unknown	NA	NA	NA	NA	NA	NA	Hydrogenase maturation factor HoxV/HupK	- none -	255.091
TECD_00586	c_000000000024	CDS	23040	23381	342	+	k_Bacteria;p_Proteobacteria;c_Alphaproteobacteria;o_Rhodobacterales	hybF	NA	COG0375	Hydrogenase maturation factor HybF	COG0375	Zn finger protein HypA/HybF (possibly regulating hydrogenase expression)	General function prediction only	K04651	hypA, hybF	hydrogenase nickel incorporation protein HypA/HybF	Brite Hierarchies; Protein families: genetic information processing; Chaperones and folding catalysts	PF01155.22	HypA	[NiFe] hydrogenase nickel incorporation protein HypA	G3E family of P-loop GTPases (metallocenter biosynthesis); <br>NiFe hydrogenase maturation	0
TECD_00587	c_000000000024	CDS	23381	24184	804	+	k_Bacteria;p_Proteobacteria;c_Alphaproteobacteria;o_Rhodobacterales	hypB	NA	NA	Hydrogenase maturation factor HypB	COG0378	Ni2+-binding GTPase involved in regulation of expression and maturation of urease and hydrogenase	Transcription|Posttranslational modification, protein turnover, chaperones	K04652	hypB	hydrogenase nickel incorporation protein HypB	Brite Hierarchies; Protein families: genetic information processing; Chaperones and folding catalysts	PF02492.22	cobW	[NiFe] hydrogenase nickel incorporation-associated protein HypB	G3E family of P-loop GTPases (metallocenter biosynthesis); <br>NiFe hydrogenase maturation	285.55
TECD_00588	c_000000000024	CDS	24308	24625	318	+	k_Bacteria;p_Proteobacteria;c_Alphaproteobacteria;o_Rhodobacterales;f_Rhodobacteraceae	NA	NA	NA	hypothetical protein	COG0298	Hydrogenase maturation factor	Posttranslational modification, protein turnover, chaperones	K04653	hypC	hydrogenase expression/formation protein HypC	Not Included in Pathway or Brite; Unclassified: genetic information processing; Protein processing	PF01455.21	HupF_HypC	[NiFe] hydrogenase metallocenter assembly protein HypC	G3E family of P-loop GTPases (metallocenter biosynthesis); <br>NiFe hydrogenase maturation	0
TECD_00589	c_000000000024	CDS	24612	25757	1146	+	k_Bacteria;p_Proteobacteria;c_Alphaproteobacteria;o_Rhodobacterales	hypD	NA	COG0409	Hydrogenase maturation factor HypD	COG0409	Hydrogenase maturation factor	Posttranslational modification, protein turnover, chaperones	K04654	hypD	hydrogenase expression/formation protein HypD	Not Included in Pathway or Brite; Unclassified: genetic information processing; Protein processing	PF01924.19	HypD	[NiFe] hydrogenase metallocenter assembly protein HypD	G3E family of P-loop GTPases (metallocenter biosynthesis); <br>NiFe hydrogenase maturation	66.7778
TECD_00590	c_000000000024	CDS	25754	26794	1041	+	k_Bacteria;p_Proteobacteria;c_Alphaproteobacteria;o_Rhodobacterales	hypE	4.2.1.-	COG0309	Carbamoyl dehydratase HypE	COG0309	Hydrogenase maturation factor	Posttranslational modification, protein turnover, chaperones	K04655	hypE	hydrogenase expression/formation protein HypE	Not Included in Pathway or Brite; Unclassified: genetic information processing; Protein processing	PF00586.27, PF02769.25	AIRS, AIRS_C	[NiFe] hydrogenase metallocenter assembly protein HypE	G3E family of P-loop GTPases (metallocenter biosynthesis); <br>NiFe hydrogenase maturation	330.81
TECD_00591	c_000000000024	CDS	27029	27280	252	-	k_Bacteria;p_Proteobacteria;c_Alphaproteobacteria	rpsU	NA	COG0828	30S ribosomal protein S21	COG0828	Ribosomal protein S21	Translation, ribosomal structure and biogenesis	K02970	RP-S21, MRPS21, rpsU	small subunit ribosomal protein S21	Genetic Information Processing; Translation; Ribosome | Brite Hierarchies; Protein families: genetic information processing; Ribosome	PF01165.23	Ribosomal_S21	SSU ribosomal protein S21p	Macromolecular synthesis operon; <br>Ribosome SSU bacterial	607.36
TECD_00592	c_000000000024	CDS	27636	29978	2343	-	k_Bacteria;p_Proteobacteria;c_Alphaproteobacteria;o_Rhizobiales;f_Hyphomicrobiaceae	bamA	NA	COG4775	Outer membrane protein assembly factor BamA	COG4775	Outer membrane protein/protective antigen OMA87	Cell envelope biogenesis, outer membrane	K07277	SAM50, TOB55, bamA	outer membrane protein insertion porin family	Brite Hierarchies; Protein families: genetic information processing; Mitochondrial biogenesis | Brite Hierarchies; Protein families: signaling and cellular processes; Transporters	PF01103.26, PF07244.18, PF08478.13	Omp85, POTRA, POTRA_1	Outer membrane protein assembly factor YaeT precursor	- none -	228.635
TECD_00593	c_000000000024	CDS	30154	31332	1179	-	k_Bacteria;p_Proteobacteria;c_Alphaproteobacteria;o_Rhizobiales	mmpA	3.4.24.-	COG0750	Metalloprotease MmpA	COG0750	Predicted membrane-associated Zn-dependent proteases 1	Cell envelope biogenesis, outer membrane	K11749	rseP	regulator of sigma E protease [EC:3.4.24.-]	Cellular Processes; Cell growth and death; Cell cycle - Caulobacter | Brite Hierarchies; Protein families: metabolism; Peptidases	PF00595.27, PF13180.9, PF17820.4, PF02163.25	PDZ, PDZ_2, PDZ_6, Peptidase_M50	Membrane-associated zinc metalloprotease	- none -	324.544
TECD_00594	c_000000000024	CDS	31385	32602	1218	-	k_Bacteria;p_Proteobacteria;c_Alphaproteobacteria;o_Rhizobiales	dxr	1.1.1.267	NA	1-deoxy-D-xylulose 5-phosphate reductoisomerase	COG0743	1-deoxy-D-xylulose 5-phosphate reductoisomerase	Lipid metabolism	K00099	dxr	1-deoxy-D-xylulose-5-phosphate reductoisomerase [EC:1.1.1.267]	Metabolism; Metabolism of terpenoids and polyketides; Terpenoid backbone biosynthesis	PF13288.9, PF08436.15, PF02670.19	DXPR_C, DXP_redisom_C, DXP_reductoisom	1-deoxy-D-xylulose 5-phosphate reductoisomerase (EC 1.1.1.267)	CBSS-83331.1.peg.3039; <br>Isoprenoid Biosynthesis; <br>Nonmevalonate Branch of Isoprenoid Biosynthesis	0
TECD_00595	c_000000000024	CDS	32738	33565	828	-	k_Bacteria;p_Proteobacteria	NA	NA	NA	hypothetical protein	COG0575	CDP-diglyceride synthetase	Lipid metabolism	K00981	CDS1, CDS2, cdsA	phosphatidate cytidylyltransferase [EC:2.7.7.41]	Metabolism; Lipid metabolism; Glycerophospholipid metabolism | Environmental Information Processing; Signal transduction; Phosphatidylinositol signaling system	PF01148.23	CTP_transf_1	Phosphatidate cytidylyltransferase (EC 2.7.7.41)	Glycerolipid and Glycerophospholipid Metabolism in Bacteria	0
TECD_00596	c_000000000024	CDS	33730	34494	765	-	k_Bacteria;p_Proteobacteria;c_Alphaproteobacteria;o_Rhizobiales;f_Hyphomicrobiaceae	uppS	2.5.1.31	NA	Ditrans,polycis-undecaprenyl-diphosphate synthase ((2E,6E)-farnesyl-diphosphate specific)	COG0020	Undecaprenyl pyrophosphate synthase	Lipid metabolism	K00806	uppS	undecaprenyl diphosphate synthase [EC:2.5.1.31]	Metabolism; Metabolism of terpenoids and polyketides; Terpenoid backbone biosynthesis | Brite Hierarchies; Protein families: metabolism; Prenyltransferases	PF01255.22	Prenyltransf	Undecaprenyl diphosphate synthase (EC 2.5.1.31)	CBSS-83331.1.peg.3039; <br>Isoprenoid Biosynthesis; <br>Isoprenoinds for Quinones; <br>Polyprenyl Diphosphate Biosynthesis	150.054
TECD_00597	c_000000000024	CDS	34556	35119	564	-	k_Bacteria;p_Proteobacteria;c_Alphaproteobacteria	frr	NA	COG0233	Ribosome-recycling factor	COG0233	Ribosome recycling factor	Translation, ribosomal structure and biogenesis	K02838	frr, MRRF, RRF	ribosome recycling factor	Brite Hierarchies; Protein families: genetic information processing; Translation factors	PF01765.22	RRF	Ribosome recycling factor	Ribosome recycling related cluster; <br>Translation termination factors bacterial	407.061
TECD_00598	c_000000000024	CDS	35276	35986	711	-	k_Bacteria;p_Proteobacteria;c_Alphaproteobacteria	pyrH	2.7.4.22	COG0528	Uridylate kinase	COG0528	Uridylate kinase	Nucleotide transport and metabolism	K09903	pyrH	uridylate kinase [EC:2.7.4.22]	Metabolism; Nucleotide metabolism; Pyrimidine metabolism	PF00696.31	AA_kinase	Uridine monophosphate kinase (EC 2.7.4.22)	CBSS-312309.3.peg.1965; <br>Ribosome recycling related cluster	161.45
TECD_00599	c_000000000024	CDS	36218	37150	933	-	k_Bacteria;p_Proteobacteria;c_Alphaproteobacteria	tsf	NA	NA	Elongation factor Ts	COG0264	Translation elongation factor Ts	Translation, ribosomal structure and biogenesis	K02357	tsf, TSFM	elongation factor Ts	Brite Hierarchies; Protein families: genetic information processing; Translation factors | Brite Hierarchies; Protein families: genetic information processing; Mitochondrial biogenesis	PF00889.22	EF_TS	Translation elongation factor Ts	CBSS-312309.3.peg.1965; <br>Ribosome recycling related cluster; <br>Translation elongation factors bacterial	287.08
TECD_00600	c_000000000024	CDS	37353	38348	996	-	k_Bacteria;p_Proteobacteria;c_Alphaproteobacteria;o_Rhizobiales	rpsB	NA	COG0052	30S ribosomal protein S2	COG0052	Ribosomal protein S2	Translation, ribosomal structure and biogenesis	K02967	RP-S2, MRPS2, rpsB	small subunit ribosomal protein S2	Genetic Information Processing; Translation; Ribosome | Brite Hierarchies; Protein families: genetic information processing; Ribosome	PF00318.23	Ribosomal_S2	SSU ribosomal protein S2p (SAe)	CBSS-312309.3.peg.1965; <br>Ribosome SSU bacterial; <br>Ribosome recycling related cluster	1920.87
TECD_00601	c_000000000024	CDS	39052	40326	1275	+	k_Bacteria;p_Proteobacteria;c_Alphaproteobacteria	lolC	NA	COG4591	Lipoprotein-releasing system transmembrane protein LolC	COG4591	ABC-type transport system, involved in lipoprotein release, permease component	Cell envelope biogenesis, outer membrane	K09808	lolC_E	lipoprotein-releasing system permease protein	Environmental Information Processing; Membrane transport; ABC transporters | Brite Hierarchies; Protein families: signaling and cellular processes; Transporters	PF02687.24, PF12704.10	FtsX, MacB_PCD	Lipoprotein releasing system transmembrane protein LolE	Lipoprotein sorting system	210.075
TECD_00602	c_000000000024	CDS	40319	41020	702	+	k_Bacteria;p_Proteobacteria;c_Alphaproteobacteria	lolD	3.6.3.-	COG1136	Lipoprotein-releasing system ATP-binding protein LolD	COG1136	ABC-type antimicrobial peptide transport system, ATPase component	NA	K09810	lolD	lipoprotein-releasing system ATP-binding protein [EC:3.6.3.-]	Environmental Information Processing; Membrane transport; ABC transporters | Brite Hierarchies; Protein families: signaling and cellular processes; Transporters	PF13191.9, PF13304.9, PF00005.30	AAA_16, AAA_21, ABC_tran	Lipoprotein releasing system ATP-binding protein LolD	Lipoprotein sorting system	54.5067
TECD_00603	c_000000000024	CDS	41120	44677	3558	+	k_Bacteria;p_Proteobacteria;c_Alphaproteobacteria;o_Rhizobiales;f_Hyphomicrobiaceae	dnaE1	2.7.7.7	NA	DNA polymerase III subunit alpha	COG0587	DNA polymerase III, alpha subunit	DNA replication, recombination and repair	K02337	dnaE	DNA polymerase III subunit alpha [EC:2.7.7.7]	Genetic Information Processing; Replication and repair; DNA replication | Genetic Information Processing; Replication and repair; Mismatch repair | Genetic Information Processing; Replication and repair; Homologous recombination | Brite Hierarchies; Protein families: genetic information processing; DNA replication proteins | Brite Hierarchies; Protein families: genetic information processing; DNA…	PF07733.15, PF17657.4, PF14579.9, PF02811.22	DNA_pol3_alpha, DNA_pol3_finger, HHH_6, PHP	DNA polymerase III alpha subunit (EC 2.7.7.7)	- none -	86.0342
TECD_00604	c_000000000024	CDS	45126	45374	249	+	not defined	NA	NA	NA	hypothetical protein	NA	NA	NA	NA	NA	NA	NA	NA	NA	hypothetical protein	- none -	0
TECD_00605	c_000000000024	CDS	45882	48812	2931	-	k_Bacteria;p_Proteobacteria;c_Alphaproteobacteria	polA	2.7.7.7	COG0258	DNA polymerase I	COG0258;COG0749	NA	NA	K02335	polA	DNA polymerase I [EC:2.7.7.7]	Genetic Information Processing; Replication and repair; DNA replication | Genetic Information Processing; Replication and repair; Base excision repair | Genetic Information Processing; Replication and repair; Nucleotide excision repair | Genetic Information Processing; Replication and repair; Homologous recombination | Brite Hierarchies; Protein families: genetic information processing; DNA repli…	PF01367.23, PF02739.19, PF00476.23, PF01612.23	5_3_exonuc, 5_3_exonuc_N, DNA_pol_A, DNA_pol_A_exo1	DNA polymerase I (EC 2.7.7.7)	DNA Repair Base Excision	0
TECD_00606	c_000000000024	tRNA	49080	49156	77	+	not defined	NA	NA	NA	tRNA-Arg(ccg)	NA	NA	NA	NA	NA	NA	NA	NA	NA	#N/A	#N/A	#N/A
TECD_00607	c_000000000024	CDS	49494	51626	2133	-	k_Bacteria;p_Proteobacteria	sthA	1.6.1.1	NA	Soluble pyridine nucleotide transhydrogenase	COG1249	Pyruvate/2-oxoglutarate dehydrogenase complex, dihydrolipoamide dehydrogenase (E3) component, and related enzymes	Energy production and conversion	K00382	DLD, lpd, pdhD	dihydrolipoamide dehydrogenase [EC:1.8.1.4]	Metabolism; Carbohydrate metabolism; Glycolysis / Gluconeogenesis | Metabolism; Carbohydrate metabolism; Citrate cycle (TCA cycle) | Metabolism; Carbohydrate metabolism; Pyruvate metabolism | Metabolism; Carbohydrate metabolism; Glyoxylate and dicarboxylate metabolism | Metabolism; Carbohydrate metabolism; Propanoate metabolism | Metabolism; Amino acid metabolism; Glycine, serine and threonine me…	PF01262.24, PF00364.25, PF00890.27, PF12831.10, PF01134.25, PF13450.9, PF00070.30, PF07992.17, PF13738.9, PF02852.25	AlaDh_PNT_C, Biotin_lipoyl, FAD_binding_2, FAD_oxidored, GIDA, NAD_binding_8, Pyr_redox, Pyr_redox_2, Pyr_redox_3, Pyr_redox_dim	Dihydrolipoamide dehydrogenase of pyruvate dehydrogenase complex (EC 1.8.1.4)	Pyruvate metabolism II: acetyl-CoA, acetogenesis from pyruvate; <br>TCA Cycle	609.923
TECD_00608	c_000000000024	CDS	51725	53005	1281	-	k_Bacteria;p_Proteobacteria;c_Alphaproteobacteria;o_Rhizobiales;f_Hyphomicrobiaceae	aceF	2.3.1.12	COG0508	Dihydrolipoyllysine-residue acetyltransferase component of pyruvate dehydrogenase complex	COG0508	Pyruvate/2-oxoglutarate dehydrogenase complex, dihydrolipoamide acyltransferase (E2) component, and related enzymes	Energy production and conversion	K00627	DLAT, aceF, pdhC	pyruvate dehydrogenase E2 component (dihydrolipoamide acetyltransferase) [EC:2.3.1.12]	Metabolism; Carbohydrate metabolism; Glycolysis / Gluconeogenesis | Metabolism; Carbohydrate metabolism; Citrate cycle (TCA cycle) | Metabolism; Carbohydrate metabolism; Pyruvate metabolism	PF00198.26, PF00364.25, PF13533.9, PF02817.20	2-oxoacid_dh, Biotin_lipoyl, Biotin_lipoyl_2, E3_binding	Dihydrolipoamide acetyltransferase component of pyruvate dehydrogenase complex (EC 2.3.1.12)	5-FCL-like protein; <br>Dehydrogenase complexes; <br>Pyruvate metabolism II: acetyl-CoA, acetogenesis from pyruvate	806.495
TECD_00609	c_000000000024	CDS	53061	55721	2661	-	k_Bacteria;p_Proteobacteria;c_Alphaproteobacteria;o_Rhizobiales	aceE	1.2.4.1	COG2609	Pyruvate dehydrogenase E1 component	COG2609	Pyruvate dehydrogenase complex, dehydrogenase (E1) component	Energy production and conversion	K00163	aceE	pyruvate dehydrogenase E1 component [EC:1.2.4.1]	Metabolism; Carbohydrate metabolism; Glycolysis / Gluconeogenesis | Metabolism; Carbohydrate metabolism; Citrate cycle (TCA cycle) | Metabolism; Carbohydrate metabolism; Pyruvate metabolism	PF17831.4, PF00456.24	PDH_E1_M, Transketolase_N	Pyruvate dehydrogenase E1 component (EC 1.2.4.1)	5-FCL-like protein; <br>Dehydrogenase complexes; <br>Pyruvate metabolism II: acetyl-CoA, acetogenesis from pyruvate	920.285
TECD_00610	c_000000000024	CDS	56424	57587	1164	+	k_Bacteria;p_Proteobacteria;c_Alphaproteobacteria;o_Rhizobiales	dapE	3.5.1.18	COG0624	Succinyl-diaminopimelate desuccinylase	COG0624	Acetylornithine deacetylase/Succinyl-diaminopimelate desuccinylase and related deacylases	Amino acid transport and metabolism	K01439	dapE	succinyl-diaminopimelate desuccinylase [EC:3.5.1.18]	Metabolism; Amino acid metabolism; Lysine biosynthesis	PF07687.17, PF01546.31	M20_dimer, Peptidase_M20	N-succinyl-L,L-diaminopimelate desuccinylase (EC 3.5.1.18)	Arginine Biosynthesis -- gjo; <br>Arginine Biosynthesis extended; <br>Lysine Biosynthesis DAP Pathway; <br>Lysine Biosynthesis DAP Pathway, GJO scratch	65.7452
TECD_00611	c_000000000024	CDS	57892	58701	810	-	k_Bacteria;p_Proteobacteria;c_Alphaproteobacteria	ttuC	2.7.7.80	COG0476	Sulfur carrier protein adenylyltransferase	COG0476	Dinucleotide-utilizing enzymes involved in molybdopterin and thiamine biosynthesis family 2	Coenzyme metabolism	K21029	moeB	molybdopterin-synthase adenylyltransferase [EC:2.7.7.80]	Genetic Information Processing; Folding, sorting and degradation; Sulfur relay system	PF00899.24	ThiF	Sulfur carrier protein adenylyltransferase ThiF	Thiamin biosynthesis	708.587
TECD_00612	c_000000000024	CDS	58809	59282	474	-	k_Bacteria;p_Proteobacteria;c_Alphaproteobacteria	dut	3.6.1.23	NA	Deoxyuridine 5'-triphosphate nucleotidohydrolase	COG0756	dUTPase	Nucleotide transport and metabolism	K01520	dut, DUT	dUTP pyrophosphatase [EC:3.6.1.23]	Metabolism; Nucleotide metabolism; Pyrimidine metabolism | Metabolism; Xenobiotics biodegradation and metabolism; Drug metabolism - other enzymes | Brite Hierarchies; Protein families: genetic information processing; DNA repair and recombination proteins	PF00692.22	dUTPase	Deoxyuridine 5&#39;-triphosphate nucleotidohydrolase (EC 3.6.1.23)	Housecleaning nucleoside triphosphate pyrophosphatases; <br>Nudix proteins (nucleoside triphosphate hydrolases)	0
TECD_00613	c_000000000024	CDS	59360	60064	705	-	k_Bacteria;p_Proteobacteria;c_Alphaproteobacteria;o_Rhizobiales	rlmE	2.1.1.166	COG0293	Ribosomal RNA large subunit methyltransferase E	COG0293	23S rRNA methylase	Translation, ribosomal structure and biogenesis	K02427	rlmE, rrmJ, ftsJ	23S rRNA (uridine2552-2'-O)-methyltransferase [EC:2.1.1.166]	Brite Hierarchies; Protein families: genetic information processing; Ribosome biogenesis	PF01728.22	FtsJ	Heat shock protein FtsJ/RrmJ @ Ribosomal RNA large subunit methyltransferase E (EC 2.1.1.-)	RNA methylation	54.2748
TECD_00614	c_000000000024	CDS	61957	62841	885	-	k_Bacteria;p_Proteobacteria;c_Alphaproteobacteria	aroE	1.1.1.25	COG0169	Shikimate dehydrogenase (NADP(+))	COG0169	Shikimate 5-dehydrogenase	Amino acid transport and metabolism	K00014	aroE	shikimate dehydrogenase [EC:1.1.1.25]	Metabolism; Amino acid metabolism; Phenylalanine, tyrosine and tryptophan biosynthesis	PF18317.4, PF01488.23, PF08501.14	SDH_C, Shikimate_DH, Shikimate_dh_N	Shikimate 5-dehydrogenase I alpha (EC 1.1.1.25)	Cluster containing Alanyl-tRNA synthetase; <br>Common Pathway For Synthesis of Aromatic Compounds (DAHP synthase to chorismate)	43.2358
TECD_00615	c_000000000024	CDS	62994	63470	477	-	k_Bacteria;p_Proteobacteria;c_Alphaproteobacteria	aroQ	4.2.1.10	COG0757	3-dehydroquinate dehydratase	COG0757	3-dehydroquinate dehydratase II	Amino acid transport and metabolism	K03786	aroQ, qutE	3-dehydroquinate dehydratase II [EC:4.2.1.10]	Metabolism; Amino acid metabolism; Phenylalanine, tyrosine and tryptophan biosynthesis	PF01220.22	DHquinase_II	3-dehydroquinate dehydratase II (EC 4.2.1.10)	Biotin carboxylase and ubiquinone oxidoreductase subunit cluster; <br>Common Pathway For Synthesis of Aromatic Compounds (DAHP synthase to chorismate); <br>Quinate degradation	0
TECD_00616	c_000000000024	CDS	63666	64241	576	-	k_Bacteria;p_Proteobacteria;c_Alphaproteobacteria;o_Rhizobiales;f_Hyphomicrobiaceae	NA	NA	NA	hypothetical protein	NA	NA	NA	NA	NA	NA	NA	NA	NA	blr4677; hypothetical protein	- none -	1129.31
TECD_00617	c_000000000024	CDS	65034	66872	1839	-	k_Bacteria;p_Proteobacteria;c_Alphaproteobacteria;o_Rhizobiales	uup	NA	COG0488	ABC transporter ATP-binding protein uup	COG0488	ATPase components of ABC transporters with duplicated ATPase domains	General function prediction only	K15738	uup	ABC transport system ATP-binding/permease protein	Brite Hierarchies; Protein families: signaling and cellular processes; Transporters	PF00004.32, PF13175.9, PF13304.9, PF13401.9, PF13476.9, PF13555.9, PF13604.9, PF00005.30, PF16326.8, PF01926.26, PF03193.19, PF02463.22	AAA, AAA_15, AAA_21, AAA_22, AAA_23, AAA_29, AAA_30, ABC_tran, ABC_tran_CTD, MMR_HSR1, RsgA_GTPase, SMC_N	ABC transporter, ATP-binding protein	- none -	187.261
TECD_00618	c_000000000024	CDS	68111	68263	153	-	not defined	NA	NA	NA	hypothetical protein	NA	NA	NA	NA	NA	NA	NA	NA	NA	hypothetical protein	- none -	0
TECD_00619	c_000000000024	CDS	68756	69535	780	+	k_Bacteria;p_Proteobacteria;c_Alphaproteobacteria;o_Rhizobiales	NA	NA	NA	hypothetical protein	COG5473	Predicted integral membrane protein	Function unknown	NA	NA	NA	NA	PF09955.12	DUF2189	membrane protein	- none -	98.1121
TECD_00620	c_000000000024	CDS	70072	71607	1536	+	k_Bacteria;p_Proteobacteria;c_Alphaproteobacteria	hisS	6.1.1.21	COG0124	Histidine--tRNA ligase	COG0124	Histidyl-tRNA synthetase	Translation, ribosomal structure and biogenesis	K01892	HARS, hisS	histidyl-tRNA synthetase [EC:6.1.1.21]	Genetic Information Processing; Translation; Aminoacyl-tRNA biosynthesis | Brite Hierarchies; Protein families: metabolism; Amino acid related enzymes | Brite Hierarchies; Protein families: genetic information processing; Transfer RNA biogenesis	PF03129.23, PF00587.28, PF01409.23, PF13393.9	HGTP_anticodon, tRNA-synt_2b, tRNA-synt_2d, tRNA-synt_His	Histidyl-tRNA synthetase (EC 6.1.1.21)	tRNA aminoacylation, His	323.846
TECD_00621	c_000000000024	CDS	71597	72775	1179	+	k_Bacteria;p_Proteobacteria;c_Alphaproteobacteria;o_Rhizobiales	hisZ	NA	NA	ATP phosphoribosyltransferase regulatory subunit	COG3705	ATP phosphoribosyltransferase involved in histidine biosynthesis	Amino acid transport and metabolism	K02502	hisZ	ATP phosphoribosyltransferase regulatory subunit	Metabolism; Amino acid metabolism; Histidine metabolism	PF13393.9	tRNA-synt_His	ATP phosphoribosyltransferase regulatory subunit (EC 2.4.2.17)	- none -	0
TECD_00622	c_000000000024	CDS	72772	73476	705	+	k_Bacteria;p_Proteobacteria;c_Alphaproteobacteria;o_Rhizobiales	hisG	2.4.2.17	NA	ATP phosphoribosyltransferase	COG0040	ATP phosphoribosyltransferase	Amino acid transport and metabolism	K00765	hisG	ATP phosphoribosyltransferase [EC:2.4.2.17]	Metabolism; Amino acid metabolism; Histidine metabolism	PF01634.21	HisG	ATP phosphoribosyltransferase (EC 2.4.2.17)	Riboflavin synthesis cluster	0
TECD_00623	c_000000000024	CDS	73902	74132	231	+	k_Bacteria;p_Proteobacteria;c_Gammaproteobacteria;o_Thiotrichales;f_Francisellaceae;g_Francisella	NA	NA	NA	hypothetical protein	ENOG4112241	Protein of unknown function (DUF2805)	Function unknown	NA	NA	NA	NA	PF10985.11	DUF2805	Alcohol dehydrogenase, class IV	- none -	165.644
TECD_00624	c_000000000024	CDS	75275	75793	519	+	k_Bacteria;p_Proteobacteria	NA	NA	NA	IS1595 family transposase ISSsu9	COG0262	Dihydrofolate reductase	Coenzyme metabolism	K00287	DHFR, folA	dihydrofolate reductase [EC:1.5.1.3]	Metabolism; Metabolism of cofactors and vitamins; Folate biosynthesis | Metabolism; Metabolism of cofactors and vitamins; One carbon pool by folate | Human Diseases; Drug resistance: Antineoplastic; Antifolate resistance	PF00186.22	DHFR_1	Dihydrofolate reductase (EC 1.5.1.3)	5-FCL-like protein; <br>Folate Biosynthesis	0
TECD_00625	c_000000000024	CDS	76144	77277	1134	+	k_Bacteria;p_Proteobacteria;c_Alphaproteobacteria	hflK	NA	COG0330	Modulator of FtsH protease HflK	COG0330	Membrane protease subunits, stomatin/prohibitin homologs	Posttranslational modification, protein turnover, chaperones	K04088	hflK	membrane protease subunit HflK [EC:3.4.-.-]	Not Included in Pathway or Brite; Unclassified: metabolism; Enzymes with EC numbers	PF01145.28, PF12221.11	Band_7, HflK_N	HflK protein	Hfl operon; <br>Scaffold proteins for [4Fe-4S] cluster assembly (MRP family)	944.783
TECD_00626	c_000000000024	CDS	77279	78172	894	+	k_Bacteria;p_Proteobacteria;c_Alphaproteobacteria;o_Rhizobiales;f_Hyphomicrobiaceae	hflC	NA	COG0330	Modulator of FtsH protease HflC	COG0330	Membrane protease subunits, stomatin/prohibitin homologs	Posttranslational modification, protein turnover, chaperones	K04087	hflC	membrane protease subunit HflC [EC:3.4.-.-]	Not Included in Pathway or Brite; Unclassified: metabolism; Enzymes with EC numbers	PF01145.28	Band_7	HflC protein	Hfl operon; <br>Scaffold proteins for [4Fe-4S] cluster assembly (MRP family)	642.008
TECD_00627	c_000000000024	CDS	78169	78354	186	+	k_Bacteria;p_Proteobacteria;c_Alphaproteobacteria	NA	NA	NA	hypothetical protein	COG3242	Uncharacterized protein conserved in bacteria	Function unknown	K09937	K09937	uncharacterized protein	Not Included in Pathway or Brite; Poorly characterized; Function unknown	PF09838.12	DUF2065	hypothetical protein	- none -	0
TECD_00628	c_000000000024	CDS	78941	79654	714	+	k_Bacteria;p_Proteobacteria;c_Alphaproteobacteria;o_Rhizobiales	psd	4.1.1.65	NA	Phosphatidylserine decarboxylase proenzyme	COG0688	Phosphatidylserine decarboxylase	Lipid metabolism	K01613	psd, PISD	phosphatidylserine decarboxylase [EC:4.1.1.65]	Metabolism; Lipid metabolism; Glycerophospholipid metabolism	PF02666.18	PS_Dcarbxylase	Phosphatidylserine decarboxylase (EC 4.1.1.65)	Glycerolipid and Glycerophospholipid Metabolism in Bacteria	53.5906
TECD_00629	c_000000000024	CDS	80162	81355	1194	+	k_Bacteria;p_Proteobacteria;c_Alphaproteobacteria;o_Rhizobiales	coaBC	NA	COG0452	Coenzyme A biosynthesis bifunctional protein CoaBC	COG0452	Phosphopantothenoylcysteine synthetase/decarboxylase	Coenzyme metabolism	K13038	coaBC, dfp	phosphopantothenoylcysteine decarboxylase / phosphopantothenate---cysteine ligase [EC:4.1.1.36 6.3.2.5]	Metabolism; Metabolism of cofactors and vitamins; Pantothenate and CoA biosynthesis	PF04127.18, PF02441.22	DFP, Flavoprotein	Phosphopantothenoylcysteine decarboxylase (EC 4.1.1.36) / Phosphopantothenoylcysteine synthetase (EC 6.3.2.5)	Coenzyme A Biosynthesis; <br>Coenzyme A Biosynthesis	160.233
TECD_00630	c_000000000024	CDS	81626	81889	264	+	k_Bacteria;p_Proteobacteria;c_Alphaproteobacteria;o_Rhizobiales	rpsT	NA	COG0268	30S ribosomal protein S20	COG0268	Ribosomal protein S20	Translation, ribosomal structure and biogenesis	K02968	RP-S20, rpsT	small subunit ribosomal protein S20	Genetic Information Processing; Translation; Ribosome | Brite Hierarchies; Protein families: genetic information processing; Ribosome	PF01649.21	Ribosomal_S20p	SSU ribosomal protein S20p	Ribosome SSU bacterial	434.815
TECD_00631	c_000000000024	CDS	82475	82639	165	+	not defined	NA	NA	NA	hypothetical protein	NA	NA	NA	NA	NA	NA	NA	NA	NA	hypothetical protein	- none -	4869.93
TECD_00632	c_000000000024	CDS	82809	84404	1596	+	k_Bacteria;p_Proteobacteria;c_Alphaproteobacteria;o_Rhizobiales	dnaA	NA	COG0593	Chromosomal replication initiator protein DnaA	COG0593	ATPase involved in DNA replication initiation	DNA replication, recombination and repair	K02313	dnaA	chromosomal replication initiator protein	Environmental Information Processing; Signal transduction; Two-component system | Cellular Processes; Cell growth and death; Cell cycle - Caulobacter | Brite Hierarchies; Protein families: genetic information processing; DNA replication proteins | Brite Hierarchies; Protein families: genetic information processing; Chromosome and associated proteins	PF00004.32, PF00308.21, PF08299.14, PF11638.11	AAA, Bac_DnaA, Bac_DnaA_C, DnaA_N	Chromosomal replication initiator protein DnaA	Cell Division Subsystem including YidCD; <br>DNA replication cluster 1	1342.59
TECD_00633	c_000000000024	CDS	84801	85922	1122	+	k_Bacteria;p_Proteobacteria;c_Alphaproteobacteria	dnaN	NA	NA	Beta sliding clamp	COG0592	DNA polymerase sliding clamp subunit (PCNA homolog)	DNA replication, recombination and repair	K02338	dnaN	DNA polymerase III subunit beta [EC:2.7.7.7]	Genetic Information Processing; Replication and repair; DNA replication | Genetic Information Processing; Replication and repair; Mismatch repair | Genetic Information Processing; Replication and repair; Homologous recombination | Brite Hierarchies; Protein families: genetic information processing; DNA replication proteins | Brite Hierarchies; Protein families: genetic information processing; DNA…	PF00712.22, PF02767.19, PF02768.18	DNA_pol3_beta, DNA_pol3_beta_2, DNA_pol3_beta_3	DNA polymerase III beta subunit (EC 2.7.7.7)	Cell Division Subsystem including YidCD; <br>DNA replication cluster 1	68.2062
TECD_00634	c_000000000024	CDS	86018	87175	1158	+	k_Bacteria;p_Proteobacteria;c_Alphaproteobacteria	recF	NA	COG1195	DNA replication and repair protein RecF	COG1195	Recombinational DNA repair ATPase (RecF pathway)	DNA replication, recombination and repair	K03629	recF	DNA replication and repair protein RecF	Genetic Information Processing; Replication and repair; Homologous recombination | Brite Hierarchies; Protein families: genetic information processing; DNA repair and recombination proteins	PF13175.9, PF13304.9, PF02463.22	AAA_15, AAA_21, SMC_N	DNA recombination and repair protein RecF	Cell Division Subsystem including YidCD; <br>DNA repair, bacterial RecFOR pathway; <br>DNA replication cluster 1	33.0429
TECD_00635	c_000000000024	CDS	87329	89773	2445	+	k_Bacteria;p_Proteobacteria;c_Alphaproteobacteria	gyrB_2	5.6.2.2	NA	DNA gyrase subunit B	COG0187	Type IIA topoisomerase (DNA gyrase/topo II, topoisomerase IV), B subunit	DNA replication, recombination and repair	K02470	gyrB	DNA gyrase subunit B [EC:5.99.1.3]	Brite Hierarchies; Protein families: genetic information processing; DNA replication proteins | Brite Hierarchies; Protein families: genetic information processing; DNA repair and recombination proteins	PF00204.28, PF00986.24, PF02518.29, PF01751.25	DNA_gyraseB, DNA_gyraseB_C, HATPase_c, Toprim	DNA gyrase subunit B (EC 5.99.1.3)	Cell Division Subsystem including YidCD; <br>DNA gyrase subunits; <br>DNA replication cluster 1; <br>DNA topoisomerases, Type II, ATP-dependent; <br>Resistance to fluoroquinolones	234.747
TECD_00636	c_000000000024	CDS	90126	90878	753	-	k_Bacteria;p_Proteobacteria;c_Alphaproteobacteria;o_Rhizobiales	NA	NA	NA	hypothetical protein	ENOG4111WB9	NA	Function unknown	NA	NA	NA	NA	PF13763.9	DUF4167	Eukaryotic translation initiation factor 3 subunit 10	- none -	152.445
TECD_00637	c_000000000024	CDS	91239	92126	888	-	k_Bacteria	prmC_1	2.1.1.297	COG2890	Release factor glutamine methyltransferase	COG2890	Methylase of polypeptide chain release factors	Translation, ribosomal structure and biogenesis	K02493	hemK, prmC, HEMK	release factor glutamine methyltransferase [EC:2.1.1.297]	Brite Hierarchies; Protein families: genetic information processing; Translation factors	PF08241.15, PF08242.15, PF12847.10, PF13649.9, PF13847.9, PF05175.17, PF06325.16, PF17827.4, PF01170.21	Methyltransf_11, Methyltransf_12, Methyltransf_18, Methyltransf_25, Methyltransf_31, MTS, PrmA, PrmC_N, UPF0020	Protein-N(5)-glutamine methyltransferase PrmC, methylates polypeptide chain release factors RF1 and RF2	A Gammaproteobacteria Cluster Relating to Translation; <br>CBSS-216600.3.peg.802; <br>Translation termination factors bacterial	0
TECD_00638	c_000000000024	CDS	92131	93213	1083	-	k_Bacteria;p_Proteobacteria;c_Alphaproteobacteria;o_Rhizobiales;f_Hyphomicrobiaceae	prfA	NA	COG0216	Peptide chain release factor RF1	COG0216	Protein chain release factor A	Translation, ribosomal structure and biogenesis	K02835	prfA, MTRF1, MRF1	peptide chain release factor 1	Brite Hierarchies; Protein families: genetic information processing; Translation factors	PF03462.21, PF00472.23	PCRF, RF-1	Peptide chain release factor 1	A Gammaproteobacteria Cluster Relating to Translation; <br>CBSS-216600.3.peg.802; <br>Translation termination factors bacterial	35.3312
TECD_00639	c_000000000024	CDS	95134	96399	1266	-	k_Bacteria;p_Proteobacteria;c_Alphaproteobacteria	NA	2.7.2.4	COG0527	Aspartate kinase	COG0527	Aspartokinases	Amino acid transport and metabolism	K00928	lysC	aspartate kinase [EC:2.7.2.4]	Metabolism; Amino acid metabolism; Glycine, serine and threonine metabolism | Metabolism; Amino acid metabolism; Cysteine and methionine metabolism | Metabolism; Amino acid metabolism; Lysine biosynthesis | Metabolism; Biosynthesis of other secondary metabolites; Monobactam biosynthesis	PF00696.31, PF01842.28, PF13840.9	AA_kinase, ACT, ACT_7	Aspartokinase (EC 2.7.2.4)	Lysine Biosynthesis DAP Pathway; <br>Lysine Biosynthesis DAP Pathway, GJO scratch; <br>Threonine and Homoserine Biosynthesis	151.12
TECD_00640	c_000000000024	CDS	96673	97434	762	+	k_Bacteria;p_Proteobacteria;c_Alphaproteobacteria	ubiG_2	2.1.1.222	COG2227	Ubiquinone biosynthesis O-methyltransferase	COG2227	2-polyprenyl-3-methyl-5-hydroxy-6-metoxy-1,4-benzoquinol methylase	Coenzyme metabolism	K00568	ubiG	2-polyprenyl-6-hydroxyphenyl methylase / 3-demethylubiquinone-9 3-methyltransferase [EC:2.1.1.222 2.1.1.64]	Metabolism; Metabolism of cofactors and vitamins; Ubiquinone and other terpenoid-quinone biosynthesis	PF02353.23, PF05219.15, PF08241.15, PF08242.15, PF13489.9, PF13649.9, PF13847.9, PF08003.14, PF05175.17, PF05401.14, PF06325.16, PF03848.17	CMAS, DREV, Methyltransf_11, Methyltransf_12, Methyltransf_23, Methyltransf_25, Methyltransf_31, Methyltransf_9, MTS, NodS, PrmA, TehB	3-demethylubiquinone-9 3-methyltransferase (EC 2.1.1.64)	- none -	351.504
TECD_00641	c_000000000024	CDS	97648	98952	1305	-	k_Bacteria;p_Proteobacteria;c_Alphaproteobacteria;o_Rhizobiales	NA	2.5.1.-	COG2873	O-acetyl-L-homoserine sulfhydrylase	COG2873	O-acetylhomoserine sulfhydrylase	Amino acid transport and metabolism	K01740	metY	O-acetylhomoserine (thiol)-lyase [EC:2.5.1.49]	Metabolism; Amino acid metabolism; Cysteine and methionine metabolism	PF00155.24, PF00266.22, PF01212.24, PF01053.23, PF01041.20, PF02347.19	Aminotran_1_2, Aminotran_5, Beta_elim_lyase, Cys_Met_Meta_PP, DegT_DnrJ_EryC1, GDC-P	O-acetylhomoserine sulfhydrylase (EC 2.5.1.49) / O-succinylhomoserine sulfhydrylase (EC 2.5.1.48)	Methionine Biosynthesis; <br>Methionine Biosynthesis	175.925
TECD_00642	c_000000000024	CDS	99057	99473	417	-	k_Bacteria;p_Proteobacteria;c_Alphaproteobacteria;o_Rhizobiales	msrB	1.8.4.12	NA	Peptide methionine sulfoxide reductase MsrB	COG0229	Conserved domain frequently associated with peptide methionine sulfoxide reductase	Posttranslational modification, protein turnover, chaperones	K07305	msrB	peptide-methionine (R)-S-oxide reductase [EC:1.8.4.12]	Not Included in Pathway or Brite; Unclassified: metabolism; Enzymes with EC numbers	PF01641.21	SelR	Peptide methionine sulfoxide reductase MsrB (EC 1.8.4.12)	Peptide methionine sulfoxide reductase	367.038
TECD_00643	c_000000000024	CDS	99682	101379	1698	-	k_Bacteria;p_Proteobacteria	ndhB	7.1.1.-	NA	NAD(P)H-quinone oxidoreductase subunit 2, chloroplastic	COG0651	Formate hydrogenlyase subunit 3/Multisubunit Na+/H+ antiporter, MnhD subunit	Inorganic ion transport and metabolism|Energy production and conversion	K05568	mnhD, mrpD	multicomponent Na+:H+ antiporter subunit D	Brite Hierarchies; Protein families: signaling and cellular processes; Transporters	PF00361.23	Proton_antipo_M	NADH-ubiquinone oxidoreductase chain L (EC 1.6.5.3)	NADH ubiquinone oxidoreductase; <br>Respiratory Complex I	135.207
TECD_00644	c_000000000024	CDS	101372	101662	291	-	k_Bacteria;p_Proteobacteria;c_Alphaproteobacteria	NA	NA	NA	hypothetical protein	NA	NA	NA	NA	NA	NA	NA	NA	NA	hypothetical protein	- none -	0
TECD_00645	c_000000000024	CDS	101726	103231	1506	-	k_Bacteria;p_Proteobacteria	mrpA	NA	COG1009	Na(+)/H(+) antiporter subunit A	COG0651	Formate hydrogenlyase subunit 3/Multisubunit Na+/H+ antiporter, MnhD subunit	Inorganic ion transport and metabolism|Energy production and conversion	K05568	mnhD, mrpD	multicomponent Na+:H+ antiporter subunit D	Brite Hierarchies; Protein families: signaling and cellular processes; Transporters	PF00361.23	Proton_antipo_M	NADH-ubiquinone oxidoreductase chain L (EC 1.6.5.3)	NADH ubiquinone oxidoreductase; <br>Respiratory Complex I	279.483
TECD_00646	c_000000000024	CDS	103228	104742	1515	-	k_Bacteria;p_Proteobacteria;c_Alphaproteobacteria	mrpD	NA	COG0651	Na(+)/H(+) antiporter subunit D	COG0651	Formate hydrogenlyase subunit 3/Multisubunit Na+/H+ antiporter, MnhD subunit	Inorganic ion transport and metabolism|Energy production and conversion	K05568	mnhD, mrpD	multicomponent Na+:H+ antiporter subunit D	Brite Hierarchies; Protein families: signaling and cellular processes; Transporters	PF00361.23	Proton_antipo_M	NADH-ubiquinone oxidoreductase chain N (EC 1.6.5.3)	NADH ubiquinone oxidoreductase; <br>Respiratory Complex I	50.5131
TECD_00647	c_000000000024	CDS	104742	105137	396	-	k_Bacteria;p_Proteobacteria;c_Alphaproteobacteria	NA	NA	NA	hypothetical protein	COG1006	Multisubunit Na+/H+ antiporter, MnhC subunit	Inorganic ion transport and metabolism	K05567	mnhC, mrpC	multicomponent Na+:H+ antiporter subunit C	Brite Hierarchies; Protein families: signaling and cellular processes; Transporters	PF00420.27	Oxidored_q2	PH adaptation potassium efflux system protein C; sodium- potassium/hydrogen antiporter subunit C	CBSS-272569.1.peg.3198	0
TECD_00648	c_000000000024	CDS	105137	105553	417	-	k_Bacteria;p_Proteobacteria;c_Alphaproteobacteria	NA	NA	NA	hypothetical protein	COG2111	Multisubunit Na+/H+ antiporter, MnhB subunit	Inorganic ion transport and metabolism	K05566	mnhB, mrpB	multicomponent Na+:H+ antiporter subunit B	Brite Hierarchies; Protein families: signaling and cellular processes; Transporters	PF04039.16	MnhB	putative, Na(+) H(+) antiporter subunit B	- none -	458.797
TECD_00649	c_000000000024	CDS	105550	106092	543	-	k_Bacteria;p_Proteobacteria;c_Alphaproteobacteria	NA	NA	NA	hypothetical protein	COG2111	Multisubunit Na+/H+ antiporter, MnhB subunit	Inorganic ion transport and metabolism	K05566	mnhB, mrpB	multicomponent Na+:H+ antiporter subunit B	Brite Hierarchies; Protein families: signaling and cellular processes; Transporters	PF13244.9, PF20501.1	MbhD, MbhE	PH adaptation potassium efflux system protein B1; sodium- potassium/hydrogen antiporter subunit B1	CBSS-272569.1.peg.3198	281.869
TECD_00650	c_000000000024	CDS	106092	106502	411	-	k_Bacteria;p_Proteobacteria	NA	NA	NA	hypothetical protein	ENOG41121XM	monovalent cation proton antiporter, MnhG PhaG subunit	Inorganic ion transport and metabolism	K05571	mnhG, mrpG	multicomponent Na+:H+ antiporter subunit G	Brite Hierarchies; Protein families: signaling and cellular processes; Transporters	PF03334.17	PhaG_MnhG_YufB	Na(+) H(+) antiporter subunit G	- none -	1303.39
TECD_00651	c_000000000024	CDS	106499	106792	294	-	k_Bacteria;p_Proteobacteria;c_Alphaproteobacteria	NA	NA	NA	hypothetical protein	ENOG41125GU	Multiple resistance and pH regulation protein F	Inorganic ion transport and metabolism	K05570	mnhF, mrpF	multicomponent Na+:H+ antiporter subunit F	Brite Hierarchies; Protein families: signaling and cellular processes; Transporters	PF04066.16	MrpF_PhaF	Multiple resistance and pH regulation protein F precursor	- none -	1431.64
TECD_00652	c_000000000024	CDS	106802	107296	495	-	k_Bacteria;p_Proteobacteria	NA	NA	NA	hypothetical protein	COG1863	Multisubunit Na+/H+ antiporter, MnhE subunit	Inorganic ion transport and metabolism	K05569	mnhE, mrpE	multicomponent Na+:H+ antiporter subunit E	Brite Hierarchies; Protein families: signaling and cellular processes; Transporters	PF01899.19	MNHE	cation antiporter	- none -	0
TECD_00653	c_000000000024	CDS	108652	110799	2148	+	k_Bacteria	pal	NA	NA	Peptidoglycan-associated lipoprotein	ENOG4111USK	Ycei family	Function unknown	K03286	TC.OOP	OmpA-OmpF porin, OOP family	Brite Hierarchies; Protein families: signaling and cellular processes; Transporters	PF00691.23	OmpA	Outer membrane lipoprotein omp16 precursor	- none -	106.882
TECD_00654	c_000000000024	CDS	111839	112024	186	-	not defined	NA	NA	NA	hypothetical protein	NA	NA	NA	NA	NA	NA	NA	NA	NA	hypothetical protein	- none -	0
TECD_00655	c_000000000024	CDS	112193	112534	342	-	k_Bacteria;p_Proteobacteria;c_Alphaproteobacteria	NA	NA	NA	hypothetical protein	COG5447	Uncharacterized conserved protein	Function unknown	NA	NA	NA	NA	PF07372.15	DUF1491	ATP-dependent Zn proteases	- none -	783.175
TECD_00656	c_000000000024	CDS	112592	113230	639	-	k_Bacteria	NA	NA	NA	hypothetical protein	NA	NA	NA	NA	NA	NA	NA	PF01471.21	PG_binding_1	hypothetical protein	- none -	299.403
TECD_00657	c_000000000024	CDS	113915	115345	1431	+	k_Bacteria;p_Proteobacteria;c_Alphaproteobacteria;o_Rhizobiales	araE	1.2.1.26	NA	Alpha-ketoglutaric semialdehyde dehydrogenase 1	COG1012	NAD-dependent aldehyde dehydrogenases	Energy production and conversion	K00135	gabD	succinate-semialdehyde dehydrogenase / glutarate-semialdehyde dehydrogenase [EC:1.2.1.16 1.2.1.79 1.2.1.20]	Metabolism; Carbohydrate metabolism; Butanoate metabolism | Metabolism; Amino acid metabolism; Alanine, aspartate and glutamate metabolism | Metabolism; Amino acid metabolism; Lysine degradation | Metabolism; Amino acid metabolism; Tyrosine metabolism | Metabolism; Metabolism of cofactors and vitamins; Nicotinate and nicotinamide metabolism	PF00171.25	Aldedh	Aldehyde dehydrogenase (EC 1.2.1.3)	Glycerolipid and Glycerophospholipid Metabolism in Bacteria; <br>Pyruvate metabolism II: acetyl-CoA, acetogenesis from pyruvate	240.652
TECD_00658	c_000000000024	CDS	115788	116987	1200	+	k_Bacteria;p_Proteobacteria	metXA_1	2.3.1.31	COG2021	Homoserine O-acetyltransferase	COG2021	Homoserine acetyltransferase	Amino acid transport and metabolism	K00641	metX	homoserine O-acetyltransferase/O-succinyltransferase [EC:2.3.1.31 2.3.1.46]	Metabolism; Energy metabolism; Sulfur metabolism | Metabolism; Amino acid metabolism; Cysteine and methionine metabolism	PF00561.23	Abhydrolase_1	Homoserine O-acetyltransferase (EC 2.3.1.31)	Methionine Biosynthesis	0
TECD_00659	c_000000000024	CDS	116990	117640	651	+	k_Bacteria;p_Proteobacteria	metXA_2	NA	COG0500	Bifunctional methionine biosynthesis protein MetXA/MetW	COG0500	SAM-dependent methyltransferases	General function prediction only|Secondary metabolites biosynthesis, transport and catabolism	K00641	metX	homoserine O-acetyltransferase/O-succinyltransferase [EC:2.3.1.31 2.3.1.46]	Metabolism; Energy metabolism; Sulfur metabolism | Metabolism; Amino acid metabolism; Cysteine and methionine metabolism	PF08241.15, PF08242.15, PF13489.9, PF13649.9, PF13847.9, PF07021.15	Methyltransf_11, Methyltransf_12, Methyltransf_23, Methyltransf_25, Methyltransf_31, MetW	Homoserine O-acetyltransferase (EC 2.3.1.31)	Methionine Biosynthesis	176.33
TECD_00660	c_000000000024	CDS	117872	118291	420	-	k_Bacteria;p_Proteobacteria;c_Alphaproteobacteria;o_Rhizobiales;f_Rhizobiaceae	sufE	NA	COG2166	Cysteine desulfuration protein SufE	COG2166	SufE protein probably involved in Fe-S center assembly	General function prediction only	K02426	sufE	cysteine desulfuration protein SufE	Not Included in Pathway or Brite; Poorly characterized; General function prediction only	PF02657.18	SufE	Sulfur acceptor protein SufE for iron-sulfur cluster assembly	Iron-sulfur cluster assembly	0
TECD_00661	c_000000000024	CDS	119078	120421	1344	+	k_Bacteria;p_Proteobacteria;c_Alphaproteobacteria;o_Rhizobiales	NA	NA	NA	hypothetical protein	COG2907	Predicted NAD/FAD-binding protein	General function prediction only	K06954	K06954	uncharacterized protein	Not Included in Pathway or Brite; Poorly characterized; Function unknown	PF01593.27, PF01266.27, PF13450.9	Amino_oxidase, DAO, NAD_binding_8	COG2907: Amine oxidase, flavin-containing	- none -	113.88
TECD_00662	c_000000000024	CDS	120411	121181	771	+	k_Bacteria;p_Proteobacteria	NA	NA	NA	hypothetical protein	COG3496	Uncharacterized conserved protein	Function unknown	K09701	K09701	uncharacterized protein	Not Included in Pathway or Brite; Poorly characterized; Function unknown	PF07103.14	DUF1365	Hypothetical protein COG3496	- none -	198.515
TECD_00663	c_000000000024	CDS	121264	122469	1206	+	k_Bacteria;p_Proteobacteria;c_Alphaproteobacteria;o_Rhizobiales	ufaA1	2.1.1.-	COG2230	Tuberculostearic acid methyltransferase UfaA1	COG2230	Cyclopropane fatty acid synthase and related methyltransferases	Cell envelope biogenesis, outer membrane	K00574	cfa	cyclopropane-fatty-acyl-phospholipid synthase [EC:2.1.1.79]	Not Included in Pathway or Brite; Unclassified: metabolism; Enzymes with EC numbers	PF02353.23, PF08241.15, PF08242.15, PF13489.9, PF13649.9, PF13847.9	CMAS, Methyltransf_11, Methyltransf_12, Methyltransf_23, Methyltransf_25, Methyltransf_31	Cyclopropane-fatty-acyl-phospholipid synthase (EC 2.1.1.79), plant type	- none -	0
TECD_00664	c_000000000024	CDS	122509	122979	471	+	k_Bacteria;p_Proteobacteria	NA	NA	NA	hypothetical protein	ENOG4111PDV	(Lipo)protein	Function unknown	NA	NA	NA	NA	PF12915.10	DUF3833	FIG002577: Putative lipoprotein precursor	- none -	0
TECD_00665	c_000000000024	CDS	123721	124941	1221	+	k_Bacteria;p_Proteobacteria;c_Alphaproteobacteria	ispG	1.17.7.3	COG0821	4-hydroxy-3-methylbut-2-en-1-yl diphosphate synthase (flavodoxin)	COG0821	Enzyme involved in the deoxyxylulose pathway of isoprenoid biosynthesis	Lipid metabolism	K03526	gcpE, ispG	(E)-4-hydroxy-3-methylbut-2-enyl-diphosphate synthase [EC:1.17.7.1 1.17.7.3]	Metabolism; Metabolism of terpenoids and polyketides; Terpenoid backbone biosynthesis	PF04551.17	GcpE	1-hydroxy-2-methyl-2-(E)-butenyl 4-diphosphate synthase (EC 1.17.7.1)	CBSS-83331.1.peg.3039; <br>Isoprenoid Biosynthesis; <br>Nonmevalonate Branch of Isoprenoid Biosynthesis	0
TECD_00666	c_000000000024	CDS	125078	125833	756	+	k_Bacteria	NA	NA	NA	hypothetical protein	NA	NA	NA	NA	NA	NA	NA	PF00106.28, PF13561.9	adh_short, adh_short_C2	3-oxoacyl-[acyl-carrier protein] reductase (EC 1.1.1.100)	Fatty Acid Biosynthesis FASII	151.84
TECD_00667	c_000000000024	CDS	126273	128099	1827	-	k_Bacteria;p_Proteobacteria;c_Alphaproteobacteria;o_Rhizobiales	NA	NA	NA	hypothetical protein	COG0006	Xaa-Pro aminopeptidase	Amino acid transport and metabolism	K01262	pepP	Xaa-Pro aminopeptidase [EC:3.4.11.9]	Brite Hierarchies; Protein families: metabolism; Peptidases	PF01321.21, PF16189.8, PF00557.27, PF16188.8	Creatinase_N, Creatinase_N_2, Peptidase_M24, Peptidase_M24_C	Xaa-Pro aminopeptidase (EC 3.4.11.9)	Aminopeptidases (EC 3.4.11.-); <br>CBSS-87626.3.peg.3639	104.717
TECD_00668	c_000000000024	CDS	128903	130363	1461	-	k_Bacteria;p_Proteobacteria;c_Alphaproteobacteria	bepC	NA	NA	Outer membrane efflux protein BepC	COG1538	Outer membrane protein	Cell envelope biogenesis, outer membrane	K12340	tolC	outer membrane protein	Environmental Information Processing; Membrane transport; Bacterial secretion system | Environmental Information Processing; Signal transduction; Two-component system | Organismal Systems; Environmental adaptation; Plant-pathogen interaction | Human Diseases; Infectious diseases: Bacterial; Pertussis | Human Diseases; Drug resistance: Antimicrobial; beta-Lactam resistance | Human Diseases; Drug r…	PF02321.21	OEP	Type I secretion outer membrane protein, TolC precursor	- none -	78.5702
TECD_00669	c_000000000024	CDS	131321	131470	150	-	not defined	NA	NA	NA	hypothetical protein	NA	NA	NA	NA	NA	NA	NA	NA	NA	hypothetical protein	- none -	255.091
TECD_00670	c_000000000024	CDS	132008	132775	768	+	k_Bacteria;p_Proteobacteria;c_Alphaproteobacteria;o_Rhizobiales	kdsB	2.7.7.38	COG1212	3-deoxy-manno-octulosonate cytidylyltransferase	COG1212	CMP-2-keto-3-deoxyoctulosonic acid synthetase	Cell envelope biogenesis, outer membrane	K00979	kdsB	3-deoxy-manno-octulosonate cytidylyltransferase (CMP-KDO synthetase) [EC:2.7.7.38]	Metabolism; Glycan biosynthesis and metabolism; Lipopolysaccharide biosynthesis | Brite Hierarchies; Protein families: metabolism; Lipopolysaccharide biosynthesis proteins	PF02348.22, PF12804.10	CTP_transf_3, NTP_transf_3	3-deoxy-manno-octulosonate cytidylyltransferase (EC 2.7.7.38)	- none -	99.6451
TECD_00671	c_000000000016	CDS	511	1644	1134	-	k_Bacteria;p_Proteobacteria;c_Alphaproteobacteria	rlp	5.3.3.-	COG1850	5-methylthioribulose-1-phosphate isomerase	COG1850	Ribulose 1,5-bisphosphate carboxylase, large subunit	Carbohydrate transport and metabolism	K01601	rbcL	ribulose-bisphosphate carboxylase large chain [EC:4.1.1.39]	Metabolism; Carbohydrate metabolism; Glyoxylate and dicarboxylate metabolism | Metabolism; Energy metabolism; Carbon fixation in photosynthetic organisms	PF00016.23	RuBisCO_large	ribulose-bisphosphate carboxylase-like protein; rubisco-like protein	- none -	0
TECD_00672	c_000000000016	CDS	1644	3665	2022	-	k_Bacteria;p_Proteobacteria;c_Alphaproteobacteria	dxs_1	2.2.1.7	NA	1-deoxy-D-xylulose-5-phosphate synthase	COG3958	Transketolase, C-terminal subunit	Carbohydrate transport and metabolism	K00615	tktA, tktB	transketolase [EC:2.2.1.1]	Metabolism; Carbohydrate metabolism; Pentose phosphate pathway | Metabolism; Energy metabolism; Carbon fixation in photosynthetic organisms | Metabolism; Metabolism of terpenoids and polyketides; Biosynthesis of ansamycins	PF13292.9, PF00676.23, PF02780.23, PF00456.24, PF02779.27	DXP_synthase_N, E1_dh, Transketolase_C, Transketolase_N, Transket_pyr	Transketolase, C-terminal section (EC 2.2.1.1)	Pentose phosphate pathway	151.39
TECD_00673	c_000000000016	CDS	3780	6515	2736	-	k_Bacteria;p_Proteobacteria;c_Alphaproteobacteria;o_Rhizobiales;f_Hyphomicrobiaceae	infB	NA	NA	Translation initiation factor IF-2	COG0532	Translation initiation factor 2 (IF-2; GTPase)	Translation, ribosomal structure and biogenesis	K02519	infB, MTIF2	translation initiation factor IF-2	Brite Hierarchies; Protein families: genetic information processing; Translation factors | Brite Hierarchies; Protein families: genetic information processing; Mitochondrial biogenesis	PF02421.21, PF00009.30, PF03144.28, PF11987.11, PF08364.14, PF04760.18, PF01926.26, PF10662.12, PF09439.13	FeoB_N, GTP_EFTU, GTP_EFTU_D2, IF-2, IF2_assoc, IF2_N, MMR_HSR1, PduV-EutP, SRPRB	Translation initiation factor 2	CBSS-138119.3.peg.2719; <br>NusA-TFII Cluster; <br>Translation initiation factors bacterial; <br>Universal GTPases	237.75
TECD_00674	c_000000000016	CDS	6565	7233	669	-	k_Bacteria	NA	NA	NA	hypothetical protein	COG2740	Predicted nucleic-acid-binding protein implicated in transcription termination	Transcription	K07742	ylxR	uncharacterized protein	Not Included in Pathway or Brite; Poorly characterized; Function unknown	PF04296.16	YlxR	COG2740: Predicted nucleic-acid-binding protein implicated in transcription termination / ribosomal protein L7Ae family protein	NusA-TFII Cluster; <br>NusA-TFII Cluster; <br>Transcription factors bacterial; <br>Transcription factors bacterial	285.977
TECD_00675	c_000000000016	CDS	7295	8947	1653	-	k_Bacteria;p_Proteobacteria;c_Alphaproteobacteria;o_Rhizobiales	nusA	NA	COG0195	Transcription termination/antitermination protein NusA	COG0195	Transcription elongation factor	Transcription	K02600	nusA	N utilization substance protein A	Brite Hierarchies; Protein families: genetic information processing; Transcription machinery | Brite Hierarchies; Protein families: genetic information processing; Ribosome biogenesis	PF14520.9, PF07650.20, PF13184.9, PF08529.14	HHH_5, KH_2, KH_5, NusA_N	Transcription termination protein NusA	NusA-TFII Cluster; <br>Transcription factors bacterial	254.628
TECD_00676	c_000000000016	CDS	8950	9585	636	-	k_Bacteria;p_Proteobacteria	rimP	NA	NA	Ribosome maturation factor RimP	COG0779	Uncharacterized protein conserved in bacteria	Function unknown	K09748	rimP	ribosome maturation factor RimP	Brite Hierarchies; Protein families: genetic information processing; Ribosome biogenesis	PF17384.5, PF02576.20	DUF150_C, RimP_N	FIG000325: clustered with transcription termination protein NusA	NusA-TFII Cluster; <br>Transcription factors bacterial	421.141
TECD_00677	c_000000000016	CDS	9828	10565	738	-	k_Bacteria;p_Proteobacteria;c_Alphaproteobacteria	trmB	2.1.1.33	COG0220	tRNA (guanine-N(7)-)-methyltransferase	COG0220	Predicted S-adenosylmethionine-dependent methyltransferase	General function prediction only	K03439	trmB, METTL1, TRM8	tRNA (guanine-N7-)-methyltransferase [EC:2.1.1.33]	Brite Hierarchies; Protein families: genetic information processing; Transfer RNA biogenesis	PF02390.20	Methyltransf_4	tRNA (guanine46-N7-)-methyltransferase (EC 2.1.1.33)	RNA methylation; <br>tRNA modification Bacteria	674.022
TECD_00678	c_000000000016	CDS	10639	11850	1212	-	k_Bacteria;p_Proteobacteria;c_Alphaproteobacteria;o_Rhizobiales	metK	2.5.1.6	NA	S-adenosylmethionine synthase	COG0192	S-adenosylmethionine synthetase	Coenzyme metabolism	K00789	metK	S-adenosylmethionine synthetase [EC:2.5.1.6]	Metabolism; Amino acid metabolism; Cysteine and methionine metabolism	PF02773.19, PF02772.19, PF00438.23	S-AdoMet_synt_C, S-AdoMet_synt_M, S-AdoMet_synt_N	S-adenosylmethionine synthetase (EC 2.5.1.6)	Methionine Biosynthesis	31.5707
TECD_00679	c_000000000016	CDS	12437	14200	1764	-	k_Bacteria;p_Proteobacteria	lnt	2.3.1.269	COG0815	Apolipoprotein N-acyltransferase	COG0815	Apolipoprotein N-acyltransferase	Cell envelope biogenesis, outer membrane	K03820	lnt	apolipoprotein N-acyltransferase [EC:2.3.1.269]	Not Included in Pathway or Brite; Unclassified: metabolism; Enzymes with EC numbers	PF00795.25, PF20154.2	CN_hydrolase, LNT_N	Apolipoprotein N-acyltransferase (EC 2.3.1.-) / Copper homeostasis protein CutE	Copper homeostasis: copper tolerance; <br>Lipoprotein Biosynthesis; <br>tRNA-methylthiotransferase containing cluster; <br>tRNA-methylthiotransferase containing cluster	195.223
TECD_00680	c_000000000016	CDS	14294	15331	1038	-	k_Bacteria;p_Proteobacteria	NA	NA	NA	hypothetical protein	COG1253	Hemolysins and related proteins containing CBS domains	General function prediction only	K06189	corC	magnesium and cobalt transporter	Brite Hierarchies; Protein families: signaling and cellular processes; Transporters	PF00571.31, PF03471.20	CBS, CorC_HlyC	Magnesium and cobalt efflux protein CorC	CBSS-56780.10.peg.1536; <br>Copper homeostasis: copper tolerance; <br>Glycyl-tRNA synthetase containing cluster; <br>Magnesium transport; <br>tRNA-methylthiotransferase containing cluster	405.492
TECD_00681	c_000000000016	CDS	15402	15953	552	-	k_Bacteria;p_Proteobacteria	ybeY	3.1.-.-	NA	Endoribonuclease YbeY	COG0319	Predicted metal-dependent hydrolase	General function prediction only	K07042	ybeY, yqfG	probable rRNA maturation factor	Brite Hierarchies; Protein families: genetic information processing; Ribosome biogenesis	PF02130.20	YbeY	Metal-dependent hydrolase YbeY, involved in rRNA and/or ribosome maturation and assembly	CBSS-56780.10.peg.1536; <br>Glycyl-tRNA synthetase containing cluster; <br>tRNA-methylthiotransferase containing cluster	0
TECD_00682	c_000000000016	CDS	15950	17002	1053	-	k_Bacteria;p_Proteobacteria;c_Alphaproteobacteria;o_Rhizobiales;f_Hyphomicrobiaceae	NA	NA	COG1702	PhoH-like protein	COG1702	Phosphate starvation-inducible protein PhoH, predicted ATPase	Signal transduction mechanisms	K06217	phoH, phoL	phosphate starvation-inducible protein PhoH and related proteins	Not Included in Pathway or Brite; Unclassified: signaling and cellular processes; Signaling proteins	PF13245.9, PF13604.9, PF02562.19	AAA_19, AAA_30, PhoH	Phosphate starvation-inducible protein PhoH, predicted ATPase	CBSS-56780.10.peg.1536; <br>CBSS-56780.10.peg.1536; <br>Glycyl-tRNA synthetase containing cluster; <br>Phosphate metabolism; <br>Phosphate metabolism; <br>tRNA-methylthiotransferase containing cluster; <br>tRNA-methylthiotransferase containing cluster	254.365
TECD_00683	c_000000000016	CDS	17135	18475	1341	-	k_Bacteria;p_Proteobacteria;c_Alphaproteobacteria	miaB	2.8.4.3	COG0621	tRNA-2-methylthio-N(6)-dimethylallyladenosine synthase	COG0621	2-methylthioadenine synthetase	Translation, ribosomal structure and biogenesis	K06168	miaB	tRNA-2-methylthio-N6-dimethylallyladenosine synthase [EC:2.8.4.3]	Brite Hierarchies; Protein families: genetic information processing; Transfer RNA biogenesis	PF04055.24, PF01938.23, PF00919.23	Radical_SAM, TRAM, UPF0004	tRNA-i(6)A37 methylthiotransferase	Methylthiotransferases; <br>tRNA-methylthiotransferase containing cluster; <br>tRNA modification Bacteria; <br>tRNA processing	171.202
TECD_00684	c_000000000016	CDS	18616	19473	858	-	k_Bacteria;p_Proteobacteria;c_Alphaproteobacteria	NA	NA	NA	hypothetical protein	COG0204	1-acyl-sn-glycerol-3-phosphate acyltransferase	Lipid metabolism	K00655	plsC	1-acyl-sn-glycerol-3-phosphate acyltransferase [EC:2.3.1.51]	Metabolism; Lipid metabolism; Glycerolipid metabolism | Metabolism; Lipid metabolism; Glycerophospholipid metabolism | Brite Hierarchies; Protein families: metabolism; Lipid biosynthesis proteins	PF01553.24	Acyltransferase	1-acyl-sn-glycerol-3-phosphate acyltransferase (EC 2.3.1.51)	Glycerolipid and Glycerophospholipid Metabolism in Bacteria	133.789
TECD_00685	c_000000000016	CDS	19548	20045	498	-	k_Bacteria	rimI	2.3.1.266	COG0456	[Ribosomal protein S18]-alanine N-acetyltransferase	COG0456	Acetyltransferases	General function prediction only	K03789	rimI	[ribosomal protein S18]-alanine N-acetyltransferase [EC:2.3.1.266]	Brite Hierarchies; Protein families: genetic information processing; Ribosome biogenesis	PF00583.28, PF13673.10, PF13508.10, PF08445.13	Acetyltransf_1, Acetyltransf_10, Acetyltransf_7, FR47	Ribosomal-protein-S18p-alanine acetyltransferase (EC 2.3.1.-)	Bacterial RNA-metabolizing Zn-dependent hydrolases; <br>Ribosome biogenesis bacterial	0
TECD_00686	c_000000000016	CDS	20080	20805	726	-	k_Bacteria	NA	NA	NA	hypothetical protein	COG1214	Inactive homolog of metal-dependent proteases, putative molecular chaperone	Posttranslational modification, protein turnover, chaperones	K14742	tsaB	tRNA threonylcarbamoyladenosine biosynthesis protein TsaB	Brite Hierarchies; Protein families: genetic information processing; Transfer RNA biogenesis	PF00814.28	TsaD	TsaB protein, required for threonylcarbamoyladenosine (t(6)A) formation in tRNA	Bacterial RNA-metabolizing Zn-dependent hydrolases; <br>Ribosome biogenesis bacterial; <br>YgjD and YeaZ; <br>YjeE	579.753
TECD_00687	c_000000000016	CDS	20856	21410	555	-	k_Bacteria;p_Proteobacteria;c_Alphaproteobacteria;o_Rhizobiales	nfuA	NA	NA	Fe/S biogenesis protein NfuA	COG0694	Thioredoxin-like proteins and domains	Posttranslational modification, protein turnover, chaperones	K22074	NFU1, HIRIP5	NFU1 iron-sulfur cluster scaffold homolog, mitochondrial	Brite Hierarchies; Protein families: genetic information processing; Mitochondrial biogenesis	PF08712.14, PF01106.20	Nfu_N, NifU	Nitrogen-fixing NifU domain protein	- none -	413.662
TECD_00688	c_000000000016	CDS	21812	22105	294	+	k_Bacteria;p_Proteobacteria;c_Alphaproteobacteria;o_Rhizobiales;f_Hyphomicrobiaceae;g_Filomicrobium	NA	NA	NA	hypothetical protein	COG5568	Uncharacterized small protein	Function unknown	NA	NA	NA	NA	PF06620.14	DUF1150	hypothetical protein	- none -	260.297
TECD_00689	c_000000000016	CDS	23245	24465	1221	+	k_Bacteria;p_Proteobacteria;c_Alphaproteobacteria;o_Rhizobiales	NA	NA	NA	hypothetical protein	ENOG410Y9E4	NA	Function unknown	NA	NA	NA	NA	NA	NA	hypothetical protein	- none -	15010.9
TECD_00690	c_000000000016	CDS	24853	25230	378	+	k_Bacteria;p_Proteobacteria	NA	NA	NA	hypothetical protein	COG1539	Dihydroneopterin aldolase	Coenzyme metabolism	K01633	folB	7,8-dihydroneopterin aldolase/epimerase/oxygenase [EC:4.1.2.25 5.1.99.8 1.13.11.81]	Metabolism; Metabolism of cofactors and vitamins; Folate biosynthesis	PF02152.21	FolB	Dihydroneopterin aldolase (EC 4.1.2.25)	Folate Biosynthesis; <br>Folate biosynthesis cluster	0
TECD_00691	c_000000000016	CDS	25223	25831	609	-	k_Bacteria;p_Proteobacteria	NA	NA	NA	hypothetical protein	COG1999	Uncharacterized protein SCO1/SenC/PrrC, involved in biogenesis of respiratory and photosynthetic systems	Energy production and conversion	K07152	SCO1_2	protein SCO1/2	Brite Hierarchies; Protein families: genetic information processing; Mitochondrial biogenesis	PF00578.24, PF02630.17, PF13905.9	AhpC-TSA, SCO1-SenC, Thioredoxin_8	Cytochrome oxidase biogenesis protein Sco1/SenC/PrrC, putative copper metallochaperone	Biogenesis of cytochrome c oxidases	125.661
TECD_00692	c_000000000016	CDS	26007	26759	753	-	k_Bacteria	NA	NA	NA	hypothetical protein	COG0748	Putative heme iron utilization protein	Inorganic ion transport and metabolism	K07226	hugZ, hutZ	heme iron utilization protein	Not Included in Pathway or Brite; Unclassified: signaling and cellular processes; Others	PF13883.9	Pyrid_oxidase_2	Putative heme iron utilization protein	- none -	0
TECD_00693	c_000000000016	CDS	27008	28768	1761	+	k_Bacteria;p_Proteobacteria	bepA_2	3.4.-.-	NA	Beta-barrel assembly-enhancing protease	COG0457	FOG: TPR repeat	General function prediction only	NA	NA	NA	NA	PF12895.10, PF00515.31, PF13374.9, PF13414.9, PF13424.9, PF13428.9, PF13429.9, PF13432.9, PF13431.9, PF14559.9, PF07719.20, PF13174.9, PF13176.9, PF13181.9, PF13371.9	ANAPC3, TPR_1, TPR_10, TPR_11, TPR_12, TPR_14, TPR_15, TPR_16, TPR_17, TPR_19, TPR_2, TPR_6, TPR_7, TPR_8, TPR_9	FIG140336: TPR domain protein	- none -	65.1852
TECD_00694	c_000000000016	CDS	28899	29825	927	+	k_Bacteria	ispE	2.7.1.148	COG1947	4-diphosphocytidyl-2-C-methyl-D-erythritol kinase	COG1947	4-diphosphocytidyl-2C-methyl-D-erythritol 2-phosphate synthase	Lipid metabolism	K00919	ispE	4-diphosphocytidyl-2-C-methyl-D-erythritol kinase [EC:2.7.1.148]	Metabolism; Metabolism of terpenoids and polyketides; Terpenoid backbone biosynthesis	PF08544.16, PF00288.29	GHMP_kinases_C, GHMP_kinases_N	4-diphosphocytidyl-2-C-methyl-D-erythritol kinase (EC 2.7.1.148)	A Gammaproteobacteria Cluster Relating to Translation; <br>Isoprenoid Biosynthesis; <br>Nonmevalonate Branch of Isoprenoid Biosynthesis	0
TECD_00695	c_000000000016	CDS	30319	31521	1203	-	k_Bacteria;p_Proteobacteria;c_Alphaproteobacteria;o_Rhizobiales;f_Hyphomicrobiaceae	carA	6.3.5.5	COG0505	Carbamoyl-phosphate synthase small chain	COG0505	Carbamoylphosphate synthase small subunit	Nucleotide transport and metabolism|Amino acid transport and metabolism	K01956	carA, CPA1	carbamoyl-phosphate synthase small subunit [EC:6.3.5.5]	Metabolism; Nucleotide metabolism; Pyrimidine metabolism | Metabolism; Amino acid metabolism; Alanine, aspartate and glutamate metabolism	PF00988.25, PF00117.31, PF07722.16	CPSase_sm_chain, GATase, Peptidase_C26	Carbamoyl-phosphate synthase small chain (EC 6.3.5.5)	De Novo Pyrimidine Synthesis; <br>Macromolecular synthesis operon	254.455
TECD_00696	c_000000000016	CDS	31725	32195	471	+	k_Bacteria;p_Proteobacteria;c_Alphaproteobacteria	yqeY	NA	COG1610	putative protein YqeY	COG1610	Uncharacterized conserved protein	Function unknown	K09117	K09117	uncharacterized protein	Not Included in Pathway or Brite; Poorly characterized; Function unknown	PF09424.13	YqeY	Transamidase GatB domain protein	Macromolecular synthesis operon	406.196
TECD_00697	c_000000000016	CDS	32514	33218	705	-	k_Bacteria;p_Proteobacteria;c_Alphaproteobacteria;o_Rhizobiales;f_Hyphomicrobiaceae	NA	NA	NA	hypothetical protein	COG5342	Invasion protein B, involved in pathogenesis	General function prediction only	NA	NA	NA	NA	PF06776.15	IalB	bll4589; hypothetical protein	- none -	379.923
TECD_00698	c_000000000016	CDS	35106	35846	741	+	k_Bacteria;p_Proteobacteria	NA	NA	NA	hypothetical protein	COG5387	Chaperone required for the assembly of the mitochondrial F1-ATPase	Posttranslational modification, protein turnover, chaperones	K07556	ATPeAF2, ATPAF2, ATP12	ATP synthase mitochondrial F1 complex assembly factor 2	Brite Hierarchies; Protein families: genetic information processing; Mitochondrial biogenesis	PF07542.14	ATP12	Chaperone required for the assembly of the mitochondrial F1-ATPase	- none -	258.19
TECD_00699	c_000000000016	CDS	36934	38733	1800	+	k_Bacteria;p_Proteobacteria;c_Alphaproteobacteria	lepA	3.6.5.-	COG0481	Elongation factor 4	COG0481	Membrane GTPase LepA	Cell envelope biogenesis, outer membrane	K03596	lepA	GTP-binding protein LepA	Human Diseases; Infectious diseases: Bacterial; Legionellosis	PF00679.27, PF14492.9, PF00009.30, PF03144.28, PF06421.15, PF01926.26	EFG_C, EFG_III, GTP_EFTU, GTP_EFTU_D2, LepA_C, MMR_HSR1	Translation elongation factor LepA	Heat shock dnaK gene cluster extended; <br>Translation elongation factors bacterial; <br>Universal GTPases	255.091
TECD_00700	c_000000000016	CDS	40372	41664	1293	-	k_Bacteria;p_Proteobacteria;c_Alphaproteobacteria;o_Rhizobiales;f_Hyphomicrobiaceae	murA	2.5.1.7	COG0766	UDP-N-acetylglucosamine 1-carboxyvinyltransferase	COG0766	UDP-N-acetylglucosamine enolpyruvyl transferase	Cell envelope biogenesis, outer membrane	K00790	murA	UDP-N-acetylglucosamine 1-carboxyvinyltransferase [EC:2.5.1.7]	Metabolism; Carbohydrate metabolism; Amino sugar and nucleotide sugar metabolism | Metabolism; Glycan biosynthesis and metabolism; Peptidoglycan biosynthesis | Brite Hierarchies; Protein families: metabolism; Peptidoglycan biosynthesis and degradation proteins	PF00275.23	EPSP_synthase	UDP-N-acetylglucosamine 1-carboxyvinyltransferase (EC 2.5.1.7)	Peptidoglycan Biosynthesis; <br>UDP-N-acetylmuramate from Fructose-6-phosphate Biosynthesis	384.709
TECD_00701	c_000000000016	tRNA	42413	42487	75	+	not defined	NA	NA	NA	tRNA-Thr(ggt)	NA	NA	NA	NA	NA	NA	NA	NA	NA	#N/A	#N/A	#N/A
TECD_00702	c_000000000016	CDS	43185	44126	942	+	k_Bacteria;p_Proteobacteria;c_Alphaproteobacteria	xerC	NA	COG4974	Tyrosine recombinase XerC	COG0582	Integrase	DNA replication, recombination and repair	K03733	xerC	integrase/recombinase XerC	Brite Hierarchies; Protein families: genetic information processing; Chromosome and associated proteins	PF00589.25, PF02899.20, PF13495.9	Phage_integrase, Phage_int_SAM_1, Phage_int_SAM_4	Tyrosine recombinase XerC	- none -	487.436
TECD_00703	c_000000000016	tmRNA	44210	44553	344	-	not defined	ssrA	NA	NA	transfer-messenger RNA, SsrA	NA	NA	NA	NA	NA	NA	NA	NA	NA	#N/A	#N/A	#N/A
TECD_00704	c_000000000016	CDS	44757	45164	408	+	k_Bacteria;p_Proteobacteria;c_Alphaproteobacteria;o_Rhizobiales;f_Hyphomicrobiaceae	rbfA	NA	NA	Ribosome-binding factor A	COG0858	Ribosome-binding factor A	Translation, ribosomal structure and biogenesis	K02834	rbfA	ribosome-binding factor A	Brite Hierarchies; Protein families: genetic information processing; Ribosome biogenesis	PF02033.21	RBFA	Ribosome-binding factor A	CBSS-138119.3.peg.2719; <br>NusA-TFII Cluster; <br>Translation initiation factors bacterial	0
TECD_00705	c_000000000016	CDS	45242	46177	936	+	k_Bacteria;p_Proteobacteria;c_Alphaproteobacteria	truB	5.4.99.25	COG0130	tRNA pseudouridine synthase B	COG0130	Pseudouridine synthase	Translation, ribosomal structure and biogenesis	K03177	truB, PUS4, TRUB1	tRNA pseudouridine55 synthase [EC:5.4.99.25]	Brite Hierarchies; Protein families: genetic information processing; Transfer RNA biogenesis	PF16198.8, PF01509.21	TruB_C_2, TruB_N	tRNA pseudouridine synthase B (EC 4.2.1.70)	CBSS-138119.3.peg.2719; <br>RNA pseudouridine syntheses; <br>Riboflavin, FMN and FAD metabolism in plants; <br>tRNA modification Bacteria; <br>tRNA processing	0
TECD_00706	c_000000000016	CDS	46335	47375	1041	-	k_Bacteria;p_Proteobacteria;c_Alphaproteobacteria;o_Rhizobiales	mreB	NA	NA	Cell shape-determining protein MreB	COG1077	Actin-like ATPase involved in cell morphogenesis	Cell division and chromosome partitioning	K03569	mreB	rod shape-determining protein MreB and related proteins	Brite Hierarchies; Protein families: genetic information processing; Chromosome and associated proteins | Brite Hierarchies; Protein families: signaling and cellular processes; Cytoskeleton proteins | Brite Hierarchies; Protein families: signaling and cellular processes; Prokaryotic defense system	PF00022.22, PF14450.9, PF06723.16, PF11104.11	Actin, FtsA, MreB_Mbl, PilM_2	Rod shape-determining protein MreB	Bacterial Cell Division; <br>Bacterial Cytoskeleton	73.5134
TECD_00707	c_000000000016	CDS	47618	49189	1572	-	k_Bacteria;p_Proteobacteria;c_Alphaproteobacteria;o_Rhizobiales	leuA	2.3.3.13	COG0119	2-isopropylmalate synthase	COG0119	Isopropylmalate/homocitrate/citramalate synthases	Amino acid transport and metabolism	K01649	leuA, IMS	2-isopropylmalate synthase [EC:2.3.3.13]	Metabolism; Carbohydrate metabolism; Pyruvate metabolism | Metabolism; Amino acid metabolism; Valine, leucine and isoleucine biosynthesis	PF00682.22, PF08502.13	HMGL-like, LeuA_dimer	2-isopropylmalate synthase (EC 2.3.3.13)	Branched-Chain Amino Acid Biosynthesis; <br>Leucine Biosynthesis	73.0223
TECD_00708	c_000000000016	CDS	49708	50727	1020	-	k_Bacteria;p_Proteobacteria;c_Alphaproteobacteria;o_Rhizobiales	ilvC	1.1.1.86	COG0059	Ketol-acid reductoisomerase (NADP(+))	COG0059	Ketol-acid reductoisomerase	Coenzyme metabolism|Amino acid transport and metabolism	K00053	ilvC	ketol-acid reductoisomerase [EC:1.1.1.86]	Metabolism; Amino acid metabolism; Valine, leucine and isoleucine biosynthesis | Metabolism; Metabolism of cofactors and vitamins; Pantothenate and CoA biosynthesis	PF02826.22, PF03807.20, PF01450.22, PF07991.15, PF03446.18	2-Hacid_dh_C, F420_oxidored, IlvC, IlvN, NAD_binding_2	Ketol-acid reductoisomerase (EC 1.1.1.86)	Branched-Chain Amino Acid Biosynthesis; <br>Coenzyme A Biosynthesis	412.648
TECD_00709	c_000000000016	CDS	51447	52763	1317	-	k_Bacteria;p_Proteobacteria;c_Alphaproteobacteria;o_Rhizobiales	btuD_1	7.6.2.8	NA	Vitamin B12 import ATP-binding protein BtuD	COG3842	ABC-type spermidine/putrescine transport systems, ATPase components	Amino acid transport and metabolism	K02010	afuC, fbpC	iron(III) transport system ATP-binding protein [EC:3.6.3.30]	Environmental Information Processing; Membrane transport; ABC transporters | Brite Hierarchies; Protein families: signaling and cellular processes; Transporters	PF13304.9, PF00005.30	AAA_21, ABC_tran	Sulfate and thiosulfate import ATP-binding protein CysA (EC 3.6.3.25)	Cysteine Biosynthesis; <br>Uptake of selenate and selenite	87.1611
TECD_00710	c_000000000016	CDS	53621	54676	1056	-	k_Bacteria;p_Proteobacteria;c_Alphaproteobacteria	futA1	NA	NA	Iron uptake protein A1	COG1840	ABC-type Fe3+ transport system, periplasmic component	Inorganic ion transport and metabolism	K02012	afuA, fbpA	iron(III) transport system substrate-binding protein	Environmental Information Processing; Membrane transport; ABC transporters | Brite Hierarchies; Protein families: signaling and cellular processes; Transporters	PF01547.28, PF13531.9, PF13343.9, PF13416.9	SBP_bac_1, SBP_bac_11, SBP_bac_6, SBP_bac_8	Ferric iron ABC transporter, iron-binding protein	- none -	652.222
TECD_00711	c_000000000016	CDS	55563	57176	1614	+	k_Bacteria;p_Proteobacteria	lysS	6.1.1.6	COG1384	Lysine--tRNA ligase	COG1384	Lysyl-tRNA synthetase (class I)	Translation, ribosomal structure and biogenesis	K04566	lysK	lysyl-tRNA synthetase, class I [EC:6.1.1.6]	Genetic Information Processing; Translation; Aminoacyl-tRNA biosynthesis | Brite Hierarchies; Protein families: metabolism; Amino acid related enzymes | Brite Hierarchies; Protein families: genetic information processing; Transfer RNA biogenesis	PF01921.21	tRNA-synt_1f	Lysyl-tRNA synthetase (class I) (EC 6.1.1.6)	tRNA aminoacylation, Lys	189.659
TECD_00712	c_000000000016	CDS	57572	62347	4776	+	k_Bacteria;p_Proteobacteria;c_Alphaproteobacteria;o_Rhizobiales;f_Hyphomicrobiaceae	gltB	1.4.7.1	NA	Ferredoxin-dependent glutamate synthase 1	COG0067;COG0069;COG0070	NA	NA	K00265	gltB	glutamate synthase (NADPH) large chain [EC:1.4.1.13]	Metabolism; Energy metabolism; Nitrogen metabolism | Metabolism; Amino acid metabolism; Alanine, aspartate and glutamate metabolism | Brite Hierarchies; Protein families: metabolism; Peptidases	PF00310.24, PF01645.20, PF04898.17, PF01493.22	GATase_2, Glu_synthase, Glu_syn_central, GXGXG	Glutamate synthase [NADPH] large chain (EC 1.4.1.13)	Ammonia assimilation; <br>Glutamine, Glutamate, Aspartate and Asparagine Biosynthesis	288.42
TECD_00713	c_000000000016	CDS	62463	63896	1434	+	k_Bacteria;p_Proteobacteria;c_Alphaproteobacteria;o_Rhizobiales	gltD	1.4.1.13	COG0493	Glutamate synthase [NADPH] small chain	COG0493	NADPH-dependent glutamate synthase beta chain and related oxidoreductases	General function prediction only|Amino acid transport and metabolism	K00266	gltD	glutamate synthase (NADPH) small chain [EC:1.4.1.13]	Metabolism; Energy metabolism; Nitrogen metabolism | Metabolism; Amino acid metabolism; Alanine, aspartate and glutamate metabolism	PF01262.24, PF01593.27, PF01266.27, PF00890.27, PF01494.22, PF12831.10, PF14691.9, PF01134.25, PF03486.17, PF13241.9, PF13450.9, PF13454.9, PF00070.30, PF07992.17, PF13738.9, PF01946.20	AlaDh_PNT_C, Amino_oxidase, DAO, FAD_binding_2, FAD_binding_3, FAD_oxidored, Fer4_20, GIDA, HI0933_like, NAD_binding_7, NAD_binding_8, NAD_binding_9, Pyr_redox, Pyr_redox_2, Pyr_redox_3, Thi4	Glutamate synthase [NADPH] small chain (EC 1.4.1.13)	Ammonia assimilation; <br>Glutamine, Glutamate, Aspartate and Asparagine Biosynthesis	613.714
TECD_00714	c_000000000016	CDS	64021	64602	582	-	k_Bacteria;p_Proteobacteria	NA	2.5.1.17	COG2096	Corrinoid adenosyltransferase	COG2096	Uncharacterized conserved protein	Function unknown	K00798	MMAB, pduO	cob(I)alamin adenosyltransferase [EC:2.5.1.17]	Metabolism; Metabolism of cofactors and vitamins; Porphyrin and chlorophyll metabolism	PF01923.21	Cob_adeno_trans	ATP:Cob(I)alamin adenosyltransferase (EC 2.5.1.17)	- none -	460.216
TECD_00715	c_000000000016	CDS	65006	66247	1242	+	k_Bacteria	envC	NA	COG4942	Murein hydrolase activator EnvC	COG4942	Membrane-bound metallopeptidase	Cell division and chromosome partitioning	NA	NA	NA	NA	PF01551.25	Peptidase_M23	Periplasmic septal ring factor with murein hydrolase activity EnvC/YibP	CBSS-224911.1.peg.435; <br>Glutaredoxins; <br>Phosphoglycerate mutase protein family	0
TECD_00716	c_000000000016	CDS	66247	67617	1371	+	k_Bacteria;p_Proteobacteria;c_Alphaproteobacteria	NA	NA	NA	hypothetical protein	COG0793	Periplasmic protease	Cell envelope biogenesis, outer membrane	K03797	prc, ctpA	carboxyl-terminal processing protease [EC:3.4.21.102]	Brite Hierarchies; Protein families: metabolism; Peptidases	PF00595.27, PF13180.9, PF17820.4, PF03572.21	PDZ, PDZ_2, PDZ_6, Peptidase_S41	Carboxyl-terminal protease (EC 3.4.21.102)	CBSS-224911.1.peg.435; <br>Phosphoglycerate mutase protein family	251.184
TECD_00717	c_000000000016	CDS	68296	69108	813	+	k_Bacteria;p_Proteobacteria;c_Alphaproteobacteria;o_Rhizobiales	NA	NA	NA	hypothetical protein	COG3820	Uncharacterized protein conserved in bacteria	Function unknown	K09987	K09987	uncharacterized protein	Not Included in Pathway or Brite; Poorly characterized; Function unknown	PF06242.14	TrcR	hypothetical protein	- none -	988.361
TECD_00718	c_000000000016	CDS	69974	71110	1137	+	k_Bacteria;p_Proteobacteria;c_Alphaproteobacteria;o_Rhizobiales	mnmA	2.8.1.13	NA	tRNA-specific 2-thiouridylase MnmA	COG0482	Predicted tRNA(5-methylaminomethyl-2-thiouridylate) methyltransferase, contains the PP-loop ATPase domain	Translation, ribosomal structure and biogenesis	K00566	mnmA, trmU	tRNA-uridine 2-sulfurtransferase [EC:2.8.1.13]	Genetic Information Processing; Folding, sorting and degradation; Sulfur relay system | Brite Hierarchies; Protein families: genetic information processing; Transfer RNA biogenesis	PF00733.24, PF02540.20, PF03054.19, PF20258.1, PF20259.1	Asn_synthase, NAD_synthase, tRNA_Me_trans, tRNA_Me_trans_C, tRNA_Me_trans_M	tRNA-specific 2-thiouridylase MnmA	RNA methylation	336.532
TECD_00719	c_000000000016	CDS	71110	71208	99	+	not defined	NA	NA	NA	hypothetical protein	NA	NA	NA	NA	NA	NA	NA	NA	NA	hypothetical protein	- none -	0
TECD_00720	c_000000000016	CDS	71253	72848	1596	-	k_Bacteria;p_Proteobacteria;c_Alphaproteobacteria	ywrD	2.3.2.2	COG0405	Glutathione hydrolase-like YwrD proenzyme	COG0405	Gamma-glutamyltransferase	Amino acid transport and metabolism	K00681	ggt	gamma-glutamyltranspeptidase / glutathione hydrolase [EC:2.3.2.2 3.4.19.13]	Metabolism; Metabolism of other amino acids; Taurine and hypotaurine metabolism | Metabolism; Metabolism of other amino acids; Cyanoamino acid metabolism | Metabolism; Metabolism of other amino acids; Glutathione metabolism | Brite Hierarchies; Protein families: metabolism; Peptidases	PF01019.24	G_glu_transpept	Gamma-glutamyltranspeptidase (EC 2.3.2.2)	Glutathione: Biosynthesis and gamma-glutamyl cycle	47.9495
TECD_00721	c_000000000016	CDS	72952	73524	573	-	k_Bacteria	msrA	1.8.4.11	COG0225	Peptide methionine sulfoxide reductase MsrA	COG0225	Peptide methionine sulfoxide reductase	Posttranslational modification, protein turnover, chaperones	K07304	msrA	peptide-methionine (S)-S-oxide reductase [EC:1.8.4.11]	Not Included in Pathway or Brite; Unclassified: metabolism; Enzymes with EC numbers	PF01625.24	PMSR	Peptide methionine sulfoxide reductase MsrA (EC 1.8.4.11)	Peptide methionine sulfoxide reductase	0
TECD_00722	c_000000000016	CDS	73747	74208	462	-	k_Bacteria;p_Proteobacteria;c_Alphaproteobacteria;o_Rhizobiales	queF	1.7.1.13	COG0780	NADPH-dependent 7-cyano-7-deazaguanine reductase	COG0780	Enzyme related to GTP cyclohydrolase I	General function prediction only	K09457	queF	7-cyano-7-deazaguanine reductase [EC:1.7.1.13]	Metabolism; Metabolism of cofactors and vitamins; Folate biosynthesis | Brite Hierarchies; Protein families: genetic information processing; Transfer RNA biogenesis	PF14489.9	QueF	NADPH dependent preQ0 reductase (EC 1.7.1.13)	- none -	82.8219
TECD_00723	c_000000000016	CDS	74290	74592	303	-	k_Bacteria;p_Proteobacteria;c_Alphaproteobacteria;o_Rhizobiales	NA	NA	NA	hypothetical protein	COG2919	Septum formation initiator	Cell division and chromosome partitioning	NA	NA	NA	NA	PF04977.18	DivIC	hypothetical protein	- none -	252.566
TECD_00724	c_000000000016	CDS	74718	76007	1290	-	k_Bacteria;p_Proteobacteria;c_Alphaproteobacteria;o_Rhizobiales	eno	4.2.1.11	NA	Enolase	COG0148	Enolase	Carbohydrate transport and metabolism	K01689	ENO, eno	enolase [EC:4.2.1.11]	Metabolism; Carbohydrate metabolism; Glycolysis / Gluconeogenesis | Metabolism; Energy metabolism; Methane metabolism | Genetic Information Processing; Folding, sorting and degradation; RNA degradation | Environmental Information Processing; Signal transduction; HIF-1 signaling pathway | Brite Hierarchies; Protein families: genetic information processing; Messenger RNA biogenesis | Brite Hierarch…	PF00113.25, PF03952.19	Enolase_C, Enolase_N	Enolase (EC 4.2.1.11)	Glycolysis and Gluconeogenesis	59.3236
TECD_00725	c_000000000016	CDS	77186	77557	372	+	k_Bacteria;p_Proteobacteria;c_Alphaproteobacteria;o_Rhizobiales	rpsL	NA	COG0048	30S ribosomal protein S12	COG0048	Ribosomal protein S12	Translation, ribosomal structure and biogenesis	K02950	RP-S12, MRPS12, rpsL	small subunit ribosomal protein S12	Genetic Information Processing; Translation; Ribosome | Brite Hierarchies; Protein families: genetic information processing; Ribosome	PF00164.28	Ribosom_S12_S23	SSU ribosomal protein S12p (S23e)	Mycobacterium virulence operon involved in protein synthesis (SSU ribosomal proteins); <br>Ribosome SSU bacterial	0
TECD_00726	c_000000000016	CDS	77661	78131	471	+	k_Bacteria;p_Proteobacteria;c_Alphaproteobacteria;o_Rhizobiales	rpsG	NA	COG0049	30S ribosomal protein S7	COG0049	Ribosomal protein S7	Translation, ribosomal structure and biogenesis	K02992	RP-S7, MRPS7, rpsG	small subunit ribosomal protein S7	Genetic Information Processing; Translation; Ribosome | Brite Hierarchies; Protein families: genetic information processing; Ribosome	PF00177.24	Ribosomal_S7	SSU ribosomal protein S7p (S5e)	Mycobacterium virulence operon involved in protein synthesis (SSU ribosomal proteins); <br>Ribosome SSU bacterial	812.393
TECD_00727	c_000000000016	CDS	78152	80242	2091	+	k_Bacteria;p_Proteobacteria;c_Alphaproteobacteria;o_Rhizobiales	fusA	NA	COG0480	Elongation factor G	COG0480	Translation elongation factors (GTPases)	Translation, ribosomal structure and biogenesis	K02355	fusA, GFM, EFG	elongation factor G	Brite Hierarchies; Protein families: genetic information processing; Translation factors | Brite Hierarchies; Protein families: genetic information processing; Mitochondrial biogenesis	PF00679.27, PF14492.9, PF03764.21, PF00009.30, PF03144.28, PF16658.8	EFG_C, EFG_III, EFG_IV, GTP_EFTU, GTP_EFTU_D2, RF3_C	Translation elongation factor G	Mycobacterium virulence operon involved in protein synthesis (SSU ribosomal proteins); <br>Translation elongation factor G family; <br>Translation elongation factors bacterial; <br>Universal GTPases	731.969
TECD_00728	c_000000000016	CDS	80320	81513	1194	+	k_Bacteria;p_Proteobacteria;c_Alphaproteobacteria;o_Rhizobiales	tufA	NA	COG0050	Elongation factor Tu	COG0050	GTPases - translation elongation factors	Translation, ribosomal structure and biogenesis	K02358	tuf, TUFM	elongation factor Tu	Brite Hierarchies; Protein families: genetic information processing; Translation factors | Brite Hierarchies; Protein families: genetic information processing; Mitochondrial biogenesis | Brite Hierarchies; Protein families: signaling and cellular processes; Exosome	PF00009.30, PF03144.28, PF03143.20, PF01926.26	GTP_EFTU, GTP_EFTU_D2, GTP_EFTU_D3, MMR_HSR1	Translation elongation factor Tu	Mycobacterium virulence operon involved in protein synthesis (SSU ribosomal proteins); <br>Translation elongation factors bacterial; <br>Universal GTPases	961.4
TECD_00729	c_000000000016	CDS	81591	81899	309	+	k_Bacteria;p_Proteobacteria;c_Alphaproteobacteria;o_Rhizobiales	rpsJ	NA	COG0051	30S ribosomal protein S10	COG0051	Ribosomal protein S10	Translation, ribosomal structure and biogenesis	K02946	RP-S10, MRPS10, rpsJ	small subunit ribosomal protein S10	Genetic Information Processing; Translation; Ribosome | Brite Hierarchies; Protein families: genetic information processing; Ribosome	PF00338.25	Ribosomal_S10	SSU ribosomal protein S10p (S20e)	Ribosome SSU bacterial	1485.97
TECD_00730	c_000000000016	CDS	81975	82712	738	+	k_Bacteria;p_Proteobacteria;c_Alphaproteobacteria	rplC	NA	COG0087	50S ribosomal protein L3	COG0087	Ribosomal protein L3	Translation, ribosomal structure and biogenesis	K02906	RP-L3, MRPL3, rplC	large subunit ribosomal protein L3	Genetic Information Processing; Translation; Ribosome | Brite Hierarchies; Protein families: genetic information processing; Ribosome	PF00297.25	Ribosomal_L3	LSU ribosomal protein L3p (L3e)	Ribosome LSU bacterial	466.631
TECD_00731	c_000000000016	CDS	82717	83439	723	+	k_Bacteria;p_Proteobacteria	rplD	NA	COG0088	50S ribosomal protein L4	COG0088	Ribosomal protein L4	Translation, ribosomal structure and biogenesis	K02926	RP-L4, MRPL4, rplD	large subunit ribosomal protein L4	Genetic Information Processing; Translation; Ribosome | Brite Hierarchies; Protein families: genetic information processing; Ribosome	PF00573.25	Ribosomal_L4	LSU ribosomal protein L4p (L1e)	Ribosome LSU bacterial	105.847
TECD_00732	c_000000000016	CDS	83439	83732	294	+	k_Bacteria;p_Proteobacteria;c_Alphaproteobacteria;o_Rhizobiales	rplW	NA	COG0089	50S ribosomal protein L23	COG0089	Ribosomal protein L23	Translation, ribosomal structure and biogenesis	K02892	RP-L23, MRPL23, rplW	large subunit ribosomal protein L23	Genetic Information Processing; Translation; Ribosome | Brite Hierarchies; Protein families: genetic information processing; Ribosome	PF00276.23	Ribosomal_L23	LSU ribosomal protein L23p (L23Ae)	Ribosome LSU bacterial	650.743
TECD_00733	c_000000000016	CDS	83745	84566	822	+	k_Bacteria;p_Proteobacteria;c_Alphaproteobacteria;o_Rhizobiales;f_Hyphomicrobiaceae	rplB	NA	COG0090	50S ribosomal protein L2	COG0090	Ribosomal protein L2	Translation, ribosomal structure and biogenesis	K02886	RP-L2, MRPL2, rplB	large subunit ribosomal protein L2	Genetic Information Processing; Translation; Ribosome | Brite Hierarchies; Protein families: genetic information processing; Ribosome	PF00181.26, PF03947.21	Ribosomal_L2, Ribosomal_L2_C	LSU ribosomal protein L2p (L8e)	Ribosome LSU bacterial	418.946
TECD_00734	c_000000000016	CDS	84631	84906	276	+	k_Bacteria;p_Proteobacteria;c_Alphaproteobacteria;o_Rhizobiales	rpsS	NA	COG0185	30S ribosomal protein S19	COG0185	Ribosomal protein S19	Translation, ribosomal structure and biogenesis	K02965	RP-S19, rpsS	small subunit ribosomal protein S19	Genetic Information Processing; Translation; Ribosome | Brite Hierarchies; Protein families: genetic information processing; Ribosome	PF00203.24	Ribosomal_S19	SSU ribosomal protein S19p (S15e)	Ribosome SSU bacterial	0
TECD_00735	c_000000000016	CDS	84920	85315	396	+	k_Bacteria;p_Proteobacteria;c_Alphaproteobacteria	rplV	NA	COG0091	50S ribosomal protein L22	COG0091	Ribosomal protein L22	Translation, ribosomal structure and biogenesis	K02890	RP-L22, MRPL22, rplV	large subunit ribosomal protein L22	Genetic Information Processing; Translation; Ribosome | Brite Hierarchies; Protein families: genetic information processing; Ribosome	PF00237.22	Ribosomal_L22	LSU ribosomal protein L22p (L17e)	Ribosome LSU bacterial	0
TECD_00736	c_000000000016	CDS	85327	86064	738	+	k_Bacteria;p_Proteobacteria;c_Alphaproteobacteria	rpsC	NA	COG0092	30S ribosomal protein S3	COG0092	Ribosomal protein S3	Translation, ribosomal structure and biogenesis	K02982	RP-S3, rpsC	small subunit ribosomal protein S3	Genetic Information Processing; Translation; Ribosome | Brite Hierarchies; Protein families: genetic information processing; Ribosome	PF07650.20, PF00189.23	KH_2, Ribosomal_S3_C	SSU ribosomal protein S3p (S3e)	Ribosome SSU bacterial	725.87
TECD_00737	c_000000000016	CDS	86083	86493	411	+	k_Bacteria;p_Proteobacteria;c_Alphaproteobacteria	rplP	NA	COG0197	50S ribosomal protein L16	COG0197	Ribosomal protein L16/L10E	Translation, ribosomal structure and biogenesis	K02878	RP-L16, MRPL16, rplP	large subunit ribosomal protein L16	Genetic Information Processing; Translation; Ribosome | Brite Hierarchies; Protein families: genetic information processing; Ribosome	PF00252.21	Ribosomal_L16	LSU ribosomal protein L16p (L10e)	Ribosome LSU bacterial	558.594
TECD_00738	c_000000000016	CDS	86512	86733	222	+	k_Bacteria;p_Proteobacteria;c_Alphaproteobacteria;o_Rhizobiales;f_Hyphomicrobiaceae	rpmC	NA	COG0255	50S ribosomal protein L29	COG0255	Ribosomal protein L29	Translation, ribosomal structure and biogenesis	K02904	RP-L29, rpmC	large subunit ribosomal protein L29	Genetic Information Processing; Translation; Ribosome | Brite Hierarchies; Protein families: genetic information processing; Ribosome	PF00831.26	Ribosomal_L29	LSU ribosomal protein L29p (L35e)	Ribosome LSU bacterial	0
TECD_00739	c_000000000016	CDS	86745	86978	234	+	k_Bacteria;p_Proteobacteria;c_Alphaproteobacteria;o_Rhizobiales	rpsQ	NA	COG0186	30S ribosomal protein S17	COG0186	Ribosomal protein S17	Translation, ribosomal structure and biogenesis	K02961	RP-S17, MRPS17, rpsQ	small subunit ribosomal protein S17	Genetic Information Processing; Translation; Ribosome | Brite Hierarchies; Protein families: genetic information processing; Ribosome	PF00366.23	Ribosomal_S17	SSU ribosomal protein S17p (S11e)	Ribosome SSU bacterial	327.04
TECD_00740	c_000000000016	CDS	87218	87586	369	+	k_Bacteria;p_Proteobacteria;c_Alphaproteobacteria	rplN	NA	COG0093	50S ribosomal protein L14	COG0093	Ribosomal protein L14	Translation, ribosomal structure and biogenesis	K02874	RP-L14, MRPL14, rplN	large subunit ribosomal protein L14	Genetic Information Processing; Translation; Ribosome | Brite Hierarchies; Protein families: genetic information processing; Ribosome	PF00238.22	Ribosomal_L14	LSU ribosomal protein L14p (L23e)	Ribosome LSU bacterial	1659.13
TECD_00741	c_000000000016	CDS	87588	87917	330	+	k_Bacteria;p_Proteobacteria;c_Alphaproteobacteria;o_Rhizobiales	rplX	NA	COG0198	50S ribosomal protein L24	COG0198	Ribosomal protein L24	Translation, ribosomal structure and biogenesis	K02895	RP-L24, MRPL24, rplX	large subunit ribosomal protein L24	Genetic Information Processing; Translation; Ribosome | Brite Hierarchies; Protein families: genetic information processing; Ribosome	PF00467.32, PF17136.7	KOW, ribosomal_L24	LSU ribosomal protein L24p (L26e)	Ribosome LSU bacterial	0
TECD_00742	c_000000000016	CDS	87921	88550	630	+	k_Bacteria;p_Proteobacteria;c_Alphaproteobacteria;o_Rhizobiales;f_Hyphomicrobiaceae	rplE	NA	COG0094	50S ribosomal protein L5	COG0094	Ribosomal protein L5	Translation, ribosomal structure and biogenesis	K02931	RP-L5, MRPL5, rplE	large subunit ribosomal protein L5	Genetic Information Processing; Translation; Ribosome | Brite Hierarchies; Protein families: genetic information processing; Ribosome	PF00281.22, PF00673.24	Ribosomal_L5, Ribosomal_L5_C	LSU ribosomal protein L5p (L11e)	Ribosome LSU bacterial	607.36
TECD_00743	c_000000000016	CDS	88606	88911	306	+	k_Bacteria;p_Proteobacteria;c_Alphaproteobacteria	rpsN	NA	COG0199	30S ribosomal protein S14	COG0199	Ribosomal protein S14	Translation, ribosomal structure and biogenesis	K02954	RP-S14, MRPS14, rpsN	small subunit ribosomal protein S14	Genetic Information Processing; Translation; Ribosome | Brite Hierarchies; Protein families: genetic information processing; Ribosome	PF00253.24	Ribosomal_S14	SSU ribosomal protein S14p (S29e) @ SSU ribosomal protein S14p (S29e), zinc-independent	Ribosome SSU bacterial; <br>Ribosome SSU bacterial	625.224
TECD_00744	c_000000000016	CDS	88930	89322	393	+	k_Bacteria;p_Proteobacteria;c_Alphaproteobacteria;o_Rhizobiales;f_Hyphomicrobiaceae	rpsH	NA	COG0096	30S ribosomal protein S8	COG0096	Ribosomal protein S8	Translation, ribosomal structure and biogenesis	K02994	RP-S8, rpsH	small subunit ribosomal protein S8	Genetic Information Processing; Translation; Ribosome | Brite Hierarchies; Protein families: genetic information processing; Ribosome	PF00410.22	Ribosomal_S8	SSU ribosomal protein S8p (S15Ae)	Ribosome SSU bacterial	2239.35
TECD_00745	c_000000000016	CDS	89370	89912	543	+	k_Bacteria;p_Proteobacteria;c_Alphaproteobacteria	rplF	NA	COG0097	50S ribosomal protein L6	COG0097	Ribosomal protein L6P/L9E	Translation, ribosomal structure and biogenesis	K02933	RP-L6, MRPL6, rplF	large subunit ribosomal protein L6	Genetic Information Processing; Translation; Ribosome | Brite Hierarchies; Protein families: genetic information processing; Ribosome	PF00347.26	Ribosomal_L6	LSU ribosomal protein L6p (L9e)	Ribosome LSU bacterial	916.074
TECD_00746	c_000000000016	CDS	89924	90283	360	+	k_Bacteria;p_Proteobacteria;c_Alphaproteobacteria	rplR	NA	COG0256	50S ribosomal protein L18	COG0256	Ribosomal protein L18	Translation, ribosomal structure and biogenesis	K02881	RP-L18, MRPL18, rplR	large subunit ribosomal protein L18	Genetic Information Processing; Translation; Ribosome | Brite Hierarchies; Protein families: genetic information processing; Ribosome	PF00861.25	Ribosomal_L18p	LSU ribosomal protein L18p (L5e)	Ribosome LSU bacterial	106.288
TECD_00747	c_000000000016	CDS	90299	90910	612	+	k_Bacteria;p_Proteobacteria;c_Alphaproteobacteria;o_Rhizobiales;f_Hyphomicrobiaceae	rpsE	NA	COG0098	30S ribosomal protein S5	COG0098	Ribosomal protein S5	Translation, ribosomal structure and biogenesis	K02988	RP-S5, MRPS5, rpsE	small subunit ribosomal protein S5	Genetic Information Processing; Translation; Ribosome | Brite Hierarchies; Protein families: genetic information processing; Ribosome	PF00333.23, PF03719.18	Ribosomal_S5, Ribosomal_S5_C	SSU ribosomal protein S5p (S2e)	Ribosome SSU bacterial	500.179
TECD_00748	c_000000000016	CDS	90955	91152	198	+	k_Bacteria;p_Proteobacteria;c_Alphaproteobacteria;o_Rhizobiales	rpmD	NA	COG1841	50S ribosomal protein L30	COG1841	Ribosomal protein L30/L7E	Translation, ribosomal structure and biogenesis	K02907	RP-L30, MRPL30, rpmD	large subunit ribosomal protein L30	Genetic Information Processing; Translation; Ribosome | Brite Hierarchies; Protein families: genetic information processing; Ribosome	PF00327.23	Ribosomal_L30	LSU ribosomal protein L30p (L7e)	Ribosome LSU bacterial	0
TECD_00749	c_000000000016	CDS	91173	91703	531	+	k_Bacteria;p_Proteobacteria;c_Alphaproteobacteria	rplO	NA	NA	50S ribosomal protein L15	COG0200	Ribosomal protein L15	Translation, ribosomal structure and biogenesis	K02876	RP-L15, MRPL15, rplO	large subunit ribosomal protein L15	Genetic Information Processing; Translation; Ribosome | Brite Hierarchies; Protein families: genetic information processing; Ribosome	PF00828.22	Ribosomal_L27A	LSU ribosomal protein L15p (L27Ae)	Ribosome LSU bacterial	0
TECD_00750	c_000000000016	CDS	91832	93208	1377	+	k_Bacteria;p_Proteobacteria;c_Alphaproteobacteria;o_Rhizobiales	secY	NA	COG0201	Protein translocase subunit SecY	COG0201	Preprotein translocase subunit SecY	NA	K03076	secY	preprotein translocase subunit SecY	Genetic Information Processing; Folding, sorting and degradation; Protein export | Environmental Information Processing; Membrane transport; Bacterial secretion system | Cellular Processes; Cellular community - prokaryotes; Quorum sensing | Brite Hierarchies; Protein families: signaling and cellular processes; Secretion system	PF00344.23	SecY	Preprotein translocase secY subunit (TC 3.A.5.1.1)	- none -	0
TECD_00751	c_000000000016	CDS	93205	93792	588	+	k_Bacteria;p_Proteobacteria;c_Alphaproteobacteria;o_Rhizobiales	adk	2.7.4.3	COG0563	Adenylate kinase	COG0563	Adenylate kinase and related kinases	Nucleotide transport and metabolism	K00939	adk, AK	adenylate kinase [EC:2.7.4.3]	Metabolism; Nucleotide metabolism; Purine metabolism | Metabolism; Metabolism of cofactors and vitamins; Thiamine metabolism | Brite Hierarchies; Protein families: signaling and cellular processes; Exosome	PF13207.9, PF13238.9, PF13671.9, PF00406.25	AAA_17, AAA_18, AAA_33, ADK	Adenylate kinase (EC 2.7.4.3)	Purine conversions	650.743
TECD_00752	c_000000000016	CDS	94062	94430	369	+	k_Bacteria;p_Proteobacteria;c_Alphaproteobacteria;o_Rhizobiales	rpsM	NA	COG0099	30S ribosomal protein S13	COG0099	Ribosomal protein S13	Translation, ribosomal structure and biogenesis	K02952	RP-S13, rpsM	small subunit ribosomal protein S13	Genetic Information Processing; Translation; Ribosome | Brite Hierarchies; Protein families: genetic information processing; Ribosome	PF00416.25	Ribosomal_S13	SSU ribosomal protein S13p (S18e)	Ribosome SSU bacterial	207.391
[truncated: 534 more rows]

## Sheet: manual_annotation
								Transcriptome_mapping
[truncated: 251 more rows]
