# Supplementary material for: Rhizobia–diatom symbiosis fixes missing nitrogen in the ocean
Source: Nature. 2024 May 9;630(8018):899–904. doi: 10.1038/s41586-024-07495-w (PMC11208148; doi:10.1038/s41586-024-07495-w)
Supplement: Supplementary file 4 — This file contains Supplementary Table 2, which lists Haslea spp. contigs identified in the metagenome assembly. [file 41586_2024_7495_MOESM4_ESM.xlsx]

## Sheet: haslea_contigs
Supplementary Table 2. Haslea spp. contigs identified in metagenome assembly
The table lists all contigs that were taxonomically assigned to the genus Haslea.
Contig ID	Taxonomy	GC (%)	Contig length (bp)	Number of genes encoded on contig	Sequence
megahit_183995	k_Eukaryota;n_Sar;n_Stramenopiles;n_Ochrophyta;p_Bacillariophyta;c_Bacillariophyceae;n_Bacillariophycidae;o_Naviculales;f_Naviculaceae;g_Haslea	29.78	1897	1	TGTATGCACCACTTATCCGTATAATTCTATAAATTCCATCTTTTTTAGTAAATCTCATTTTTGTTTAGTT GTAATTTAATAAATATTGTTAAAAATTATTTTCCCATGGAGCACCATCAAAACGGGTTTGAGCACGATTA TGTGCTTCAGAATATCCCGAACCATATTTTAATTCATGATGTCGCTCAGCACATTCATGTTTGATCCAAG TAATGTCATTTTGAGTGTGAGTTCCAGTTTCGAGACGCTTCCAAGCTAAGGCTTGTTGAATATCAGGATC AAATCTTCTATATTCTGGTGCATCTCCTAAAGAAACGTATAGATCGAGTTCGTGCGTCTGATAAAAAACG TGGTCTTTTACTTTTTTGATATTATCCGCCTTGAAACCTAGGTT…
megahit_267593	k_Eukaryota;n_Sar;n_Stramenopiles;n_Ochrophyta;p_Bacillariophyta;c_Bacillariophyceae;n_Bacillariophycidae;o_Naviculales;f_Naviculaceae;g_Haslea;s_Haslea silbo	29.42	1380	1	AAAAATAAATAACTTTTGCTGCGTAAATATCTTGTAATTGAATATTATCCTTGCTTATAAAATTATTTTC ATTGATTGAAACTTGAAATCGAGTTTAAATTATTTTAGCCTTTAGTAAATGGTTAAATTATTCCAATATC TCTTTTTTAACTTGAGCTTGAATAGAATGACTTCATTTTTTGTACTGATTTAGAAAACTTCGAATTAAAT AAGTTTTTTGAGAAGATGGTTCTTCAGTAAAAGATTGAATAATAGATAACTTAAGTTGCAAATAAATAGG GCTAGTATAAAAAAAGCAACTTGGTGGAAAATGAAAAGGATAATCATCTTTCATTAAAGGTTCTGCTACA GCAATTTTAATATGCCAAGGCCTATTCTTCGTTTGTTGAATAGT…
megahit_282248	k_Eukaryota;n_Sar;n_Stramenopiles;n_Ochrophyta;p_Bacillariophyta;c_Bacillariophyceae;n_Bacillariophycidae;o_Naviculales;f_Naviculaceae;g_Haslea	32.55	1361	2	TAGTTTCCATTCTGTATATTTACTACCAGATAGGTACAACCGATTATGAAATGTTACTAACAGCATCTTT TTCGGAGTTGGAGCAAAAGTTTATTTGGTTTGCATTCTTTCTTGCTTTGGCTTCAAAAGTACCAATGGTT CCAGTTCATTTATGGTTGCCAGAGGCTCATGTTGAAGCACCAACTGCAGGTTCTGTTATTTTAGCCGGAG TATTATTAAAATTAGGAACCTATGGTTTCATTCGATTTTCAATTCCGTTGTTTCCTTATGCATCTTTTTA TTTCACGCCGTTAGTTTATACTATGGCAGTTATCGGGGTGATCTACGCTTCTTTCACAGCTATTCGACAA AGTGATTTCAAAAGAATTATTGCTTACACGTCAATTGCTCACAT…
megahit_316302	k_Eukaryota;n_Sar;n_Stramenopiles;n_Ochrophyta;p_Bacillariophyta;c_Bacillariophyceae;n_Bacillariophycidae;o_Naviculales;f_Naviculaceae;g_Haslea;s_Haslea silbo	33.52	1098	2	TAAATCACTGCTGTTGAATTTCGTTTCAATGAATTCAAAATCCGAAAAATCACTTGCTCTTAGGTTCACG TTTAGAAAGTTACAGTTTCGAAAAGTACCCTTGTGGAAATTTGCTCTTGTTAAATTAGATCTTTCAATTT GACAATTTTCAAAAGTTGGATTCCAAAACTCACATTTTCGAAGTATTACATCTTTAAATCTACAGTTTTT GAACTCACAATTCACAAAAGTGCTCCCTGTGAAGTCGACTCTTTTAAAATCAACTTCAAAAAAAGTTAGT GTGCCTAATATAGAGCACTGTATAGATTCATCCAAAATCATTTCATTTAAAAAAGTTTGATCACCAAGCG TTAAAGTTTCCTCTTCCTCAAGATTTTCAATAATTCTTTCAAAT…
megahit_526450	k_Eukaryota;n_Sar;n_Stramenopiles;n_Ochrophyta;p_Bacillariophyta;c_Bacillariophyceae;n_Bacillariophycidae;o_Naviculales;f_Naviculaceae;g_Haslea;s_Haslea silbo	31.32	1111	2	TTTATTTAAAAATGCTTGCATAAGAAATAGTGTCTCAGTCCTATTTCGTATGTTTTCAAAATTATATAAA TGTACAACCTCTTCCATAAATACTGGACCTTGATCCATGCCAATAAACTTTCTTCTTTGATCGCCACTAT CTTTTCCCATATTGAATGCTACACTTTCATGACTTGGAAAACTCAATACATTAATCCCTTTGCTTAATAA GCCTCCAAAATCGATCATTCCTTTGTGATCAATAAAAATAGTTTCTTTCGAGTCAATGCGGTCAGCCACA AAATCAAGATCAACTTTTGGATTATCGGGACGGCGCAAATTATGAACTATACTTTTAGCTTCTAATTCCA GACCTTCTTTTGTTTCGAATATTGGTTTTTCATCAAATTTACTG…
megahit_962658	k_Eukaryota;n_Sar;n_Stramenopiles;n_Ochrophyta;p_Bacillariophyta;c_Bacillariophyceae;n_Bacillariophycidae;o_Naviculales;f_Naviculaceae;g_Haslea;s_Haslea silbo	37.07	2358	1	GTTTCTATACGTCTTCTTACGAATTAGCAGAAACCTGTGATTGCGATAGGTAGGCTCTCTCAAGCTTTCC CCCGCTTTAAACCGTACGTGCGGCTTTCACCGCATACGGCTTGAGCCATCCAATACAGATCCAGGATGAT ATTAGATTATAACACCATTCTTTCTCCATATCGCTCTCAAGTATTCGTTTTTACTTACAGTAACTTGTCT GTGACAGGTCTTATGAAGTAGGCGAAGATTTTTCAGTTTATCAGATCCACCTTGTTTCCTTGGTACAACA TGATGTACTTCTAAATCTTCCCCACTTAATAGTTTCCCATTACAAACTGGACAAATACCTTTTTGTTTCT TAAGAAGCTGTGATCTAACCCTACCTAATAGTATACTATGTCTT…
megahit_985848	k_Eukaryota;n_Sar;n_Stramenopiles;n_Ochrophyta;p_Bacillariophyta;c_Bacillariophyceae;n_Bacillariophycidae;o_Naviculales;f_Naviculaceae;g_Haslea;s_Haslea silbo	35.78	1009	1	TAGGTATCCCCATCATAGAAGATAGAGCAAAACAAGCTTTATGCTTACTAGCACTTGAACCAGAATGGGA AGCACGTTTTGAACCAAATTCTTATGGATTTCGGCCGGGGCGTAGCTTTCACGATGCAATAGAGTCTATT TTCATAAATTTGCGAAATATCTCCGGAGATAAAGGTTTTCATAAATATATTTTAGATGTCGACATAAGCA AATGTTTCGATAAAATCGATCATAATTACCTTTTAGCTAAATTGGAAACAATTCCAGAAATTGAAAATCA GGTAAAAGTATGGCTTAAAGCAGACATCTTTGGGGAATACCAAGCGAGTAAACCGGATCGCATCGCAAAC AGTAGTCAAGGAACACCGCAAGGATGCATAATTTCTCCTCTATT…
megahit_988729	k_Eukaryota;n_Sar;n_Stramenopiles;n_Ochrophyta;p_Bacillariophyta;c_Bacillariophyceae;n_Bacillariophycidae;o_Naviculales;f_Naviculaceae;g_Haslea;s_Haslea silbo	32.58	1289	2	GGAGGCCAAGATAACTGGTTTAGTAGTAAACCTAAAAATATGCCTCCGAAATTTTCGGTTTGGCTTAAAT CTTCCAGTTCATCCAAAGTAGGCTCACAGAAGGTTATAAATTCACCAGTTGATCTCAGAAATACTGCAAT TCGATTATGCTTTTCGTTATAAATATTAATCGATTCTACTTCTCGATCTGTACCACCTTGGTACGTTCCT TTTTCGAACCAGAGACTATTTGGATCATAAACGATTTCTTCCACCGCATTCATGAAGATGTCAACATTTT CTTCAGTCTTTAAAGTCGAAGTTGAACCATTTTTTTTGATAATAATGAGCCATATAATTTTAGTAATAAA AACGGAGGTACTATGCCTGTTAGTAACAAAGTTACTTGGTAAAT…
megahit_1084749	k_Eukaryota;n_Sar;n_Stramenopiles;n_Ochrophyta;p_Bacillariophyta;c_Bacillariophyceae;n_Bacillariophycidae;o_Naviculales;f_Naviculaceae;g_Haslea;n_unclassified Haslea;s_Haslea sp.	26.8	1071	2	CTTTTGAAAATGAAAGACGAAAAGAACGTCAACGGCAGGGGATAGCTGCTGCTAAAAAAGCTAGCAAATA TTTAGGGAGAAAAACTGTTATTACAAAAAAATTAATTGCACAAGTTCAAGATCTAAAAGAAAATAAGAAT TTATCGATTACGGAAATAGCTAAAATAACCGGTAAAGGTCGAAATACAATTTATAAAGTTTTAAAAGAAA AATTGAACTATATCCCCTATAACCGATTAGTTAAAAATAAACTAAAGGGTACGGACTAAAAAACATGCTC AAATCGGCCTTCTAAAGCGTCTATAATCAATTTTAATTCATTTCGTATATCAAATCATAGAGGATTAATA AATGAACCAAAATACCCTAAATTTTAATACTCAAAATTTAGTTG…
megahit_1102922	k_Eukaryota;n_Sar;n_Stramenopiles;n_Ochrophyta;p_Bacillariophyta;c_Bacillariophyceae;n_Bacillariophycidae;o_Naviculales;f_Naviculaceae;g_Haslea	32.09	3107	6	ATAATCAAATATTTTAATAACTAATAAAATGATAAATATTCGTCCAGACGAAATTAGTAGTATTATCCGT GAACAAATTGAAAAATATGATCAAGATGTTAAAGTAGATAACATTGGTACAGTATTACAAGTTGGTGATG GAATTGCTCGCGTTTATGGTCTTGATCAAGTAATGAGTGGTGAATTATTAGAATTTGAAGATAAAACAAT TGGTATTGCTTTAAACTTAGAGAACGATAATGTCGGTGTAGTGTTAATGGGCACAGGTCGTCAAATTCTA GAAGGTAGTACTGTTAAAGCAACCGGTAAAATTGCTCAAATTCCTGTAGGAGATAGTTATTTAGGTCGCG TTGTAAATCCACTAGGTTCCGCAATTGATGGTAAAGGTGAAATT…
megahit_1126342	k_Eukaryota;n_Sar;n_Stramenopiles;n_Ochrophyta;p_Bacillariophyta;c_Bacillariophyceae;n_Bacillariophycidae;o_Naviculales;f_Naviculaceae;g_Haslea;s_Haslea silbo	37.95	1046	1	TTGCAACACGCATTAGTTAAAAGCTTTGCAGCAAGGTGTCTAGCCGTTCGAAAAGTTACCTCAAATAAAG GGGGACACTCCCCCGGAATTGATGGAAAAACCTACAATACTGATATTAAAAAGTTTGAAGTTGTAAAAGC TTTATATGACTTATCAGAATACAAGGCTAGTCCTGTTCGTCGTGTATACATCCCTCAACCGGAGGGTAAA AAACGCCCATTAGGCATTCCTACAATGATAGATAGAATCGTACAAACATTATATCTTTTCGCGTTGGACC CTATCGTGGAAGAACAGGCAGATACCAGGTCATATGGCTTTCGTAAGTTTCATGGAGTCCATGATTGTGT TACTTACTTGAAATTAGTTTGCGGTTCTTATACTGCAACTAGAC…
megahit_1167481	k_Eukaryota;n_Sar;n_Stramenopiles;n_Ochrophyta;p_Bacillariophyta;c_Bacillariophyceae;n_Bacillariophycidae;o_Naviculales;f_Naviculaceae;g_Haslea;n_unclassified Haslea;s_Haslea sp.	31.36	1011	2	ACTAATGAATCTGATAAAGACCTATTTATCCGTAACTTTCTCCCCCTTACTAATAACCATTCAGTAAAAA TATTATCAAAAATTAAATAGTTCCATAAATACTCGTAATAACATCTGATACAACTGTTTTCAAATTTTTC CAATTGGTTTGAAAAAAGAAAACTTTCCTGTTTTTTAATTTCAAGTTCAAATTCTAATCCATTTATTTTT TGATAAATTCGAAGATGCTTTGAACTTTGACGACTTCCAATCCGTAAGATATACCCACGCTTTCTATTTC CATAAGAAAAACTATAGGAGATATTTTTCTTTTTTTCTTGTATGTTTTTTACGCAATCCTGAAAAAAAGA TCTTACTAAATTTTCGTCATAATCATTCATCTTTTCAAGGTAAT…
megahit_1196543	k_Eukaryota;n_Sar;n_Stramenopiles;n_Ochrophyta;p_Bacillariophyta;c_Bacillariophyceae;n_Bacillariophycidae;o_Naviculales;f_Naviculaceae;g_Haslea	29.17	1210	2	ATAGAACCTATAAGAGTGTAGAAGAAAAAATAGTATGCAGCTAAAATTTTTCGTTCCCTTGACCCCCATA TACCAACGATTAAATACATCGGGATTAGAACACTTTCAAAGAAAATATAAAACAATAAAACATCTAGAAT AGCAAAAACACCAATTAAAAAAAACTCTAATAATAAAAATGCTATCAAATACTCTTTTAAAAATTTTTTA TCCATACTAACCCAACTAGCTAAAATACAAATTGGAATTAACAGTGTTGTAAGCAATAGGAAAAATAGCG AGATACCATCTATCCCTAATACAACGTAAAAGTTGGATAGCCAGTACAATTTTGCCGAAAATTGAAACTG AACTACATGTTCTTTAAAACTAACCCAAATTAACAAGAAACCAA…
megahit_1270999	k_Eukaryota;n_Sar;n_Stramenopiles;n_Ochrophyta;p_Bacillariophyta;c_Bacillariophyceae;n_Bacillariophycidae;o_Naviculales;f_Naviculaceae;g_Haslea	29.62	1384	2	CTTTATTTGCATTAAGAGATGGAATTGTTAAATTTGATTTCAATAACCAGAAACAGAAACGTATAAATAT TATTGTTTAAATAGTTTTAATATGTTAAAGAACCCATTCAATAATTCTTCTTTGAAATATCAAAGTTTGA TTAATCAAATTAATATTTTAGAGAATAATTTGAAAACCTTAAGTAATAGTGAATTAAGAGCTAAAAGCTT TAAGTTAAAACAACAATATGAAGATACTCAAAATTTAAATTCATTAATTGCAGAATCATTTGCGTTAACA AGAGAAGCAAGTCTTCGAACATTAGGTTTAAGACATTTTGATGTCCAACTAGTCGGTGGTATTGTATTAA ACAATAAAAAAATTGCTGAAATGAAAACCGGTGAAGGAAAAACA…
megahit_1318541	k_Eukaryota;n_Sar;n_Stramenopiles;n_Ochrophyta;p_Bacillariophyta;c_Bacillariophyceae;n_Bacillariophycidae;o_Naviculales;f_Naviculaceae;g_Haslea;s_Haslea silbo	34.45	1916	2	AGCAGGCATAGCATACATGTGGTGAGCCACAATAATACTAAGTGAACCCATCATTGCTAAGTTAATAGCT AGCTGAGCATGCCATGATGTTGTTAAAATTTCGTAAAGTCCTTTGTGACCTTCACCTGTTAATGGTCCTT TGTGTGCTTCTAAAATTTCTTTCATGCTGTGGCCAATACCCCAGTTTGTGCGGTACATGTGACCTGCAAA AATAAACAGAACTGCTAATGCTAAGTGGTGGTGTGCCGTATCACTTAACCATAAACTTCCTGTAATTGGG TTTAAACCACCTTTGAATGTTAGGAAATCAGAATATTCACTCCAGTTTAATGTAAAGAAAGGTACTAGAC CTTTTTTGAAACTTGGGTAAAGTTGACCCATTAAATCTTGGTTA…
megahit_1364719	k_Eukaryota;n_Sar;n_Stramenopiles;n_Ochrophyta;p_Bacillariophyta;c_Bacillariophyceae;n_Bacillariophycidae;o_Naviculales;f_Naviculaceae;g_Haslea	28.66	1235	2	ATTCTATCAGTTTCTTCTAGTTAATTTGAAACATGTTTTTGAAATGAAAAGATAAAAAATTTTGAATAAT CCGATTTAAATATGTCTTTAGGTGAAAAAAAGAAAAATAAATAATACTTTTACTAAAATTTAAAGTTTAT AAAATATTTTTTTTCTTTAAACAACACTTTAATTATACAAATGACATTAAAACTTTTAAAACCAACGACG CCGTCGCAACGACATTTAATTTTACTAAATAGAAAAAACTTACGCAAAAAACCACTTGTAAAAACAAAAG TAAACGGACAAAAAAACTCGTCTGGTCGAAATAATGTTGGAAAAATAACCGTCCGTCATAAAGGAAACGG TCACAAACAGAGGTATAGGTCAATTAATTTCTTTAGGAATTTTA…
megahit_1712975	k_Eukaryota;n_Sar;n_Stramenopiles;n_Ochrophyta;p_Bacillariophyta;c_Bacillariophyceae;n_Bacillariophycidae;o_Naviculales;f_Naviculaceae;g_Haslea	28.45	1153	1	GAAAATTAACTTTCACAAATCCTAACTTCCGCTCCAAAATTTGAATTTTATCTTTCCGTTGATCTAAAAA AAAAAAGAAGTTGAATAAAACATAATGCTTCTGGGTTTTTATCGAAGTTTTAATAAATATTTCTAGCTAA CTTAGGTTTTAAATAACTTAAGACTAATGAATCTGATAAAGACCTATTTATCCGTAACTTTCTCCCCCTC CTAATAACTATTCAGTAAAAATATTATCAGAAACTAAATAGTTCCATAAATCCTTGCTTTACTATTTTGT TAGATCCACAATTAGCGGCAGCTGAAAGATGGGTAATAACGTATATGACTCAATTAGAACAATATGTAGT GTTAAATAAGGTTTACCCAACAATAATAATAATCGATATGACTC…
