# Supplementary material for: Rhizobia–diatom symbiosis fixes missing nitrogen in the ocean
Source: Nature. 2024 May 9;630(8018):899–904. doi: 10.1038/s41586-024-07495-w (PMC11208148; doi:10.1038/s41586-024-07495-w)
Supplement: Supplementary file 5 — This file contains Supplementary Table 3, which lists the presence/absence of KEGG modules in the two ‘Ca. Tectiglobus’ (diatomicola and profundi) genomes and genomes of other Hyphomicrobiaceae. [file 41586_2024_7495_MOESM5_ESM.xlsx]

## Sheet: hyphomicrobiaceae-module_pa (2
Supplementary Table 3
This table contains a genome comparison of Ca. Tectiglobus diatomicola and Ca. Tectiglobus profundi and related Hyphomicrobiaceae based on KEGG modules.
1 = presence, 0 = absence
module	module_name	module_class	module_category	module_subcategory	Ca_Tectiglobus_diatomicola	Ca_Tectiglobus_profundi	GCA_001464755	GCA_001464855	GCA_001516065	GCA_002279935	GCA_002689605	GCA_002919265	GCA_002928515	GCA_002928735	GCA_002928955	GCA_003242645	GCA_003963125	GCA_003987725	GCA_003987855	GCA_008933705	GCA_009026145	GCA_013141015	GCA_013141255	GCA_016716675	GCA_016793445	GCA_016793635	GCA_017304275	GCA_017353825	GCA_017512425	GCA_017792465	GCA_018242215	GCA_018242295	GCA_018819265	GCA_018830445	GCA_019137195	GCA_019744875	GCA_019747815	GCA_019748215	GCA_019751875	GCA_019753045	GCA_020442165	GCA_020442185	GCA_020638055	GCA_020852195	GCA_021730785	GCA_021775735	GCA_021813195	GCA_021816505	GCA_022600345
M00001	Glycolysis (Embden-Meyerhof pathway), glucose => pyruvate	Pathway modules	Carbohydrate metabolism	Central carbohydrate metabolism	1	1	1	1	0	1	1	1	1	1	1	1	1	1	1	1	1	1	1	1	1	1	1	1	1	1	1	1	1	1	1	1	1	1	1	1	1	1	0	1	1	1	0	0	1
M00002	Glycolysis, core module involving three-carbon compounds	Pathway modules	Carbohydrate metabolism	Central carbohydrate metabolism	1	1	1	1	0	1	1	1	1	1	1	1	1	1	1	1	1	1	1	1	1	1	1	1	1	1	1	1	1	1	1	1	1	1	1	1	1	1	0	1	1	1	1	0	1
M00003	Gluconeogenesis, oxaloacetate => fructose-6P	Pathway modules	Carbohydrate metabolism	Central carbohydrate metabolism	1	1	1	1	1	1	1	1	1	1	1	1	1	1	1	1	1	1	1	1	1	1	1	1	1	1	1	1	1	1	1	1	1	1	1	1	1	1	0	1	1	1	1	1	1
M00004	Pentose phosphate pathway (Pentose phosphate cycle)	Pathway modules	Carbohydrate metabolism	Central carbohydrate metabolism	0	0	1	0	0	0	0	0	0	0	0	0	1	1	0	1	0	0	0	0	1	0	0	1	0	0	0	1	1	0	0	0	0	0	0	1	0	0	0	0	1	0	0	1	0
M00005	PRPP biosynthesis, ribose 5P => PRPP	Pathway modules	Carbohydrate metabolism	Central carbohydrate metabolism	1	1	1	1	1	1	1	1	1	1	1	1	1	1	1	1	1	1	1	1	1	1	1	1	1	1	1	1	1	1	1	1	1	1	1	1	1	1	1	1	1	1	1	1	1
M00006	Pentose phosphate pathway, oxidative phase, glucose 6P => ribulose 5P	Pathway modules	Carbohydrate metabolism	Central carbohydrate metabolism	0	0	0	0	0	0	0	0	0	0	0	0	0	1	0	0	0	0	0	0	0	0	0	1	0	0	0	1	0	0	0	0	0	0	0	1	0	0	0	0	0	0	0	0	0
M00007	Pentose phosphate pathway, non-oxidative phase, fructose 6P => ribose 5P	Pathway modules	Carbohydrate metabolism	Central carbohydrate metabolism	1	1	1	1	0	1	1	1	1	1	1	1	1	1	1	1	1	1	1	1	1	1	1	1	1	1	1	1	1	1	1	1	1	1	1	1	1	1	0	1	1	1	1	1	1
M00009	Citrate cycle (TCA cycle, Krebs cycle)	Pathway modules	Carbohydrate metabolism	Central carbohydrate metabolism	1	1	0	1	1	1	1	1	1	1	1	1	1	1	1	1	1	1	1	1	1	1	1	1	1	1	1	1	1	1	1	1	1	1	1	1	1	1	1	1	1	0	1	1	1
M00010	Citrate cycle, first carbon oxidation, oxaloacetate => 2-oxoglutarate	Pathway modules	Carbohydrate metabolism	Central carbohydrate metabolism	1	1	0	1	1	1	1	1	1	1	1	1	1	1	1	1	1	1	0	1	1	1	1	1	1	1	1	1	1	1	1	1	1	1	1	1	1	1	1	0	1	0	0	1	1
M00011	Citrate cycle, second carbon oxidation, 2-oxoglutarate => oxaloacetate	Pathway modules	Carbohydrate metabolism	Central carbohydrate metabolism	1	1	1	1	1	1	1	1	1	1	1	1	1	1	1	1	1	1	1	1	1	1	1	1	1	1	1	1	1	1	1	1	1	1	1	1	1	1	1	1	1	0	1	1	1
M00012	Glyoxylate cycle	Pathway modules	Carbohydrate metabolism	Other carbohydrate metabolism	0	0	0	1	0	0	1	0	0	0	1	0	1	1	0	1	0	0	0	0	0	0	0	1	0	1	0	0	0	0	0	1	1	0	0	0	0	0	0	0	1	0	0	0	0
M00015	Proline biosynthesis, glutamate => proline	Pathway modules	Amino acid metabolism	Arginine and proline metabolism	0	1	1	0	1	1	1	1	1	1	1	1	1	1	1	1	1	1	1	1	1	1	0	1	1	1	1	1	1	1	1	1	1	1	1	1	1	1	1	1	1	1	1	1	1
M00016	Lysine biosynthesis, succinyl-DAP pathway, aspartate => lysine	Pathway modules	Amino acid metabolism	Lysine metabolism	1	1	1	1	1	1	1	1	1	1	1	1	1	1	1	1	1	1	1	1	1	1	1	0	1	1	1	1	1	1	1	1	1	1	1	1	1	1	1	1	1	1	1	1	1
M00017	Methionine biosynthesis, aspartate => homoserine => methionine	Pathway modules	Amino acid metabolism	Cysteine and methionine metabolism	1	0	1	0	0	1	1	1	1	1	1	1	1	1	1	1	1	1	1	1	1	0	1	0	1	1	1	1	1	1	1	1	1	0	1	1	1	1	0	1	1	1	1	1	1
M00018	Threonine biosynthesis, aspartate => homoserine => threonine	Pathway modules	Amino acid metabolism	Serine and threonine metabolism	1	1	1	1	1	1	1	1	1	1	1	1	1	1	1	1	1	1	1	1	1	1	0	0	1	1	1	1	1	1	1	1	1	1	1	1	1	1	0	1	1	1	1	1	1
M00019	Valine/isoleucine biosynthesis, pyruvate => valine / 2-oxobutanoate => isoleucine	Pathway modules	Amino acid metabolism	Branched-chain amino acid metabolism	1	1	1	1	1	1	1	1	1	1	1	1	1	1	1	1	1	1	0	1	1	1	1	1	1	1	1	1	1	1	1	1	1	1	1	1	1	1	1	1	1	1	0	0	1
M00020	Serine biosynthesis, glycerate-3P => serine	Pathway modules	Amino acid metabolism	Serine and threonine metabolism	1	1	1	1	1	0	1	1	0	0	1	1	1	0	0	1	1	0	0	0	1	1	1	0	0	1	0	0	1	1	1	1	0	0	0	0	0	1	0	1	1	1	0	1	1
M00021	Cysteine biosynthesis, serine => cysteine	Pathway modules	Amino acid metabolism	Cysteine and methionine metabolism	1	0	1	0	1	1	1	0	1	1	1	1	1	1	1	1	1	1	1	1	1	1	1	1	1	1	1	1	1	1	1	1	0	0	1	1	1	1	1	1	1	1	1	1	1
M00022	Shikimate pathway, phosphoenolpyruvate + erythrose-4P => chorismate	Pathway modules	Amino acid metabolism	Aromatic amino acid metabolism	0	1	1	1	1	1	1	1	1	1	1	1	1	1	1	1	1	1	1	0	1	1	1	1	1	1	1	1	1	1	1	1	1	1	1	1	1	1	0	1	1	1	1	1	1
M00023	Tryptophan biosynthesis, chorismate => tryptophan	Pathway modules	Amino acid metabolism	Aromatic amino acid metabolism	1	1	1	1	1	1	1	1	1	1	1	1	1	1	1	1	1	1	1	1	1	0	1	0	1	1	1	1	1	1	1	1	1	1	1	1	1	1	1	1	1	1	1	1	1
M00026	Histidine biosynthesis, PRPP => histidine	Pathway modules	Amino acid metabolism	Histidine metabolism	0	1	1	1	1	1	0	1	1	1	1	1	1	1	1	1	1	1	1	1	1	1	1	0	1	1	1	1	1	1	1	1	1	1	1	1	1	1	1	1	1	1	1	1	1
M00028	Ornithine biosynthesis, glutamate => ornithine	Pathway modules	Amino acid metabolism	Arginine and proline metabolism	1	1	1	1	1	1	1	1	1	1	1	1	1	1	1	1	1	1	0	1	1	1	1	1	1	1	1	1	1	1	1	1	1	1	1	1	1	1	1	1	1	1	1	1	1
M00029	Urea cycle	Pathway modules	Amino acid metabolism	Arginine and proline metabolism	0	0	0	0	0	0	0	0	0	0	0	0	0	0	0	0	0	0	0	0	0	0	0	0	0	0	0	0	0	0	0	0	0	0	0	0	0	0	0	0	0	0	0	0	0
M00035	Methionine degradation	Pathway modules	Amino acid metabolism	Cysteine and methionine metabolism	0	0	0	0	0	0	0	0	0	0	1	1	0	0	0	1	0	0	0	0	0	0	0	0	0	0	1	1	1	1	1	1	1	0	0	1	1	1	0	0	1	0	1	0	0
M00036	Leucine degradation, leucine => acetoacetate + acetyl-CoA	Pathway modules	Amino acid metabolism	Branched-chain amino acid metabolism	0	0	1	1	0	0	1	1	0	0	0	1	0	0	0	1	0	0	0	0	0	0	0	0	0	0	0	0	0	0	1	0	1	0	0	0	0	0	0	0	1	0	1	0	0
M00044	Tyrosine degradation, tyrosine => homogentisate	Pathway modules	Amino acid metabolism	Aromatic amino acid metabolism	0	0	0	0	0	0	0	0	0	0	0	0	1	0	0	1	0	0	1	0	0	0	0	0	0	0	0	0	0	0	0	0	1	0	0	0	0	0	0	0	0	0	0	0	0
M00045	Histidine degradation, histidine => N-formiminoglutamate => glutamate	Pathway modules	Amino acid metabolism	Histidine metabolism	0	0	0	0	0	0	0	1	0	0	0	0	1	0	0	1	0	0	1	0	0	0	0	0	0	0	0	0	0	0	0	0	0	0	0	0	0	0	0	0	1	0	0	0	0
M00046	Pyrimidine degradation, uracil => beta-alanine, thymine => 3-aminoisobutanoate	Pathway modules	Nucleotide metabolism	Pyrimidine metabolism	0	0	0	0	0	0	0	0	0	0	0	0	0	0	0	0	0	0	0	0	0	0	0	0	0	0	0	0	0	0	0	0	0	0	0	0	0	0	0	0	0	0	0	0	0
M00048	De novo purine biosynthesis, PRPP + glutamine => IMP	Pathway modules	Nucleotide metabolism	Purine metabolism	0	1	1	1	1	1	1	1	1	1	1	1	1	1	0	1	1	1	1	1	1	1	1	1	1	1	1	1	1	1	1	1	1	1	1	1	1	1	1	1	1	1	1	1	1
M00049	Adenine ribonucleotide biosynthesis, IMP => ADP,ATP	Pathway modules	Nucleotide metabolism	Purine metabolism	0	1	1	1	1	1	1	1	1	1	1	1	0	1	1	1	1	1	1	1	1	1	1	1	1	1	1	1	1	1	1	1	1	1	1	1	1	1	1	1	1	1	1	1	1
M00050	Guanine ribonucleotide biosynthesis, IMP => GDP,GTP	Pathway modules	Nucleotide metabolism	Purine metabolism	0	1	1	1	1	1	0	1	1	1	1	1	0	1	1	1	1	1	1	1	1	1	1	1	1	1	1	1	1	1	1	1	1	1	1	1	1	1	1	1	1	1	1	1	1
M00051	De novo pyrimidine biosynthesis, glutamine (+ PRPP) => UMP	Pathway modules	Nucleotide metabolism	Pyrimidine metabolism	1	1	1	0	1	1	1	1	1	1	1	1	1	1	1	1	1	1	1	1	1	1	1	1	1	1	1	1	1	1	1	1	1	1	1	1	1	1	1	1	1	1	1	1	1
M00052	Pyrimidine ribonucleotide biosynthesis, UMP => UDP/UTP,CDP/CTP	Pathway modules	Nucleotide metabolism	Pyrimidine metabolism	1	1	0	1	1	1	1	1	1	1	1	1	0	1	1	1	1	1	0	1	1	1	1	1	1	1	1	1	1	1	1	1	1	1	1	1	1	1	0	1	1	1	0	1	1
M00053	Deoxyribonucleotide biosynthesis, ADP/GDP/CDP/UDP => dATP/dGTP/dCTP/dUTP	Pathway modules	Nucleotide metabolism	Purine metabolism	1	1	1	0	1	1	1	1	1	1	1	1	0	1	1	1	1	1	1	1	1	1	1	1	1	1	1	1	1	1	1	1	1	1	1	1	1	1	1	1	1	1	1	1	1
M00060	KDO2-lipid A biosynthesis, Raetz pathway, LpxL-LpxM type	Pathway modules	Glycan metabolism	Lipopolysaccharide metabolism	1	1	1	1	0	1	1	1	1	1	1	1	1	1	1	1	1	1	1	1	1	1	1	1	1	1	1	1	1	1	1	1	1	1	1	1	1	1	0	1	1	1	0	1	1
M00061	D-Glucuronate degradation, D-glucuronate => pyruvate + D-glyceraldehyde 3P	Pathway modules	Carbohydrate metabolism	Other carbohydrate metabolism	0	0	0	0	0	0	0	0	0	0	0	0	0	0	0	0	0	0	1	0	0	0	0	0	0	0	0	0	0	0	0	0	0	0	0	0	0	0	0	0	0	0	0	0	0
M00063	CMP-KDO biosynthesis	Pathway modules	Glycan metabolism	Lipopolysaccharide metabolism	0	1	1	1	1	1	1	1	1	1	1	1	1	1	1	1	1	1	1	1	1	1	1	1	1	1	1	1	1	1	1	1	1	1	1	1	1	1	1	1	1	1	1	0	1
M00064	ADP-L-glycero-D-manno-heptose biosynthesis	Pathway modules	Glycan metabolism	Lipopolysaccharide metabolism	0	0	0	0	0	0	0	0	0	0	0	0	0	0	0	0	0	0	0	0	0	0	0	0	0	0	0	0	0	0	0	0	1	0	0	0	0	0	0	0	0	0	0	0	0
M00082	Fatty acid biosynthesis, initiation	Pathway modules	Lipid metabolism	Fatty acid metabolism	1	1	1	1	1	1	1	1	1	1	1	1	1	1	1	1	1	1	1	1	1	0	1	1	1	1	1	1	1	1	1	1	1	1	1	1	1	1	1	1	1	1	0	1	1
M00083	Fatty acid biosynthesis, elongation	Pathway modules	Lipid metabolism	Fatty acid metabolism	1	1	1	1	1	1	1	1	1	1	1	1	1	1	1	1	1	1	1	1	1	1	1	1	1	1	1	1	1	1	1	1	1	1	1	1	1	1	1	1	1	1	1	1	1
M00086	beta-Oxidation, acyl-CoA synthesis	Pathway modules	Lipid metabolism	Fatty acid metabolism	0	0	1	1	1	1	1	1	1	1	1	1	1	1	1	1	1	1	1	1	1	1	0	1	1	1	1	1	1	1	1	0	1	1	1	1	1	1	1	1	1	1	1	0	1
M00087	beta-Oxidation	Pathway modules	Lipid metabolism	Fatty acid metabolism	0	0	0	0	0	0	0	0	0	0	0	0	0	0	0	1	0	0	1	0	0	0	0	1	0	0	0	0	1	0	0	0	1	0	0	0	0	0	0	1	1	0	1	0	0
M00088	Ketone body biosynthesis, acetyl-CoA => acetoacetate/3-hydroxybutyrate/acetone	Pathway modules	Lipid metabolism	Lipid metabolism	0	0	0	0	0	0	0	0	0	0	0	0	0	0	0	0	0	0	0	0	0	0	0	0	0	0	0	0	0	0	0	0	1	0	0	0	0	0	0	0	1	0	1	0	0
M00091	Phosphatidylcholine (PC) biosynthesis, PE => PC	Pathway modules	Lipid metabolism	Lipid metabolism	0	0	1	1	0	1	0	1	1	1	1	1	1	1	1	1	1	1	1	1	1	1	1	1	1	1	1	1	0	0	1	1	1	1	1	1	1	1	1	1	1	1	1	1	0
M00093	Phosphatidylethanolamine (PE) biosynthesis, PA => PS => PE	Pathway modules	Lipid metabolism	Lipid metabolism	0	0	0	1	0	1	0	1	1	1	1	1	1	1	1	0	1	1	1	1	1	1	0	1	1	0	1	1	0	0	1	1	1	1	1	1	1	0	1	1	1	1	1	1	0
M00096	C5 isoprenoid biosynthesis, non-mevalonate pathway	Pathway modules	Biosynthesis of terpenoids and polyketides	Terpenoid backbone biosynthesis	1	1	1	1	1	1	1	1	1	1	1	1	1	1	1	1	1	1	0	1	1	1	1	0	1	1	1	1	1	1	1	1	1	1	1	1	1	1	0	1	1	1	1	1	1
M00115	NAD biosynthesis, aspartate => quinolinate => NAD	Pathway modules	Metabolism of cofactors and vitamins	Cofactor and vitamin metabolism	0	0	0	0	1	1	1	1	1	1	1	1	0	1	1	1	1	1	0	0	1	1	1	0	1	1	1	1	1	1	1	1	0	1	1	1	1	1	1	1	0	1	0	1	1
M00118	Glutathione biosynthesis, glutamate => glutathione	Pathway modules	Amino acid metabolism	Other amino acid metabolism	1	1	1	1	1	1	0	1	1	1	1	1	1	1	1	1	1	1	1	1	1	1	1	1	1	1	1	1	1	1	1	1	1	0	1	1	1	1	0	1	1	1	1	1	1
M00119	Pantothenate biosynthesis, valine/L-aspartate => pantothenate	Pathway modules	Metabolism of cofactors and vitamins	Cofactor and vitamin metabolism	0	0	1	1	1	0	1	0	1	0	1	1	1	1	0	1	1	1	0	1	1	1	1	0	1	1	1	1	1	1	0	1	1	0	0	1	1	1	1	0	1	0	0	0	1
M00120	Coenzyme A biosynthesis, pantothenate => CoA	Pathway modules	Metabolism of cofactors and vitamins	Cofactor and vitamin metabolism	1	1	1	1	1	1	1	1	1	1	1	1	1	1	1	1	1	1	1	1	1	1	1	1	1	1	1	1	1	1	1	1	1	1	1	1	1	1	1	1	1	1	1	0	1
M00121	Heme biosynthesis, plants and bacteria, glutamate => heme	Pathway modules	Metabolism of cofactors and vitamins	Cofactor and vitamin metabolism	1	0	1	1	1	1	1	1	1	1	1	1	1	1	1	1	1	0	1	1	1	1	1	0	1	1	1	1	1	1	1	1	1	1	1	1	1	1	1	1	1	1	1	1	1
M00122	Cobalamin biosynthesis, cobyrinate a,c-diamide => cobalamin	Pathway modules	Metabolism of cofactors and vitamins	Cofactor and vitamin metabolism	0	1	0	0	0	0	1	0	1	0	0	0	0	1	1	0	1	1	0	0	0	0	0	0	0	1	1	1	0	0	1	1	0	1	1	1	0	0	0	1	0	0	0	1	0
M00123	Biotin biosynthesis, pimeloyl-ACP/CoA => biotin	Pathway modules	Metabolism of cofactors and vitamins	Cofactor and vitamin metabolism	0	0	0	0	1	1	0	0	1	1	1	0	0	1	1	1	1	1	0	1	1	0	1	0	1	1	1	1	1	1	1	1	0	1	1	1	1	1	1	1	0	1	1	1	1
M00125	Riboflavin biosynthesis, plants and bacteria, GTP => riboflavin/FMN/FAD	Pathway modules	Metabolism of cofactors and vitamins	Cofactor and vitamin metabolism	1	1	1	1	0	1	1	1	1	1	1	1	1	1	1	1	1	1	0	1	1	1	1	1	1	1	1	1	1	1	1	1	1	0	1	1	1	1	1	1	1	1	1	0	1
M00126	Tetrahydrofolate biosynthesis, GTP => THF	Pathway modules	Metabolism of cofactors and vitamins	Cofactor and vitamin metabolism	1	0	1	0	1	1	1	0	1	1	1	1	1	1	1	0	1	1	0	0	1	1	0	0	1	1	1	1	1	1	1	1	1	0	1	1	1	1	0	1	1	1	0	1	1
M00133	Polyamine biosynthesis, arginine => agmatine => putrescine => spermidine	Pathway modules	Amino acid metabolism	Polyamine biosynthesis	0	0	1	0	0	0	0	0	0	0	1	0	0	0	0	0	0	0	0	0	0	0	0	1	0	0	0	0	0	0	0	0	0	0	0	0	0	0	0	0	0	0	0	0	0
M00134	Polyamine biosynthesis, arginine => ornithine => putrescine	Pathway modules	Amino acid metabolism	Polyamine biosynthesis	0	0	0	0	0	0	0	0	0	0	0	0	0	0	0	0	0	0	0	0	0	0	0	0	0	0	0	0	0	0	0	0	0	0	0	0	0	0	0	0	0	0	0	0	0
M00140	C1-unit interconversion, prokaryotes	Pathway modules	Metabolism of cofactors and vitamins	Cofactor and vitamin metabolism	0	0	1	1	1	1	1	1	1	1	1	0	1	0	1	1	1	1	1	1	1	1	1	0	1	1	1	0	1	1	1	1	1	0	1	0	1	0	1	1	1	1	1	0	1
M00144	NADH:quinone oxidoreductase, prokaryotes	Pathway modules	Energy metabolism	ATP synthesis	1	1	1	1	0	1	1	1	1	1	1	1	1	1	1	1	1	1	0	1	1	1	1	1	1	1	1	1	1	1	1	1	1	1	1	1	1	0	1	1	1	1	1	1	1
M00149	Succinate dehydrogenase, prokaryotes	Pathway modules	Energy metabolism	ATP synthesis	1	1	1	1	1	1	1	1	1	1	1	1	1	1	1	1	1	1	1	1	1	1	1	1	1	1	1	1	1	1	1	1	1	0	1	1	1	1	1	1	1	0	1	0	1
M00150	Fumarate reductase, prokaryotes	Pathway modules	Energy metabolism	ATP synthesis	0	0	1	0	0	0	1	0	0	0	0	1	0	0	0	1	0	0	0	0	0	0	0	0	0	1	0	0	1	1	0	0	1	0	0	0	0	0	0	0	0	0	0	0	0
M00151	Cytochrome bc1 complex respiratory unit	Pathway modules	Energy metabolism	ATP synthesis	1	1	1	1	1	1	1	1	1	1	1	1	1	1	1	1	1	1	1	1	1	1	1	1	1	1	1	1	1	1	1	1	1	1	1	1	1	1	1	0	1	1	1	0	1
M00153	Cytochrome bd ubiquinol oxidase	Pathway modules	Energy metabolism	ATP synthesis	0	0	0	0	0	0	0	0	0	0	0	1	0	0	1	0	0	0	0	0	0	0	0	0	0	1	1	0	0	0	0	0	0	0	0	1	1	0	1	0	0	0	0	0	0
M00155	Cytochrome c oxidase, prokaryotes	Pathway modules	Energy metabolism	ATP synthesis	0	0	1	1	1	1	1	1	1	1	1	1	1	1	1	1	1	1	1	1	1	1	1	1	1	1	1	1	1	1	0	1	1	1	1	1	1	0	0	0	1	1	1	1	1
M00156	Cytochrome c oxidase, cbb3-type	Pathway modules	Energy metabolism	ATP synthesis	1	1	1	1	1	1	0	1	0	1	0	1	1	1	1	1	1	1	1	1	1	1	0	0	1	1	1	1	1	1	1	1	1	0	1	1	1	1	1	1	0	1	1	1	1
M00157	F-type ATPase, prokaryotes and chloroplasts	Pathway modules	Energy metabolism	ATP synthesis	1	1	1	0	1	1	1	1	1	1	1	1	1	1	1	1	1	1	1	1	1	1	1	1	1	1	1	1	1	1	1	1	1	0	1	1	1	0	1	1	1	1	1	0	1
M00165	Reductive pentose phosphate cycle (Calvin cycle)	Pathway modules	Energy metabolism	Carbon fixation	1	1	1	0	0	1	0	1	1	1	1	0	1	1	1	1	1	1	1	1	1	1	1	0	1	1	1	1	1	1	1	1	1	1	1	1	1	1	0	1	1	1	1	1	1
M00166	Reductive pentose phosphate cycle, ribulose-5P => glyceraldehyde-3P	Pathway modules	Energy metabolism	Carbon fixation	0	0	0	0	0	1	0	0	1	1	1	0	0	1	1	1	1	1	1	1	1	1	1	0	1	1	1	1	1	1	0	1	1	1	1	1	1	1	0	1	0	1	1	0	1
M00167	Reductive pentose phosphate cycle, glyceraldehyde-3P => ribulose-5P	Pathway modules	Energy metabolism	Carbon fixation	1	1	1	0	1	1	1	1	1	1	1	0	1	1	1	1	1	1	1	1	1	1	1	1	1	1	1	1	1	1	1	1	1	1	1	1	1	1	0	1	1	1	1	1	1
M00168	CAM (Crassulacean acid metabolism), dark	Pathway modules	Energy metabolism	Carbon fixation	0	0	0	1	1	1	0	0	1	1	1	0	0	1	1	0	1	1	0	1	1	1	1	0	1	1	1	1	1	1	1	1	0	0	1	1	1	1	1	1	0	0	1	1	1
M00169	CAM (Crassulacean acid metabolism), light	Pathway modules	Energy metabolism	Carbon fixation	0	0	1	1	1	1	1	1	0	1	1	1	1	1	1	1	1	1	1	0	1	1	1	1	0	1	1	1	1	1	1	1	1	0	1	1	1	1	1	1	1	1	0	1	1
M00172	C4-dicarboxylic acid cycle, NADP - malic enzyme type	Pathway modules	Energy metabolism	Carbon fixation	0	0	0	1	1	1	0	0	0	1	1	0	0	1	1	0	1	1	0	0	1	1	1	0	0	1	1	1	1	1	1	1	0	0	1	1	1	1	1	1	0	1	0	1	1
M00173	Reductive citrate cycle (Arnon-Buchanan cycle)	Pathway modules	Energy metabolism	Carbon fixation	0	0	0	1	0	0	1	0	0	0	0	0	0	0	0	0	0	0	0	0	0	0	0	0	0	0	0	0	0	0	1	0	0	0	0	0	1	0	0	0	0	0	0	0	0
M00175	Nitrogen fixation, nitrogen => ammonia	Pathway modules	Energy metabolism	Nitrogen metabolism	1	1	0	0	0	0	0	0	0	0	0	0	1	0	0	0	1	0	0	0	0	1	0	0	0	1	0	0	0	0	0	0	0	0	0	0	0	0	0	0	0	0	0	0	0
M00176	Assimilatory sulfate reduction, sulfate => H2S	Pathway modules	Energy metabolism	Sulfur metabolism	0	0	0	0	1	1	0	0	1	1	1	0	1	1	1	1	1	1	0	1	1	1	1	0	1	1	1	1	1	1	1	1	0	1	1	1	1	0	0	1	0	1	1	0	1
M00307	Pyruvate oxidation, pyruvate => acetyl-CoA	Pathway modules	Carbohydrate metabolism	Central carbohydrate metabolism	1	1	1	1	1	0	1	1	0	0	1	1	1	1	1	1	1	1	1	1	1	1	1	1	1	1	1	1	1	1	1	1	1	0	0	1	1	1	0	1	1	0	1	1	1
M00308	Semi-phosphorylative Entner-Doudoroff pathway, gluconate => glycerate-3P	Pathway modules	Carbohydrate metabolism	Central carbohydrate metabolism	0	0	1	0	0	0	1	1	0	0	0	1	0	0	0	0	0	0	1	0	0	0	0	0	0	0	0	0	0	0	0	0	0	0	0	0	0	0	0	0	1	0	0	0	0
M00346	Formaldehyde assimilation, serine pathway	Pathway modules	Energy metabolism	Methane metabolism	0	0	0	0	1	1	0	0	1	1	1	0	0	1	1	0	1	1	0	1	1	1	0	0	1	1	1	1	1	1	1	1	1	0	1	1	1	1	1	0	0	1	1	0	1
M00364	C10-C20 isoprenoid biosynthesis, bacteria	Pathway modules	Biosynthesis of terpenoids and polyketides	Terpenoid backbone biosynthesis	0	0	0	0	1	0	0	0	1	1	0	1	0	1	1	1	1	1	0	1	1	0	0	0	1	0	1	1	1	1	1	1	1	0	1	1	0	0	0	1	0	0	1	1	0
M00373	Ethylmalonyl pathway	Pathway modules	Carbohydrate metabolism	Other carbohydrate metabolism	0	0	1	1	1	1	0	1	1	1	1	1	1	1	1	1	1	1	0	1	1	1	0	1	1	1	1	1	1	1	1	1	1	0	1	1	1	0	1	0	1	1	0	0	1
M00378	F420 biosynthesis, archaea	Pathway modules	Energy metabolism	Methane metabolism	0	0	1	0	0	0	1	0	0	0	0	0	1	0	0	1	0	0	0	0	0	0	0	0	0	0	0	0	0	0	0	0	1	0	0	0	0	0	0	0	0	0	0	0	0
M00417	Cytochrome o ubiquinol oxidase	Pathway modules	Energy metabolism	ATP synthesis	0	0	0	0	0	0	0	1	0	0	0	1	0	1	1	0	0	0	0	0	0	0	1	1	0	0	1	1	0	0	0	0	0	0	0	1	0	0	0	1	0	0	1	0	0
M00432	Leucine biosynthesis, 2-oxoisovalerate => 2-oxoisocaproate	Pathway modules	Amino acid metabolism	Branched-chain amino acid metabolism	1	1	0	1	1	1	0	1	1	1	1	1	1	1	1	1	1	1	1	1	1	0	1	1	1	1	1	1	1	1	1	1	1	1	1	1	1	1	1	1	1	1	1	1	1
M00525	Lysine biosynthesis, acetyl-DAP pathway, aspartate => lysine	Pathway modules	Amino acid metabolism	Lysine metabolism	0	0	0	0	0	0	0	0	0	0	0	0	0	0	0	0	0	0	0	0	0	0	0	0	0	0	0	0	0	0	0	0	0	0	0	0	0	0	0	0	0	0	0	0	0
M00526	Lysine biosynthesis, DAP dehydrogenase pathway, aspartate => lysine	Pathway modules	Amino acid metabolism	Lysine metabolism	1	1	1	1	1	1	1	1	1	1	1	1	1	1	0	1	1	1	1	1	1	0	0	0	1	1	1	1	1	1	1	1	1	0	1	1	1	1	0	1	1	1	0	1	1
M00527	Lysine biosynthesis, DAP aminotransferase pathway, aspartate => lysine	Pathway modules	Amino acid metabolism	Lysine metabolism	1	1	1	1	1	1	1	1	1	1	1	1	1	1	0	1	1	1	0	1	1	0	0	0	1	1	1	1	1	1	1	1	1	0	1	1	1	1	0	1	1	1	0	1	1
M00529	Denitrification, nitrate => nitrogen	Pathway modules	Energy metabolism	Nitrogen metabolism	0	0	0	0	1	0	0	0	0	0	0	0	0	0	0	0	1	0	0	1	1	0	1	0	0	0	0	0	0	1	0	0	0	0	0	0	1	1	0	0	0	0	0	0	0
M00531	Assimilatory nitrate reduction, nitrate => ammonia	Pathway modules	Energy metabolism	Nitrogen metabolism	0	0	1	1	1	0	0	0	0	0	1	0	1	1	0	1	1	0	1	0	1	1	0	0	0	1	1	1	1	1	0	1	0	0	0	1	1	1	0	1	1	0	0	1	1
M00533	Homoprotocatechuate degradation, homoprotocatechuate => 2-oxohept-3-enedioate	Pathway modules	Amino acid metabolism	Aromatic amino acid metabolism	0	0	0	0	0	0	0	0	0	0	0	0	0	0	0	1	0	0	0	0	0	0	0	0	0	0	0	0	0	0	0	0	0	0	0	0	0	0	0	0	0	0	0	0	0
M00540	Benzoate degradation, cyclohexanecarboxylic acid =>pimeloyl-CoA	Pathway modules	Xenobiotics biodegradation	Aromatics degradation	0	0	0	0	0	0	0	0	0	0	0	0	0	0	0	0	0	0	0	0	0	0	0	0	0	0	0	0	0	0	0	0	0	0	0	0	0	0	0	0	1	0	0	0	0
M00541	Benzoyl-CoA degradation, benzoyl-CoA => 3-hydroxypimeloyl-CoA	Pathway modules	Xenobiotics biodegradation	Aromatics degradation	0	0	0	0	0	0	0	0	0	0	0	0	0	0	0	1	0	0	0	0	0	0	0	0	0	0	0	0	0	0	0	0	0	0	0	0	0	0	0	0	0	0	0	0	0
M00546	Purine degradation, xanthine => urea	Pathway modules	Nucleotide metabolism	Purine metabolism	0	0	0	0	0	0	0	0	0	0	0	0	1	0	0	0	0	0	0	0	0	0	0	0	0	0	0	0	0	0	0	0	0	0	0	0	0	0	0	0	0	0	0	0	0
M00549	Nucleotide sugar biosynthesis, glucose => UDP-glucose	Pathway modules	Carbohydrate metabolism	Other carbohydrate metabolism	0	0	1	1	1	0	1	1	1	1	1	0	1	1	1	1	1	0	0	1	1	1	1	1	1	1	1	1	1	1	1	1	1	1	1	1	1	1	1	1	1	1	0	0	1
M00551	Benzoate degradation, benzoate => catechol / methylbenzoate => methylcatechol	Pathway modules	Xenobiotics biodegradation	Aromatics degradation	0	0	0	0	0	0	0	0	0	0	0	0	0	0	0	0	0	0	0	0	0	0	0	0	0	0	0	0	0	0	0	0	0	0	0	0	0	0	0	0	1	0	0	0	0
M00552	D-galactonate degradation, De Ley-Doudoroff pathway, D-galactonate => glycerate-3P	Pathway modules	Carbohydrate metabolism	Other carbohydrate metabolism	0	0	0	0	0	0	1	1	0	0	0	0	0	0	0	0	0	0	1	0	0	0	0	0	0	0	0	0	0	0	0	0	0	0	0	0	0	0	0	0	0	0	0	0	0
M00555	Betaine biosynthesis, choline => betaine	Pathway modules	Amino acid metabolism	Serine and threonine metabolism	0	0	0	0	0	0	0	0	0	0	0	0	0	1	1	0	0	0	0	0	0	0	0	0	0	0	1	1	0	0	1	0	0	0	0	1	0	0	0	0	0	0	0	1	0
M00565	Trehalose biosynthesis, D-glucose 1P => trehalose	Pathway modules	Carbohydrate metabolism	Other carbohydrate metabolism	0	0	0	0	0	0	0	0	0	0	0	0	0	0	1	0	0	0	0	0	0	0	0	0	0	0	0	0	0	0	0	0	0	0	0	0	0	0	0	0	0	0	0	0	0
M00568	Catechol ortho-cleavage, catechol => 3-oxoadipate	Pathway modules	Xenobiotics biodegradation	Aromatics degradation	0	0	0	0	0	0	0	0	0	0	0	0	0	0	0	0	0	0	0	0	0	0	0	0	0	0	0	0	0	0	0	0	0	0	0	0	0	0	0	0	1	0	0	0	0
M00570	Isoleucine biosynthesis, threonine => 2-oxobutanoate => isoleucine	Pathway modules	Amino acid metabolism	Branched-chain amino acid metabolism	1	1	1	1	1	1	1	1	1	1	1	1	1	1	1	1	1	1	0	1	1	1	1	1	1	1	1	1	1	1	1	1	1	1	1	1	1	1	1	1	1	1	0	0	1
M00572	Pimeloyl-ACP biosynthesis, BioC-BioH pathway, malonyl-ACP => pimeloyl-ACP	Pathway modules	Metabolism of cofactors and vitamins	Cofactor and vitamin metabolism	0	0	0	0	0	0	1	0	0	0	0	1	0	0	0	1	1	0	0	0	0	0	0	0	0	0	0	0	1	0	0	0	0	0	0	0	0	0	0	0	0	0	0	1	0
M00575	Pertussis pathogenicity signature, T1SS	Signature modules	Gene set	Pathogenicity	0	0	0	0	0	0	0	0	0	0	0	0	0	0	0	0	0	0	0	0	0	0	0	0	0	1	0	0	0	0	0	0	0	0	0	0	0	0	0	0	0	0	0	0	1
M00577	Biotin biosynthesis, BioW pathway, pimelate => pimeloyl-CoA => biotin	Pathway modules	Metabolism of cofactors and vitamins	Cofactor and vitamin metabolism	0	0	0	0	1	1	0	0	1	1	1	0	0	1	1	1	1	1	0	1	1	0	0	0	1	1	1	1	1	1	1	1	0	1	1	1	1	1	1	1	0	1	1	1	1
M00579	Phosphate acetyltransferase-acetate kinase pathway, acetyl-CoA => acetate	Pathway modules	Energy metabolism	Carbon fixation	0	0	0	0	0	1	0	0	0	0	0	0	0	1	0	0	0	0	0	0	0	0	0	0	0	0	0	0	0	0	0	0	0	0	1	0	0	0	0	0	0	0	0	0	0
M00595	Thiosulfate oxidation by SOX complex, thiosulfate => sulfate	Pathway modules	Energy metabolism	Sulfur metabolism	0	0	1	1	1	0	0	1	0	0	1	1	1	0	0	1	0	0	1	0	0	1	1	1	0	1	1	0	1	1	0	0	1	0	0	0	1	1	1	0	1	0	1	0	1
M00596	Dissimilatory sulfate reduction, sulfate => H2S	Pathway modules	Energy metabolism	Sulfur metabolism	0	0	0	0	0	0	0	0	0	0	0	0	0	0	0	1	0	0	0	0	0	0	0	0	0	0	0	0	0	1	0	0	0	0	0	0	1	1	1	0	0	0	0	0	0
M00597	Anoxygenic photosystem II	Pathway modules	Energy metabolism	Photosynthesis	0	0	0	0	0	1	1	0	1	1	1	0	1	0	1	0	0	1	0	0	0	0	0	0	1	0	0	0	1	0	0	0	0	1	1	0	0	1	0	0	1	0	1	0	0
M00612	Anoxygenic photosynthesis in purple bacteria	Signature modules	Module set	Metabolic capacity	0	0	0	0	0	1	1	0	1	1	1	0	1	0	1	0	0	1	0	0	0	0	0	0	1	0	0	0	1	0	0	0	0	1	1	0	0	1	0	0	1	0	1	0	0
M00613	Anoxygenic photosynthesis in green nonsulfur bacteria	Signature modules	Module set	Metabolic capacity	0	0	0	0	0	1	1	0	1	1	1	0	1	0	0	0	0	1	0	0	0	0	0	0	1	0	0	0	1	0	0	0	0	0	1	0	0	1	0	0	1	0	0	0	0
M00615	Nitrate assimilation	Signature modules	Module set	Metabolic capacity	0	0	1	1	1	0	0	0	0	0	1	0	1	1	0	1	1	0	1	0	1	0	0	0	0	1	1	1	1	1	1	1	0	0	0	0	1	1	0	1	1	0	0	1	1
M00616	Sulfate-sulfur assimilation	Signature modules	Module set	Metabolic capacity	0	0	0	0	0	0	0	0	1	1	0	0	0	1	1	0	0	1	0	1	1	0	1	0	1	0	0	1	0	0	1	1	1	1	1	1	0	0	0	1	0	0	0	0	0
M00621	Glycine cleavage system	Pathway modules	Amino acid metabolism	Serine and threonine metabolism	1	1	1	1	1	1	1	1	0	1	0	1	1	1	0	1	1	1	0	1	1	1	0	1	1	1	0	0	1	1	1	1	1	0	0	0	1	1	1	1	1	0	0	1	1
M00622	Nicotinate degradation, nicotinate => fumarate	Pathway modules	Metabolism of cofactors and vitamins	Cofactor and vitamin metabolism	0	0	0	0	0	0	0	0	0	0	0	0	0	0	0	0	0	0	0	0	0	0	0	0	0	0	0	0	0	0	0	0	0	0	0	0	0	0	0	0	0	0	0	0	0
M00623	Phthalate degradation, phthalate => protocatechuate	Pathway modules	Xenobiotics biodegradation	Aromatics degradation	0	0	0	0	0	0	0	0	0	0	0	0	0	0	0	0	0	0	0	0	0	0	0	1	0	0	0	0	0	0	0	0	0	0	0	0	0	0	0	0	0	0	0	0	0
M00642	Multidrug resistance, efflux pump MexJK-OprM	Signature modules	Gene set	Drug resistance	0	0	0	0	0	0	0	0	0	0	0	0	1	1	0	0	0	0	0	0	0	0	0	1	0	0	0	0	0	0	0	0	0	0	0	0	0	0	0	0	0	0	0	0	0
M00649	Multidrug resistance, efflux pump AdeABC	Signature modules	Gene set	Drug resistance	0	0	0	0	0	0	0	0	0	0	0	0	0	0	0	0	0	0	0	0	0	0	0	0	0	0	0	0	0	0	0	0	0	0	0	0	0	0	0	0	0	0	0	0	0
M00698	Multidrug resistance, efflux pump BpeEF-OprC	Signature modules	Gene set	Drug resistance	0	0	0	0	0	0	0	0	0	0	0	0	0	0	0	0	0	0	0	0	0	0	0	0	0	0	0	0	0	0	0	0	0	0	0	1	0	0	0	0	0	0	0	0	0
M00741	Propanoyl-CoA metabolism, propanoyl-CoA => succinyl-CoA	Pathway modules	Carbohydrate metabolism	Other carbohydrate metabolism	0	0	1	1	1	1	1	0	1	1	1	1	1	1	1	1	1	1	0	1	1	1	1	1	1	1	1	1	1	1	1	1	1	0	1	1	1	0	1	0	1	1	1	1	1
M00793	dTDP-L-rhamnose biosynthesis	Pathway modules	Biosynthesis of terpenoids and polyketides	Polyketide sugar unit biosynthesis	0	0	1	1	1	1	1	0	0	1	0	1	1	1	1	1	1	1	0	1	1	1	1	1	1	0	1	1	0	1	1	0	1	1	1	1	1	1	1	0	1	1	1	0	1
M00844	Arginine biosynthesis, ornithine => arginine	Pathway modules	Amino acid metabolism	Arginine and proline metabolism	1	0	1	1	1	1	1	1	1	1	1	1	1	1	1	1	1	1	1	1	1	1	1	0	1	1	1	1	1	1	1	1	1	1	1	1	1	1	1	1	1	1	1	0	1
M00846	Siroheme biosynthesis, glutamyl-tRNA => siroheme	Pathway modules	Metabolism of cofactors and vitamins	Cofactor and vitamin metabolism	0	0	1	1	0	1	1	0	1	1	0	1	1	0	0	0	0	0	1	0	1	0	0	1	0	0	1	1	0	0	1	0	0	0	1	0	0	1	0	1	1	0	1	0	0
M00854	Glycogen biosynthesis, glucose-1P => glycogen/starch	Pathway modules	Carbohydrate metabolism	Other carbohydrate metabolism	0	0	0	0	0	0	0	0	0	0	0	0	0	0	0	0	0	0	0	0	0	1	0	0	0	0	0	0	0	0	0	0	0	0	0	0	1	0	1	0	0	0	0	0	0
M00855	Glycogen degradation, glycogen => glucose-6P	Pathway modules	Carbohydrate metabolism	Other carbohydrate metabolism	0	0	0	0	0	0	0	0	0	0	0	0	0	0	1	0	0	0	0	0	0	1	0	0	0	0	0	0	0	0	0	0	0	0	0	0	1	0	1	0	0	0	0	0	0
M00866	KDO2-lipid A biosynthesis, Raetz pathway, non-LpxL-LpxM type	Pathway modules	Glycan metabolism	Lipopolysaccharide metabolism	1	1	1	1	0	1	1	1	1	1	1	1	1	1	1	1	1	1	1	1	1	1	1	1	1	1	1	1	1	1	1	1	1	1	1	1	1	1	0	1	1	1	0	1	1
M00868	Heme biosynthesis, animals and fungi, glycine => heme	Pathway modules	Metabolism of cofactors and vitamins	Cofactor and vitamin metabolism	1	0	1	1	1	1	1	1	1	1	1	1	1	1	1	1	1	1	1	1	1	1	1	0	1	1	1	1	1	1	1	1	1	1	1	1	1	1	1	1	1	1	1	1	1
M00880	Molybdenum cofactor biosynthesis, GTP => molybdenum cofactor	Pathway modules	Metabolism of cofactors and vitamins	Cofactor and vitamin metabolism	1	0	1	1	1	1	1	1	1	1	1	1	1	1	1	1	1	1	1	1	1	1	1	1	1	1	1	1	1	1	1	1	1	1	1	1	1	1	1	1	1	1	1	1	1
M00881	Lipoic acid biosynthesis, plants and bacteria, octanoyl-ACP => dihydrolipoyl-E2/H	Pathway modules	Metabolism of cofactors and vitamins	Cofactor and vitamin metabolism	1	1	1	1	1	1	1	1	1	1	1	0	1	1	1	1	1	0	0	1	1	1	1	1	1	1	1	1	1	1	1	1	1	1	1	1	1	1	0	1	1	1	1	1	1
M00896	Thiamine biosynthesis, archaea, AIR (+ NAD+) => TMP/TPP	Pathway modules	Metabolism of cofactors and vitamins	Cofactor and vitamin metabolism	0	0	0	0	1	1	1	0	1	1	1	1	0	1	1	1	1	0	0	0	1	1	1	0	1	1	1	1	1	1	1	1	1	1	1	1	1	1	1	1	1	1	1	1	1
M00909	UDP-N-acetyl-D-glucosamine biosynthesis, prokaryotes, glucose => UDP-GlcNAc	Pathway modules	Carbohydrate metabolism	Other carbohydrate metabolism	1	1	1	1	1	1	1	1	1	1	1	1	1	1	1	1	1	1	1	1	1	1	1	1	1	1	1	1	1	1	1	1	1	1	1	1	1	1	0	1	1	1	1	1	1
M00913	Pantothenate biosynthesis, 2-oxoisovalerate/spermine => pantothenate	Pathway modules	Metabolism of cofactors and vitamins	Cofactor and vitamin metabolism	0	0	0	0	0	0	0	0	0	0	0	0	0	1	0	0	0	0	0	0	0	0	0	0	0	0	0	0	0	0	0	0	0	0	0	1	0	0	0	0	0	0	0	0	0
M00923	UDP-L-FucNAm biosynthesis	Pathway modules	Glycan metabolism	Lipopolysaccharide metabolism	0	0	0	0	0	0	0	0	0	0	1	0	0	0	0	0	0	0	0	0	0	0	0	0	0	0	0	0	0	0	0	0	0	0	0	0	0	0	0	0	0	0	0	0	0
M00924	Cobalamin biosynthesis, anaerobic, uroporphyrinogen III => sirohydrochlorin => cobyrinate a,c-diamide	Pathway modules	Metabolism of cofactors and vitamins	Cofactor and vitamin metabolism	1	1	0	0	0	0	1	0	0	0	0	0	0	1	0	0	0	0	0	0	0	0	0	0	0	0	1	1	0	0	1	1	0	0	1	1	0	0	0	1	0	0	0	0	0
M00925	Cobalamin biosynthesis, aerobic, uroporphyrinogen III => precorrin 2 => cobyrinate a,c-diamide	Pathway modules	Metabolism of cofactors and vitamins	Cofactor and vitamin metabolism	1	1	0	0	0	0	1	0	1	0	0	0	0	1	1	0	0	1	0	0	0	0	0	0	0	1	1	1	0	0	1	1	0	0	1	1	0	0	0	1	0	0	0	0	0
M00926	Heme biosynthesis, bacteria, glutamyl-tRNA => coproporphyrin III => heme	Pathway modules	Metabolism of cofactors and vitamins	Cofactor and vitamin metabolism	0	0	0	0	0	0	0	0	0	0	0	0	0	0	0	0	0	0	0	0	0	0	0	0	0	0	0	0	0	0	1	0	0	0	0	0	0	0	0	0	0	0	0	0	0
M00938	Pyrimidine deoxyribonucleotide biosynthesis, UDP => dTTP	Pathway modules	Nucleotide metabolism	Pyrimidine metabolism	1	1	1	0	0	1	1	1	1	1	1	1	0	1	1	0	1	1	0	1	1	1	0	1	1	1	1	1	1	1	1	1	1	1	1	1	1	1	1	1	1	1	1	1	1
M00939	Pyrimidine degradation, uracil => 3-hydroxypropanoate	Pathway modules	Nucleotide metabolism	Pyrimidine metabolism	0	0	0	0	0	0	0	0	0	0	0	0	0	0	0	0	0	0	0	0	0	0	0	0	0	0	0	0	0	0	0	0	1	0	0	0	0	0	0	0	0	0	0	0	0
M00948	Hydroxyproline degradation, trans-4-hydroxy-L-proline => 2-oxoglutarate	Pathway modules	Amino acid metabolism	Other amino acid metabolism	0	0	0	0	0	0	0	0	0	0	0	0	0	0	0	0	0	0	0	0	0	0	0	0	0	0	0	0	0	0	0	0	0	0	0	0	0	0	0	0	0	0	0	0	0
M00950	Biotin biosynthesis, BioU pathway, pimeloyl-ACP/CoA => biotin	Pathway modules	Metabolism of cofactors and vitamins	Cofactor and vitamin metabolism	0	0	0	0	1	1	0	0	1	1	1	0	0	1	1	1	1	1	0	1	1	0	0	0	1	1	1	1	1	1	1	1	0	1	1	1	1	1	1	1	0	1	1	1	1
M00957	Lysine degradation, bacteria, L-lysine => glutarate => succinate/acetyl-CoA	Pathway modules	Amino acid metabolism	Lysine metabolism	0	0	0	0	0	0	0	0	1	0	0	0	0	1	1	0	0	0	0	0	0	0	0	0	0	0	0	1	0	0	0	0	0	0	0	1	0	0	0	0	0	0	0	0	0
M00958	Adenine ribonucleotide degradation, AMP => Urate	Pathway modules	Nucleotide metabolism	Purine metabolism	1	1	1	1	0	1	1	1	1	1	1	1	1	1	1	1	1	1	1	1	1	1	1	1	1	1	1	1	1	1	1	1	1	1	1	1	1	1	1	1	1	1	1	1	0
M00959	Guanine ribonucleotide degradation, GMP => Urate	Pathway modules	Nucleotide metabolism	Purine metabolism	0	0	0	0	0	0	0	1	0	0	0	0	1	0	0	0	0	0	0	0	0	0	0	1	0	0	1	0	0	0	0	0	1	0	0	0	0	0	0	0	1	0	0	0	0
M00970	Proline degradation, proline => glutamate	Pathway modules	Amino acid metabolism	Arginine and proline metabolism	0	0	0	1	1	1	1	1	1	1	1	1	0	1	1	1	1	1	1	1	1	1	1	1	1	1	1	1	1	1	1	1	1	1	1	0	1	1	1	1	1	1	1	1	1
[truncated: 37 more columns]
