# Supplementary material for: Rhizobia–diatom symbiosis fixes missing nitrogen in the ocean
Source: Nature. 2024 May 9;630(8018):899–904. doi: 10.1038/s41586-024-07495-w (PMC11208148; doi:10.1038/s41586-024-07495-w)
Supplement: Supplementary file 6 — This file contains Supplementary Table 4, which lists metagenomes used for the global distribution analysis. [file 41586_2024_7495_MOESM6_ESM.xlsx]

## Sheet: Tara Ocean metagenomes
Supplementary Table 4. Metagenomes used for global distribution analysis
The table lists all metagenomes that were used in a read mapping analysis to assess the global distribution of Ca. T. diatomicola and Ca. T. profundi (Fig. 4).
The first tab lists all metagenomes used from the Tara oceans.
The second tab lists all of our own metagenomes from the tropical North Atlantic.
The third tab lists all of our own metagenomes from the South Pacific.
	Ca. Tectiglobus diatomicola				Ca. Tectiglobus profundi
Run	Breadth	Coverage	Covered bases	Total mapped reads	Breadth	Coverage	Covered bases	Total mapped reads	BioProject	BioSample	Depth (m)	Size class	Water layer	Tara station	Ocean region short	Ocean region long	Latitude (°N)	Longitude (°E)	Experiment	Sample name
ERR1700889	0.0263	0.0003	446	9	0.0317	0.0006	576	12	PRJEB4352	SAMEA2656965	5	180-2000µm	SRF	TARA_039	IO	Indian Ocean	18.647	66.463	ERX1771177	TARA_N000000013
ERR1700891	1.8143	0.0893	30809	446	0.2749	0.0107	4989	223	PRJEB4352	SAMEA2623506	125	3-20µm	DCM	TARA_142	NAO	North Atlantic Ocean	25.602	-88.417	ERX1771187	TARA_N000003102
ERR1700892	0.0158	0.0003	268	10	0.0093	0.0001	168	2	PRJEB4352	SAMEA2620172	105	other	other	TARA_040	IO	Indian Ocean	17.5	67.984	ERX1771191	TARA_N000000067
ERR1700893	1.8001	0.0274	30568	567	0.089	0.0021	1615	46	PRJEB4352	SAMEA2730950	5	3-20µm	SRF	TARA_143	NAO	North Atlantic Ocean	29.885	-79.682	ERX1771202	TARA_N000003139
ERR1700894	0.15	0.0067	2548	181	0.3488	0.0054	6330	104	PRJEB4352	SAMEA2619554	55	3-20µm	DCM	TARA_009	MS	Mediterranean Sea	39.112	5.819	ERX1771192	TARA_X000001043
ERR1700895	0.1221	0.0021	2073	38	0.0918	0.0017	1666	32	PRJEB4352	SAMEA2619623	5	3-20µm	SRF	TARA_011	MS	Mediterranean Sea	41.666	2.798	ERX1771178	TARA_X000001286
ERR1700896	0.0535	0.0009	908	17	0	0	0	0	PRJEB4352	SAMEA2619725	5	3-20µm	SRF	TARA_020	MS	Mediterranean Sea	34.451	14.973	ERX1771195	TARA_A100000761
ERR1700897	0.0909	0.0059	1543	124	0.0694	0.0015	1259	30	PRJEB4352	SAMEA2622039	188	3-20µm	DCM	TARA_098	SPO	South Pacific Ocean	-26.261	-110.992	ERX1771199	TARA_N000001580
ERR1700898	0.0018	0	31	2	0.0055	0.0001	99	3	PRJEB4352	SAMEA2621474	5	3-20µm	SRF	TARA_083	SAO	South Atlantic Ocean	-54.418	-65.023	ERX1771201	TARA_N000001376
ERR1700899	0	0	0	0	0	0	0	0	PRJEB4352	SAMEA2620072	5	3-20µm	SRF	TARA_039	IO	Indian Ocean	18.647	66.463	ERX1771182	TARA_N000000008
ERR1700900	0.4978	0.0076	8454	152	0.1957	0.0035	3551	67	PRJEB4352	SAMEA2619421	40	3-20µm	DCM	TARA_004	NAO	North Atlantic Ocean	36.563	-6.553	ERX1771180	TARA_X000000410
ERR1700901	0.0021	0	35	1	0.0087	0.0001	158	4	PRJEB4352	SAMEA2621827	35	3-20µm	DCM	TARA_093	SPO	South Pacific Ocean	-33.762	-72.615	ERX1771186	TARA_N000001115
ERR1700902	2.4578	0.0337	41738	610	0.1245	0.0044	2260	82	PRJEB4352	SAMEA2731011	5	3-20µm	SRF	TARA_144	NAO	North Atlantic Ocean	36.369	-72.815	ERX1771181	TARA_N000003183
ERR1700903	0	0	0	0	0	0	0	0	PRJEB4352	SAMEA2622132	50	3-20µm	DCM	TARA_100	SPO	South Pacific Ocean	-13.162	-96.283	ERX1771196	TARA_N000001614
ERR1700904	0	0	0	0	0	0	0	0	PRJEB4352	SAMEA2619959	17	3-20µm	DCM	TARA_036	IO	Indian Ocean	20.824	63.525	ERX1771197	TARA_N000000319
ERR1700905	0.0985	0.0061	1673	135	0.0336	0.0015	609	30	PRJEB4352	SAMEA2622039	188	3-20µm	DCM	TARA_098	SPO	South Pacific Ocean	-26.261	-110.992	ERX1771185	TARA_N000001580
ERR1700906	0.2679	0.0051	4550	91	0.1791	0.0042	3250	76	PRJEB4352	SAMEA2657022	5	180-2000µm	SRF	TARA_038	IO	Indian Ocean	19.017	64.576	ERX1771190	TARA_N000000039
ERR1700907	0.5177	0.0149	8791	249	0.4186	0.0112	7596	202	PRJEB4352	SAMEA2657022	5	180-2000µm	SRF	TARA_038	IO	Indian Ocean	19.017	64.576	ERX1771188	TARA_N000000039
ERR1700908	0.5643	0.0102	9582	204	0.0641	0.0014	1164	29	PRJEB4352	SAMEA2619421	40	3-20µm	DCM	TARA_004	NAO	North Atlantic Ocean	36.563	-6.553	ERX1771198	TARA_X000000410
ERR1700909	0.0204	0.0003	347	5	0.0088	0.0001	159	2	PRJEB4352	SAMEA2657050	5	180-2000µm	SRF	TARA_048	IO	Indian Ocean	-9.409	66.32	ERX1771193	TARA_N000000115
ERR1700910	0.0335	0.0007	569	22	0.0114	0.0001	207	4	PRJEB4352	SAMEA2732453	5	3-20µm	SRF	TARA_138	NPO	North Pacific Ocean	6.215	-103.017	ERX1771200	TARA_N000003003
ERR1700911	0.0469	0.0012	797	45	0.052	0.001	944	25	PRJEB4352	SAMEA2657097	40	180-2000µm	DCM	TARA_102	SPO	South Pacific Ocean	-5.218	-85.27	ERX1771184	TARA_N000001664
ERR1700912	0.0017	0	29	1	0.0017	0	30	1	PRJEB4352	SAMEA2620222	60	3-20µm	DCM	TARA_041	IO	Indian Ocean	14.582	70.011	ERX1771194	TARA_N000000074
ERR1700913	0.2978	0.0105	5057	239	0.1962	0.0047	3560	94	PRJEB4352	SAMEA2619789	50	3-20µm	DCM	TARA_025	MS	Mediterranean Sea	39.333	19.421	ERX1771183	TARA_A100000398
ERR1700914	0.0676	0.0013	1148	30	0.0449	0.0007	814	12	PRJEB4352	SAMEA2656981	5	20-180µm	SRF	TARA_038	IO	Indian Ocean	19.017	64.576	ERX1771179	TARA_N000000038
ERR1726522	1.4158	0.0981	24043	2066	0.5472	0.0233	9931	380	PRJEB4352	SAMEA2657109	5	3-20µm	SRF	TARA_123	SPO	South Pacific Ocean	-8.879	-140.304	ERX1796605	TARA_N000001994
ERR1726523	3.2509	0.3871	55206	6408	1.8105	0.2027	32856	3674	PRJEB4352	SAMEA2623302	40	all	DCM	TARA_137	NPO	North Pacific Ocean	14.161	-116.699	ERX1796551	TARA_N000002934
ERR1726524	0.1238	0.0025	2103	71	0.0819	0.0014	1487	28	PRJEB4352	SAMEA2621794	5	20-180µm	SRF	TARA_093	SPO	South Pacific Ocean	-33.762	-72.615	ERX1796959	TARA_N000001291
ERR1726525	1.2046	0.06	20456	1948	0.2633	0.0094	4778	216	PRJEB4352	SAMEA2732548	5	20-180µm	SRF	TARA_106	SPO	South Pacific Ocean	0.037	-84.62	ERX1796611	TARA_N000001698
ERR1726526	1.0378	0.0195	17624	367	0.0818	0.0014	1485	30	PRJEB4352	SAMEA2656964	25	180-2000µm	DCM	TARA_039	IO	Indian Ocean	18.647	66.463	ERX1796848	TARA_N000000014
ERR1726527	0.7279	0.0366	12361	825	0.8478	0.0203	15386	353	PRJEB4352	SAMEA2622128	50	all	DCM	TARA_100	SPO	South Pacific Ocean	-13.162	-96.283	ERX1796844	TARA_N000001606
ERR1726528	0.2037	0.0191	3459	624	0.4581	0.0113	8314	183	PRJEB4352	SAMEA2731795	5	20-180µm	SRF	TARA_110	SPO	South Pacific Ocean	-1.913	-84.616	ERX1796511	TARA_N000001758
ERR1726529	0.343	0.0145	5824	328	0.2379	0.0147	4318	273	PRJEB4352	SAMEA2730652	125	20-180µm	DCM	TARA_142	NAO	North Atlantic Ocean	25.602	-88.417	ERX1796754	TARA_N000003100
ERR1726530	0.2927	0.0138	4971	453	0.1717	0.0067	3116	163	PRJEB4352	SAMEA2732530	35	3-20µm	DCM	TARA_081	SAO	South Atlantic Ocean	-44.497	-52.214	ERX1796509	TARA_N000001430
ERR1726531	1.388	0.0199	23570	380	0.2822	0.0049	5121	100	PRJEB4352	SAMEA2730863	5	180-2000µm	SRF	TARA_047	IO	Indian Ocean	-2.042	72.164	ERX1796827	TARA_N000000284
ERR1726532	0.0794	0.0067	1348	253	0.0283	0.0006	513	18	PRJEB4352	SAMEA2731729	25	180-2000µm	ML	TARA_153	NAO	North Atlantic Ocean	44.034	-16.564	ERX1796654	TARA_N000002809
ERR1726533	0.3694	0.0217	6273	628	0.3208	0.0106	5821	221	PRJEB4352	SAMEA2622774	5	3-20µm	SRF	TARA_124	SPO	South Pacific Ocean	-8.999	-140.588	ERX1796518	TARA_N000002039
ERR1726534	0.3115	0.0509	5289	1560	0.2579	0.01	4680	219	PRJEB4352	SAMEA2731821	5	3-20µm	SRF	TARA_148	NAO	North Atlantic Ocean	31.782	-64.145	ERX1796542	TARA_N000002115
ERR1726535	0.4187	0.0179	7110	497	0.3398	0.007	6166	145	PRJEB4352	SAMEA2622538	5	3-20µm	SRF	TARA_112	SPO	South Pacific Ocean	-23.22	-129.578	ERX1796769	TARA_N000001874
ERR1726536	0.1516	0.0144	2575	529	0.1944	0.0036	3528	90	PRJEB4352	SAMEA2732322	5	180-2000µm	SRF	TARA_139	NPO	North Pacific Ocean	6.491	-95.449	ERX1796552	TARA_N000003044
ERR1726537	0.1781	0.0091	3024	418	0.0741	0.0018	1344	70	PRJEB4352	SAMEA2656993	80	180-2000µm	DCM	TARA_032	RS	Red Sea	23.391	37.254	ERX1796537	TARA_A100001148
ERR1726538	0.3355	0.0122	5697	362	0.0647	0.0015	1174	37	PRJEB4352	SAMEA2730472	5	180-2000µm	SRF	TARA_043	IO	Indian Ocean	4.66	73.489	ERX1796504	TARA_N000000297
ERR1726539	0.1113	0.0034	1890	104	0.0718	0.0016	1303	36	PRJEB4352	SAMEA2732644	80	180-2000µm	DCM	TARA_129	NPO	North Pacific Ocean	6.732	-153.089	ERX1796616	TARA_N000002324
ERR1726540	0.2805	0.013	4763	359	0.1929	0.0041	3501	84	PRJEB4352	SAMEA2619746	5	3-20µm	SRF	TARA_022	MS	Mediterranean Sea	39.729	17.4	ERX1796569	TARA_A100000539
ERR1726541	0.5106	0.0241	8670	492	0.5672	0.05	10293	945	PRJEB4352	SAMEA2656959	5	180-2000µm	SRF	TARA_098	SPO	South Pacific Ocean	-26.261	-110.992	ERX1796652	TARA_N000001586
ERR1726542	29.9745	0.4873	509014	8590	0.4719	0.0212	8563	402	PRJEB4352	SAMEA2619398	5	3-20µm	SRF	TARA_004	NAO	North Atlantic Ocean	36.563	-6.553	ERX1796512	TARA_X000000325
ERR1726543	0.2057	0.0113	3493	267	0.2401	0.0081	4358	153	PRJEB4352	SAMEA2732968	5	180-2000µm	SRF	TARA_095	SPO	South Pacific Ocean	-31.386	-93.986	ERX1796824	TARA_N000001267
ERR1726544	1.0696	0.0273	18163	561	1.113	0.0252	20197	393	PRJEB4352	SAMEA2731531	5	20-180µm	SRF	TARA_118	SPO	South Pacific Ocean	-23.129	-135.009	ERX1796746	TARA_N000001922
ERR1726545	0.2336	0.0384	3967	1412	0.2398	0.009	4352	205	PRJEB4352	SAMEA2623961	25	3-20µm	ML	TARA_152	NAO	North Atlantic Ocean	43.668	-16.662	ERX1796796	TARA_N000002797
ERR1726546	1.3356	0.0282	22681	516	0.159	0.0051	2885	122	PRJEB4352	SAMEA2657062	5	20-180µm	SRF	TARA_022	MS	Mediterranean Sea	39.729	17.4	ERX1796953	TARA_A100000538
ERR1726547	0.3476	0.0312	5903	833	0.2816	0.0191	5110	372	PRJEB4352	SAMEA2730594	5	3-20µm	SRF	TARA_145	NAO	North Atlantic Ocean	39.163	-70.076	ERX1796935	TARA_N000003223
ERR1726548	0.3416	0.0905	5801	3105	0.5833	0.0145	10586	206	PRJEB4352	SAMEA2730877	5	3-20µm	SRF	TARA_146	NAO	North Atlantic Ocean	34.731	-71.248	ERX1796548	TARA_N000003257
ERR1726549	2.8069	0.078	47666	2007	0.7214	0.03	13092	618	PRJEB4352	SAMEA2620128	5	other	SRF	TARA_040	IO	Indian Ocean	17.5	67.984	ERX1796539	TARA_N000000063
ERR1726550	0.0608	0.0031	1032	115	0.061	0.0009	1107	20	PRJEB4352	SAMEA2657044	50	180-2000µm	DCM	TARA_100	SPO	South Pacific Ocean	-13.162	-96.283	ERX1796911	TARA_N000001622
ERR1726551	0.2775	0.0379	4712	977	0.132	0.0055	2396	126	PRJEB4352	SAMEA2731999	40	3-20µm	DCM	TARA_150	NAO	North Atlantic Ocean	35.8	-37.102	ERX1796557	TARA_N000002147
ERR1726552	0.0605	0.011	1027	428	0.04	0.001	725	37	PRJEB4352	SAMEA2657019	90	180-2000µm	DCM	TARA_111	SPO	South Pacific Ocean	-16.932	-100.662	ERX1796600	TARA_N000001828
ERR1726553	1.0594	0.016	17991	217	0.0635	0.0013	1152	34	PRJEB4352	SAMEA2731672	5	180-2000µm	SRF	TARA_152	NAO	North Atlantic Ocean	43.668	-16.662	ERX1796666	TARA_N000002777
ERR1726554	1.2958	0.089	22004	2236	0.7658	0.0172	13897	373	PRJEB4352	SAMEA2657080	20	20-180µm	DCM	TARA_036	IO	Indian Ocean	20.824	63.525	ERX1796831	TARA_N000000312
ERR1726555	1.2937	0.0455	21969	1081	0.232	0.0068	4210	164	PRJEB4352	SAMEA2619676	5	3-20µm	SRF	TARA_018	MS	Mediterranean Sea	35.756	14.287	ERX1796802	TARA_A100000598
ERR1726556	3.1402	0.128	53325	2159	1.4516	0.0722	26343	1307	PRJEB4352	SAMEA2622660	5	all	SRF	TARA_122	SPO	South Pacific Ocean	-8.969	-139.338	ERX1796912	TARA_N000001937
ERR1726557	0.0687	0.0047	1166	170	0.0688	0.001	1248	19	PRJEB4352	SAMEA2656976	60	180-2000µm	DCM	TARA_009	MS	Mediterranean Sea	39.112	5.819	ERX1796535	TARA_X000001010
ERR1726558	0.3849	0.0442	6536	1549	1.1228	0.0175	20376	273	PRJEB4352	SAMEA2732363	5	20-180µm	SRF	TARA_096	SPO	South Pacific Ocean	-29.655	-101.268	ERX1796629	TARA_N000001260
ERR1726559	4.3908	0.0585	74562	1030	0.7202	0.0087	13070	161	PRJEB4352	SAMEA2732843	5	3-20µm	SRF	TARA_132	NPO	North Pacific Ocean	31.506	-159.014	ERX1796839	TARA_N000002412
ERR1726561	0.6359	0.0116	10798	152	0.1464	0.004	2656	67	PRJEB4352	SAMEA2657005	5	180-2000µm	SRF	TARA_123	SPO	South Pacific Ocean	-8.879	-140.304	ERX1796836	TARA_N000001998
ERR1726562	1.6279	0.0815	27645	1473	0.7543	0.0557	13689	1043	PRJEB4352	SAMEA2732042	40	3-20µm	DCM	TARA_128	SPO	South Pacific Ocean	-0.469	-153.305	ERX1796595	TARA_N000002295
ERR1726563	0.2726	0.0515	4629	2024	0.2743	0.0096	4977	201	PRJEB4352	SAMEA2657103	40	20-180µm	DCM	TARA_109	NPO	North Pacific Ocean	1.8	-84.545	ERX1796781	TARA_N000001740
ERR1726564	2.9623	0.1735	50304	3790	1.6495	0.0856	29933	1554	PRJEB4352	SAMEA2622769	5	all	SRF	TARA_124	SPO	South Pacific Ocean	-8.999	-140.588	ERX1796687	TARA_N000002036
ERR1726565	0.1064	0.0048	1806	109	0.0423	0.0005	767	9	PRJEB4352	SAMEA2656962	150	180-2000µm	DCM	TARA_076	SAO	South Atlantic Ocean	-21.029	-35.231	ERX1796755	TARA_N000000884
ERR1726566	0.1522	0.0047	2584	152	0.0921	0.0014	1671	34	PRJEB4352	SAMEA2732708	50	180-2000µm	DCM	TARA_106	SPO	South Pacific Ocean	0.037	-84.62	ERX1796783	TARA_N000001704
ERR1726567	2.0576	0.2754	34941	7425	1.7144	0.1011	31112	1941	PRJEB4352	SAMEA2622461	5	all	SRF	TARA_111	SPO	South Pacific Ocean	-16.932	-100.662	ERX1796933	TARA_N000001810
ERR1726568	1.5925	0.0212	27043	393	0.1108	0.0019	2011	38	PRJEB4352	SAMEA2656987	80	20-180µm	DCM	TARA_032	RS	Red Sea	23.391	37.254	ERX1796936	TARA_A100001147
ERR1726569	2.9642	0.1231	50336	2395	1.0881	0.0544	19746	1066	PRJEB4352	SAMEA2622769	5	all	SRF	TARA_124	SPO	South Pacific Ocean	-8.999	-140.588	ERX1796703	TARA_N000002036
ERR1726570	1.5698	0.1048	26658	2035	2.5681	0.0815	46603	1224	PRJEB4352	SAMEA2623090	115	all	DCM	TARA_132	NPO	North Pacific Ocean	31.506	-159.014	ERX1796708	TARA_N000002422
ERR1726571	0.2454	0.0107	4167	248	0.2245	0.0076	4074	149	PRJEB4352	SAMEA2622774	5	3-20µm	SRF	TARA_124	SPO	South Pacific Ocean	-8.999	-140.588	ERX1796662	TARA_N000002039
ERR1726572	3.3056	0.2901	56134	4716	1.6013	0.2817	29059	5074	PRJEB4352	SAMEA2621468	5	all	SRF	TARA_083	SAO	South Atlantic Ocean	-54.418	-65.023	ERX1796835	TARA_N000001372
ERR1726573	0.5024	0.0239	8532	615	0.2845	0.0198	5162	380	PRJEB4352	SAMEA2732401	35	180-2000µm	DCM	TARA_081	SAO	South Atlantic Ocean	-44.497	-52.214	ERX1796817	TARA_N000001424
ERR1726574	0	0	0	0	0	0	0	0	PRJEB4352	SAMEA2657021	5	180-2000µm	SRF	TARA_026	MS	Mediterranean Sea	38.431	20.188	ERX1796503	TARA_S400007204
ERR1726575	16.5061	0.3863	280300	6298	1.412	0.0824	25624	1510	PRJEB4352	SAMEA2620293	5	3-20µm	SRF	TARA_043	IO	Indian Ocean	4.66	73.489	ERX1796602	TARA_N000000293
ERR1726576	3.8528	0.3225	65427	5264	3.0436	0.2074	55233	3585	PRJEB4352	SAMEA2623264	5	all	SRF	TARA_136	NPO	North Pacific Ocean	17.022	-118.914	ERX1796735	TARA_N000002959
ERR1726577	0.637	0.0161	10818	366	0.1783	0.0037	3235	69	PRJEB4352	SAMEA2732035	5	20-180µm	SRF	TARA_128	SPO	South Pacific Ocean	-0.469	-153.305	ERX1796680	TARA_N000002297
ERR1726578	0.1926	0.0072	3270	241	0.1413	0.0025	2565	52	PRJEB4352	SAMEA2657099	60	180-2000µm	DCM	TARA_034	RS	Red Sea	18.445	39.884	ERX1796898	TARA_N000000320
ERR1726579	3.2877	0.1077	55831	1840	0.8676	0.0483	15745	921	PRJEB4352	SAMEA2622415	50	all	DCM	TARA_110	SPO	South Pacific Ocean	-1.913	-84.616	ERX1796750	TARA_N000001748
ERR1726580	3.245	0.0489	55105	1038	1.1274	0.0154	20460	294	PRJEB4352	SAMEA2732790	5	20-180µm	SRF	TARA_132	NPO	North Pacific Ocean	31.506	-159.014	ERX1796793	TARA_N000002404
ERR1726581	0.4136	0.0112	7023	289	0.155	0.0045	2812	91	PRJEB4352	SAMEA2730686	5	20-180µm	SRF	TARA_144	NAO	North Atlantic Ocean	36.369	-72.815	ERX1796609	TARA_N000003187
ERR1726582	1.5344	0.0767	26057	2078	0.7434	0.0163	13491	310	PRJEB4352	SAMEA2620150	50	other	other	TARA_040	IO	Indian Ocean	17.5	67.984	ERX1796751	TARA_N000000065
ERR1726583	0.3201	0.0343	5436	1147	0.4057	0.0145	7363	271	PRJEB4352	SAMEA2732866	40	3-20µm	DCM	TARA_137	NPO	North Pacific Ocean	14.161	-116.699	ERX1796681	TARA_N000002938
ERR1726584	3.6543	0.1505	62055	3086	1.1044	0.0549	20041	1010	PRJEB4352	SAMEA2622487	90	all	DCM	TARA_111	SPO	South Pacific Ocean	-16.932	-100.662	ERX1796682	TARA_N000001814
ERR1726585	0.5322	0.039	9037	1201	0.6577	0.0103	11936	153	PRJEB4352	SAMEA2619685	60	3-20µm	DCM	TARA_018	MS	Mediterranean Sea	35.756	14.287	ERX1796888	TARA_A100000602
ERR1726586	0.0415	0.0035	704	104	0.0261	0.0006	473	24	PRJEB4352	SAMEA2731573	5	180-2000µm	SRF	TARA_113	SPO	South Pacific Ocean	-23.114	-134.92	ERX1796821	TARA_N000001902
ERR1726587	0.0847	0.0118	1438	444	0.1013	0.0033	1839	71	PRJEB4352	SAMEA2657110	5	20-180µm	SRF	TARA_039	IO	Indian Ocean	18.647	66.463	ERX1796901	TARA_N000000011
ERR1726588	1.1162	0.0327	18954	882	0.1109	0.0045	2013	98	PRJEB4352	SAMEA2657086	5	20-180µm	SRF	TARA_100	SPO	South Pacific Ocean	-13.162	-96.283	ERX1796573	TARA_N000001616
ERR1726589	3.9129	0.2239	66447	3530	1.799	0.1422	32646	2487	PRJEB4352	SAMEA2623859	5	all	SRF	TARA_151	NAO	North Atlantic Ocean	36.194	-28.801	ERX1796634	TARA_N000002737
ERR1726590	1.6238	0.0382	27575	961	1.2148	0.0226	22045	328	PRJEB4352	SAMEA2731419	70	20-180µm	DCM	TARA_058	IO	Indian Ocean	-17.455	42.32	ERX1796570	TARA_N000000429
ERR1726591	0.4411	0.0949	7490	3638	0.5135	0.009	9318	159	PRJEB4352	SAMEA2620150	50	other	other	TARA_040	IO	Indian Ocean	17.5	67.984	ERX1796822	TARA_N000000065
ERR1726592	0.3629	0.0106	6162	240	0.3793	0.0113	6884	212	PRJEB4352	SAMEA2731524	5	20-180µm	SRF	TARA_115	SPO	South Pacific Ocean	-23.216	-134.931	ERX1796597	TARA_N000001914
ERR1726593	0.6773	0.0117	11501	250	0.3049	0.0054	5533	104	PRJEB4352	SAMEA2732369	5	180-2000µm	SRF	TARA_097	SPO	South Pacific Ocean	-28.169	-107.668	ERX1796562	TARA_N000001538
ERR1726594	1.1013	0.0862	18702	1556	1.0605	0.0783	19245	1369	PRJEB4352	SAMEA2731992	5	3-20µm	SRF	TARA_128	SPO	South Pacific Ocean	-0.469	-153.305	ERX1796859	TARA_N000002293
ERR1726595	6.9512	0.1147	118042	2013	12.4422	0.1939	225790	3519	PRJEB4352	SAMEA2732732	110	3-20µm	DCM	TARA_131	NPO	North Pacific Ocean	22.747	-158.052	ERX1796536	TARA_N000002358
ERR1726596	1.6594	0.1622	28180	3120	1.5773	0.0982	28623	1799	PRJEB4352	SAMEA2623881	80	all	DCM	TARA_151	NAO	North Atlantic Ocean	36.194	-28.801	ERX1796571	TARA_N000002739
ERR1726597	5.6979	0.4301	96760	7029	2.2773	0.2964	41326	5294	PRJEB4352	SAMEA2619621	5	all	SRF	TARA_011	MS	Mediterranean Sea	41.666	2.798	ERX1796565	TARA_X000001288
ERR1726598	1.386	0.0277	23537	709	0.9522	0.014	17279	276	PRJEB4352	SAMEA2732195	5	20-180µm	SRF	TARA_097	SPO	South Pacific Ocean	-28.169	-107.668	ERX1796507	TARA_N000001534
ERR1726599	2.5544	0.0466	43378	982	0.9919	0.0154	18001	295	PRJEB4352	SAMEA2657089	5	20-180µm	SRF	TARA_042	IO	Indian Ocean	5.992	73.919	ERX1796913	TARA_N000000089
ERR1726600	0.0353	0.0008	600	31	0.0314	0.0004	570	10	PRJEB4352	SAMEA2731721	5	180-2000µm	SRF	TARA_117	SPO	South Pacific Ocean	-23.129	-135.016	ERX1796694	TARA_N000001919
ERR1726601	0.1442	0.0053	2449	157	0.1105	0.004	2005	79	PRJEB4352	SAMEA2657085	5	20-180µm	SRF	TARA_124	SPO	South Pacific Ocean	-8.999	-140.588	ERX1796698	TARA_N000002041
ERR1726602	1.1421	0.0797	19394	1641	0.8747	0.0412	15874	779	PRJEB4352	SAMEA2622389	5	all	SRF	TARA_110	SPO	South Pacific Ocean	-1.913	-84.616	ERX1796813	TARA_N000001746
ERR1726603	1.125	0.032	19104	777	0.327	0.0087	5935	262	PRJEB4352	SAMEA2657023	180	20-180µm	DCM	TARA_098	SPO	South Pacific Ocean	-26.261	-110.992	ERX1796812	TARA_N000001584
ERR1726604	0.0657	0.0062	1116	234	0.0733	0.0013	1331	33	PRJEB4352	SAMEA2731692	50	180-2000µm	DCM	TARA_110	SPO	South Pacific Ocean	-1.913	-84.616	ERX1796873	TARA_N000001764
ERR1726605	0.2738	0.0089	4649	232	0.2645	0.0071	4800	132	PRJEB4352	SAMEA2731617	5	20-180µm	SRF	TARA_114	SPO	South Pacific Ocean	-23.13	-134.912	ERX1796623	TARA_N000001904
ERR1726606	0.1898	0.0079	3223	221	0.3753	0.0073	6810	106	PRJEB4352	SAMEA2657064	115	20-180µm	DCM	TARA_122	SPO	South Pacific Ocean	-8.969	-139.338	ERX1796885	TARA_N000001952
ERR1726607	5.0984	0.0676	86579	1073	1.5701	0.0213	28493	398	PRJEB4352	SAMEA2656998	150	20-180µm	DCM	TARA_076	SAO	South Atlantic Ocean	-21.029	-35.231	ERX1796798	TARA_N000000876
ERR1726608	0.1749	0.0073	2970	237	0.1247	0.0025	2263	71	PRJEB4352	SAMEA2656986	5	180-2000µm	SRF	TARA_124	SPO	South Pacific Ocean	-8.999	-140.588	ERX1796645	TARA_N000002043
ERR1726609	1.2117	0.0953	20577	1977	1.3136	0.0527	23839	963	PRJEB4352	SAMEA2622128	50	all	DCM	TARA_100	SPO	South Pacific Ocean	-13.162	-96.283	ERX1796801	TARA_N000001606
ERR1726610	2.036	0.0288	34575	554	0.1515	0.0027	2750	55	PRJEB4352	SAMEA2656987	80	20-180µm	DCM	TARA_032	RS	Red Sea	23.391	37.254	ERX1796641	TARA_A100001147
ERR1726611	10.6342	0.1585	180586	3138	1.0739	0.0213	19489	407	PRJEB4352	SAMEA2730847	5	20-180µm	SRF	TARA_047	IO	Indian Ocean	-2.042	72.164	ERX1796789	TARA_N000000282
ERR1726612	0.352	0.0113	5977	239	0.2341	0.0092	4249	170	PRJEB4352	SAMEA2730491	5	180-2000µm	SRF	TARA_006	MS	Mediterranean Sea	36.529	-4.251	ERX1796564	TARA_X000000659
ERR1726613	0.2108	0.0158	3580	503	0.4325	0.01	7848	175	PRJEB4352	SAMEA2657062	5	20-180µm	SRF	TARA_022	MS	Mediterranean Sea	39.729	17.4	ERX1796608	TARA_A100000538
ERR1726614	1.2197	0.0266	20713	486	0.3641	0.0138	6608	255	PRJEB4352	SAMEA2730900	5	180-2000µm	SRF	TARA_046	IO	Indian Ocean	-0.659	73.162	ERX1796944	TARA_N000000270
ERR1726615	1.8035	0.0276	30627	304	0.2468	0.0085	4479	162	PRJEB4352	SAMEA2731517	5	20-180µm	SRF	TARA_113	SPO	South Pacific Ocean	-23.114	-134.92	ERX1796726	TARA_N000001900
ERR1726616	1.5076	0.0452	25601	1076	4.3975	0.0718	79803	1335	PRJEB4352	SAMEA2732994	30	3-20µm	DCM	TARA_135	NPO	North Pacific Ocean	32.983	-121.832	ERX1796907	TARA_N000002187
ERR1726617	0.2456	0.0085	4171	261	0.2115	0.0052	3839	103	PRJEB4352	SAMEA2730839	40	180-2000µm	DCM	TARA_143	NAO	North Atlantic Ocean	29.885	-79.682	ERX1796661	TARA_N000003148
ERR1726618	0.0401	0.0011	681	37	0.024	0.0004	436	9	PRJEB4352	SAMEA2657045	50	180-2000µm	DCM	TARA_025	MS	Mediterranean Sea	39.333	19.421	ERX1796823	TARA_E500000200
ERR1726619	0.1929	0.006	3275	169	0.1048	0.0026	1901	60	PRJEB4352	SAMEA2732654	5	180-2000µm	SRF	TARA_138	NPO	North Pacific Ocean	6.215	-103.017	ERX1796759	TARA_N000003007
ERR1726620	0.2192	0.0048	3723	106	0.1766	0.003	3205	58	PRJEB4352	SAMEA2731525	5	180-2000µm	SRF	TARA_115	SPO	South Pacific Ocean	-23.216	-134.931	ERX1796568	TARA_N000001915
ERR1726621	2.9639	0.0602	50332	1127	5.1368	0.0911	93218	1663	PRJEB4352	SAMEA2732135	5	20-180µm	SRF	TARA_131	NPO	North Pacific Ocean	22.747	-158.052	ERX1796601	TARA_N000002360
ERR1726622	0.3616	0.0141	6140	300	0.3175	0.0122	5762	226	PRJEB4352	SAMEA2656975	5	20-180µm	SRF	TARA_123	SPO	South Pacific Ocean	-8.879	-140.304	ERX1796866	TARA_N000001996
ERR1726623	0.0535	0.0032	909	120	0.0478	0.0007	868	20	PRJEB4352	SAMEA2657044	50	180-2000µm	DCM	TARA_100	SPO	South Pacific Ocean	-13.162	-96.283	ERX1796771	TARA_N000001622
ERR1726624	0.3103	0.0102	5269	234	0.2499	0.0066	4535	132	PRJEB4352	SAMEA2657000	5	180-2000µm	SRF	TARA_100	SPO	South Pacific Ocean	-13.162	-96.283	ERX1796631	TARA_N000001620
ERR1726625	0.1711	0.0068	2905	195	0.1569	0.0036	2847	68	PRJEB4352	SAMEA2731634	5	20-180µm	SRF	TARA_148	NAO	North Atlantic Ocean	31.782	-64.145	ERX1796775	TARA_N000002117
ERR1726626	2.9316	0.0416	49783	832	0.4488	0.0065	8144	130	PRJEB4352	SAMEA2657095	5	3-20µm	SRF	TARA_076	SAO	South Atlantic Ocean	-21.029	-35.231	ERX1796674	TARA_N000000863
ERR1726627	0.0534	0.0083	906	318	0.1087	0.0018	1972	54	PRJEB4352	SAMEA2732245	35	180-2000µm	DCM	TARA_093	SPO	South Pacific Ocean	-33.762	-72.615	ERX1796853	TARA_N000001123
ERR1726628	2.3312	0.1525	39587	3041	1.1337	0.0752	20573	1461	PRJEB4352	SAMEA2622182	5	all	SRF	TARA_102	SPO	South Pacific Ocean	-5.218	-85.27	ERX1796580	TARA_N000001646
ERR1726629	4.7956	0.1431	81437	2295	1.2983	0.0696	23561	1267	PRJEB4352	SAMEA2623954	25	all	ML	TARA_152	NAO	North Atlantic Ocean	43.668	-16.662	ERX1796829	TARA_N000002775
ERR1726630	0.0765	0.0018	1299	43	0.0724	0.001	1314	24	PRJEB4352	SAMEA2657061	50	180-2000µm	DCM	TARA_068	SAO	South Atlantic Ocean	-31.039	4.62	ERX1796715	TARA_N000000711
ERR1726631	1.4159	0.0423	24045	851	0.358	0.0155	6497	318	PRJEB4352	SAMEA2622159	177	other	MP_OMZ	TARA_100	SPO	South Pacific Ocean	-13.162	-96.283	ERX1796709	TARA_N000001643
ERR1726632	1.5615	0.2332	26516	6431	1.3369	0.1084	24261	1762	PRJEB4352	SAMEA2732696	5	3-20µm	SRF	TARA_092	SPO	South Pacific Ocean	-33.697	-71.977	ERX1796679	TARA_N000001301
ERR1726634	2.2493	0.0997	38196	1824	0.8722	0.0498	15828	936	PRJEB4352	SAMEA2622104	5	all	SRF	TARA_100	SPO	South Pacific Ocean	-13.162	-96.283	ERX1796869	TARA_N000001604
ERR1726635	0.2736	0.016	4647	496	0.477	0.0072	8656	110	PRJEB4352	SAMEA2731859	5	20-180µm	SRF	TARA_152	NAO	North Atlantic Ocean	43.668	-16.662	ERX1796684	TARA_N000002781
ERR1726636	17.854	0.2917	303189	5545	1.3236	0.0318	24019	457	PRJEB4352	SAMEA2732299	5	20-180µm	SRF	TARA_080	SAO	South Atlantic Ocean	-40.699	-51.952	ERX1796705	TARA_N000001499
ERR1726637	0.3544	0.0381	6019	1203	0.1883	0.0107	3417	238	PRJEB4352	SAMEA2732267	80	3-20µm	DCM	TARA_129	NPO	North Pacific Ocean	6.732	-153.089	ERX1796577	TARA_N000002316
ERR1726638	0.1708	0.0045	2901	124	0.1596	0.0025	2896	50	PRJEB4352	SAMEA2730657	5	180-2000µm	SRF	TARA_143	NAO	North Atlantic Ocean	29.885	-79.682	ERX1796543	TARA_N000003141
ERR1726639	0.0337	0.0063	572	252	0.0374	0.0014	679	30	PRJEB4352	SAMEA2657086	5	20-180µm	SRF	TARA_100	SPO	South Pacific Ocean	-13.162	-96.283	ERX1796883	TARA_N000001616
ERR1726640	0.436	0.0106	7404	287	0.646	0.0086	11723	164	PRJEB4352	SAMEA2732139	5	3-20µm	SRF	TARA_131	NPO	North Pacific Ocean	22.747	-158.052	ERX1796516	TARA_N000002356
ERR1726641	0.2874	0.0074	4881	197	0.9129	0.0123	16567	228	PRJEB4352	SAMEA2732990	30	20-180µm	DCM	TARA_135	NPO	North Pacific Ocean	32.983	-121.832	ERX1796927	TARA_N000002195
ERR1726642	0.0329	0.0008	559	26	0.0298	0.0005	540	9	PRJEB4352	SAMEA2656955	5	20-180µm	SRF	TARA_011	MS	Mediterranean Sea	41.666	2.798	ERX1796593	TARA_X000001338
ERR1726643	1.7316	0.159	29405	4341	1.3638	0.0644	24749	1091	PRJEB4352	SAMEA2622824	5	all	SRF	TARA_125	SPO	South Pacific Ocean	-8.89	-142.61	ERX1796658	TARA_N000002017
ERR1726644	7.6222	0.1279	129437	2555	0.9665	0.0227	17540	438	PRJEB4352	SAMEA2730470	5	20-180µm	SRF	TARA_043	IO	Indian Ocean	4.66	73.489	ERX1796806	TARA_N000000295
ERR1726645	2.3073	0.2487	39181	5799	1.7067	0.1401	30971	2424	PRJEB4352	SAMEA2621768	5	all	SRF	TARA_092	SPO	South Pacific Ocean	-33.697	-71.977	ERX1796747	TARA_N000001309
ERR1726646	1.0705	0.0308	18179	857	0.3535	0.0063	6415	125	PRJEB4352	SAMEA2657054	5	20-180µm	SRF	TARA_045	IO	Indian Ocean	0.941	71.71	ERX1796673	TARA_N000000259
ERR1726647	0.2407	0.0156	4087	551	0.229	0.0062	4156	132	PRJEB4352	SAMEA2732208	80	20-180µm	DCM	TARA_129	NPO	North Pacific Ocean	6.732	-153.089	ERX1796845	TARA_N000002320
ERR1726648	1.8511	0.0495	31434	1243	0.1928	0.0028	3498	63	PRJEB4352	SAMEA2732344	85	180-2000µm	DCM	TARA_080	SAO	South Atlantic Ocean	-40.699	-51.952	ERX1796517	TARA_N000001477
ERR1726649	0.3252	0.0144	5523	420	0.2369	0.006	4299	167	PRJEB4352	SAMEA2657108	5	180-2000µm	SRF	TARA_064	IO	Indian Ocean	-29.508	37.929	ERX1796663	TARA_N000000539
ERR1726650	0.0424	0.0031	720	121	0.031	0.0005	563	22	PRJEB4352	SAMEA2732508	60	180-2000µm	DCM	TARA_138	NPO	North Pacific Ocean	6.215	-103.017	ERX1796930	TARA_N000003017
ERR1726651	0.4081	0.0079	6931	204	0.7818	0.0109	14187	214	PRJEB4352	SAMEA2731026	5	180-2000µm	SRF	TARA_051	IO	Indian Ocean	-21.476	54.283	ERX1796762	TARA_N000000189
ERR1726652	0.5201	0.0113	8832	307	0.4271	0.0084	7750	173	PRJEB4352	SAMEA2657016	5	180-2000µm	SRF	TARA_041	IO	Indian Ocean	14.582	70.011	ERX1796768	TARA_N000000077
ERR1726653	0.2195	0.0419	3728	1573	0.6446	0.0134	11698	181	PRJEB4352	SAMEA2731730	25	20-180µm	ML	TARA_153	NAO	North Atlantic Ocean	44.034	-16.564	ERX1796545	TARA_N000002813
ERR1726654	0.118	0.0039	2003	122	0.092	0.0021	1669	50	PRJEB4352	SAMEA2730691	5	180-2000µm	SRF	TARA_144	NAO	North Atlantic Ocean	36.369	-72.815	ERX1796808	TARA_N000003191
ERR1726655	1.1564	0.0579	19637	1829	0.6479	0.0174	11758	284	PRJEB4352	SAMEA2657077	50	20-180µm	DCM	TARA_100	SPO	South Pacific Ocean	-13.162	-96.283	ERX1796736	TARA_N000001618
ERR1726656	0.5932	0.025	10073	614	0.3642	0.0105	6609	204	PRJEB4352	SAMEA2622104	5	all	SRF	TARA_100	SPO	South Pacific Ocean	-13.162	-96.283	ERX1796752	TARA_N000001604
ERR1726657	0.1136	0.0029	1929	76	0.0854	0.001	1549	25	PRJEB4352	SAMEA2656986	5	180-2000µm	SRF	TARA_124	SPO	South Pacific Ocean	-8.999	-140.588	ERX1796858	TARA_N000002043
ERR1726658	0.1917	0.0357	3255	1409	0.3436	0.0058	6236	98	PRJEB4352	SAMEA2657103	40	20-180µm	DCM	TARA_109	NPO	North Pacific Ocean	1.8	-84.545	ERX1796779	TARA_N000001740
ERR1726659	0.1277	0.0084	2169	289	0.132	0.0105	2395	210	PRJEB4352	SAMEA2657087	40	20-180µm	DCM	TARA_102	SPO	South Pacific Ocean	-5.218	-85.27	ERX1796886	TARA_N000001660
ERR1726660	1.5016	0.0233	25499	497	0.1318	0.0019	2391	39	PRJEB4352	SAMEA2656996	5	20-180µm	SRF	TARA_020	MS	Mediterranean Sea	34.451	14.973	ERX1796792	TARA_A100000750
ERR1726661	0.2842	0.0123	4826	291	0.1762	0.0108	3197	205	PRJEB4352	SAMEA2732277	5	20-180µm	SRF	TARA_139	NPO	North Pacific Ocean	6.491	-95.449	ERX1796860	TARA_N000003041
ERR1726662	0.3674	0.0164	6239	313	0.3176	0.0189	5764	351	PRJEB4352	SAMEA2657011	5	180-2000µm	SRF	TARA_009	MS	Mediterranean Sea	39.112	5.819	ERX1796763	TARA_X000001006
ERR1726663	0.1075	0.0047	1826	147	0.0863	0.0032	1566	63	PRJEB4352	SAMEA2657046	5	20-180µm	SRF	TARA_066	SAO	South Atlantic Ocean	-34.905	18.016	ERX1796613	TARA_N000000793
ERR1726664	0.0108	0.0002	183	4	0.0207	0.0003	375	6	PRJEB4352	SAMEA2731658	5	180-2000µm	SRF	TARA_116	SPO	South Pacific Ocean	-23.217	-134.931	ERX1796891	TARA_N000001911
ERR1726665	7.2047	0.2038	122347	4984	5.3661	0.1105	97380	1718	PRJEB4352	SAMEA2620528	80	3-20µm	DCM	TARA_051	IO	Indian Ocean	-21.476	54.283	ERX1796591	TARA_N000000204
ERR1726666	0.2641	0.013	4485	394	0.1914	0.0059	3474	150	PRJEB4352	SAMEA2657032	5	20-180µm	SRF	TARA_125	SPO	South Pacific Ocean	-8.89	-142.61	ERX1796850	TARA_N000002024
ERR1726667	2.3545	0.1355	39983	2474	1.4575	0.0835	26450	1528	PRJEB4352	SAMEA2622660	5	all	SRF	TARA_122	SPO	South Pacific Ocean	-8.969	-139.338	ERX1796638	TARA_N000001937
ERR1726668	0.6642	0.0811	11280	2355	1.1073	0.0318	20094	537	PRJEB4352	SAMEA2622419	50	3-20µm	DCM	TARA_110	SPO	South Pacific Ocean	-1.913	-84.616	ERX1796649	TARA_N000001756
ERR1726669	0.2608	0.006	4429	127	0.2199	0.007	3990	132	PRJEB4352	SAMEA2732607	5	3-20µm	SRF	TARA_137	NPO	North Pacific Ocean	14.161	-116.699	ERX1796760	TARA_N000002927
ERR1726670	0.158	0.0205	2683	721	0.3955	0.0069	7178	98	PRJEB4352	SAMEA2657036	5	20-180µm	SRF	TARA_111	SPO	South Pacific Ocean	-16.932	-100.662	ERX1796734	TARA_N000001823
ERR1726671	0.9834	0.0301	16700	682	1.0477	0.029	19013	550	PRJEB4352	SAMEA2620530	80	20-180µm	DCM	TARA_051	IO	Indian Ocean	-21.476	54.283	ERX1796693	TARA_N000000200
ERR1726672	0.0068	0.0004	116	15	0.0086	0.0001	156	2	PRJEB4352	SAMEA2657045	50	180-2000µm	DCM	TARA_025	MS	Mediterranean Sea	39.333	19.421	ERX1796807	TARA_E500000200
ERR1726673	0.1629	0.0084	2766	269	0.4459	0.0071	8092	97	PRJEB4352	SAMEA2657002	5	20-180µm	SRF	TARA_026	MS	Mediterranean Sea	38.431	20.188	ERX1796795	TARA_S400007202
ERR1726675	0.2211	0.0112	3755	336	0.2022	0.0058	3670	122	PRJEB4352	SAMEA2656978	5	20-180µm	SRF	TARA_024	MS	Mediterranean Sea	42.457	17.956	ERX1796942	TARA_A100000360
ERR1726676	2.3299	0.1836	39565	3081	2.393	0.1388	43427	2399	PRJEB4352	SAMEA2623477	5	all	SRF	TARA_142	NAO	North Atlantic Ocean	25.602	-88.417	ERX1796664	TARA_N000003081
ERR1726677	15.5222	0.2494	263592	4536	3.0795	0.0448	55884	843	PRJEB4352	SAMEA2731356	5	3-20µm	SRF	TARA_058	IO	Indian Ocean	-17.455	42.32	ERX1796725	TARA_N000000442
ERR1726678	0.169	0.0029	2870	61	0.0724	0.0013	1313	30	PRJEB4352	SAMEA2657091	5	180-2000µm	SRF	TARA_076	SAO	South Atlantic Ocean	-21.029	-35.231	ERX1796786	TARA_N000000879
ERR1726679	1.1457	0.0733	19456	1452	2.3697	0.0591	43004	827	PRJEB4352	SAMEA2623721	5	all	SRF	TARA_147	NAO	North Atlantic Ocean	32.954	-66.533	ERX1796895	TARA_N000002101
ERR1726681	0.2978	0.0084	5057	163	0.2162	0.0091	3924	169	PRJEB4352	SAMEA2657011	5	180-2000µm	SRF	TARA_009	MS	Mediterranean Sea	39.112	5.819	ERX1796856	TARA_X000001006
ERR1726682	1.0953	0.0237	18600	458	0.6929	0.0144	12574	236	PRJEB4352	SAMEA2621226	150	0.2-5µm	DCM	TARA_076	SAO	South Atlantic Ocean	-21.029	-35.231	ERX1796849	TARA_N000000860
ERR1726683	0.659	0.3693	11191	6217	0.527	0.069	9564	1252	PRJEB4352	SAMEA2732543	5	180-2000µm	SRF	TARA_086	SO	Southern Ocean	-64.309	-53.057	ERX1796946	TARA_N000001081
ERR1726684	8.2003	0.1333	139254	2457	0.3133	0.0091	5686	191	PRJEB4352	SAMEA2730960	40	3-20µm	DCM	TARA_143	NAO	North Atlantic Ocean	29.885	-79.682	ERX1796704	TARA_N000003146
ERR1726685	1.8008	0.1438	30580	2593	1.4852	0.1384	26953	2597	PRJEB4352	SAMEA2731618	5	180-2000µm	SRF	TARA_114	SPO	South Pacific Ocean	-23.13	-134.912	ERX1796810	TARA_N000001905
ERR1726686	0.1901	0.0161	3229	574	0.0859	0.0016	1558	51	PRJEB4352	SAMEA2656964	25	180-2000µm	DCM	TARA_039	IO	Indian Ocean	18.647	66.463	ERX1796947	TARA_N000000014
ERR1726687	0.2353	0.0114	3996	337	0.2635	0.0053	4782	98	PRJEB4352	SAMEA2732443	5	20-180µm	SRF	TARA_130	NPO	North Pacific Ocean	11.265	-152.462	ERX1796720	TARA_N000002346
ERR1726688	0.2483	0.0261	4216	903	0.1773	0.0103	3217	212	PRJEB4352	SAMEA2657070	5	3-20µm	SRF	TARA_122	SPO	South Pacific Ocean	-8.969	-139.338	ERX1796805	TARA_N000001943
ERR1726689	0.0446	0.0067	757	257	0.0822	0.0017	1491	55	PRJEB4352	SAMEA2656956	5	180-2000µm	SRF	TARA_066	SAO	South Atlantic Ocean	-34.905	18.016	ERX1796941	TARA_N000000790
ERR1726690	0.1523	0.0411	2586	1604	0.4222	0.008	7661	157	PRJEB4352	SAMEA2656980	90	20-180µm	DCM	TARA_111	SPO	South Pacific Ocean	-16.932	-100.662	ERX1796575	TARA_N000001824
ERR1726691	2.8815	0.3614	48932	14261	2.1805	0.102	39570	2588	PRJEB4352	SAMEA2656982	5	3-20µm	SRF	TARA_125	SPO	South Pacific Ocean	-8.89	-142.61	ERX1796741	TARA_N000002021
ERR1726693	1.8525	0.1552	31458	3179	1.5677	0.0776	28450	1323	PRJEB4352	SAMEA2623639	5	all	SRF	TARA_145	NAO	North Atlantic Ocean	39.163	-70.076	ERX1796508	TARA_N000003215
ERR1726694	0.3323	0.0122	5643	309	0.6975	0.0116	12658	183	PRJEB4352	SAMEA2731973	5	180-2000µm	SRF	TARA_112	SPO	South Pacific Ocean	-23.22	-129.578	ERX1796525	TARA_N000001882
ERR1726695	0.2934	0.0306	4982	1025	0.2492	0.0111	4523	275	PRJEB4352	SAMEA2657032	5	20-180µm	SRF	TARA_125	SPO	South Pacific Ocean	-8.89	-142.61	ERX1796689	TARA_N000002024
ERR1726696	0.3161	0.0086	5368	248	0.1666	0.0029	3023	56	PRJEB4352	SAMEA2656974	80	180-2000µm	DCM	TARA_042	IO	Indian Ocean	5.992	73.919	ERX1796534	TARA_N000000095
ERR1726697	28.2175	0.5402	479178	10845	5.6761	0.1303	103006	2643	PRJEB4352	SAMEA2730773	5	3-20µm	SRF	TARA_051	IO	Indian Ocean	-21.476	54.283	ERX1796879	TARA_N000000184
ERR1726698	0.0561	0.0036	952	132	0.0215	0.0003	390	8	PRJEB4352	SAMEA2657044	50	180-2000µm	DCM	TARA_100	SPO	South Pacific Ocean	-13.162	-96.283	ERX1796610	TARA_N000001622
ERR1726699	9.745	0.2014	165485	3833	1.2889	0.0562	23390	1175	PRJEB4352	SAMEA2621209	5	0.2-5µm	SRF	TARA_076	SAO	South Atlantic Ocean	-21.029	-35.231	ERX1796546	TARA_N000000855
ERR1726701	0.6748	0.0386	11459	985	0.5984	0.0133	10860	245	PRJEB4352	SAMEA2620959	30	0.2-5µm	DCM	TARA_066	SAO	South Atlantic Ocean	-34.905	18.016	ERX1796838	TARA_N000000807
ERR1726703	1.4111	0.1161	23963	3559	0.963	0.032	17476	619	PRJEB4352	SAMEA2732078	5	3-20µm	SRF	TARA_147	NAO	North Atlantic Ocean	32.954	-66.533	ERX1796723	TARA_N000002106
ERR1726704	0.7628	0.0375	12954	973	0.4569	0.0141	8291	301	PRJEB4352	SAMEA2620959	30	0.2-5µm	DCM	TARA_066	SAO	South Atlantic Ocean	-34.905	18.016	ERX1796675	TARA_N000000807
ERR1726705	0.1543	0.0076	2620	226	0.1039	0.0027	1886	80	PRJEB4352	SAMEA2657072	5	180-2000µm	SRF	TARA_102	SPO	South Pacific Ocean	-5.218	-85.27	ERX1796929	TARA_N000001662
ERR1726706	0.2779	0.0133	4719	413	0.1466	0.0078	2660	156	PRJEB4352	SAMEA2732468	35	20-180µm	DCM	TARA_081	SAO	South Atlantic Ocean	-44.497	-52.214	ERX1796940	TARA_N000001426
ERR1726707	1.4602	0.1342	24797	2367	1.6139	0.0952	29288	1693	PRJEB4352	SAMEA2623950	25	all	ML	TARA_152	NAO	North Atlantic Ocean	43.668	-16.662	ERX1796671	TARA_N000002803
ERR1726709	0.1795	0.0116	3048	364	0.1644	0.0104	2984	213	PRJEB4352	SAMEA2657092	5	20-180µm	SRF	TARA_102	SPO	South Pacific Ocean	-5.218	-85.27	ERX1796804	TARA_N000001658
ERR1726710	0.2789	0.0217	4737	713	0.8099	0.0154	14698	171	PRJEB4352	SAMEA2657023	180	20-180µm	DCM	TARA_098	SPO	South Pacific Ocean	-26.261	-110.992	ERX1796739	TARA_N000001584
ERR1726711	0.0965	0.0014	1639	32	0.0517	0.0008	939	18	PRJEB4352	SAMEA2657012	5	180-2000µm	SRF	TARA_033	RS	Red Sea	22.057	38.218	ERX1796724	TARA_A100001246
ERR1726712	0.0836	0.0098	1420	381	0.0762	0.0013	1383	35	PRJEB4352	SAMEA2732052	5	180-2000µm	SRF	TARA_151	NAO	North Atlantic Ocean	36.194	-28.801	ERX1796589	TARA_N000002753
ERR1726713	0.2767	0.03	4699	1008	0.1677	0.0078	3043	193	PRJEB4352	SAMEA2732589	5	3-20µm	SRF	TARA_106	SPO	South Pacific Ocean	0.037	-84.62	ERX1796909	TARA_N000001694
ERR1726714	0.7965	0.0566	13526	1393	0.7397	0.0266	13424	603	PRJEB4352	SAMEA2622824	5	all	SRF	TARA_125	SPO	South Pacific Ocean	-8.89	-142.61	ERX1796818	TARA_N000002017
ERR1726715	0.3894	0.0191	6613	473	0.2388	0.0057	4333	121	PRJEB4352	SAMEA2619755	30	3-20µm	DCM	TARA_022	MS	Mediterranean Sea	39.729	17.4	ERX1796880	TARA_A100000696
ERR1726716	0.2812	0.0155	4775	423	0.5426	0.0102	9847	201	PRJEB4352	SAMEA2732838	5	180-2000µm	SRF	TARA_096	SPO	South Pacific Ocean	-29.655	-101.268	ERX1796636	TARA_N000001252
ERR1726717	1.2619	0.0293	21429	636	0.1816	0.0064	3295	144	PRJEB4352	SAMEA2657026	115	3-20µm	DCM	TARA_122	SPO	South Pacific Ocean	-8.969	-139.338	ERX1796868	TARA_N000001950
ERR1726718	0.1405	0.0198	2386	749	0.0792	0.0012	1437	37	PRJEB4352	SAMEA2661639	200	180-2000µm	DCM	TARA_022	MS	Mediterranean Sea	39.729	17.4	ERX1796926	ERS506046
ERR1726720	0.0768	0.004	1305	130	0.0935	0.002	1697	45	PRJEB4352	SAMEA2732044	5	20-180µm	SRF	TARA_147	NAO	North Atlantic Ocean	32.954	-66.533	ERX1796713	TARA_N000002107
ERR1726721	0.4031	0.0231	6845	530	0.3974	0.0226	7212	360	PRJEB4352	SAMEA2656975	5	20-180µm	SRF	TARA_123	SPO	South Pacific Ocean	-8.879	-140.304	ERX1796524	TARA_N000001996
ERR1726722	0.1855	0.0147	3150	468	0.2895	0.0039	5253	55	PRJEB4352	SAMEA2619778	5	3-20µm	SRF	TARA_025	MS	Mediterranean Sea	39.333	19.421	ERX1796800	TARA_A100000394
ERR1726723	0.4416	0.018	7499	546	0.3602	0.0087	6537	183	PRJEB4352	SAMEA2732373	5	3-20µm	SRF	TARA_136	NPO	North Pacific Ocean	17.022	-118.914	ERX1796778	TARA_N000002963
ERR1726724	1.5659	0.073	26591	1292	2.6796	0.0702	48628	1018	PRJEB4352	SAMEA2623035	110	all	DCM	TARA_131	NPO	North Pacific Ocean	22.747	-158.052	ERX1796521	TARA_N000002350
ERR1726725	1.3619	0.0983	23127	2079	1.0574	0.0554	19188	1185	PRJEB4352	SAMEA2622769	5	all	SRF	TARA_124	SPO	South Pacific Ocean	-8.999	-140.588	ERX1796586	TARA_N000002036
ERR1726726	2.4052	0.0351	40844	693	1.4595	0.02	26485	370	PRJEB4352	SAMEA2730769	5	20-180µm	SRF	TARA_051	IO	Indian Ocean	-21.476	54.283	ERX1796749	TARA_N000000196
ERR1726727	0.2343	0.0081	3978	248	0.1825	0.0046	3312	108	PRJEB4352	SAMEA2731945	40	20-180µm	DCM	TARA_128	SPO	South Pacific Ocean	-0.469	-153.305	ERX1796582	TARA_N000002299
ERR1726728	2.0495	0.0459	34803	1042	1.2411	0.0242	22523	421	PRJEB4352	SAMEA2731380	5	20-180µm	SRF	TARA_058	IO	Indian Ocean	-17.455	42.32	ERX1796730	TARA_N000000425
ERR1726729	2.2161	0.0486	37633	1065	0.6756	0.0183	12260	299	PRJEB4352	SAMEA2730898	5	20-180µm	SRF	TARA_046	IO	Indian Ocean	-0.659	73.162	ERX1796650	TARA_N000000269
ERR1726730	1.5726	0.152	26705	2900	1.6658	0.108	30230	1853	PRJEB4352	SAMEA2623417	5	all	SRF	TARA_139	NPO	North Pacific Ocean	6.491	-95.449	ERX1796784	TARA_N000003035
ERR1726731	2.8406	0.0533	48237	1200	1.5114	0.0228	27427	427	PRJEB4352	SAMEA2657030	5	20-180µm	SRF	TARA_076	SAO	South Atlantic Ocean	-21.029	-35.231	ERX1796761	TARA_N000000871
ERR1726732	0.3511	0.0176	5963	463	0.2573	0.0117	4670	235	PRJEB4352	SAMEA2622393	5	3-20µm	SRF	TARA_110	SPO	South Pacific Ocean	-1.913	-84.616	ERX1796770	TARA_N000001754
ERR1726733	44.4065	1.0223	754092	17462	3.3654	0.1783	61072	3081	PRJEB4352	SAMEA2621316	5	all	SRF	TARA_080	SAO	South Atlantic Ocean	-40.699	-51.952	ERX1796721	TARA_N000001478
ERR1726735	1.1047	0.0416	18759	963	1.3467	0.058	24438	1055	PRJEB4352	SAMEA2622012	5	3-20µm	SRF	TARA_098	SPO	South Pacific Ocean	-26.261	-110.992	ERX1796737	TARA_N000001578
ERR1726736	0.2166	0.0123	3678	416	0.1334	0.0028	2421	60	PRJEB4352	SAMEA2657041	25	20-180µm	DCM	TARA_038	IO	Indian Ocean	19.017	64.576	ERX1796790	TARA_N000000041
ERR1726737	0.553	0.0085	9390	182	0.1379	0.0033	2503	66	PRJEB4352	SAMEA2730956	5	20-180µm	SRF	TARA_143	NAO	North Atlantic Ocean	29.885	-79.682	ERX1796519	TARA_N000003153
ERR1726738	0.1055	0.0042	1791	91	0.0741	0.0012	1345	23	PRJEB4352	SAMEA2732604	5	180-2000µm	SRF	TARA_137	NPO	North Pacific Ocean	14.161	-116.699	ERX1796887	TARA_N000002931
ERR1726739	0.1195	0.0033	2030	95	0.101	0.0018	1833	42	PRJEB4352	SAMEA2731833	5	180-2000µm	SRF	TARA_110	SPO	South Pacific Ocean	-1.913	-84.616	ERX1796910	TARA_N000001762
ERR1726740	0.0912	0.0104	1548	402	0.1178	0.0021	2137	60	PRJEB4352	SAMEA2732643	5	180-2000µm	SRF	TARA_106	SPO	South Pacific Ocean	0.037	-84.62	ERX1796847	TARA_N000001702
ERR1726741	0.2091	0.0078	3550	117	0.1818	0.0043	3300	85	PRJEB4352	SAMEA2731578	5	180-2000µm	SRF	TARA_118	SPO	South Pacific Ocean	-23.129	-135.009	ERX1796794	TARA_N000001923
ERR1726742	0.9532	0.0875	16187	2724	0.7609	0.0454	13809	876	PRJEB4352	SAMEA2622232	40	3-20µm	DCM	TARA_102	SPO	South Pacific Ocean	-5.218	-85.27	ERX1796757	TARA_N000001656
ERR1726743	0.1443	0.0063	2451	198	0.1465	0.0032	2658	64	PRJEB4352	SAMEA2657048	60	20-180µm	DCM	TARA_022	MS	Mediterranean Sea	39.729	17.4	ERX1796843	TARA_A100000695
ERR1726744	0.244	0.0062	4144	158	0.0911	0.0021	1653	44	PRJEB4352	SAMEA2732056	5	20-180µm	SRF	TARA_151	NAO	North Atlantic Ocean	36.194	-28.801	ERX1796896	TARA_N000002749
ERR1726745	0.121	0.0079	2055	266	0.1169	0.0028	2122	75	PRJEB4352	SAMEA2657071	5	180-2000µm	SRF	TARA_125	SPO	South Pacific Ocean	-8.89	-142.61	ERX1796607	TARA_N000002025
ERR1726746	0.0457	0.0132	776	519	0.0486	0.0006	882	15	PRJEB4352	SAMEA2657052	70	180-2000µm	DCM	TARA_041	IO	Indian Ocean	14.582	70.011	ERX1796951	TARA_N000000078
ERR1726747	0.0137	0.0014	232	55	0.076	0.0009	1379	19	PRJEB4352	SAMEA2732932	5	180-2000µm	SRF	TARA_135	NPO	North Pacific Ocean	32.983	-121.832	ERX1796851	TARA_N000002175
ERR1726748	2.9847	0.0747	50685	1911	0.7018	0.0244	12736	806	PRJEB4352	SAMEA2657084	5	180-2000µm	SRF	TARA_018	MS	Mediterranean Sea	35.756	14.287	ERX1796923	TARA_A100000594
ERR1726749	1.8729	0.0768	31804	1597	1.2806	0.0462	23240	741	PRJEB4352	SAMEA2621768	5	all	SRF	TARA_092	SPO	South Pacific Ocean	-33.697	-71.977	ERX1796764	TARA_N000001309
ERR1726750	2.2634	0.0525	38436	1127	5.1949	0.094	94273	1730	PRJEB4352	SAMEA2732980	5	20-180µm	SRF	TARA_135	NPO	North Pacific Ocean	32.983	-121.832	ERX1796803	TARA_N000002193
ERR1726751	0.0405	0.0018	687	64	0.0888	0.0014	1612	28	PRJEB4352	SAMEA2657001	5	20-180µm	SRF	TARA_031	RS	Red Sea	27.151	34.819	ERX1796578	TARA_A100001432
ERR1726752	0.1481	0.0024	2515	57	0.0919	0.0015	1667	30	PRJEB4352	SAMEA2657017	5	180-2000µm	SRF	TARA_031	RS	Red Sea	27.151	34.819	ERX1796834	TARA_A100001431
ERR1726753	1.6512	0.0379	28040	719	1.1607	0.0257	21064	240	PRJEB4352	SAMEA2657093	80	180-2000µm	DCM	TARA_018	MS	Mediterranean Sea	35.756	14.287	ERX1796553	TARA_A100000600
ERR1726754	0.1391	0.012	2362	433	0.3257	0.0066	5911	55	PRJEB4352	SAMEA2656995	70	20-180µm	DCM	TARA_041	IO	Indian Ocean	14.582	70.011	ERX1796599	TARA_N000000075
ERR1726755	1.0776	0.0335	18299	928	0.0816	0.0024	1481	61	PRJEB4352	SAMEA2657086	5	20-180µm	SRF	TARA_100	SPO	South Pacific Ocean	-13.162	-96.283	ERX1796541	TARA_N000001616
ERR1726756	1.4171	0.1187	24064	3654	0.9449	0.0483	17148	633	PRJEB4352	SAMEA2623989	25	3-20µm	ML	TARA_153	NAO	North Atlantic Ocean	44.034	-16.564	ERX1796870	TARA_N000002817
ERR1726757	0.0877	0.0055	1490	158	0.1082	0.003	1964	62	PRJEB4352	SAMEA2730873	5	20-180µm	SRF	TARA_146	NAO	North Atlantic Ocean	34.731	-71.248	ERX1796916	TARA_N000003246
ERR1726760	2.3567	0.1568	40020	3128	1.4784	0.1005	26829	1854	PRJEB4352	SAMEA2622343	30	all	DCM	TARA_109	NPO	North Pacific Ocean	1.8	-84.545	ERX1796651	TARA_N000001728
ERR1726762	1.7454	0.0541	29640	884	0.6091	0.0291	11054	544	PRJEB4352	SAMEA2622719	5	all	SRF	TARA_123	SPO	South Pacific Ocean	-8.879	-140.304	ERX1796627	TARA_N000001972
ERR1726763	0.0704	0.002	1195	58	0.0735	0.0014	1334	33	PRJEB4352	SAMEA2656986	5	180-2000µm	SRF	TARA_124	SPO	South Pacific Ocean	-8.999	-140.588	ERX1796924	TARA_N000002043
ERR1726764	0.2777	0.0052	4715	98	0.0571	0.0009	1036	26	PRJEB4352	SAMEA2730869	5	180-2000µm	SRF	TARA_146	NAO	North Atlantic Ocean	34.731	-71.248	ERX1796547	TARA_N000003240
ERR1726765	0.1524	0.0065	2588	192	0.1003	0.0016	1820	40	PRJEB4352	SAMEA2657071	5	180-2000µm	SRF	TARA_125	SPO	South Pacific Ocean	-8.89	-142.61	ERX1796714	TARA_N000002025
ERR1726766	0.2778	0.0089	4718	191	0.2468	0.0077	4479	144	PRJEB4352	SAMEA2657088	5	180-2000µm	SRF	TARA_109	NPO	North Pacific Ocean	1.8	-84.545	ERX1796958	TARA_N000001742
ERR1726767	0.3831	0.0106	6506	309	1.843	0.0266	33446	488	PRJEB4352	SAMEA2732785	110	20-180µm	DCM	TARA_131	NPO	North Pacific Ocean	22.747	-158.052	ERX1796889	TARA_N000002362
ERR1726768	0.201	0.0072	3414	228	0.1509	0.0045	2739	92	PRJEB4352	SAMEA2730804	5	20-180µm	SRF	TARA_142	NAO	North Atlantic Ocean	25.602	-88.417	ERX1796505	TARA_N000003087
ERR1726770	0.1117	0.0039	1896	99	0.0856	0.0021	1553	40	PRJEB4352	SAMEA2657005	5	180-2000µm	SRF	TARA_123	SPO	South Pacific Ocean	-8.879	-140.304	ERX1796596	TARA_N000001998
ERR1726771	1.8782	0.1857	31894	4094	2.2374	0.1225	40603	2223	PRJEB4352	SAMEA2622490	90	3-20µm	DCM	TARA_111	SPO	South Pacific Ocean	-16.932	-100.662	ERX1796780	TARA_N000001820
ERR1726772	0.5893	0.112	10007	4300	0.5342	0.0264	9694	748	PRJEB4352	SAMEA2731851	5	3-20µm	SRF	TARA_149	NAO	North Atlantic Ocean	34.098	-49.84	ERX1796567	TARA_N000002137
ERR1726773	0.7833	0.0414	13302	949	0.6382	0.026	11581	499	PRJEB4352	SAMEA2622419	50	3-20µm	DCM	TARA_110	SPO	South Pacific Ocean	-1.913	-84.616	ERX1796574	TARA_N000001756
ERR1726774	0.9794	0.0124	16631	101	0.0126	0.0002	229	6	PRJEB4352	SAMEA2732304	5	180-2000µm	SRF	TARA_089	SO	Southern Ocean	-57.764	-67.419	ERX1796816	TARA_N000001223
ERR1726775	0.22	0.0068	3736	185	0.1774	0.0032	3220	65	PRJEB4352	SAMEA2731833	5	180-2000µm	SRF	TARA_110	SPO	South Pacific Ocean	-1.913	-84.616	ERX1796642	TARA_N000001762
ERR1726776	0.0734	0.0031	1246	99	0.3214	0.0039	5833	40	PRJEB4352	SAMEA2732594	5	180-2000µm	SRF	TARA_136	NPO	North Pacific Ocean	17.022	-118.914	ERX1796945	TARA_N000002967
ERR1726777	0.2361	0.0145	4010	419	0.2139	0.006	3882	120	PRJEB4352	SAMEA2656985	5	20-180µm	SRF	TARA_034	RS	Red Sea	18.445	39.884	ERX1796811	TARA_N000000325
ERR1726778	2.2599	0.047	38377	789	0.7987	0.0209	14494	350	PRJEB4352	SAMEA2732026	165	180-2000µm	DCM	TARA_112	SPO	South Pacific Ocean	-23.22	-129.578	ERX1796581	TARA_N000001884
ERR1726779	1.1553	0.0434	19618	762	0.1316	0.0041	2389	104	PRJEB4352	SAMEA2732120	5	3-20µm	SRF	TARA_095	SPO	South Pacific Ocean	-31.386	-93.986	ERX1796520	TARA_N000001265
ERR1726780	1.6894	0.0277	28688	587	0.3628	0.0056	6584	124	PRJEB4352	SAMEA2657101	150	3-20µm	DCM	TARA_076	SAO	South Atlantic Ocean	-21.029	-35.231	ERX1796756	TARA_N000000868
ERR1726782	0.9099	0.0152	15452	350	0.3257	0.0056	5910	115	PRJEB4352	SAMEA2732736	5	180-2000µm	SRF	TARA_132	NPO	North Pacific Ocean	31.506	-159.014	ERX1796707	TARA_N000002400
ERR1726783	0.0672	0.0063	1141	241	0.0483	0.001	877	35	PRJEB4352	SAMEA2732073	40	180-2000µm	DCM	TARA_150	NAO	North Atlantic Ocean	35.8	-37.102	ERX1796588	TARA_N000002719
ERR1726784	3.4788	0.077	59075	1541	0.7631	0.0396	13848	746	PRJEB4352	SAMEA2620379	5	3-20µm	SRF	TARA_046	IO	Indian Ocean	-0.659	73.162	ERX1796731	TARA_N000000268
ERR1726785	0.284	0.0102	4823	266	0.1933	0.0039	3508	92	PRJEB4352	SAMEA2731720	5	20-180µm	SRF	TARA_117	SPO	South Pacific Ocean	-23.129	-135.016	ERX1796506	TARA_N000001918
ERR1726786	0.5161	0.011	8765	232	0.1635	0.0028	2967	56	PRJEB4352	SAMEA2657025	5	180-2000µm	SRF	TARA_020	MS	Mediterranean Sea	34.451	14.973	ERX1796774	TARA_A100000759
ERR1726787	0.0882	0.0074	1498	273	0.0963	0.0017	1747	42	PRJEB4352	SAMEA2657015	5	180-2000µm	SRF	TARA_025	MS	Mediterranean Sea	39.333	19.421	ERX1796648	TARA_A100000402
ERR1726789	0.9522	0.0248	16170	457	0.4098	0.0126	7437	239	PRJEB4352	SAMEA2657088	5	180-2000µm	SRF	TARA_109	NPO	North Pacific Ocean	1.8	-84.545	ERX1796906	TARA_N000001742
ERR1726790	0.7298	0.0548	12393	1027	0.7224	0.0607	13109	1104	PRJEB4352	SAMEA2732583	5	180-2000µm	SRF	TARA_092	SPO	South Pacific Ocean	-33.697	-71.977	ERX1796526	TARA_N000001305
ERR1726791	0.1477	0.0058	2508	183	0.344	0.0048	6243	57	PRJEB4352	SAMEA2656955	5	20-180µm	SRF	TARA_011	MS	Mediterranean Sea	41.666	2.798	ERX1796510	TARA_X000001338
ERR1726792	0.3364	0.023	5713	739	0.2801	0.0112	5083	223	PRJEB4352	SAMEA2657063	5	3-20µm	SRF	TARA_109	NPO	North Pacific Ocean	1.8	-84.545	ERX1796917	TARA_N000001734
ERR1726793	1.4798	0.0456	25129	986	0.4478	0.012	8127	255	PRJEB4352	SAMEA2620959	30	0.2-5µm	DCM	TARA_066	SAO	South Atlantic Ocean	-34.905	18.016	ERX1796894	TARA_N000000807
ERR1726794	0.2173	0.004	3690	74	0.1431	0.0034	2597	64	PRJEB4352	SAMEA2657060	5	180-2000µm	SRF	TARA_036	IO	Indian Ocean	20.824	63.525	ERX1796787	TARA_N000000313
ERR1726796	0.0657	0.0066	1115	246	0.0413	0.0007	750	22	PRJEB4352	SAMEA2732863	40	180-2000µm	DCM	TARA_137	NPO	North Pacific Ocean	14.161	-116.699	ERX1796556	TARA_N000002942
ERR1726797	0.1542	0.0034	2619	88	0.1466	0.0025	2660	58	PRJEB4352	SAMEA2732442	5	180-2000µm	SRF	TARA_130	NPO	North Pacific Ocean	11.265	-152.462	ERX1796785	TARA_N000002347
ERR1726798	1.1514	0.0359	19553	977	0.3421	0.0057	6208	104	PRJEB4352	SAMEA2731359	70	180-2000µm	DCM	TARA_058	IO	Indian Ocean	-17.455	42.32	ERX1796949	TARA_N000000433
ERR1726799	0.0977	0.0026	1659	50	0.0889	0.0035	1613	62	PRJEB4352	SAMEA2732362	5	20-180µm	SRF	TARA_089	SO	Southern Ocean	-57.764	-67.419	ERX1796954	TARA_N000001221
ERR1726801	0.2178	0.0537	3698	2175	0.1491	0.005	2706	117	PRJEB4352	SAMEA2657008	5	20-180µm	SRF	TARA_109	NPO	North Pacific Ocean	1.8	-84.545	ERX1796743	TARA_N000001738
ERR1726802	0.0186	0.0025	316	100	0.0179	0.0005	324	16	PRJEB4352	SAMEA2731167	5	180-2000µm	SRF	TARA_022	MS	Mediterranean Sea	39.729	17.4	ERX1796833	TARA_A100000536
ERR1726803	0.1413	0.0114	2400	387	0.1798	0.0039	3263	90	PRJEB4352	SAMEA2731935	100	20-180µm	ML	TARA_153	NAO	North Atlantic Ocean	44.034	-16.564	ERX1796809	TARA_N000002811
ERR1726804	1.1275	0.0392	19146	1131	0.1119	0.002	2031	60	PRJEB4352	SAMEA2657052	70	180-2000µm	DCM	TARA_041	IO	Indian Ocean	14.582	70.011	ERX1796672	TARA_N000000078
ERR1726805	1.6486	0.0633	27995	1503	0.6524	0.0228	11839	430	PRJEB4352	SAMEA2622959	5	3-20µm	SRF	TARA_129	NPO	North Pacific Ocean	6.732	-153.089	ERX1796717	TARA_N000002314
ERR1726806	1.6137	0.1251	27403	4284	0.1219	0.0025	2212	74	PRJEB4352	SAMEA2732902	155	180-2000µm	DCM	TARA_096	SPO	South Pacific Ocean	-29.655	-101.268	ERX1796702	TARA_N000001242
ERR1726807	2.7728	0.0953	47087	1573	0.9366	0.0504	16996	946	PRJEB4352	SAMEA2622324	5	all	SRF	TARA_109	NPO	North Pacific Ocean	1.8	-84.545	ERX1796928	TARA_N000001727
ERR1726808	0.1742	0.0037	2958	87	0.1219	0.0017	2213	34	PRJEB4352	SAMEA2657038	5	20-180µm	SRF	TARA_052	IO	Indian Ocean	-17.023	53.508	ERX1796876	TARA_N000000589
ERR1726809	0.9179	0.0193	15588	313	0.6261	0.0163	11362	272	PRJEB4352	SAMEA2657060	5	180-2000µm	SRF	TARA_036	IO	Indian Ocean	20.824	63.525	ERX1796560	TARA_N000000313
ERR1726810	0.0594	0.0052	1009	196	0.0178	0.0007	323	33	PRJEB4352	SAMEA2731167	5	180-2000µm	SRF	TARA_022	MS	Mediterranean Sea	39.729	17.4	ERX1796670	TARA_A100000536
ERR1726811	0.5931	0.0131	10071	319	0.1336	0.0027	2425	59	PRJEB4352	SAMEA2657107	80	20-180µm	DCM	TARA_018	MS	Mediterranean Sea	35.756	14.287	ERX1796903	TARA_A100000589
ERR1726812	0.3119	0.0971	5296	1674	0.2369	0.0096	4299	181	PRJEB4352	SAMEA2732581	35	180-2000µm	DCM	TARA_086	SO	Southern Ocean	-64.309	-53.057	ERX1796728	TARA_N000001083
ERR1726813	0.2307	0.0093	3918	300	0.0932	0.002	1691	63	PRJEB4352	SAMEA2730995	85	180-2000µm	DCM	TARA_051	IO	Indian Ocean	-21.476	54.283	ERX1796776	TARA_N000000193
ERR1726814	0.1207	0.0026	2050	66	0.0516	0.0007	936	16	PRJEB4352	SAMEA2730472	5	180-2000µm	SRF	TARA_043	IO	Indian Ocean	4.66	73.489	ERX1796621	TARA_N000000297
ERR1726815	1.6055	0.1617	27264	3131	1.0728	0.0795	19468	1503	PRJEB4352	SAMEA2621897	155	3-20µm	DCM	TARA_096	SPO	South Pacific Ocean	-29.655	-101.268	ERX1796598	TARA_N000001239
ERR1726816	45.1857	0.8894	767324	15650	4.4779	0.1539	81261	2729	PRJEB4352	SAMEA2623070	5	all	SRF	TARA_132	NPO	North Pacific Ocean	31.506	-159.014	ERX1796655	TARA_N000002420
ERR1726817	2.6881	0.2063	45649	3391	3.4657	0.1608	62892	2580	PRJEB4352	SAMEA2623815	5	all	SRF	TARA_150	NAO	North Atlantic Ocean	35.8	-37.102	ERX1796532	TARA_N000002695
ERR1726818	0.2332	0.0132	3960	312	0.1148	0.002	2083	41	PRJEB4352	SAMEA2732797	115	180-2000µm	DCM	TARA_132	NPO	North Pacific Ocean	31.506	-159.014	ERX1796637	TARA_N000002402
ERR1726819	6.9898	0.1202	118697	2137	0.7617	0.0267	13823	496	PRJEB4352	SAMEA2732231	5	180-2000µm	SRF	TARA_080	SAO	South Atlantic Ocean	-40.699	-51.952	ERX1796669	TARA_N000001503
ERR1726821	1.9604	0.1747	33291	3107	1.4855	0.1069	26957	1962	PRJEB4352	SAMEA2623985	25	all	ML	TARA_153	NAO	North Atlantic Ocean	44.034	-16.564	ERX1796665	TARA_N000002825
ERR1726822	1.1978	0.1094	20341	3714	0.7134	0.0198	12947	416	PRJEB4352	SAMEA2656982	5	3-20µm	SRF	TARA_125	SPO	South Pacific Ocean	-8.89	-142.61	ERX1796921	TARA_N000002021
ERR1726823	0.8761	0.0157	14877	352	4.3682	0.0602	79270	1119	PRJEB4352	SAMEA2732906	5	180-2000µm	SRF	TARA_131	NPO	North Pacific Ocean	22.747	-158.052	ERX1796932	TARA_N000002364
ERR1726824	0.1135	0.0048	1927	171	0.0658	0.001	1194	28	PRJEB4352	SAMEA2732058	80	180-2000µm	DCM	TARA_151	NAO	North Atlantic Ocean	36.194	-28.801	ERX1796744	TARA_N000002751
ERR1726826	0.0561	0.0025	953	94	0.0681	0.001	1236	25	PRJEB4352	SAMEA2657075	115	180-2000µm	DCM	TARA_122	SPO	South Pacific Ocean	-8.969	-139.338	ERX1796892	TARA_N000001954
ERR1726827	4.5565	0.0738	77376	1373	0.0811	0.0018	1472	42	PRJEB4352	SAMEA2657059	5	180-2000µm	SRF	TARA_004	NAO	North Atlantic Ocean	36.563	-6.553	ERX1796900	TARA_X000000357
ERR1726828	0.4069	0.0195	6909	499	0.2901	0.0112	5264	218	PRJEB4352	SAMEA2622280	40	3-20µm	DCM	TARA_106	SPO	South Pacific Ocean	0.037	-84.62	ERX1796559	TARA_N000001696
ERR1726829	0.6357	0.0347	10796	922	0.4838	0.0141	8779	285	PRJEB4352	SAMEA2620959	30	0.2-5µm	DCM	TARA_066	SAO	South Atlantic Ocean	-34.905	18.016	ERX1796842	TARA_N000000807
ERR1726830	0.2204	0.0161	3742	561	0.1531	0.0059	2779	122	PRJEB4352	SAMEA2732775	50	20-180µm	DCM	TARA_106	SPO	South Pacific Ocean	0.037	-84.62	ERX1796957	TARA_N000001700
ERR1726832	4.1562	0.308	70578	5204	1.6667	0.1879	30246	3475	PRJEB4352	SAMEA2657004	80	20-180µm	DCM	TARA_042	IO	Indian Ocean	5.992	73.919	ERX1796701	TARA_N000000091
ERR1726833	0.674	0.0361	11446	960	0.4271	0.0143	7751	295	PRJEB4352	SAMEA2620959	30	0.2-5µm	DCM	TARA_066	SAO	South Atlantic Ocean	-34.905	18.016	ERX1796572	TARA_N000000807
ERR1726834	0.9674	0.0544	16428	1768	2.1937	0.0404	39810	786	PRJEB4352	SAMEA2731613	5	20-180µm	SRF	TARA_112	SPO	South Pacific Ocean	-23.22	-129.578	ERX1796857	TARA_N000001878
ERR1726836	0.4832	0.0281	8205	829	0.3266	0.0125	5927	255	PRJEB4352	SAMEA2657048	60	20-180µm	DCM	TARA_022	MS	Mediterranean Sea	39.729	17.4	ERX1796882	TARA_A100000695
ERR1726837	4.7214	0.0967	80176	2149	1.4316	0.02	25979	407	PRJEB4352	SAMEA2732914	115	3-20µm	DCM	TARA_132	NPO	North Pacific Ocean	31.506	-159.014	ERX1796619	TARA_N000002414
ERR1726838	2.2808	0.0352	38731	768	0.133	0.0025	2413	60	PRJEB4352	SAMEA2656957	5	20-180µm	SRF	TARA_032	RS	Red Sea	23.391	37.254	ERX1796676	TARA_A100001143
ERR1726840	0.0852	0.0017	1447	46	0.087	0.0015	1579	28	PRJEB4352	SAMEA2730647	5	180-2000µm	SRF	TARA_034	RS	Red Sea	18.445	39.884	ERX1796554	TARA_N000000332
ERR1726841	1.0995	0.0894	18672	2329	1.5786	0.0364	28647	584	PRJEB4352	SAMEA2656991	5	3-20µm	SRF	TARA_102	SPO	South Pacific Ocean	-5.218	-85.27	ERX1796646	TARA_N000001654
ERR1726842	2.4219	0.1428	41127	2658	1.0334	0.0659	18754	1251	PRJEB4352	SAMEA2622228	40	all	DCM	TARA_102	SPO	South Pacific Ocean	-5.218	-85.27	ERX1796691	TARA_N000001648
ERR1726843	0.072	0.0014	1222	36	0.0695	0.001	1261	19	PRJEB4352	SAMEA2657098	20	180-2000µm	DCM	TARA_036	IO	Indian Ocean	20.824	63.525	ERX1796890	TARA_N000000314
ERR1726844	2.518	0.081	42760	2261	0.4297	0.0158	7797	350	PRJEB4352	SAMEA2657106	5	20-180µm	SRF	TARA_041	IO	Indian Ocean	14.582	70.011	ERX1796915	TARA_N000000076
ERR1726845	0.6989	0.0227	11869	478	0.8904	0.0202	16159	327	PRJEB4352	SAMEA2623035	110	all	DCM	TARA_131	NPO	North Pacific Ocean	22.747	-158.052	ERX1796799	TARA_N000002350
ERR1726846	1.0798	0.0806	18336	1923	1.2437	0.0439	22569	680	PRJEB4352	SAMEA2622824	5	all	SRF	TARA_125	SPO	South Pacific Ocean	-8.89	-142.61	ERX1796632	TARA_N000002017
ERR1726847	0.3726	0.0206	6328	616	0.2478	0.0066	4497	141	PRJEB4352	SAMEA2732085	5	3-20µm	SRF	TARA_151	NAO	North Atlantic Ocean	36.194	-28.801	ERX1796830	TARA_N000002745
ERR1726848	6.7834	0.3172	115192	4963	3.8831	0.1931	70467	3554	PRJEB4352	SAMEA2623226	30	all	DCM	TARA_135	NPO	North Pacific Ocean	32.983	-121.832	ERX1796576	TARA_N000002183
ERR1726849	9.8041	0.1437	166489	2669	1.6107	0.0229	29229	366	PRJEB4352	SAMEA2732843	5	3-20µm	SRF	TARA_132	NPO	North Pacific Ocean	31.506	-159.014	ERX1796867	TARA_N000002412
ERR1726850	0.4689	0.0595	7963	1771	1.6865	0.034	30605	416	PRJEB4352	SAMEA2732628	5	20-180µm	SRF	TARA_092	SPO	South Pacific Ocean	-33.697	-71.977	ERX1796531	TARA_N000001303
ERR1726851	1.8594	0.1968	31576	3829	2.525	0.1389	45821	2385	PRJEB4352	SAMEA2622912	5	all	SRF	TARA_128	SPO	South Pacific Ocean	-0.469	-153.305	ERX1796563	TARA_N000002285
ERR1726853	2.1752	0.0598	36939	1257	0.8947	0.0339	16237	601	PRJEB4352	SAMEA2732891	5	20-180µm	SRF	TARA_081	SAO	South Atlantic Ocean	-44.497	-52.214	ERX1796688	TARA_N000001428
ERR1726854	28.7734	0.4818	488618	8697	5.1351	0.1006	93187	1892	PRJEB4352	SAMEA2620505	5	3-20µm	SRF	TARA_051	IO	Indian Ocean	-21.476	54.283	ERX1796527	TARA_N000000202
ERR1726855	1.1762	0.0268	19973	595	0.2118	0.0053	3844	136	PRJEB4352	SAMEA2657037	50	20-180µm	DCM	TARA_025	MS	Mediterranean Sea	39.333	19.421	ERX1796606	TARA_E500000196
ERR1726856	0.2239	0.0179	3802	576	0.1695	0.0058	3076	141	PRJEB4352	SAMEA2622347	30	3-20µm	DCM	TARA_109	NPO	North Pacific Ocean	1.8	-84.545	ERX1796956	TARA_N000001736
ERR1726857	0.2255	0.0058	3829	151	0.1451	0.0035	2633	67	PRJEB4352	SAMEA2731626	5	20-180µm	SRF	TARA_116	SPO	South Pacific Ocean	-23.217	-134.931	ERX1796625	TARA_N000001910
ERR1726859	0.0326	0.0083	553	322	0.0444	0.001	806	29	PRJEB4352	SAMEA2731784	5	180-2000µm	SRF	TARA_150	NAO	North Atlantic Ocean	35.8	-37.102	ERX1796729	TARA_N000002703
ERR1726860	0.1413	0.0073	2399	240	0.0872	0.0021	1582	45	PRJEB4352	SAMEA2731788	5	20-180µm	SRF	TARA_150	NAO	North Atlantic Ocean	35.8	-37.102	ERX1796612	TARA_N000002701
ERR1726861	1.8005	0.3927	30575	12790	0.8682	0.0794	15756	1590	PRJEB4352	SAMEA2731676	5	3-20µm	SRF	TARA_152	NAO	North Atlantic Ocean	43.668	-16.662	ERX1796603	TARA_N000002785
ERR1726862	0.5393	0.0097	9158	229	0.1217	0.0024	2208	48	PRJEB4352	SAMEA2620139	25	other	other	TARA_040	IO	Indian Ocean	17.5	67.984	ERX1796727	TARA_N000000064
ERR1726863	1.7934	0.1353	30454	2380	1.4567	0.1145	26435	2094	PRJEB4352	SAMEA2623741	5	all	SRF	TARA_148	NAO	North Atlantic Ocean	31.782	-64.145	ERX1796711	TARA_N000002111
ERR1726865	0.3153	0.0228	5354	747	0.1733	0.008	3145	181	PRJEB4352	SAMEA2656973	5	3-20µm	SRF	TARA_100	SPO	South Pacific Ocean	-13.162	-96.283	ERX1796826	TARA_N000001612
ERR1726867	0.1635	0.0084	2777	256	0.1318	0.006	2391	120	PRJEB4352	SAMEA2731641	5	20-180µm	SRF	TARA_149	NAO	North Atlantic Ocean	34.098	-49.84	ERX1796832	TARA_N000002139
ERR1726868	1.1974	0.0243	20334	514	0.1438	0.0025	2610	54	PRJEB4352	SAMEA2657069	25	180-2000µm	DCM	TARA_038	IO	Indian Ocean	19.017	64.576	ERX1796922	TARA_N000000042
ERR1726869	0.4845	0.0209	8227	507	0.5706	0.0186	10355	359	PRJEB4352	SAMEA2623247	650	other	MP	TARA_135	NPO	North Pacific Ocean	32.983	-121.832	ERX1796685	TARA_N000002171
ERR1726870	0.2626	0.0557	4460	2037	0.4204	0.012	7629	247	PRJEB4352	SAMEA2731262	5	20-180µm	SRF	TARA_014	MS	Mediterranean Sea	39.902	12.858	ERX1796862	TARA_A100000005
ERR1726871	0.1783	0.0141	3027	478	0.0973	0.0029	1765	69	PRJEB4352	SAMEA2657063	5	3-20µm	SRF	TARA_109	NPO	North Pacific Ocean	1.8	-84.545	ERX1796620	TARA_N000001734
ERR1726873	0.1499	0.0054	2546	172	0.1163	0.0029	2110	58	PRJEB4352	SAMEA2732598	5	20-180µm	SRF	TARA_136	NPO	North Pacific Ocean	17.022	-118.914	ERX1796939	TARA_N000002965
ERR1726874	0.2863	0.0155	4861	506	0.2901	0.0053	5265	120	PRJEB4352	SAMEA2732721	60	20-180µm	DCM	TARA_138	NPO	North Pacific Ocean	6.215	-103.017	ERX1796538	TARA_N000003015
ERR1726875	0.6436	0.0366	10929	962	0.4316	0.0136	7833	286	PRJEB4352	SAMEA2620959	30	0.2-5µm	DCM	TARA_066	SAO	South Atlantic Ocean	-34.905	18.016	ERX1796893	TARA_N000000807
ERR1726876	0.2631	0.0106	4468	296	0.2227	0.0043	4041	98	PRJEB4352	SAMEA2732192	5	180-2000µm	SRF	TARA_093	SPO	South Pacific Ocean	-33.762	-72.615	ERX1796692	TARA_N000001288
ERR1726877	0.1761	0.0063	2990	172	0.1844	0.0037	3346	71	PRJEB4352	SAMEA2731996	5	180-2000µm	SRF	TARA_147	NAO	North Atlantic Ocean	32.954	-66.533	ERX1796549	TARA_N000002109
ERR1726878	0.2897	0.0111	4919	310	0.2021	0.0049	3667	103	PRJEB4352	SAMEA2621795	5	3-20µm	SRF	TARA_093	SPO	South Pacific Ocean	-33.762	-72.615	ERX1796861	TARA_N000001292
ERR1726879	0.0606	0.0012	1029	31	0.0827	0.001	1500	20	PRJEB4352	SAMEA2657003	5	180-2000µm	SRF	TARA_011	MS	Mediterranean Sea	41.666	2.798	ERX1796791	TARA_X000001334
ERR1726880	0.2426	0.0058	4120	155	0.0973	0.0017	1765	38	PRJEB4352	SAMEA2732634	175	180-2000µm	DCM	TARA_097	SPO	South Pacific Ocean	-28.169	-107.668	ERX1796718	TARA_N000001540
ERR1726881	0.8695	0.0365	14765	956	0.3833	0.0156	6956	352	PRJEB4352	SAMEA2621364	5	3-20µm	SRF	TARA_081	SAO	South Atlantic Ocean	-44.497	-52.214	ERX1796943	TARA_N000001432
ERR1726882	0.0187	0.0012	318	49	0.0179	0.0003	324	10	PRJEB4352	SAMEA2657019	90	180-2000µm	DCM	TARA_111	SPO	South Pacific Ocean	-16.932	-100.662	ERX1796819	TARA_N000001828
ERR1726883	0.1262	0.0096	2143	267	0.0693	0.0023	1257	52	PRJEB4352	SAMEA2657010	5	180-2000µm	SRF	TARA_122	SPO	South Pacific Ocean	-8.969	-139.338	ERX1796700	TARA_N000001942
ERR1726884	2.8284	0.3135	48030	5384	4.0841	0.2389	74114	4312	PRJEB4352	SAMEA2623204	5	all	SRF	TARA_135	NPO	North Pacific Ocean	32.983	-121.832	ERX1796660	TARA_N000002464
ERR1726885	0.5409	0.0328	9186	807	0.3749	0.0323	6803	603	PRJEB4352	SAMEA2731031	5	180-2000µm	SRF	TARA_145	NAO	North Atlantic Ocean	39.163	-70.076	ERX1796643	TARA_N000003231
ERR1726887	0.2708	0.0051	4599	104	0.1391	0.0034	2525	64	PRJEB4352	SAMEA2730531	10	180-2000µm	SRF	TARA_006	MS	Mediterranean Sea	36.529	-4.251	ERX1796647	TARA_X000000655
ERR1726889	0.197	0.0076	3346	236	0.1701	0.0032	3086	79	PRJEB4352	SAMEA2732099	5	180-2000µm	SRF	TARA_148	NAO	North Atlantic Ocean	31.782	-64.145	ERX1796772	TARA_N000002119
ERR1726890	0.1864	0.007	3165	208	0.5105	0.0068	9264	58	PRJEB4352	SAMEA2622393	5	3-20µm	SRF	TARA_110	SPO	South Pacific Ocean	-1.913	-84.616	ERX1796753	TARA_N000001754
ERR1726891	0.2001	0.0058	3398	133	0.1114	0.0033	2021	68	PRJEB4352	SAMEA2657010	5	180-2000µm	SRF	TARA_122	SPO	South Pacific Ocean	-8.969	-139.338	ERX1796855	TARA_N000001942
ERR1726892	0.1088	0.0075	1848	244	0.0968	0.0032	1756	77	PRJEB4352	SAMEA2657085	5	20-180µm	SRF	TARA_124	SPO	South Pacific Ocean	-8.999	-140.588	ERX1796678	TARA_N000002041
ERR1726893	0.4057	0.007	6890	158	0.1579	0.0041	2865	78	PRJEB4352	SAMEA2730834	40	20-180µm	DCM	TARA_143	NAO	North Atlantic Ocean	29.885	-79.682	ERX1796633	TARA_N000003156
ERR1726894	0.2238	0.0078	3800	208	0.1882	0.0052	3416	99	PRJEB4352	SAMEA2732648	5	20-180µm	SRF	TARA_129	NPO	North Pacific Ocean	6.732	-153.089	ERX1796716	TARA_N000002318
ERR1726895	0.3854	0.0133	6544	301	0.2866	0.0127	5201	237	PRJEB4352	SAMEA2732583	5	180-2000µm	SRF	TARA_092	SPO	South Pacific Ocean	-33.697	-71.977	ERX1796615	TARA_N000001305
ERR1726896	2.0043	0.0913	34036	1971	2.2494	0.1548	40820	2856	PRJEB4352	SAMEA2622012	5	3-20µm	SRF	TARA_098	SPO	South Pacific Ocean	-26.261	-110.992	ERX1796722	TARA_N000001578
ERR1726898	0.6111	0.0362	10377	942	0.4655	0.0144	8447	293	PRJEB4352	SAMEA2620959	30	0.2-5µm	DCM	TARA_066	SAO	South Atlantic Ocean	-34.905	18.016	ERX1796618	TARA_N000000807
ERR1726899	0.1369	0.0072	2325	208	0.1323	0.0027	2401	73	PRJEB4352	SAMEA2656971	5	20-180µm	SRF	TARA_070	SAO	South Atlantic Ocean	-20.229	-3.413	ERX1796914	TARA_N000000662
ERR1726900	0.3706	0.0153	6293	473	1.4606	0.0247	26506	231	PRJEB4352	SAMEA2657031	180	180-2000µm	DCM	TARA_098	SPO	South Pacific Ocean	-26.261	-110.992	ERX1796719	TARA_N000001594
ERR1726901	1.8647	0.0867	31666	1334	0.5616	0.1005	10192	1854	PRJEB4352	SAMEA2732419	5	20-180µm	SRF	TARA_086	SO	Southern Ocean	-64.309	-53.057	ERX1796788	TARA_N000001077
ERR1726903	0.1817	0.0144	3085	467	0.3693	0.0093	6702	162	PRJEB4352	SAMEA2657032	5	20-180µm	SRF	TARA_125	SPO	South Pacific Ocean	-8.89	-142.61	ERX1796523	TARA_N000002024
ERR1726904	0.4945	0.0479	8397	1453	0.4364	0.0211	7919	523	PRJEB4352	SAMEA2622347	30	3-20µm	DCM	TARA_109	NPO	North Pacific Ocean	1.8	-84.545	ERX1796566	TARA_N000001736
ERR1726906	9.7982	0.1658	166389	3139	0.4926	0.0147	8940	286	PRJEB4352	SAMEA2621339	85	3-20µm	DCM	TARA_080	SAO	South Atlantic Ocean	-40.699	-51.952	ERX1796864	TARA_N000001489
ERR1726907	3.1083	0.1144	52784	1715	1.1424	0.0685	20731	1251	PRJEB4352	SAMEA2622389	5	all	SRF	TARA_110	SPO	South Pacific Ocean	-1.913	-84.616	ERX1796697	TARA_N000001746
ERR1726908	0.9569	0.0486	16250	1128	0.6043	0.0337	10966	670	PRJEB4352	SAMEA2620161	75	other	other	TARA_040	IO	Indian Ocean	17.5	67.984	ERX1796846	TARA_N000000066
ERR1726909	0.1258	0.0026	2136	66	0.0785	0.0014	1424	29	PRJEB4352	SAMEA2657000	5	180-2000µm	SRF	TARA_100	SPO	South Pacific Ocean	-13.162	-96.283	ERX1796952	TARA_N000001620
ERR1726910	0.1973	0.0064	3350	182	0.1065	0.0025	1933	58	PRJEB4352	SAMEA2619918	60	3-20µm	DCM	TARA_034	RS	Red Sea	18.445	39.884	ERX1796614	TARA_N000000322
ERR1726911	0.1093	0.0041	1856	136	0.0508	0.001	922	21	PRJEB4352	SAMEA2732088	80	20-180µm	DCM	TARA_151	NAO	North Atlantic Ocean	36.194	-28.801	ERX1796502	TARA_N000002755
ERR1726913	0.922	0.113	15657	3215	1.6667	0.0506	30245	861	PRJEB4352	SAMEA2622719	5	all	SRF	TARA_123	SPO	South Pacific Ocean	-8.879	-140.304	ERX1796773	TARA_N000001972
ERR1726914	19.9048	0.5471	338014	9475	5.6076	0.2433	101762	4411	PRJEB4352	SAMEA2623016	5	all	SRF	TARA_131	NPO	North Pacific Ocean	22.747	-158.052	ERX1796558	TARA_N000002348
ERR1726915	1.1263	0.0296	19127	751	0.3393	0.0073	6158	112	PRJEB4352	SAMEA2656967	25	20-180µm	DCM	TARA_039	IO	Indian Ocean	18.647	66.463	ERX1796677	TARA_N000000012
ERR1726916	0.2012	0.0112	3417	366	0.1295	0.0044	2350	131	PRJEB4352	SAMEA2656988	5	180-2000µm	SRF	TARA_111	SPO	South Pacific Ocean	-16.932	-100.662	ERX1796628	TARA_N000001826
ERR1726917	1.1558	0.0178	19627	378	0.0806	0.0015	1462	41	PRJEB4352	SAMEA2656970	5	180-2000µm	SRF	TARA_032	RS	Red Sea	23.391	37.254	ERX1796766	TARA_A100001144
ERR1726918	0.1138	0.0033	1932	103	0.136	0.0028	2468	57	PRJEB4352	SAMEA2657055	5	20-180µm	SRF	TARA_033	RS	Red Sea	22.057	38.218	ERX1796815	TARA_A100001245
ERR1726919	2.445	0.1661	41520	3112	1.4416	0.1001	26161	1847	PRJEB4352	SAMEA2624009	100	all	ML	TARA_153	NAO	North Atlantic Ocean	44.034	-16.564	ERX1796797	TARA_N000002823
ERR1726920	0.1277	0.0056	2169	170	0.1455	0.0027	2641	50	PRJEB4352	SAMEA2657098	20	180-2000µm	DCM	TARA_036	IO	Indian Ocean	20.824	63.525	ERX1796555	TARA_N000000314
ERR1726921	28.788	0.5508	488865	10953	5.4772	0.1247	99395	2409	PRJEB4352	SAMEA2620506	5	3-20µm	SRF	TARA_051	IO	Indian Ocean	-21.476	54.283	ERX1796881	TARA_N000000203
ERR1726922	0.0674	0.0022	1144	73	0.0335	0.0007	608	22	PRJEB4352	SAMEA2657075	115	180-2000µm	DCM	TARA_122	SPO	South Pacific Ocean	-8.969	-139.338	ERX1796837	TARA_N000001954
ERR1726923	0.1033	0.0051	1755	168	0.1383	0.002	2510	40	PRJEB4352	SAMEA2732932	5	180-2000µm	SRF	TARA_135	NPO	North Pacific Ocean	32.983	-121.832	ERX1796590	TARA_N000002175
ERR1726924	2.4088	0.0404	40906	669	2.2059	0.0365	40030	665	PRJEB4352	SAMEA2732139	5	3-20µm	SRF	TARA_131	NPO	North Pacific Ocean	22.747	-158.052	ERX1796584	TARA_N000002356
ERR1726925	0.5372	0.024	9123	828	0.8778	0.0151	15929	233	PRJEB4352	SAMEA2656995	70	20-180µm	DCM	TARA_041	IO	Indian Ocean	14.582	70.011	ERX1796742	TARA_N000000075
ERR1726926	0.0448	0.0008	760	16	0.0422	0.0007	765	12	PRJEB4352	SAMEA2657012	5	180-2000µm	SRF	TARA_033	RS	Red Sea	22.057	38.218	ERX1796706	TARA_A100001246
ERR1726927	0.3624	0.0365	6154	1124	0.4788	0.0167	8689	293	PRJEB4352	SAMEA2657094	5	20-180µm	SRF	TARA_122	SPO	South Pacific Ocean	-8.969	-139.338	ERX1796854	TARA_N000001941
ERR1726928	0.1549	0.0033	2630	64	0.1374	0.0027	2493	52	PRJEB4352	SAMEA2732412	5	180-2000µm	SRF	TARA_083	SAO	South Atlantic Ocean	-54.418	-65.023	ERX1796630	TARA_N000001380
ERR1726929	0.0972	0.0034	1651	108	0.0336	0.0006	609	14	PRJEB4352	SAMEA2619746	5	3-20µm	SRF	TARA_022	MS	Mediterranean Sea	39.729	17.4	ERX1796871	TARA_A100000539
ERR1726930	1.1559	0.2443	19629	9125	0.1614	0.0025	2929	61	PRJEB4352	SAMEA2732986	30	180-2000µm	DCM	TARA_135	NPO	North Pacific Ocean	32.983	-121.832	ERX1796875	TARA_N000002199
ERR1726931	0.0516	0.001	876	27	0.0182	0.0002	330	5	PRJEB4352	SAMEA2731658	5	180-2000µm	SRF	TARA_116	SPO	South Pacific Ocean	-23.217	-134.931	ERX1796579	TARA_N000001911
ERR1726932	0.3189	0.015	5416	379	0.1659	0.0115	3010	220	PRJEB4352	SAMEA2657094	5	20-180µm	SRF	TARA_122	SPO	South Pacific Ocean	-8.969	-139.338	ERX1796544	TARA_N000001941
ERR1726933	1.5286	0.1178	25958	2088	1.4489	0.081	26294	1433	PRJEB4352	SAMEA2622324	5	all	SRF	TARA_109	NPO	North Pacific Ocean	1.8	-84.545	ERX1796948	TARA_N000001727
ERR1726934	0.8688	0.0228	14753	662	0.4866	0.0072	8831	140	PRJEB4352	SAMEA2657056	5	180-2000µm	SRF	TARA_042	IO	Indian Ocean	5.992	73.919	ERX1796899	TARA_N000000093
ERR1726935	0.1576	0.0064	2676	206	0.1314	0.0028	2384	60	PRJEB4352	SAMEA2732441	5	180-2000µm	SRF	TARA_129	NPO	North Pacific Ocean	6.732	-153.089	ERX1796515	TARA_N000002322
ERR1726936	0.783	0.0161	13297	352	0.257	0.0081	4664	150	PRJEB4352	SAMEA2730824	68	180-2000µm	DCM	TARA_005	MS	Mediterranean Sea	36.03	-4.405	ERX1796710	TARA_X000000525
ERR1726937	0.3244	0.0049	5509	101	0.1523	0.0021	2763	41	PRJEB4352	SAMEA2657030	5	20-180µm	SRF	TARA_076	SAO	South Atlantic Ocean	-21.029	-35.231	ERX1796695	TARA_N000000871
ERR1726938	0.2711	0.0818	4603	2838	0.65	0.0148	11795	252	PRJEB4352	SAMEA2657070	5	3-20µm	SRF	TARA_122	SPO	South Pacific Ocean	-8.969	-139.338	ERX1796690	TARA_N000001943
ERR1726939	0.2599	0.0282	4413	617	0.2455	0.0697	4455	1304	PRJEB4352	SAMEA2732484	5	3-20µm	SRF	TARA_086	SO	Southern Ocean	-64.309	-53.057	ERX1796561	TARA_N000001073
ERR1726940	4.3578	0.123	74003	3299	1.2343	0.0393	22399	745	PRJEB4352	SAMEA2620139	25	other	other	TARA_040	IO	Indian Ocean	17.5	67.984	ERX1796908	TARA_N000000064
ERR1726941	0.0912	0.0132	1548	512	0.1237	0.0033	2244	79	PRJEB4352	SAMEA2731933	100	180-2000µm	ML	TARA_153	NAO	North Atlantic Ocean	44.034	-16.564	ERX1796748	TARA_N000002807
ERR1726942	0.1347	0.0045	2288	134	0.1024	0.0026	1858	50	PRJEB4352	SAMEA2657001	5	20-180µm	SRF	TARA_031	RS	Red Sea	27.151	34.819	ERX1796925	TARA_A100001432
ERR1726943	0.2219	0.0459	3768	1507	0.4311	0.0072	7823	162	PRJEB4352	SAMEA2732425	5	3-20µm	SRF	TARA_096	SPO	South Pacific Ocean	-29.655	-101.268	ERX1796699	TARA_N000001258
ERR1726944	0.1596	0.0077	2711	226	0.1734	0.0036	3147	81	PRJEB4352	SAMEA2730918	5	180-2000µm	SRF	TARA_142	NAO	North Atlantic Ocean	25.602	-88.417	ERX1796530	TARA_N000003089
ERR1726945	0.0481	0.0019	817	59	0.0386	0.0005	700	12	PRJEB4352	SAMEA2657076	40	20-180µm	DCM	TARA_109	NPO	North Pacific Ocean	1.8	-84.545	ERX1796884	TARA_N000001796
ERR1726947	0.2113	0.0192	3588	666	0.4209	0.0093	7639	153	PRJEB4352	SAMEA2731893	25	20-180µm	ML	TARA_152	NAO	North Atlantic Ocean	43.668	-16.662	ERX1796782	TARA_N000002783
ERR1726949	0.0908	0.0065	1542	248	0.1189	0.0028	2158	71	PRJEB4352	SAMEA2731846	5	180-2000µm	SRF	TARA_149	NAO	North Atlantic Ocean	34.098	-49.84	ERX1796902	TARA_N000002141
ERR1726951	1.3562	0.0271	23030	471	0.2403	0.0131	4360	252	PRJEB4352	SAMEA2656960	5	20-180µm	SRF	TARA_036	IO	Indian Ocean	20.824	63.525	ERX1796865	TARA_N000000311
ERR1726952	0.7097	0.0137	12051	246	0.15	0.0032	2722	62	PRJEB4352	SAMEA2621793	5	20-180µm	SRF	TARA_093	SPO	South Pacific Ocean	-33.762	-72.615	ERX1796905	TARA_N000001290
ERR1726953	0.1879	0.0033	3190	67	0.262	0.0055	4754	101	PRJEB4352	SAMEA2657003	5	180-2000µm	SRF	TARA_011	MS	Mediterranean Sea	41.666	2.798	ERX1796686	TARA_X000001334
ERR1726954	0.1916	0.0097	3254	307	0.3739	0.0055	6785	73	PRJEB4352	SAMEA2732613	40	20-180µm	DCM	TARA_137	NPO	North Pacific Ocean	14.161	-116.699	ERX1796937	TARA_N000002940
ERR1726955	0.7515	0.0301	12761	546	0.6575	0.0213	11931	386	PRJEB4352	SAMEA2622324	5	all	SRF	TARA_109	NPO	North Pacific Ocean	1.8	-84.545	ERX1796656	TARA_N000001727
ERR1726956	1.3258	0.0224	22515	513	0.0879	0.002	1595	46	PRJEB4352	SAMEA2656983	5	20-180µm	SRF	TARA_018	MS	Mediterranean Sea	35.756	14.287	ERX1796639	TARA_A100000596
ERR1726958	0.0863	0.0077	1466	283	0.0599	0.0018	1087	54	PRJEB4352	SAMEA2732895	5	180-2000µm	SRF	TARA_081	SAO	South Atlantic Ocean	-44.497	-52.214	ERX1796657	TARA_N000001422
ERR1726959	1.1657	0.0631	19796	1928	0.3749	0.0103	6803	199	PRJEB4352	SAMEA2657026	115	3-20µm	DCM	TARA_122	SPO	South Pacific Ocean	-8.969	-139.338	ERX1796522	TARA_N000001950
ERR1726960	0.2559	0.0115	4345	392	0.1655	0.005	3004	105	PRJEB4352	SAMEA2657039	60	20-180µm	DCM	TARA_034	RS	Red Sea	18.445	39.884	ERX1796740	TARA_N000000321
ERR1726961	0.3405	0.0288	5782	768	0.2158	0.0092	3917	189	PRJEB4352	SAMEA2657109	5	3-20µm	SRF	TARA_123	SPO	South Pacific Ocean	-8.879	-140.304	ERX1796931	TARA_N000001994
ERR1726962	0.0789	0.0117	1339	281	0.0654	0.001	1186	23	PRJEB4352	SAMEA2731900	40	180-2000µm	DCM	TARA_128	SPO	South Pacific Ocean	-0.469	-153.305	ERX1796877	TARA_N000002303
ERR1726963	1.3741	0.0592	23335	1830	0.4011	0.012	7279	235	PRJEB4352	SAMEA2621855	5	20-180µm	SRF	TARA_095	SPO	South Pacific Ocean	-31.386	-93.986	ERX1796840	TARA_N000001264
ERR1726966	0.1291	0.0112	2193	425	0.519	0.0068	9418	132	PRJEB4352	SAMEA2732729	110	180-2000µm	DCM	TARA_131	NPO	North Pacific Ocean	22.747	-158.052	ERX1796904	TARA_N000002366
ERR1726967	0.2024	0.0145	3437	494	0.4542	0.0066	8243	108	PRJEB4352	SAMEA2732658	5	20-180µm	SRF	TARA_138	NPO	North Pacific Ocean	6.215	-103.017	ERX1796653	TARA_N000003005
ERR1726968	0.1744	0.0133	2962	294	0.1566	0.0328	2842	606	PRJEB4352	SAMEA2732484	5	3-20µm	SRF	TARA_086	SO	Southern Ocean	-64.309	-53.057	ERX1796758	TARA_N000001073
ERR1726969	0.1752	0.0068	2975	206	0.1416	0.0032	2569	65	PRJEB4352	SAMEA2656958	5	3-20µm	SRF	TARA_070	SAO	South Atlantic Ocean	-20.229	-3.413	ERX1796919	TARA_N000000682
ERR1726970	1.5464	0.0378	26260	888	1.1428	0.0192	20738	329	PRJEB4352	SAMEA2656984	5	20-180µm	SRF	TARA_098	SPO	South Pacific Ocean	-26.261	-110.992	ERX1796667	TARA_N000001582
ERR1726971	0.3138	0.0105	5328	236	0.1886	0.0085	3423	155	PRJEB4352	SAMEA2731035	5	20-180µm	SRF	TARA_145	NAO	North Atlantic Ocean	39.163	-70.076	ERX1796918	TARA_N000003227
ERR1726972	1.3955	0.1073	23698	1992	1.2182	0.0764	22107	1413	PRJEB4352	SAMEA2623948	25	all	ML	TARA_152	NAO	North Atlantic Ocean	43.668	-16.662	ERX1796513	TARA_N000002482
ERR1726973	1.2265	0.0566	20828	935	0.1643	0.0063	2982	133	PRJEB4352	SAMEA2732095	5	3-20µm	SRF	TARA_150	NAO	North Atlantic Ocean	35.8	-37.102	ERX1796767	TARA_N000002699
ERR1726974	8.9824	0.1587	152536	3158	0.9414	0.0338	17084	623	PRJEB4352	SAMEA2620355	5	3-20µm	SRF	TARA_045	IO	Indian Ocean	0.941	71.71	ERX1796635	TARA_N000000257
ERR1726975	1.61	0.0917	27341	1509	1.2714	0.0718	23073	1298	PRJEB4352	SAMEA2621147	5	0.2-5µm	SRF	TARA_072	SAO	South Atlantic Ocean	-8.691	-18.006	ERX1796624	TARA_N000000831
ERR1726976	0.1569	0.0144	2664	510	0.1008	0.0029	1829	80	PRJEB4352	SAMEA2656999	5	20-180µm	SRF	TARA_025	MS	Mediterranean Sea	39.333	19.421	ERX1796626	TARA_A100000400
ERR1726977	0.2819	0.0174	4787	598	0.6258	0.0089	11357	143	PRJEB4352	SAMEA2731477	170	20-180µm	DCM	TARA_112	SPO	South Pacific Ocean	-23.22	-129.578	ERX1796955	TARA_N000001880
ERR1726979	0.2333	0.0338	3962	1207	0.3622	0.0082	6572	140	PRJEB4352	SAMEA2657110	5	20-180µm	SRF	TARA_039	IO	Indian Ocean	18.647	66.463	ERX1796604	TARA_N000000011
ERR1726980	2.8947	0.1473	49157	2390	2.6179	0.1025	47507	1634	PRJEB4352	SAMEA2623899	5	all	SRF	TARA_152	NAO	North Atlantic Ocean	43.668	-16.662	ERX1796777	TARA_N000002773
ERR1740325	0.6659	0.0284	11308	507	0.6756	0.0196	12261	322	PRJEB4352	SAMEA2621496	5	all	SRF	TARA_084	SO	Southern Ocean	-60.395	-60.471	ERX1809868	TARA_N000001006
ERR1740326	5.1128	0.0868	86823	1514	0.7579	0.0248	13753	457	PRJEB4352	SAMEA2621208	5	all	SRF	TARA_076	SAO	South Atlantic Ocean	-21.029	-35.231	ERX1809866	TARA_N000000852
ERR1740327	0.0021	0	36	1	0	0	0	0	PRJEB4352	SAMEA2656966	90	3-20µm	DCM	TARA_085	SO	Southern Ocean	-62.176	-49.503	ERX1809870	TARA_N000001034
ERR1740328	0.7444	0.0316	12641	518	0.6929	0.0236	12575	425	PRJEB4352	SAMEA2620870	5	0.2-5µm	SRF	TARA_065	IO	Indian Ocean	-35.226	26.334	ERX1809869	TARA_N000000959
ERR315858	3.3291	0.4405	56534	6642	1.7287	0.2801	31371	4741	PRJEB1787	SAMEA2591084	5	0.2-5µm	SRF	TARA_023	MS	Mediterranean Sea	42.176	17.729	ERX289007	ERS477979
ERR315859	2.4948	0.2735	42366	4157	1.8449	0.1684	33480	2785	PRJEB1787	SAMEA2591098	55	0.2-5µm	DCM	TARA_023	MS	Mediterranean Sea	42.176	17.729	ERX289006	ERS477998
ERR315860	2.0754	0.2554	35244	3904	2.8156	0.1719	51096	2679	PRJEB1787	SAMEA2591098	55	0.2-5µm	DCM	TARA_023	MS	Mediterranean Sea	42.176	17.729	ERX289008	ERS477998
ERR315861	4.4219	0.4251	75091	6165	1.7823	0.2886	32343	4870	PRJEB1787	SAMEA2591084	5	0.2-5µm	SRF	TARA_023	MS	Mediterranean Sea	42.176	17.729	ERX289009	ERS477979
ERR318618	5.2725	0.5804	89536	9191	2.7321	0.3779	49580	6637	PRJEB1787	SAMEA2591122	70	0.2-5µm	DCM	TARA_030	MS	Mediterranean Sea	33.929	32.789	ERX291766	ERS478040
ERR318619	2.0774	0.0818	35277	1872	1.3924	0.0508	25269	1301	PRJEB1787	SAMEA2591122	70	0.2-5µm	DCM	TARA_030	MS	Mediterranean Sea	33.929	32.789	ERX291768	ERS478040
ERR318620	2.5252	0.4925	42882	8188	2.9502	0.3275	53538	5727	PRJEB1787	SAMEA2591122	70	0.2-5µm	DCM	TARA_030	MS	Mediterranean Sea	33.929	32.789	ERX291769	ERS478040
ERR318621	3.1367	0.0929	53266	1850	2.1836	0.0599	39626	1331	PRJEB1787	SAMEA2591122	70	0.2-5µm	DCM	TARA_030	MS	Mediterranean Sea	33.929	32.789	ERX291767	ERS478040
ERR3589554	2.0625	0.1658	35025	2643	1.2292	0.1078	22307	1945	PRJEB9740	SAMEA4397569	5	0.2-5µm	SRF	TARA_188	AO	Arctic Ocean	78.304	91.725	ERX3585441	TARA_B110000238
ERR3589555	2.9539	1.2797	50162	21266	2.7607	0.8298	50099	14840	PRJEB9740	SAMEA4397649	5	0.2-5µm	SRF	TARA_189	AO	Arctic Ocean	78.022	116.482	ERX3585442	TARA_B110000259
ERR3589556	5.4651	1.9668	92806	31273	2.3438	1.2045	42533	21715	PRJEB9740	SAMEA4397842	5	0.2-5µm	SRF	TARA_194	AO	Arctic Ocean	73.336	-168.518	ERX3585443	TARA_B110000971
ERR3589557	9.5849	1.918	162767	29779	2.57	1.1301	46638	20377	PRJEB9740	SAMEA4397930	5	0.2-5µm	SRF	TARA_196	AO	Arctic Ocean	71.895	-154.934	ERX3585444	TARA_B110000305
ERR3589558	2.8825	0.6524	48949	10833	1.8712	0.4608	33957	8364	PRJEB9740	SAMEA4398009	5	0.2-5µm	SRF	TARA_201	AO	Arctic Ocean	74.329	-85.729	ERX3585445	TARA_B110000902
ERR3589559	3.1163	0.8145	52920	13385	2.0087	0.5549	36453	10024	PRJEB9740	SAMEA4398094	5	0.2-5µm	SRF	TARA_205	AO	Arctic Ocean	72.423	-71.952	ERX3585446	TARA_B110000879
ERR3589560	8.0156	1.626	136117	25029	4.3308	1.0073	78591	17885	PRJEB9740	SAMEA4398219	411	0.2-5µm	MP	TARA_206	AO	Arctic Ocean	70.939	-53.622	ERX3585447	TARA_B110000495
ERR3589561	6.9081	1.4265	117311	23133	2.7669	0.9034	50211	16174	PRJEB9740	SAMEA4398176	5	0.2-5µm	SRF	TARA_206	AO	Arctic Ocean	70.939	-53.622	ERX3585448	TARA_B110000483
ERR3589562	5.5593	1.1486	94406	18586	2.8649	0.7346	51989	13197	PRJEB9740	SAMEA4398341	351	0.2-5µm	MP	TARA_209	AO	Arctic Ocean	64.728	-53.467	ERX3585449	TARA_B110000467
ERR3589563	3.5517	0.6156	60313	9970	2.4271	0.3979	44045	7124	PRJEB9740	SAMEA4398413	391	0.2-5µm	MP	TARA_210	AO	Arctic Ocean	61.544	-55.985	ERX3585450	TARA_B110000438
ERR3589564	2.0414	0.7324	34666	12234	1.8144	0.48	32926	8661	PRJEB9740	SAMEA4396971	25	0.2-5µm	DCM	TARA_158	AO	Arctic Ocean	67.193	0.374	ERX3585451	TARA_B110001452
ERR3589565	7.1358	0.9527	121177	14681	2.3801	0.5932	43192	10647	PRJEB9740	SAMEA4397157	40	0.2-5µm	DCM	TARA_168	AO	Arctic Ocean	72.582	44.126	ERX3585452	TARA_B110000046
ERR3589566	3.5371	0.9406	60065	15088	2.0139	0.5875	36547	10612	PRJEB9740	SAMEA4397239	5	0.2-5µm	SRF	TARA_173	AO	Arctic Ocean	78.939	75.345	ERX3585453	TARA_B110000090
ERR3589567	5.8032	0.663	98547	10470	2.0421	0.4527	37059	8182	PRJEB9740	SAMEA4397355	199	0.2-5µm	other	TARA_175	AO	Arctic Ocean	79.343	66.384	ERX3585454	TARA_B110000116
ERR3589568	3.2679	0.6208	55494	9990	2.0906	0.5137	37939	9180	PRJEB9740	SAMEA4397472	5	0.2-5µm	SRF	TARA_180	AO	Arctic Ocean	75.172	75.459	ERX3585455	TARA_B110000503
ERR3589569	2.1873	0.9689	37143	16256	2.021	0.6288	36676	11343	PRJEB9740	SAMEA4397705	20	0.2-5µm	DCM	TARA_189	AO	Arctic Ocean	78.022	116.482	ERX3585456	TARA_B110000261
ERR3589570	2.5505	0.6044	43312	9928	2.0076	0.4264	36433	7702	PRJEB9740	SAMEA4397730	299	0.2-5µm	MP	TARA_189	AO	Arctic Ocean	78.022	116.482	ERX3585457	TARA_B110000263
ERR3589571	6.6247	1.745	112498	28160	3.2036	1.0696	58136	19089	PRJEB9740	SAMEA4397903	35	0.2-5µm	DCM	TARA_194	AO	Arctic Ocean	73.336	-168.518	ERX3585458	TARA_B110000967
ERR3589572	5.7062	0.7108	96901	11324	2.1913	0.4963	39765	9006	PRJEB9740	SAMEA4398067	36	0.2-5µm	DCM	TARA_201	AO	Arctic Ocean	74.329	-85.729	ERX3585459	TARA_B110000908
ERR3589573	3.7115	0.6525	63027	10638	2.9863	0.4395	54192	7731	PRJEB9740	SAMEA4397983	441	0.2-5µm	MP	TARA_201	AO	Arctic Ocean	74.329	-85.729	ERX3585460	TARA_B110000914
ERR3589574	5.2543	1.034	89227	16561	3.6373	0.7295	66007	12887	PRJEB9740	SAMEA4398150	491	0.2-5µm	MP	TARA_205	AO	Arctic Ocean	72.423	-71.952	ERX3585461	TARA_B110000881
ERR3589575	7.0435	1.5061	119609	23819	4.8694	0.9082	88365	15872	PRJEB9740	SAMEA4398247	5	0.2-5µm	SRF	TARA_208	AO	Arctic Ocean	69.107	-51.578	ERX3585462	TARA_B110000858
ERR3589576	5.0489	1.4759	85738	23810	2.5279	0.9136	45874	16477	PRJEB9740	SAMEA4398296	5	0.2-5µm	SRF	TARA_209	AO	Arctic Ocean	64.728	-53.467	ERX3585463	TARA_B110000459
ERR3589577	4.4419	1.2329	75431	20323	3.3871	0.8117	61466	14220	PRJEB9740	SAMEA4397311	5	0.2-5µm	SRF	TARA_175	AO	Arctic Ocean	79.343	66.384	ERX3585464	TARA_B110000114
ERR3589578	4.2874	0.917	72807	15034	3.2158	0.7007	58358	12543	PRJEB9740	SAMEA4397516	30	0.2-5µm	DCM	TARA_180	AO	Arctic Ocean	75.172	75.459	ERX3585465	TARA_B110000211
ERR3589579	3.6538	0.8938	62048	14654	2.2964	0.6021	41673	10860	PRJEB9740	SAMEA4397611	17	0.2-5µm	DCM	TARA_188	AO	Arctic Ocean	78.304	91.725	ERX3585466	TARA_B110000240
ERR3589580	5.9945	0.8174	101796	12804	2.6199	0.5165	47544	9164	PRJEB9740	SAMEA4397756	5	0.2-5µm	SRF	TARA_191	AO	Arctic Ocean	71.549	160.961	ERX3585467	TARA_B110000285
ERR3589581	6.3585	0.7849	107978	11853	1.6987	0.4709	30826	8496	PRJEB9740	SAMEA4397798	5	0.2-5µm	SRF	TARA_193	AO	Arctic Ocean	71.115	174.901	ERX3585468	TARA_B110000977
ERR3589582	6.9614	1.2826	118215	20692	4.4722	0.7816	81158	13735	PRJEB9740	SAMEA4398370	5	0.2-5µm	SRF	TARA_210	AO	Arctic Ocean	61.544	-55.985	ERX3585469	TARA_B110000444
ERR3589583	5.7265	1.098	97245	17868	3.5737	0.6817	64853	12139	PRJEB9740	SAMEA4396496	40	0.2-5µm	DCM	TARA_155	NAO	North Atlantic Ocean	54.597	-16.755	ERX3585470	TARA_B110000008
ERR3589584	4.7474	0.7848	80619	12448	3.2427	0.4935	58846	8746	PRJEB9740	SAMEA4396468	751	0.2-5µm	MP	TARA_155	NAO	North Atlantic Ocean	54.597	-16.755	ERX3585471	TARA_B110000014
ERR3589585	3.7986	0.3794	64507	5852	2.4038	0.251	43622	4346	PRJEB9740	SAMEA4397004	651	0.2-5µm	MP	TARA_158	AO	Arctic Ocean	67.193	0.374	ERX3585472	TARA_B110001454
ERR3589586	3.8977	0.7531	66189	12397	3.1346	0.421	56885	7171	PRJEB9740	SAMEA4397034	5	0.2-5µm	SRF	TARA_163	AO	Arctic Ocean	76.078	1.689	ERX3585473	TARA_B110001469
ERR3589587	6.9202	1.321	117516	20749	3.56	0.7828	64604	13905	PRJEB9740	SAMEA4397196	10-100	0.2-5µm	ML	TARA_168	AO	Arctic Ocean	72.582	44.126	ERX3585474	TARA_B110000037
ERR3589588	7.2313	1.7956	122798	28207	2.9698	1.0432	53893	18636	PRJEB9740	SAMEA4397101	5	0.2-5µm	SRF	TARA_168	AO	Arctic Ocean	72.582	44.126	ERX3585475	TARA_B110000027
ERR3589589	3.7296	0.9199	63334	14976	3.3054	0.6111	59983	10786	PRJEB9740	SAMEA4397390	10-100	0.2-5µm	ML	TARA_175	AO	Arctic Ocean	79.343	66.384	ERX3585476	TARA_B110000093
ERR3589590	4.3467	0.7401	73813	12130	3.149	0.523	57146	9243	PRJEB9740	SAMEA4397426	5	0.2-5µm	SRF	TARA_178	AO	Arctic Ocean	77.234	73.235	ERX3585477	TARA_B110000208
ERR3589591	3.6721	1.1323	62358	18567	4.0111	0.7076	72790	12408	PRJEB9740	SAMEA4396424	5	0.2-5µm	SRF	TARA_155	NAO	North Atlantic Ocean	54.597	-16.755	ERX3585478	TARA_B110000003
ERR3589592	4.9456	1.3284	83984	21962	3.112	0.8134	56474	14587	PRJEB9740	SAMEA4396538	5	0.2-5µm	SRF	TARA_158	AO	Arctic Ocean	67.193	0.374	ERX3585479	TARA_B110001450
ERR3589593	4.816	0.8425	81783	13638	4.4546	0.6219	80838	10609	PRJEB9740	SAMEA4397072	499	0.2-5µm	MP	TARA_163	AO	Arctic Ocean	76.078	1.689	ERX3585480	TARA_B110000196
ERR4691587	1.3618	0.1268	23126	2550	1.3172	0.0814	23904	1497	PRJEB9691	SAMEA4396500	40	all	DCM	TARA_155	NAO	North Atlantic Ocean	54.597	-16.755	ERX4612698	TARA_N010000578
ERR4691590	1.4495	0.1393	24614	2877	1.1351	0.082	20598	1532	PRJEB9691	SAMEA4396507	40	3-20µm	DCM	TARA_155	NAO	North Atlantic Ocean	54.597	-16.755	ERX4612701	TARA_N010000593
ERR4691591	1.0101	0.1358	17153	4224	0.6912	0.0345	12543	761	PRJEB9691	SAMEA4396431	5	3-20µm	SRF	TARA_155	NAO	North Atlantic Ocean	54.597	-16.755	ERX4612702	TARA_N010000586
ERR4691592	0.5663	0.061	9616	1886	0.5136	0.0252	9320	543	PRJEB9691	SAMEA4396434	5	3-20µm	SRF	TARA_155	NAO	North Atlantic Ocean	54.597	-16.755	ERX4612703	TARA_N010000588
ERR4691593	1.0043	0.014	17055	163	0.0516	0.0011	937	34	PRJEB9691	SAMEA4396532	40	20-180µm	DCM	TARA_155	NAO	North Atlantic Ocean	54.597	-16.755	ERX4612704	TARA_N010000620
ERR4691594	0.1965	0.0073	3337	211	0.0524	0.004	951	77	PRJEB9691	SAMEA4396525	40	180-2000µm	DCM	TARA_155	NAO	North Atlantic Ocean	54.597	-16.755	ERX4612705	TARA_N010000618
ERR4691595	0.1432	0.0084	2431	212	0.1049	0.002	1904	42	PRJEB9691	SAMEA4396452	5	180-2000µm	SRF	TARA_155	NAO	North Atlantic Ocean	54.597	-16.755	ERX4612706	TARA_N010000614
ERR4691596	4.7294	0.3712	80312	5610	1.4964	0.2061	27156	3739	PRJEB9691	SAMEA4396975	25	all	DCM	TARA_158	AO	Arctic Ocean	67.193	0.374	ERX4612707	TARA_N010000628
ERR4691597	5.3264	0.4154	90450	6299	4.4625	0.2624	80982	4236	PRJEB9691	SAMEA4396927	5	all	SRF	TARA_158	AO	Arctic Ocean	67.193	0.374	ERX4612708	TARA_N010000623
ERR4691598	1.5977	0.1415	27132	2345	1.0116	0.0973	18357	1776	PRJEB9691	SAMEA4396981	25	3-20µm	DCM	TARA_158	AO	Arctic Ocean	67.193	0.374	ERX4612709	TARA_N010000663
ERR4691599	2.8672	0.1091	48690	1465	0.9147	0.0682	16600	1234	PRJEB9691	SAMEA4396934	5	3-20µm	SRF	TARA_158	AO	Arctic Ocean	67.193	0.374	ERX4612710	TARA_N010000662
ERR4691600	0.165	0.0111	2802	264	0.1217	0.0057	2208	113	PRJEB9691	SAMEA4396996	25	20-180µm	DCM	TARA_158	AO	Arctic Ocean	67.193	0.374	ERX4612711	TARA_N010000646
ERR4691601	0.0612	0.0046	1039	154	0.0267	0.0004	485	13	PRJEB9691	SAMEA4396966	25	180-2000µm	DCM	TARA_158	AO	Arctic Ocean	67.193	0.374	ERX4612712	TARA_N010000639
ERR4691602	0.043	0.0024	730	86	0.0305	0.0006	553	12	PRJEB9691	SAMEA4396949	5	180-2000µm	SRF	TARA_158	AO	Arctic Ocean	67.193	0.374	ERX4612713	TARA_N010000642
ERR4691603	0.717	0.1562	12175	2686	0.5178	0.032	9397	583	PRJEB9691	SAMEA4397036	5	all	SRF	TARA_163	AO	Arctic Ocean	76.078	1.689	ERX4612714	TARA_N010000667
ERR4691604	0.5196	0.0861	8823	1541	0.3161	0.0134	5737	250	PRJEB9691	SAMEA4397044	5	3-20µm	SRF	TARA_163	AO	Arctic Ocean	76.078	1.689	ERX4612715	TARA_N010000679
ERR4691605	0.428	0.2228	7268	3752	0.4028	0.053	7310	966	PRJEB9691	SAMEA4397059	5	180-2000µm	SRF	TARA_163	AO	Arctic Ocean	76.078	1.689	ERX4612716	TARA_N010000467
ERR4691606	2.8533	0.1892	48454	3083	2.6571	0.1251	48219	2044	PRJEB9691	SAMEA4397159	40	all	DCM	TARA_168	AO	Arctic Ocean	72.582	44.126	ERX4612717	TARA_N010000492
ERR4691607	2.2914	0.249	38911	3883	1.1255	0.1299	20424	2355	PRJEB9691	SAMEA4397105	5	all	SRF	TARA_168	AO	Arctic Ocean	72.582	44.126	ERX4612718	TARA_N010000490
ERR4691608	0.7555	0.0408	12830	744	0.5996	0.0263	10881	482	PRJEB9691	SAMEA4397163	40	3-20µm	DCM	TARA_168	AO	Arctic Ocean	72.582	44.126	ERX4612719	TARA_N010000496
ERR4691609	2.2637	0.1386	38442	2148	0.8811	0.0738	15989	1344	PRJEB9691	SAMEA4397110	5	3-20µm	SRF	TARA_168	AO	Arctic Ocean	72.582	44.126	ERX4612720	TARA_N010000501
ERR4691610	0.2478	0.013	4208	356	0.2102	0.0048	3815	113	PRJEB9691	SAMEA4397151	40	20-180µm	DCM	TARA_168	AO	Arctic Ocean	72.582	44.126	ERX4612721	TARA_N010000514
ERR4691611	1.3406	0.0586	22765	1285	0.2459	0.0067	4462	154	PRJEB9691	SAMEA4397145	5	20-180µm	SRF	TARA_168	AO	Arctic Ocean	72.582	44.126	ERX4612722	TARA_N010000537
ERR4691612	0.1008	0.0019	1711	49	0.0956	0.0012	1734	31	PRJEB9691	SAMEA4397184	40	180-2000µm	DCM	TARA_168	AO	Arctic Ocean	72.582	44.126	ERX4612723	TARA_N010000506
ERR4691613	0.2516	0.0072	4272	138	0.2441	0.0063	4429	117	PRJEB9691	SAMEA4397129	5	180-2000µm	SRF	TARA_168	AO	Arctic Ocean	72.582	44.126	ERX4612724	TARA_N010000510
ERR4691614	4.8806	0.3333	82881	4698	1.4101	0.206	25589	3745	PRJEB9691	SAMEA4397280	35	all	DCM	TARA_173	AO	Arctic Ocean	78.939	75.345	ERX4612725	TARA_N010000547
ERR4691615	1.6693	0.2268	28348	3819	1.4647	0.1463	26581	2651	PRJEB9691	SAMEA4397240	5	all	SRF	TARA_173	AO	Arctic Ocean	78.939	75.345	ERX4612726	TARA_N010000551
ERR4691616	1.2025	0.1355	20421	2674	0.9664	0.0721	17538	1350	PRJEB9691	SAMEA4397284	35	3-20µm	DCM	TARA_173	AO	Arctic Ocean	78.939	75.345	ERX4612727	TARA_N010000560
ERR4691617	0.907	0.0515	15403	976	0.7053	0.0313	12799	595	PRJEB9691	SAMEA4397244	5	3-20µm	SRF	TARA_173	AO	Arctic Ocean	78.939	75.345	ERX4612728	TARA_N010000555
ERR4691618	1.8033	0.1367	30623	2326	0.6524	0.0839	11840	1563	PRJEB9691	SAMEA4397265	5	20-180µm	SRF	TARA_173	AO	Arctic Ocean	78.939	75.345	ERX4612729	TARA_N010000567
ERR4691619	0.1307	0.0047	2220	120	0.0802	0.0014	1455	29	PRJEB9691	SAMEA4397305	33	180-2000µm	DCM	TARA_173	AO	Arctic Ocean	78.939	75.345	ERX4612730	TARA_N010000322
ERR4691620	0.9682	0.2096	16441	3658	0.8537	0.2616	15492	4728	PRJEB9691	SAMEA4397274	5	180-2000µm	SRF	TARA_173	AO	Arctic Ocean	78.939	75.345	ERX4612731	TARA_N010000318
ERR4691621	4.354	0.1442	73938	2233	1.0229	0.0691	18562	1297	PRJEB9691	SAMEA4397373	200	all	other	TARA_175	AO	Arctic Ocean	79.343	66.384	ERX4612732	TARA_N010000450
ERR4691622	2.9021	0.4391	49282	7103	1.4854	0.255	26955	4611	PRJEB9691	SAMEA4397315	5	all	SRF	TARA_175	AO	Arctic Ocean	79.343	66.384	ERX4612733	TARA_N010000452
ERR4691623	0.6188	0.0376	10508	955	0.5268	0.0194	9560	396	PRJEB9691	SAMEA4397376	200	3-20µm	other	TARA_175	AO	Arctic Ocean	79.343	66.384	ERX4612734	TARA_N010000439
ERR4691624	0.8426	0.0768	14309	1406	0.6427	0.044	11664	806	PRJEB9691	SAMEA4397320	5	3-20µm	SRF	TARA_175	AO	Arctic Ocean	79.343	66.384	ERX4612735	TARA_N010000444
ERR4691625	0.4162	0.2118	7067	3633	0.326	0.0185	5916	344	PRJEB9691	SAMEA4397348	5	20-180µm	SRF	TARA_175	AO	Arctic Ocean	79.343	66.384	ERX4612736	TARA_N010000190
ERR4691626	0.1715	0.0091	2913	202	0.1314	0.006	2385	109	PRJEB9691	SAMEA4397340	5	180-2000µm	SRF	TARA_175	AO	Arctic Ocean	79.343	66.384	ERX4612737	TARA_N010000198
ERR4691627	1.4669	0.1583	24911	2661	1.3344	0.1118	24216	2023	PRJEB9691	SAMEA4397428	5	all	SRF	TARA_178	AO	Arctic Ocean	77.234	73.235	ERX4612738	TARA_N010000856
ERR4691628	0.9152	0.0574	15541	1043	0.8808	0.0449	15984	852	PRJEB9691	SAMEA4397435	5	3-20µm	SRF	TARA_178	AO	Arctic Ocean	77.234	73.235	ERX4612739	TARA_N010000869
ERR4691629	0.0228	0.0008	387	26	0.0019	0	35	2	PRJEB9691	SAMEA4397466	5	180-2000µm	SRF	TARA_178	AO	Arctic Ocean	77.234	73.235	ERX4612740	TARA_N010000846
ERR4691630	1.5265	0.1394	25922	2452	1.0783	0.1236	19569	2262	PRJEB9691	SAMEA4397517	30	all	DCM	TARA_180	AO	Arctic Ocean	75.172	75.459	ERX4612741	TARA_N010000862
ERR4691631	0.8598	0.0424	14600	828	0.5861	0.0307	10636	579	PRJEB9691	SAMEA4397524	30	3-20µm	DCM	TARA_180	AO	Arctic Ocean	75.172	75.459	ERX4612742	TARA_N010000880
ERR4691632	1.2764	0.1106	21676	2011	1.5152	0.1031	27497	1820	PRJEB9691	SAMEA4397474	5	all	SRF	TARA_180	AO	Arctic Ocean	75.172	75.459	ERX4612743	TARA_N010000873
ERR4691633	0.6619	0.048	11240	1027	0.9069	0.0388	16458	700	PRJEB9691	SAMEA4397479	5	3-20µm	SRF	TARA_180	AO	Arctic Ocean	75.172	75.459	ERX4612744	TARA_N010000885
ERR4691634	1.3804	0.0273	23442	380	0.3502	0.0157	6355	300	PRJEB9691	SAMEA4397553	30	20-180µm	DCM	TARA_180	AO	Arctic Ocean	75.172	75.459	ERX4612745	TARA_N010000851
ERR4691635	0.3163	0.0104	5372	243	0.7514	0.0122	13635	153	PRJEB9691	SAMEA4397507	5	20-180µm	SRF	TARA_180	AO	Arctic Ocean	75.172	75.459	ERX4612746	TARA_N010000889
ERR4691636	0.152	0.005	2582	131	0.1547	0.0035	2807	74	PRJEB9691	SAMEA4397544	35	180-2000µm	DCM	TARA_180	AO	Arctic Ocean	75.172	75.459	ERX4612747	TARA_N010000840
ERR4691637	0.2648	0.0129	4496	299	0.1659	0.0094	3010	184	PRJEB9691	SAMEA4397500	5	180-2000µm	SRF	TARA_180	AO	Arctic Ocean	75.172	75.459	ERX4612748	TARA_N010000895
ERR4691638	2.9639	0.1747	50331	2631	2.9192	0.1285	52975	1991	PRJEB9691	SAMEA4397612	17	all	DCM	TARA_188	AO	Arctic Ocean	78.304	91.725	ERX4612749	TARA_N010000906
ERR4691639	1.8932	0.3192	32150	5346	1.4844	0.2206	26937	3973	PRJEB9691	SAMEA4397571	5	all	SRF	TARA_188	AO	Arctic Ocean	78.304	91.725	ERX4612750	TARA_N010000897
ERR4691640	1.1134	0.0997	18907	1770	0.8498	0.106	15421	1920	PRJEB9691	SAMEA4397617	17	3-20µm	DCM	TARA_188	AO	Arctic Ocean	78.304	91.725	ERX4612751	TARA_N010000911
ERR4691641	1.1056	0.1353	18774	2516	1.029	0.1308	18673	2383	PRJEB9691	SAMEA4397575	5	3-20µm	SRF	TARA_188	AO	Arctic Ocean	78.304	91.725	ERX4612752	TARA_N010000901
ERR4691642	0.4667	0.1342	7926	2533	0.3815	0.3309	6923	6007	PRJEB9691	SAMEA4397637	20	20-180µm	DCM	TARA_188	AO	Arctic Ocean	78.304	91.725	ERX4612753	TARA_N010000925
ERR4691643	0.3649	0.2747	6196	4876	0.2205	0.8668	4002	15702	PRJEB9691	SAMEA4397604	5	20-180µm	SRF	TARA_188	AO	Arctic Ocean	78.304	91.725	ERX4612754	TARA_N010000917
ERR4691644	0.2002	0.0663	3399	1197	0.175	0.1494	3176	2677	PRJEB9691	SAMEA4397645	18	180-2000µm	DCM	TARA_188	AO	Arctic Ocean	78.304	91.725	ERX4612755	TARA_N010000929
ERR4691645	0.2373	0.0858	4030	1538	0.1531	0.2009	2778	3599	PRJEB9691	SAMEA4397596	5	180-2000µm	SRF	TARA_188	AO	Arctic Ocean	78.304	91.725	ERX4612756	TARA_N010000921
ERR4691646	1.1896	0.1527	20201	2922	1.176	0.0882	21341	1588	PRJEB9691	SAMEA4397709	20	all	DCM	TARA_189	AO	Arctic Ocean	78.022	116.482	ERX4612757	TARA_N010000023
ERR4691647	2.4398	0.1863	41431	3117	1.5181	0.117	27550	2112	PRJEB9691	SAMEA4397653	5	all	SRF	TARA_189	AO	Arctic Ocean	78.022	116.482	ERX4612758	TARA_N010000019
ERR4691648	1.7439	0.1164	29615	1868	0.7452	0.0638	13523	1179	PRJEB9691	SAMEA4397712	20	3-20µm	DCM	TARA_189	AO	Arctic Ocean	78.022	116.482	ERX4612759	TARA_N010000031
ERR4691649	0.566	0.0228	9611	441	0.4318	0.0151	7836	294	PRJEB9691	SAMEA4397656	5	3-20µm	SRF	TARA_189	AO	Arctic Ocean	78.022	116.482	ERX4612760	TARA_N010000026
ERR4691650	0.2327	0.0218	3951	415	0.2329	0.0096	4226	191	PRJEB9691	SAMEA4397699	20	20-180µm	DCM	TARA_189	AO	Arctic Ocean	78.022	116.482	ERX4612761	TARA_N010000007
ERR4691651	0.4702	0.0144	7985	309	0.341	0.045	6188	833	PRJEB9691	SAMEA4397691	5	20-180µm	SRF	TARA_189	AO	Arctic Ocean	78.022	116.482	ERX4612762	TARA_N010000003
ERR4691652	0.0435	0.0013	739	40	0.0244	0.0004	443	10	PRJEB9691	SAMEA4397682	35	180-2000µm	DCM	TARA_189	AO	Arctic Ocean	78.022	116.482	ERX4612763	TARA_N010000015
ERR4691653	0.0286	0.0015	486	55	0.0425	0.0007	771	20	PRJEB9691	SAMEA4397676	5	180-2000µm	SRF	TARA_189	AO	Arctic Ocean	78.022	116.482	ERX4612764	TARA_N010000011
ERR4691654	0.3559	0.0123	6043	236	0.2896	0.0294	5255	533	PRJEB9691	SAMEA4397788	5	20-180µm	SRF	TARA_191	AO	Arctic Ocean	71.549	160.961	ERX4612765	TARA_N010000061
ERR4691655	0.3805	0.0136	6461	272	0.2359	0.0154	4281	290	PRJEB9691	SAMEA4397788	5	20-180µm	SRF	TARA_191	AO	Arctic Ocean	71.549	160.961	ERX4612766	TARA_N010000061
ERR4691656	0.0725	0.0029	1231	94	0.0491	0.0006	891	19	PRJEB9691	SAMEA4397780	5	180-2000µm	SRF	TARA_191	AO	Arctic Ocean	71.549	160.961	ERX4612767	TARA_N010000065
ERR4691657	3.0225	0.1586	51326	2479	1.1056	0.1105	20064	2023	PRJEB9691	SAMEA4397800	5	all	SRF	TARA_193	AO	Arctic Ocean	71.115	174.901	ERX4612768	TARA_N010000069
ERR4691658	1.9907	0.0498	33806	719	0.5213	0.04	9460	742	PRJEB9691	SAMEA4397804	5	3-20µm	SRF	TARA_193	AO	Arctic Ocean	71.115	174.901	ERX4612769	TARA_N010000073
ERR4691659	0.4278	0.0187	7265	460	0.2749	0.0273	4989	518	PRJEB9691	SAMEA4397835	5	20-180µm	SRF	TARA_193	AO	Arctic Ocean	71.115	174.901	ERX4612770	TARA_N010000080
ERR4691660	0.1413	0.0035	2399	88	0.1028	0.0052	1866	107	PRJEB9691	SAMEA4397825	5	180-2000µm	SRF	TARA_193	AO	Arctic Ocean	71.115	174.901	ERX4612771	TARA_N010000084
ERR4691661	1.566	0.0984	26593	1589	0.9097	0.0678	16508	1224	PRJEB9691	SAMEA4397907	35	all	DCM	TARA_194	AO	Arctic Ocean	73.336	-168.518	ERX4612772	TARA_N010000097
ERR4691662	3.5557	0.2835	60381	4274	2.6436	0.1938	47973	3272	PRJEB9691	SAMEA4397846	5	all	SRF	TARA_194	AO	Arctic Ocean	73.336	-168.518	ERX4612773	TARA_N010000088
ERR4691663	0.8168	0.0575	13870	1155	0.6736	0.0333	12224	627	PRJEB9691	SAMEA4397910	35	3-20µm	DCM	TARA_194	AO	Arctic Ocean	73.336	-168.518	ERX4612774	TARA_N010000100
ERR4691664	0.7459	0.0591	12666	1257	0.5468	0.0375	9923	705	PRJEB9691	SAMEA4397849	5	3-20µm	SRF	TARA_194	AO	Arctic Ocean	73.336	-168.518	ERX4612775	TARA_N010000091
ERR4691665	1.5183	0.0371	25783	602	0.5797	0.0472	10520	870	PRJEB9691	SAMEA4397887	35	20-180µm	DCM	TARA_194	AO	Arctic Ocean	73.336	-168.518	ERX4612776	TARA_N010000113
ERR4691666	0.0566	0.0011	962	28	0.0395	0.0008	716	18	PRJEB9691	SAMEA4397897	35	180-2000µm	DCM	TARA_194	AO	Arctic Ocean	73.336	-168.518	ERX4612777	TARA_N010000118
ERR4691667	0.2192	0.0139	3723	282	0.1541	0.0763	2797	1379	PRJEB9691	SAMEA4397869	5	180-2000µm	SRF	TARA_194	AO	Arctic Ocean	73.336	-168.518	ERX4612778	TARA_N010000110
ERR4691668	1.8649	0.3343	31669	5644	1.5718	0.2264	28524	4101	PRJEB9691	SAMEA4397934	5	all	SRF	TARA_196	AO	Arctic Ocean	71.895	-154.934	ERX4612779	TARA_N010000122
ERR4691669	0.0471	0.0012	800	14	0.0083	0.0001	150	1	PRJEB9691	SAMEA4397938	5	3-20µm	SRF	TARA_196	AO	Arctic Ocean	71.895	-154.934	ERX4612780	TARA_N010000125
ERR4691670	3.9969	0.2294	67874	3610	1.566	0.1255	28419	2265	PRJEB9691	SAMEA4397938	5	3-20µm	SRF	TARA_196	AO	Arctic Ocean	71.895	-154.934	ERX4612781	TARA_N010000125
ERR4691671	0.5071	0.0253	8612	508	0.3567	0.0493	6474	901	PRJEB9691	SAMEA4397965	5	20-180µm	SRF	TARA_196	AO	Arctic Ocean	71.895	-154.934	ERX4612782	TARA_N010000131
ERR4691672	0.0517	0.0014	878	50	0.073	0.0031	1325	66	PRJEB9691	SAMEA4397958	5	180-2000µm	SRF	TARA_196	AO	Arctic Ocean	71.895	-154.934	ERX4612783	TARA_N010000135
ERR4691673	1.0855	0.0781	18433	1396	1.499	0.0808	27203	1383	PRJEB9691	SAMEA4398071	36	all	DCM	TARA_201	AO	Arctic Ocean	74.329	-85.729	ERX4612784	TARA_N010000154
ERR4691674	0.5416	0.0303	9197	708	0.4603	0.0242	8354	471	PRJEB9691	SAMEA4398012	5	all	SRF	TARA_201	AO	Arctic Ocean	74.329	-85.729	ERX4612785	TARA_N010000149
ERR4691675	0.7238	0.0479	12292	890	0.6115	0.0662	11097	1200	PRJEB9691	SAMEA4398074	36	3-20µm	DCM	TARA_201	AO	Arctic Ocean	74.329	-85.729	ERX4612786	TARA_N010000162
ERR4691676	1.915	0.0911	32520	1665	0.7574	0.0668	13744	1232	PRJEB9691	SAMEA4398016	5	3-20µm	SRF	TARA_201	AO	Arctic Ocean	74.329	-85.729	ERX4612787	TARA_N010000157
ERR4691677	1.0178	0.115	17284	2086	0.8407	0.1578	15257	2865	PRJEB9691	SAMEA4398057	35	20-180µm	DCM	TARA_201	AO	Arctic Ocean	74.329	-85.729	ERX4612788	TARA_N010000170
ERR4691678	0.5257	0.0297	8927	537	0.5043	0.0373	9151	679	PRJEB9691	SAMEA4398043	5	20-180µm	SRF	TARA_201	AO	Arctic Ocean	74.329	-85.729	ERX4612789	TARA_N010000166
ERR4691679	0.554	0.0545	9407	991	0.4303	0.1057	7809	1913	PRJEB9691	SAMEA4398055	35	180-2000µm	DCM	TARA_201	AO	Arctic Ocean	74.329	-85.729	ERX4612790	TARA_N010000180
ERR4691680	0.2802	0.0108	4759	203	0.3023	0.0149	5485	270	PRJEB9691	SAMEA4398039	5	180-2000µm	SRF	TARA_201	AO	Arctic Ocean	74.329	-85.729	ERX4612791	TARA_N010000174
ERR4691681	3.4136	0.2853	57969	4577	2.2069	0.2341	40049	4159	PRJEB9691	SAMEA4398096	5	all	SRF	TARA_205	AO	Arctic Ocean	72.423	-71.952	ERX4612792	TARA_N010000212
ERR4691682	1.172	0.097	19903	1758	0.9927	0.1196	18014	2176	PRJEB9691	SAMEA4398100	5	3-20µm	SRF	TARA_205	AO	Arctic Ocean	72.423	-71.952	ERX4612793	TARA_N010000218
ERR4691683	0.618	0.0954	10495	1710	0.5378	0.1807	9760	3281	PRJEB9691	SAMEA4398144	5	20-180µm	SRF	TARA_205	AO	Arctic Ocean	72.423	-71.952	ERX4612794	TARA_N010000225
ERR4691684	0.0886	0.0043	1504	138	0.0428	0.0009	776	28	PRJEB9691	SAMEA4398122	5	180-2000µm	SRF	TARA_205	AO	Arctic Ocean	72.423	-71.952	ERX4612795	TARA_N010000229
ERR4691685	1.6581	0.1498	28157	2559	1.1353	0.0968	20602	1761	PRJEB9691	SAMEA4398180	5	all	SRF	TARA_206	AO	Arctic Ocean	70.939	-53.622	ERX4612796	TARA_N010000244
ERR4691686	0.9809	0.0652	16657	1256	0.7036	0.037	12769	697	PRJEB9691	SAMEA4398183	5	3-20µm	SRF	TARA_206	AO	Arctic Ocean	70.939	-53.622	ERX4612797	TARA_N010000253
ERR4691687	0.2504	0.0103	4252	196	0.2861	0.0106	5192	197	PRJEB9691	SAMEA4398204	5	180-2000µm	SRF	TARA_206	AO	Arctic Ocean	70.939	-53.622	ERX4612798	TARA_N010000272
ERR4691688	2.3269	0.2037	39514	3323	1.3924	0.1279	25268	2326	PRJEB9691	SAMEA4398249	5	all	SRF	TARA_208	AO	Arctic Ocean	69.107	-51.578	ERX4612799	TARA_N010000287
ERR4691689	1.6227	0.0533	27556	840	0.7129	0.033	12937	613	PRJEB9691	SAMEA4398255	5	3-20µm	SRF	TARA_208	AO	Arctic Ocean	69.107	-51.578	ERX4612800	TARA_N010000295
ERR4691690	3.1246	0.2003	53061	3307	1.3311	0.1232	24156	2264	PRJEB9691	SAMEA4398298	5	all	SRF	TARA_209	AO	Arctic Ocean	64.728	-53.467	ERX4612801	TARA_N010000304
ERR4691691	1.9153	0.0633	32525	1059	0.5653	0.0401	10258	761	PRJEB9691	SAMEA4398304	5	3-20µm	SRF	TARA_209	AO	Arctic Ocean	64.728	-53.467	ERX4612802	TARA_N010000308
ERR4691692	2.1708	0.1807	36864	2991	1.2924	0.1121	23453	2042	PRJEB9691	SAMEA4398372	5	all	SRF	TARA_210	AO	Arctic Ocean	61.544	-55.985	ERX4612803	TARA_N010000951
ERR4691693	0.7055	0.0404	11980	865	0.4602	0.0208	8352	396	PRJEB9691	SAMEA4398376	5	3-20µm	SRF	TARA_210	AO	Arctic Ocean	61.544	-55.985	ERX4612804	TARA_N010000957
ERR4691694	5.5726	0.6454	94631	9663	3.3479	0.411	60755	7149	PRJEB9691	SAMEA4397761	5	all	SRF	TARA_191	AO	Arctic Ocean	71.549	160.961	ERX4612805	TARA_N010000055
ERR4691695	2.1805	0.611	37029	10199	1.871	0.4249	33953	7683	PRJEB9691	SAMEA4397763	5	3-20µm	SRF	TARA_191	AO	Arctic Ocean	71.549	160.961	ERX4612806	TARA_N010000057
ERR4691696	0.8811	0.0583	14962	1055	0.5317	0.1543	9649	2799	PRJEB9691	SAMEA4397878	5	20-180µm	SRF	TARA_194	AO	Arctic Ocean	73.336	-168.518	ERX4612807	TARA_N010000107
ERR4691697	0.2219	0.0053	3768	117	0.1545	0.0025	2804	49	PRJEB9691	SAMEA4398278	5	180-2000µm	SRF	TARA_208	AO	Arctic Ocean	69.107	-51.578	ERX4612808	TARA_N010000301
ERR4691698	0.0364	0.0008	618	15	0.0683	0.0021	1239	42	PRJEB9691	SAMEA4398326	5	180-2000µm	SRF	TARA_209	AO	Arctic Ocean	64.728	-53.467	ERX4612809	TARA_N010000948
ERR4691699	0.2261	0.0043	3839	85	0.1483	0.0031	2692	57	PRJEB9691	SAMEA4398397	5	180-2000µm	SRF	TARA_210	AO	Arctic Ocean	61.544	-55.985	ERX4612810	TARA_N010000967
ERR4691704	0.8302	0.0262	14098	544	1.1615	0.0334	21078	574	PRJEB4352	SAMEA2730864	5	20-180µm	SRF	TARA_049	IO	Indian Ocean	-16.808	59.504	ERX4612813	TARA_N000000120
ERR4691705	0.0833	0.0023	1415	64	0.0827	0.0013	1500	30	PRJEB4352	SAMEA2730866	5	180-2000µm	SRF	TARA_049	IO	Indian Ocean	-16.808	59.504	ERX4612814	TARA_N000000121
ERR4691706	13.6832	0.4116	232362	7237	2.5565	0.1871	46394	3405	PRJEB4352	SAMEA2620457	5	0.2-5µm	SRF	TARA_050	IO	Indian Ocean	-21.476	56.795	ERX4612815	TARA_N000000151
ERR4691707	4.4601	0.4072	75739	6119	2.1019	0.2758	38144	4981	PRJEB4352	SAMEA2620477	120	0.2-5µm	DCM	TARA_050	IO	Indian Ocean	-21.476	56.795	ERX4612816	TARA_N000000152
ERR4691708	2.0474	0.0561	34768	1295	2.6913	0.0478	48839	906	PRJEB4352	SAMEA2730981	5	20-180µm	SRF	TARA_050	IO	Indian Ocean	-21.476	56.795	ERX4612817	TARA_N000000163
ERR4691709	0.0996	0.0146	1692	300	0.0681	0.0012	1236	30	PRJEB4352	SAMEA2730766	120	180-2000µm	DCM	TARA_050	IO	Indian Ocean	-21.476	56.795	ERX4612818	TARA_N000000160
ERR4691710	2.4097	0.111	40921	1989	2.0682	0.1006	37532	1859	PRJEB4352	SAMEA2620484	120	3-20µm	DCM	TARA_050	IO	Indian Ocean	-21.476	56.795	ERX4612819	TARA_N000000149
ERR4691711	1.685	0.069	28614	1542	0.9125	0.0392	16559	720	PRJEB4352	SAMEA2622697	115	all	DCM	TARA_122	SPO	South Pacific Ocean	-8.969	-139.338	ERX4612820	TARA_N000001946
ERR4691712	1.5136	0.0618	25703	1437	1.0716	0.0378	19446	596	PRJEB4352	SAMEA2622697	115	all	DCM	TARA_122	SPO	South Pacific Ocean	-8.969	-139.338	ERX4612821	TARA_N000001946
ERR4691713	4.1195	0.2197	69956	3354	1.5844	0.1246	28752	2281	PRJEB4352	SAMEA2622276	40	all	DCM	TARA_106	SPO	South Pacific Ocean	0.037	-84.62	ERX4612822	TARA_N000001688
ERR4691714	2.3789	0.1886	40398	3233	2.9006	0.1307	52637	2125	PRJEB4352	SAMEA2622256	5	all	SRF	TARA_106	SPO	South Pacific Ocean	0.037	-84.62	ERX4612823	TARA_N000001686
ERR4691715	1.5702	0.1476	26665	2468	1.0786	0.0889	19573	1610	PRJEB4352	SAMEA2622603	5	all	SRF	TARA_113	SPO	South Pacific Ocean	-23.114	-134.92	ERX4612824	TARA_N000001894
ERR4691716	2.8646	0.1482	48646	2306	1.5864	0.1133	28789	2010	PRJEB4352	SAMEA2622614	5	all	SRF	TARA_114	SPO	South Pacific Ocean	-23.13	-134.912	ERX4612825	TARA_N000001906
ERR4691717	1.1867	0.0721	20152	1283	0.9556	0.065	17341	1186	PRJEB4352	SAMEA2622619	5	all	SRF	TARA_115	SPO	South Pacific Ocean	-23.216	-134.931	ERX4612826	TARA_N000001912
ERR4691718	0.96	0.0524	16303	982	0.7719	0.0413	14008	756	PRJEB4352	SAMEA2622772	5	3-20µm	SRF	TARA_124	SPO	South Pacific Ocean	-8.999	-140.588	ERX4612827	TARA_N000002219
ERR4691719	1.8405	0.0971	31255	1756	0.9323	0.0609	16918	1150	PRJEB4352	SAMEA2622772	5	3-20µm	SRF	TARA_124	SPO	South Pacific Ocean	-8.999	-140.588	ERX4612828	TARA_N000002219
ERR4691720	1.9199	0.1211	32603	1983	1.4701	0.0933	26678	1652	PRJEB4352	SAMEA2622624	5	all	SRF	TARA_116	SPO	South Pacific Ocean	-23.217	-134.931	ERX4612829	TARA_N000001908
ERR4691721	1.8381	0.1054	31214	1778	1.7844	0.0926	32381	1605	PRJEB4352	SAMEA2622628	5	all	SRF	TARA_117	SPO	South Pacific Ocean	-23.129	-135.016	ERX4612830	TARA_N000001916
ERR4691722	2.0934	0.1395	35549	2404	4.0637	0.1598	73745	2321	PRJEB4352	SAMEA2622632	5	all	SRF	TARA_118	SPO	South Pacific Ocean	-23.129	-135.009	ERX4612831	TARA_N000001920
ERR4691723	3.2648	0.2654	55441	5286	2.587	0.7628	46947	13840	PRJEB4352	SAMEA2619469	8	3-20µm	SRF	TARA_006	MS	Mediterranean Sea	36.529	-4.251	ERX4612832	TARA_X000000610
ERR4691724	2.6611	0.1328	45190	2288	1.7797	0.0869	32296	1510	PRJEB4352	SAMEA2621968	175	all	DCM	TARA_097	SPO	South Pacific Ocean	-28.169	-107.668	ERX4612833	TARA_N000001520
ERR4691725	32.0929	1.2833	544987	21015	4.1561	0.6249	75421	11167	PRJEB4352	SAMEA2621920	5	all	SRF	TARA_097	SPO	South Pacific Ocean	-28.169	-107.668	ERX4612834	TARA_N000001518
ERR4691726	0.3659	0.0095	6214	186	0.1811	0.0087	3286	167	PRJEB4352	SAMEA2730820	5	180-2000µm	SRF	TARA_005	MS	Mediterranean Sea	36.03	-4.405	ERX4612835	TARA_X000000521
ERR4691727	7.5399	0.3598	128039	6144	2.0745	0.182	37646	3280	PRJEB4352	SAMEA2619522	45	0.2-5µm	DCM	TARA_008	MS	Mediterranean Sea	38.011	3.966	ERX4612836	TARA_X000000886
ERR4691728	1.0015	0.0222	17007	534	0.308	0.0086	5590	166	PRJEB4352	SAMEA2730450	41	20-180µm	DCM	TARA_008	MS	Mediterranean Sea	38.011	3.966	ERX4612837	TARA_X000000925
ERR4691729	0.3444	0.0054	5849	105	0.2097	0.007	3806	135	PRJEB4352	SAMEA2730888	41	180-2000µm	DCM	TARA_008	MS	Mediterranean Sea	38.011	3.966	ERX4612838	TARA_X000000838
ERR4691730	3.1394	0.3122	53312	5306	2.7995	0.2312	50803	4034	PRJEB4352	SAMEA2619505	5	0.2-5µm	SRF	TARA_008	MS	Mediterranean Sea	38.011	3.966	ERX4612839	TARA_X000000796
ERR4691731	5.2775	0.2486	89620	5026	2.2677	0.1894	41153	3713	PRJEB4352	SAMEA2619507	5	3-20µm	SRF	TARA_008	MS	Mediterranean Sea	38.011	3.966	ERX4612840	TARA_X000000798
ERR4691732	1.1807	0.0339	20050	838	0.5303	0.0161	9623	296	PRJEB4352	SAMEA2730447	5	20-180µm	SRF	TARA_008	MS	Mediterranean Sea	38.011	3.966	ERX4612841	TARA_X000000921
ERR4691733	1.0515	0.0235	17856	459	0.3105	0.0122	5634	231	PRJEB4352	SAMEA2730858	5	180-2000µm	SRF	TARA_008	MS	Mediterranean Sea	38.011	3.966	ERX4612842	TARA_X000000834
ERR4691734	3.8714	0.2786	65743	4254	3.7522	0.1994	68092	3257	PRJEB4352	SAMEA2619607	70	0.2-5µm	DCM	TARA_010	MS	Mediterranean Sea	40.668	2.865	ERX4612843	TARA_X000001235
ERR4691735	0.2879	0.013	4889	432	0.1837	0.0043	3334	89	PRJEB4352	SAMEA2730462	110	20-180µm	DCM	TARA_010	MS	Mediterranean Sea	40.668	2.865	ERX4612844	TARA_X000001172
ERR4691736	1.2864	0.0203	21845	260	0.3006	0.0067	5455	144	PRJEB4352	SAMEA2730540	110	180-2000µm	DCM	TARA_010	MS	Mediterranean Sea	40.668	2.865	ERX4612845	TARA_X000001180
ERR4691737	2.7779	0.4269	47173	7205	2.1889	0.3195	39723	5790	PRJEB4352	SAMEA2619570	5	0.2-5µm	SRF	TARA_010	MS	Mediterranean Sea	40.668	2.865	ERX4612846	TARA_X000001132
ERR4691738	0.1754	0.0134	2979	481	0.2007	0.0056	3643	110	PRJEB4352	SAMEA2730458	5	20-180µm	SRF	TARA_010	MS	Mediterranean Sea	40.668	2.865	ERX4612847	TARA_X000001168
ERR4691739	0.2525	0.0064	4288	145	0.2521	0.0068	4575	137	PRJEB4352	SAMEA2730505	5	180-2000µm	SRF	TARA_010	MS	Mediterranean Sea	40.668	2.865	ERX4612848	TARA_X000001176
ERR4691740	1.9365	0.0406	32884	956	0.2172	0.0039	3941	85	PRJEB4352	SAMEA2731077	90	20-180µm	DCM	TARA_017	MS	Mediterranean Sea	36.258	14.306	ERX4612849	TARA_A100000134
ERR4691741	0.6059	0.0238	10289	785	0.1827	0.0031	3316	69	PRJEB4352	SAMEA2731057	5	20-180µm	SRF	TARA_017	MS	Mediterranean Sea	36.258	14.306	ERX4612850	TARA_A100000130
ERR4691742	0.2543	0.0332	4318	1115	0.4932	0.0139	8950	217	PRJEB4352	SAMEA2621825	35	20-180µm	DCM	TARA_093	SPO	South Pacific Ocean	-33.762	-72.615	ERX4612851	TARA_N000001119
ERR4691743	2.6326	0.171	44706	2790	1.6805	0.1436	30496	2596	PRJEB4352	SAMEA2621852	5	all	SRF	TARA_095	SPO	South Pacific Ocean	-31.386	-93.986	ERX4612852	TARA_N000001262
ERR4691744	10.0305	0.2412	170333	4592	2.6968	0.0969	48939	1562	PRJEB4352	SAMEA2619700	5	0.2-5µm	SRF	TARA_019	MS	Mediterranean Sea	34.215	13.865	ERX4612853	TARA_A100000823
ERR4691745	13.251	0.2156	225022	3862	0.3253	0.0105	5904	228	PRJEB4352	SAMEA2619701	5	3-20µm	SRF	TARA_019	MS	Mediterranean Sea	34.215	13.865	ERX4612854	TARA_A100000825
ERR4691746	0.6012	0.0109	10209	221	0.1096	0.003	1989	67	PRJEB4352	SAMEA2731333	5	20-180µm	SRF	TARA_019	MS	Mediterranean Sea	34.215	13.865	ERX4612855	TARA_A100000817
ERR4691747	1.4615	0.0315	24818	826	0.1881	0.0044	3414	98	PRJEB4352	SAMEA2731305	0-100	180-2000µm	other	TARA_019	MS	Mediterranean Sea	34.215	13.865	ERX4612856	TARA_A100000810
ERR4691748	2.5563	0.2788	43410	4868	1.8951	0.2007	34391	3680	PRJEB4352	SAMEA2619733	5	0.2-5µm	SRF	TARA_021	MS	Mediterranean Sea	37.511	17.285	ERX4612857	TARA_A100000692
ERR4691749	0.1748	0.0074	2968	230	0.1964	0.0034	3565	78	PRJEB4352	SAMEA2731119	5	20-180µm	SRF	TARA_021	MS	Mediterranean Sea	37.511	17.285	ERX4612858	TARA_A100000689
ERR4691750	0.2944	0.0074	5000	114	0.0816	0.0016	1481	31	PRJEB4352	SAMEA2731098	0-500	180-2000µm	other	TARA_021	MS	Mediterranean Sea	37.511	17.285	ERX4612859	TARA_A100000693
ERR4691751	8.5762	0.284	145637	4877	5.3596	0.1719	97262	2788	PRJEB4352	SAMEA2620610	5	0.2-5µm	SRF	TARA_053	IO	Indian Ocean	-13.07	46.923	ERX4612860	TARA_N000000366
ERR4691752	23.9066	0.38	405971	6617	32.7726	0.5332	594730	9687	PRJEB4352	SAMEA2731149	5	3-20µm	SRF	TARA_053	IO	Indian Ocean	-13.07	46.923	ERX4612861	TARA_N000000367
ERR4691753	9.5847	0.1356	162763	2388	24.4249	0.341	443243	5881	PRJEB4352	SAMEA2731110	5	20-180µm	SRF	TARA_053	IO	Indian Ocean	-13.07	46.923	ERX4612862	TARA_N000000371
ERR4691754	9.8214	0.1523	166782	2658	24.1445	0.3835	438154	6863	PRJEB4352	SAMEA2731172	5	180-2000µm	SRF	TARA_053	IO	Indian Ocean	-13.07	46.923	ERX4612863	TARA_N000000379
ERR4691755	3.8859	0.1902	65988	3461	1.7294	0.0998	31383	1837	PRJEB4352	SAMEA2620640	5	0.2-5µm	SRF	TARA_054	IO	Indian Ocean	-12.813	45.226	ERX4612864	TARA_N000000544
ERR4691756	3.9651	0.0675	67334	1199	1.3664	0.0389	24796	710	PRJEB4352	SAMEA2731202	5	20-180µm	SRF	TARA_054	IO	Indian Ocean	-12.813	45.226	ERX4612865	TARA_N000000375
ERR4691757	0.5704	0.0092	9686	173	0.325	0.0048	5897	92	PRJEB4352	SAMEA2731190	5	180-2000µm	SRF	TARA_054	IO	Indian Ocean	-12.813	45.226	ERX4612866	TARA_N000000383
ERR4691758	4.3428	0.0939	73748	1691	1.1493	0.0443	20856	793	PRJEB4352	SAMEA2620775	5	0.2-5µm	SRF	TARA_062	IO	Indian Ocean	-22.339	40.182	ERX4612867	TARA_N000000483
ERR4691759	3.1141	0.0447	52883	874	0.7051	0.0131	12796	242	PRJEB4352	SAMEA2731434	5	20-180µm	SRF	TARA_062	IO	Indian Ocean	-22.339	40.182	ERX4612868	TARA_N000000487
ERR4691760	0.1491	0.0046	2532	135	0.1656	0.0034	3005	71	PRJEB4352	SAMEA2731420	5	180-2000µm	SRF	TARA_062	IO	Indian Ocean	-22.339	40.182	ERX4612869	TARA_N000000491
ERR4691761	0.1509	0.0075	2562	247	0.1139	0.0024	2067	53	PRJEB4352	SAMEA2730674	50	20-180µm	DCM	TARA_012	MS	Mediterranean Sea	43.348	7.899	ERX4612870	TARA_X000001347
ERR4691762	0.1273	0.0152	2161	581	0.4153	0.0063	7536	96	PRJEB4352	SAMEA2730644	5	20-180µm	SRF	TARA_012	MS	Mediterranean Sea	43.348	7.899	ERX4612871	TARA_X000001343
ERR4691763	1.4036	0.0535	23836	959	0.7569	0.0414	13736	763	PRJEB4352	SAMEA2620686	5	0.2-5µm	SRF	TARA_057	IO	Indian Ocean	-17.026	42.742	ERX4612872	TARA_N000000455
ERR4691764	1.3588	0.0275	23075	582	0.8611	0.0237	15627	435	PRJEB4352	SAMEA2731264	5	20-180µm	SRF	TARA_057	IO	Indian Ocean	-17.026	42.742	ERX4612873	TARA_N000000459
ERR4691765	2.9044	0.1466	49322	2943	1.5684	0.085	28462	1574	PRJEB4352	SAMEA2621124	5	all	SRF	TARA_071	SAO	South Atlantic Ocean	-9.213	-9.728	ERX4612874	TARA_N000000648
ERR4691766	1.9479	0.134	33078	2481	1.1936	0.0811	21661	1497	PRJEB4352	SAMEA2621126	5	0.2-5µm	SRF	TARA_071	SAO	South Atlantic Ocean	-9.213	-9.728	ERX4612875	TARA_N000000640
ERR4691767	4.5163	0.0754	76694	1470	1.525	0.0214	27675	358	PRJEB4352	SAMEA2731966	5	3-20µm	SRF	TARA_071	SAO	South Atlantic Ocean	-9.213	-9.728	ERX4612876	TARA_N000000642
ERR4691768	1.7579	0.0306	29852	665	0.5252	0.0084	9531	156	PRJEB4352	SAMEA2731962	5	20-180µm	SRF	TARA_071	SAO	South Atlantic Ocean	-9.213	-9.728	ERX4612877	TARA_N000000644
ERR4691769	0.1595	0.0042	2708	131	0.1091	0.0018	1980	44	PRJEB4352	SAMEA2731877	5	180-2000µm	SRF	TARA_071	SAO	South Atlantic Ocean	-9.213	-9.728	ERX4612878	TARA_N000000646
ERR4691770	3.6877	0.4125	62623	7010	4.535	0.2901	82297	4864	PRJEB4352	SAMEA2621748	5	0.2-5µm	SRF	TARA_091	SPO	South Pacific Ocean	-34.174	-73.085	ERX4612879	TARA_N000001319
ERR4691771	0.319	0.07	5417	1090	0.1198	0.0049	2174	119	PRJEB4352	SAMEA2732238	5	3-20µm	SRF	TARA_091	SPO	South Pacific Ocean	-34.174	-73.085	ERX4612880	TARA_N000001321
ERR4691772	0.3517	0.0163	5972	375	0.2227	0.0087	4042	176	PRJEB4352	SAMEA2732187	5	20-180µm	SRF	TARA_091	SPO	South Pacific Ocean	-34.174	-73.085	ERX4612881	TARA_N000001323
ERR4691773	0.9852	0.0996	16730	1863	1.1073	0.3523	20095	6298	PRJEB4352	SAMEA2621637	5	all	SRF	TARA_087	SO	Southern Ocean	-63.853	-56.137	ERX4612882	TARA_N000001173
ERR4691774	0	0	0	0	0.0149	0.0005	270	6	PRJEB4352	SAMEA2732360	5	180-2000µm	SRF	TARA_087	SO	Southern Ocean	-63.853	-56.137	ERX4612883	TARA_N000001175
ERR4691775	0.2094	0.03	3556	545	0.2015	0.3145	3656	5585	PRJEB4352	SAMEA2732360	5	180-2000µm	SRF	TARA_087	SO	Southern Ocean	-63.853	-56.137	ERX4612884	TARA_N000001175
ERR4691776	1.2614	0.1305	21421	2419	1.0712	0.0951	19439	1758	PRJEB4352	SAMEA2621639	5	0.2-5µm	SRF	TARA_087	SO	Southern Ocean	-63.853	-56.137	ERX4612885	TARA_N000001177
ERR4691777	0.7457	0.0405	12664	923	0.7572	0.0581	13741	1078	PRJEB4352	SAMEA2621643	5	3-20µm	SRF	TARA_087	SO	Southern Ocean	-63.853	-56.137	ERX4612886	TARA_N000001183
ERR4691778	0.2634	0.0484	4473	874	0.2471	0.5082	4485	9065	PRJEB4352	SAMEA2621641	5	20-180µm	SRF	TARA_087	SO	Southern Ocean	-63.853	-56.137	ERX4612887	TARA_N000001179
ERR4691779	1.706	0.2291	28971	3870	1.2168	0.1165	22082	2105	PRJEB4352	SAMEA2621607	35	all	DCM	TARA_086	SO	Southern Ocean	-64.309	-53.057	ERX4612888	TARA_N000001067
ERR4691780	0.7055	0.0687	11980	1375	0.5425	0.0313	9844	590	PRJEB4352	SAMEA2621581	5	all	SRF	TARA_086	SO	Southern Ocean	-64.309	-53.057	ERX4612889	TARA_N000001065
ERR4691781	2.4949	0.1612	42368	2575	1.1633	0.3419	21111	6117	PRJEB4352	SAMEA2621665	5	all	SRF	TARA_088	SO	Southern Ocean	-63.386	-56.806	ERX4612890	TARA_N000001197
ERR4691782	1.4122	0.1556	23981	2744	1.2419	0.1105	22537	2012	PRJEB4352	SAMEA2621667	5	0.2-5µm	SRF	TARA_088	SO	Southern Ocean	-63.386	-56.806	ERX4612891	TARA_N000001199
ERR4691783	0.5137	0.1464	8724	2641	0.4092	0.6099	7426	10903	PRJEB4352	SAMEA2732833	5	20-180µm	SRF	TARA_088	SO	Southern Ocean	-63.386	-56.806	ERX4612892	TARA_N000001203
ERR4691784	0.189	0.041	3210	734	0.5388	0.5849	9777	10312	PRJEB4352	SAMEA2732765	5	180-2000µm	SRF	TARA_088	SO	Southern Ocean	-63.386	-56.806	ERX4612893	TARA_N000001205
ERR4691785	2.3676	0.2721	40206	4315	1.4404	0.1629	26140	2955	PRJEB4352	SAMEA2621694	5	all	SRF	TARA_089	SO	Southern Ocean	-57.764	-67.419	ERX4612894	TARA_N000001215
ERR4691786	1.6062	0.0939	27275	2166	1.156	0.0517	20979	900	PRJEB4352	SAMEA2621892	155	all	DCM	TARA_096	SPO	South Pacific Ocean	-29.655	-101.268	ERX4612895	TARA_N000001226
ERR4691787	4.515	0.3468	76671	6252	2.3655	0.2882	42927	5203	PRJEB4352	SAMEA2621870	5	all	SRF	TARA_096	SPO	South Pacific Ocean	-29.655	-101.268	ERX4612896	TARA_N000001254
ERR4691788	3.9177	0.5129	66529	8473	5.1259	0.415	93020	6985	PRJEB4352	SAMEA2621844	5	0.2-5µm	SRF	TARA_094	SPO	South Pacific Ocean	-32.765	-87.093	ERX4612897	TARA_N000001271
ERR4691789	0.2893	0.036	4913	1046	0.1504	0.004	2730	105	PRJEB4352	SAMEA2732834	5	3-20µm	SRF	TARA_094	SPO	South Pacific Ocean	-32.765	-87.093	ERX4612898	TARA_N000001272
ERR4691790	1.0634	0.1696	18058	6351	0.1125	0.0051	2042	191	PRJEB4352	SAMEA2732773	5	20-180µm	SRF	TARA_094	SPO	South Pacific Ocean	-32.765	-87.093	ERX4612899	TARA_N000001273
ERR4691791	1.3069	0.0492	22194	1484	0.2248	0.0079	4079	166	PRJEB4352	SAMEA2732772	5	180-2000µm	SRF	TARA_094	SPO	South Pacific Ocean	-32.765	-87.093	ERX4612900	TARA_N000001268
ERR4691792	4.1983	0.6061	71294	9894	2.7078	0.4314	49139	7719	PRJEB4352	SAMEA2621842	5	all	SRF	TARA_094	SPO	South Pacific Ocean	-32.765	-87.093	ERX4612901	TARA_N000001269
ERR4691793	1.2497	0.055	21222	1006	1.2535	0.1082	22747	1976	PRJEB4352	SAMEA2731702	5	20-180µm	SRF	TARA_120	SPO	South Pacific Ocean	-23.012	-134.912	ERX4612902	TARA_N000001930
ERR4691794	0.2085	0.005	3540	110	0.5261	0.008	9548	114	PRJEB4352	SAMEA2731724	5	180-2000µm	SRF	TARA_120	SPO	South Pacific Ocean	-23.012	-134.912	ERX4612903	TARA_N000001931
ERR4691795	1.8217	0.1351	30935	2451	1.5621	0.0892	28348	1602	PRJEB4352	SAMEA2622875	5	0.2-5µm	SRF	TARA_127	SPO	South Pacific Ocean	-6.62	-152.568	ERX4612904	TARA_N000002235
ERR4691796	1.381	0.1036	23451	2039	1.6265	0.0766	29517	1340	PRJEB4352	SAMEA2622875	5	0.2-5µm	SRF	TARA_127	SPO	South Pacific Ocean	-6.62	-152.568	ERX4612905	TARA_N000002235
ERR4691797	0.3413	0.0311	5796	923	0.2596	0.0103	4711	223	PRJEB4352	SAMEA2731974	5	3-20µm	SRF	TARA_127	SPO	South Pacific Ocean	-6.62	-152.568	ERX4612906	TARA_N000002239
ERR4691798	0.3403	0.0231	5779	615	0.2818	0.0174	5114	338	PRJEB4352	SAMEA2731923	5	20-180µm	SRF	TARA_127	SPO	South Pacific Ocean	-6.62	-152.568	ERX4612907	TARA_N000002243
ERR4691799	0.1528	0.0053	2595	137	0.1156	0.0022	2098	44	PRJEB4352	SAMEA2731883	5	180-2000µm	SRF	TARA_127	SPO	South Pacific Ocean	-6.62	-152.568	ERX4612908	TARA_N000002247
ERR4691800	1.4492	0.0988	24609	1870	2.06	0.0919	37384	1549	PRJEB4352	SAMEA2622873	5	all	SRF	TARA_127	SPO	South Pacific Ocean	-6.62	-152.568	ERX4612909	TARA_N000002231
ERR4691801	1.535	0.1184	26067	2275	1.7387	0.1159	31553	2078	PRJEB4352	SAMEA2622894	100	0.2-5µm	DCM	TARA_127	SPO	South Pacific Ocean	-6.62	-152.568	ERX4612910	TARA_N000002237
ERR4691802	0.3791	0.0193	6438	513	0.28	0.0099	5082	198	PRJEB4352	SAMEA2731982	100	3-20µm	DCM	TARA_127	SPO	South Pacific Ocean	-6.62	-152.568	ERX4612911	TARA_N000002241
ERR4691803	0.1212	0.0046	2059	141	0.0751	0.0057	1362	111	PRJEB4352	SAMEA2731938	100	20-180µm	DCM	TARA_127	SPO	South Pacific Ocean	-6.62	-152.568	ERX4612912	TARA_N000002245
ERR4691804	0.0641	0.0018	1088	61	0.0598	0.0009	1085	22	PRJEB4352	SAMEA2731979	100	180-2000µm	DCM	TARA_127	SPO	South Pacific Ocean	-6.62	-152.568	ERX4612913	TARA_N000002249
ERR4691805	3.4096	0.1396	57901	2219	2.9073	0.1198	52759	1944	PRJEB4352	SAMEA2622893	100	all	DCM	TARA_127	SPO	South Pacific Ocean	-6.62	-152.568	ERX4612914	TARA_N000002233
ERR4691806	1.111	0.0926	18866	1943	0.8794	0.0512	15958	963	PRJEB4352	SAMEA2622981	85	all	DCM	TARA_129	NPO	North Pacific Ocean	6.732	-153.089	ERX4612915	TARA_N000002308
ERR4691807	1.4038	0.1457	23838	3208	1.4351	0.0862	26043	1520	PRJEB4352	SAMEA2622955	5	all	SRF	TARA_129	NPO	North Pacific Ocean	6.732	-153.089	ERX4612916	TARA_N000002306
ERR4691808	3.3201	0.2518	56381	4189	2.1049	0.2093	38198	3799	PRJEB4352	SAMEA2622086	5	0.2-5µm	SRF	TARA_099	SPO	South Pacific Ocean	-21.141	-104.852	ERX4612917	TARA_N000001597
ERR4691809	0.338	0.0214	5740	613	1.2261	0.0184	22251	362	PRJEB4352	SAMEA2732203	5	3-20µm	SRF	TARA_099	SPO	South Pacific Ocean	-21.141	-104.852	ERX4612918	TARA_N000001599
ERR4691810	0.2923	0.0116	4963	389	1.341	0.0198	24335	379	PRJEB4352	SAMEA2732202	5	20-180µm	SRF	TARA_099	SPO	South Pacific Ocean	-21.141	-104.852	ERX4612919	TARA_N000001600
ERR4691811	0.2307	0.0046	3918	111	0.7953	0.0118	14432	231	PRJEB4352	SAMEA2732201	5	180-2000µm	SRF	TARA_099	SPO	South Pacific Ocean	-21.141	-104.852	ERX4612920	TARA_N000001601
ERR4691812	1.9548	0.1854	33196	3355	2.2217	0.1622	40317	2940	PRJEB4352	SAMEA2622084	5	all	SRF	TARA_099	SPO	South Pacific Ocean	-21.141	-104.852	ERX4612921	TARA_N000001595
ERR4691813	0.9988	0.0349	16962	683	0.2745	0.0051	4981	114	PRJEB4352	SAMEA2732923	45	3-20µm	DCM	TARA_133	NPO	North Pacific Ocean	35.343	-127.75	ERX4612922	TARA_N000002454
ERR4691814	1.1353	0.0301	19280	790	0.5825	0.0072	10570	67	PRJEB4352	SAMEA2732861	45	20-180µm	DCM	TARA_133	NPO	North Pacific Ocean	35.343	-127.75	ERX4612923	TARA_N000002450
ERR4691815	0.2343	0.0376	3978	1623	0.1329	0.0036	2412	114	PRJEB4352	SAMEA2732857	45	180-2000µm	DCM	TARA_133	NPO	North Pacific Ocean	35.343	-127.75	ERX4612924	TARA_N000002430
ERR4691816	3.0307	0.2001	51466	3225	1.5079	0.124	27364	2249	PRJEB4352	SAMEA2623148	45	0.2-5µm	DCM	TARA_133	NPO	North Pacific Ocean	35.343	-127.75	ERX4612925	TARA_N000002458
ERR4691817	1.2859	0.1229	21837	2235	1.1792	0.076	21399	1402	PRJEB4352	SAMEA2623146	45	all	DCM	TARA_133	NPO	North Pacific Ocean	35.343	-127.75	ERX4612926	TARA_N000002462
ERR538171	0.1586	0.0162	2693	571	0.1375	0.004	2495	103	PRJEB4352	SAMEA2611385	5	20-180µm	SRF	TARA_023	MS	Mediterranean Sea	42.176	17.729	ERX503381	ERS478008
ERR538172	2.2631	0.234	38431	6923	1.3824	0.0754	25087	1538	PRJEB4352	SAMEA2591104	55	3-20µm	DCM	TARA_023	MS	Mediterranean Sea	42.176	17.729	ERX503384	ERS478004
ERR538173	3.0562	0.2848	51899	5295	3.2169	0.2382	58378	4398	PRJEB4352	SAMEA2591093	5	0.2-5µm	SRF	TARA_023	MS	Mediterranean Sea	42.176	17.729	ERX503388	ERS477988
ERR538174	1.1173	0.0551	18973	1792	0.2351	0.0096	4267	200	PRJEB4352	SAMEA2611381	50	180-2000µm	DCM	TARA_023	MS	Mediterranean Sea	42.176	17.729	ERX503374	ERS478012
ERR538175	4.7475	0.5295	80620	12111	3.818	0.3158	69285	6187	PRJEB4352	SAMEA2591103	55	0.2-5µm	DCM	TARA_023	MS	Mediterranean Sea	42.176	17.729	ERX503387	ERS478003
ERR538176	7.4498	0.1446	126509	3332	0.9433	0.0273	17118	571	PRJEB4352	SAMEA2611382	42	20-180µm	DCM	TARA_007	MS	Mediterranean Sea	37.031	1.948	ERX503379	ERS477973
ERR538177	1.8002	0.2577	30570	8135	1.1768	0.0789	21355	1197	PRJEB4352	SAMEA2611379	50	20-180µm	DCM	TARA_023	MS	Mediterranean Sea	42.176	17.729	ERX503382	ERS478010
ERR538178	1.6874	0.1339	28655	4101	0.9339	0.0307	16947	535	PRJEB4352	SAMEA2591116	5	3-20µm	SRF	TARA_030	MS	Mediterranean Sea	33.929	32.789	ERX503390	ERS478025
ERR538179	4.5432	0.3	77151	6695	2.8296	0.1594	51350	3206	PRJEB4352	SAMEA2591128	70	0.2-5µm	DCM	TARA_030	MS	Mediterranean Sea	33.929	32.789	ERX503386	ERS478046
ERR538180	1.7286	0.0299	29355	609	0.4376	0.011	7942	168	PRJEB4352	SAMEA2611378	5	180-2000µm	SRF	TARA_007	MS	Mediterranean Sea	37.031	1.948	ERX503380	ERS477965
ERR538181	6.6181	0.7619	112386	22202	1.5732	0.2325	28550	3787	PRJEB4352	SAMEA2591082	42	3-20µm	DCM	TARA_007	MS	Mediterranean Sea	37.031	1.948	ERX503378	ERS477961
ERR538182	4.8541	0.3823	82431	8370	2.8797	0.1977	52258	3821	PRJEB4352	SAMEA2591077	42	0.2-5µm	DCM	TARA_007	MS	Mediterranean Sea	37.031	1.948	ERX503385	ERS477956
ERR538183	8.7869	0.1275	149215	2485	0.6211	0.0117	11271	207	PRJEB4352	SAMEA2611380	5	20-180µm	SRF	TARA_007	MS	Mediterranean Sea	37.031	1.948	ERX503375	ERS477943
ERR538184	1.1309	0.1649	19204	4767	1.1174	0.0474	20278	881	PRJEB4352	SAMEA2591094	5	3-20µm	SRF	TARA_023	MS	Mediterranean Sea	42.176	17.729	ERX503376	ERS477989
ERR538185	0.3697	0.0272	6278	894	0.6103	0.0188	11076	386	PRJEB4352	SAMEA2611383	5	180-2000µm	SRF	TARA_023	MS	Mediterranean Sea	42.176	17.729	ERX503383	ERS477996
ERR538186	5.4753	0.4383	92980	9786	3.2621	0.2484	59198	5262	PRJEB4352	SAMEA2591115	5	0.2-5µm	SRF	TARA_030	MS	Mediterranean Sea	33.929	32.789	ERX503392	ERS478024
ERR538188	1.4327	0.1449	24329	4107	1.2349	0.049	22410	928	PRJEB4352	SAMEA2591129	70	3-20µm	DCM	TARA_030	MS	Mediterranean Sea	33.929	32.789	ERX503377	ERS478047
ERR538189	1.2335	0.1337	20947	4486	1.0368	0.0301	18815	772	PRJEB4352	SAMEA2611384	5	20-180µm	SRF	TARA_030	MS	Mediterranean Sea	33.929	32.789	ERX503389	ERS478033
ERR538190	19.1379	0.3132	324992	5447	1.0749	0.06	19506	1049	PRJEB4352	SAMEA2591063	5	3-20µm	SRF	TARA_007	MS	Mediterranean Sea	37.031	1.948	ERX503393	ERS477937
ERR588857	4.1119	0.5259	69827	8487	2.3651	0.3334	42919	6017	PRJEB4352	SAMEA2622766	5	0.2-5µm	SRF	TARA_124	SPO	South Pacific Ocean	-8.999	-140.588	ERX546861	TARA_N000002223
ERR598942	5.6348	1.0991	95687	17964	4.0914	0.7337	74248	13107	PRJEB1787	SAMEA2623135	45	0.2-5µm	DCM	TARA_133	NPO	North Pacific Ocean	35.343	-127.75	ERX555907	TARA_B100001094
ERR598943	2.1892	0.1977	37176	3176	1.2492	0.1101	22669	1983	PRJEB1787	SAMEA2622173	5	0.2-5µm	SRF	TARA_102	SPO	South Pacific Ocean	-5.218	-85.27	ERX556029	TARA_B100000900
ERR598944	7.4438	0.6534	126407	9675	1.9061	0.3988	34590	7238	PRJEB1787	SAMEA2623907	800	0.2-5µm	MP	TARA_152	NAO	North Atlantic Ocean	43.668	-16.662	ERX556000	TARA_B100001179
ERR598946	3.0981	0.5102	52611	7885	1.5216	0.3104	27612	5640	PRJEB1787	SAMEA2622149	177	0.2-5µm	MP_OMZ	TARA_100	SPO	South Pacific Ocean	-13.162	-96.283	ERX555949	TARA_B100000959
ERR598947	7.204	0.7682	122335	11681	3.3066	0.5278	60006	9303	PRJEB1787	SAMEA2620995	700	0.2-5µm	MP	TARA_068	SAO	South Atlantic Ocean	-31.039	4.62	ERX555969	TARA_B100000470
ERR598948	4.2882	0.6672	72821	10682	3.6466	0.4884	66175	8571	PRJEB1787	SAMEA2622690	115	0.2-5µm	DCM	TARA_122	SPO	South Pacific Ocean	-8.969	-139.338	ERX555932	TARA_B100000700
ERR598949	3.0805	0.188	52312	2865	1.2961	0.0949	23521	1726	PRJEB1787	SAMEA2620021	25	0.2-5µm	DCM	TARA_038	IO	Indian Ocean	19.017	64.576	ERX556061	TARA_B100000073
ERR598950	6.7709	0.3184	114980	4211	2.0481	0.1805	37167	3204	PRJEB1787	SAMEA2619399	40	0.2-5µm	DCM	TARA_004	NAO	North Atlantic Ocean	36.563	-6.553	ERX556067	TARA_X000000368
ERR598951	2.5611	0.2855	43491	4589	2.3928	0.1859	43422	3223	PRJEB1787	SAMEA2619766	5	0.2-5µm	SRF	TARA_025	MS	Mediterranean Sea	39.333	19.421	ERX556082	TARA_E500000178
ERR598952	1.7047	0.118	28949	1908	1.9426	0.0834	35252	1336	PRJEB1787	SAMEA2622336	30	0.2-5µm	DCM	TARA_109	NPO	North Pacific Ocean	1.8	-84.545	ERX556128	TARA_B100000927
ERR598953	2.6733	0.2068	45397	3028	1.1858	0.121	21519	2190	PRJEB1787	SAMEA2622149	177	0.2-5µm	MP_OMZ	TARA_100	SPO	South Pacific Ocean	-13.162	-96.283	ERX556081	TARA_B100000959
ERR598954	7.3276	1.3152	124435	21116	6.0207	0.9513	109259	16715	PRJEB1787	SAMEA2622518	5	0.2-5µm	SRF	TARA_112	SPO	South Pacific Ocean	-23.22	-129.578	ERX555919	TARA_B100000941
ERR598955	6.1947	1.1182	105196	18056	3.4248	0.733	62151	13153	PRJEB1787	SAMEA2619376	5	0.2-5µm	SRF	TARA_004	NAO	North Atlantic Ocean	36.563	-6.553	ERX555964	TARA_X000000263
ERR598956	4.4551	0.2892	75655	4256	1.6928	0.1849	30720	3315	PRJEB1787	SAMEA2622733	150	0.2-5µm	ML	TARA_123	SPO	South Pacific Ocean	-8.879	-140.304	ERX555950	TARA_B100000686
ERR598957	6.4457	0.9482	109458	15275	4.9011	0.6475	88941	11360	PRJEB1787	SAMEA2622545	155	0.2-5µm	DCM	TARA_112	SPO	South Pacific Ocean	-23.22	-129.578	ERX555966	TARA_B100000945
ERR598958	7.7327	0.6242	131314	9112	4.1374	0.408	75083	7001	PRJEB1787	SAMEA2623756	250	0.2-5µm	MP	TARA_148b	NAO	North Atlantic Ocean	34.027	-56.876	ERX556108	TARA_B100001750
ERR598959	2.1668	0.2597	36796	4140	2.1461	0.1433	38946	2501	PRJEB1787	SAMEA2619879	5	0.2-5µm	SRF	TARA_034	RS	Red Sea	18.445	39.884	ERX555909	TARA_B100000003
ERR598960	7.9938	0.7363	135748	10902	2.2928	0.4447	41607	8052	PRJEB1787	SAMEA2620882	850	0.2-5µm	MP	TARA_065	IO	Indian Ocean	-35.226	26.334	ERX555922	TARA_B000000460
ERR598961	5.7544	1.2245	97718	19750	3.7668	0.7946	68357	14185	PRJEB1787	SAMEA2622478	90	0.2-5µm	DCM	TARA_111	SPO	South Pacific Ocean	-16.932	-100.662	ERX556060	TARA_B100000579
ERR598962	1.8581	0.1361	31554	2192	1.1186	0.076	20300	1377	PRJEB1787	SAMEA2622219	40	0.2-5µm	DCM	TARA_102	SPO	South Pacific Ocean	-5.218	-85.27	ERX556048	TARA_B100000902
ERR598963	11.3404	1.6386	192577	25665	7.0326	1.079	127621	18755	PRJEB1787	SAMEA2623774	5	0.2-5µm	SRF	TARA_149	NAO	North Atlantic Ocean	34.098	-49.84	ERX556003	TARA_B100001758
ERR598964	5.5265	0.8474	93848	13264	2.3874	0.5338	43325	9708	PRJEB1787	SAMEA2623794	740	0.2-5µm	MP	TARA_149	NAO	North Atlantic Ocean	34.098	-49.84	ERX556083	TARA_B100001765
ERR598965	7.9602	1.6858	135177	27143	4.1803	1.1722	75861	21100	PRJEB1787	SAMEA2621812	35	0.2-5µm	DCM	TARA_093	SPO	South Pacific Ocean	-33.762	-72.615	ERX556045	TARA_B100001059
ERR598966	3.5897	0.3735	60959	5878	2.9744	0.2035	53977	3417	PRJEB1787	SAMEA2619927	5	0.2-5µm	SRF	TARA_036	IO	Indian Ocean	20.824	63.525	ERX556073	TARA_B100000034
ERR598967	4.8925	1.4255	83083	23525	5.2287	1.0841	94887	19196	PRJEB1787	SAMEA2621859	5	0.2-5µm	SRF	TARA_096	SPO	South Pacific Ocean	-29.655	-101.268	ERX556130	TARA_B100000989
ERR598968	12.6272	1.3361	214429	20365	3.7825	0.814	68641	14511	PRJEB1787	SAMEA2623673	5	0.2-5µm	SRF	TARA_146	NAO	North Atlantic Ocean	34.731	-71.248	ERX556059	TARA_B100001540
ERR598969	4.9105	0.2704	83388	5299	3.8342	0.1942	69580	4115	PRJEB1787	SAMEA2619802	5	0.2-5µm	SRF	TARA_031	RS	Red Sea	27.151	34.819	ERX556018	TARA_A100001403
ERR598970	3.8757	0.3382	65815	5021	2.628	0.2283	47691	3698	PRJEB1787	SAMEA2620786	5	0.2-5µm	SRF	TARA_064	IO	Indian Ocean	-29.508	37.929	ERX556096	TARA_B100000401
ERR598971	4.0261	0.4699	68370	7246	1.5161	0.3137	27513	5745	PRJEB1787	SAMEA2622362	380	0.2-5µm	MP	TARA_109	NPO	North Pacific Ocean	1.8	-84.545	ERX556043	TARA_B100000929
ERR598972	1.6845	0.1952	28606	3088	1.5548	0.1381	28216	2332	PRJEB1787	SAMEA2620828	65	0.2-5µm	DCM	TARA_064	IO	Indian Ocean	-29.508	37.929	ERX555948	TARA_B100000405
ERR598973	2.3795	0.2717	40408	4271	1.5897	0.1621	28849	2789	PRJEB1787	SAMEA2620929	5	0.2-5µm	SRF	TARA_066	SAO	South Atlantic Ocean	-34.905	18.016	ERX556107	TARA_B000000475
ERR598974	2.6605	0.2599	45180	4049	1.3046	0.1298	23674	2344	PRJEB1787	SAMEA2619952	17	0.2-5µm	DCM	TARA_036	IO	Indian Ocean	20.824	63.525	ERX556135	TARA_B100000035
ERR598975	2.7873	0.0843	47333	1126	0.9619	0.0476	17455	880	PRJEB1787	SAMEA2619907	60	0.2-5µm	DCM	TARA_034	RS	Red Sea	18.445	39.884	ERX555956	TARA_B100000029
ERR598976	6.6672	1.393	113219	22705	3.6016	0.8839	65358	15938	PRJEB1787	SAMEA2623850	5	0.2-5µm	SRF	TARA_151	NAO	North Atlantic Ocean	36.194	-28.801	ERX555957	TARA_B100001564
ERR598977	3.0263	0.1604	51392	2638	1.3661	0.0921	24791	1815	PRJEB1787	SAMEA2620217	60	0.2-5µm	DCM	TARA_041	IO	Indian Ocean	14.582	70.011	ERX556125	TARA_B100000287
ERR598978	5.2822	0.7715	89700	12403	2.3954	0.4267	43470	7688	PRJEB1787	SAMEA2622173	5	0.2-5µm	SRF	TARA_102	SPO	South Pacific Ocean	-5.218	-85.27	ERX555954	TARA_B100000900
ERR598979	1.9422	0.2579	32982	4486	1.5456	0.1544	28048	2891	PRJEB1787	SAMEA2620855	5	0.2-5µm	SRF	TARA_065	IO	Indian Ocean	-35.226	26.334	ERX555970	TARA_B000000437
ERR598980	8.7143	0.8999	147982	13141	4.3598	0.6028	79118	10611	PRJEB1787	SAMEA2623098	550	0.2-5µm	MP	TARA_132	NPO	North Pacific Ocean	31.506	-159.014	ERX556114	TARA_B100001245
ERR598981	0.986	0.0889	16743	1458	0.7651	0.057	13884	1035	PRJEB1787	SAMEA2622149	177	0.2-5µm	MP_OMZ	TARA_100	SPO	South Pacific Ocean	-13.162	-96.283	ERX555977	TARA_B100000959
ERR598982	1.8144	0.2377	30812	3764	1.3591	0.1415	24664	2442	PRJEB1787	SAMEA2620950	30	0.2-5µm	DCM	TARA_066	SAO	South Atlantic Ocean	-34.905	18.016	ERX556046	TARA_B000000477
ERR598983	3.8445	0.8431	65285	13807	2.232	0.4875	40505	8862	PRJEB1787	SAMEA2623627	5	0.2-5µm	SRF	TARA_145	NAO	North Atlantic Ocean	39.163	-70.076	ERX556101	TARA_B100001142
ERR598984	4.4943	0.6771	76320	10821	2.2867	0.4289	41497	7811	PRJEB1787	SAMEA2621132	5	0.2-5µm	SRF	TARA_072	SAO	South Atlantic Ocean	-8.691	-18.006	ERX556009	TARA_B100000424
ERR598985	2.9099	0.4842	49415	7768	2.682	0.3376	48670	5949	PRJEB1787	SAMEA2623513	640	0.2-5µm	MP	TARA_142	NAO	North Atlantic Ocean	25.602	-88.417	ERX555953	TARA_B100002049
ERR598986	4.9203	1.1437	83554	18910	2.9007	0.7301	52640	13307	PRJEB1787	SAMEA2623868	80	0.2-5µm	DCM	TARA_151	NAO	North Atlantic Ocean	36.194	-28.801	ERX556040	TARA_B100001559
ERR598987	2.0081	0.213	34101	3243	1.2661	0.1075	22976	1903	PRJEB1787	SAMEA2623295	40	0.2-5µm	DCM	TARA_137	NPO	North Pacific Ocean	14.161	-116.699	ERX556104	TARA_B100001964
ERR598988	4.2494	0.3725	72161	5789	2.3411	0.2504	42485	4437	PRJEB1787	SAMEA2622796	120	0.2-5µm	ML	TARA_124	SPO	South Pacific Ocean	-8.999	-140.588	ERX556077	TARA_B100000676
ERR598989	8.8405	1.7668	150125	28414	5.7548	1.0728	104433	19150	PRJEB1787	SAMEA2623275	5	0.2-5µm	SRF	TARA_137	NPO	North Pacific Ocean	14.161	-116.699	ERX556031	TARA_B100001287
ERR598990	5.7248	0.829	97216	14196	6.7175	0.5996	121904	10667	PRJEB1787	SAMEA2620890	30	0.2-5µm	DCM	TARA_065	IO	Indian Ocean	-35.226	26.334	ERX556072	TARA_B000000441
ERR598991	3.8857	0.5729	65986	9192	1.8028	0.2873	32715	5235	PRJEB1787	SAMEA2619879	5	0.2-5µm	SRF	TARA_034	RS	Red Sea	18.445	39.884	ERX555978	TARA_B100000003
ERR598992	4.447	0.9453	75517	15241	2.434	0.6285	44170	11379	PRJEB1787	SAMEA2622652	5	0.2-5µm	SRF	TARA_122	SPO	South Pacific Ocean	-8.969	-139.338	ERX555947	TARA_B100001115
ERR598993	11.5008	1.4472	195301	22490	6.9173	0.9874	125529	17135	PRJEB1787	SAMEA2619667	5	0.2-5µm	SRF	TARA_018	MS	Mediterranean Sea	35.756	14.287	ERX555914	TARA_A100000164
ERR598994	1.5039	0.1605	25538	2610	1.3636	0.1175	24746	2028	PRJEB1787	SAMEA2620970	5	0.2-5µm	SRF	TARA_067	SAO	South Atlantic Ocean	-32.292	17.206	ERX556109	TARA_B100000497
ERR598995	3.6615	0.8386	62178	13869	5.4194	0.6268	98346	10855	PRJEB1787	SAMEA2623079	115	0.2-5µm	DCM	TARA_132	NPO	North Pacific Ocean	31.506	-159.014	ERX556017	TARA_B100001250
ERR598996	4.7849	1.1812	81255	19066	4.9671	0.7226	90139	12650	PRJEB1787	SAMEA2623826	40	0.2-5µm	DCM	TARA_150	NAO	North Atlantic Ocean	35.8	-37.102	ERX555927	TARA_B100001778
ERR598997	3.3366	0.1826	56661	2735	1.286	0.1091	23338	1970	PRJEB1787	SAMEA2622316	5	0.2-5µm	SRF	TARA_109	NPO	North Pacific Ocean	1.8	-84.545	ERX556086	TARA_B100000925
ERR598998	3.5023	0.2702	59475	4070	1.6044	0.1936	29116	3493	PRJEB1787	SAMEA2622733	150	0.2-5µm	ML	TARA_123	SPO	South Pacific Ocean	-8.879	-140.304	ERX556093	TARA_B100000686
ERR598999	1.9339	0.1442	32841	2280	1.1935	0.0943	21659	1708	PRJEB1787	SAMEA2622673	600	0.2-5µm	MP	TARA_122	SPO	South Pacific Ocean	-8.969	-139.338	ERX556047	TARA_B100000678
ERR599000	4.109	0.4917	69777	7740	2.952	0.3769	53571	6669	PRJEB1787	SAMEA2621232	800	0.2-5µm	MP	TARA_076	SAO	South Atlantic Ocean	-21.029	-35.231	ERX556123	TARA_B100000749
ERR599001	3.6089	1.2985	61284	21725	4.1809	0.8681	75872	15499	PRJEB1787	SAMEA2623919	5-160	0.2-5µm	other	TARA_152	NAO	North Atlantic Ocean	43.668	-16.662	ERX555951	TARA_B100002029
ERR599002	5.7927	0.9426	98369	15272	4.4208	0.6001	80225	10601	PRJEB1787	SAMEA2620570	75	0.2-5µm	DCM	TARA_052	IO	Indian Ocean	-17.023	53.508	ERX556063	TARA_B100000214
ERR599003	2.1343	0.1755	36244	3188	2.6921	0.1278	48854	2337	PRJEB1787	SAMEA2619376	5	0.2-5µm	SRF	TARA_004	NAO	North Atlantic Ocean	36.563	-6.553	ERX556024	TARA_X000000263
ERR599004	1.3849	0.1115	23517	1752	0.935	0.0599	16968	1084	PRJEB1787	SAMEA2623390	450	0.2-5µm	MP	TARA_138	NPO	North Pacific Ocean	6.215	-103.017	ERX556099	TARA_B100002003
ERR599005	2.5121	0.3451	42659	5765	2.7433	0.2298	49783	4065	PRJEB1787	SAMEA2621176	800	0.2-5µm	MP	TARA_072	SAO	South Atlantic Ocean	-8.691	-18.006	ERX556112	TARA_B100000508
ERR599006	3.4674	0.867	58882	14044	2.5666	0.5383	46576	9866	PRJEB1787	SAMEA2621254	5	0.2-5µm	SRF	TARA_078	SAO	South Atlantic Ocean	-30.158	-43.323	ERX556088	TARA_B100000524
ERR599007	6.2396	0.8621	105959	13347	2.4367	0.4639	44220	8430	PRJEB1787	SAMEA2622219	40	0.2-5µm	DCM	TARA_102	SPO	South Pacific Ocean	-5.218	-85.27	ERX556005	TARA_B100000902
ERR599008	4.3242	0.3464	73432	5267	2.3307	0.2427	42296	4282	PRJEB1787	SAMEA2621551	790	0.2-5µm	MP	TARA_085	SO	Southern Ocean	-62.176	-49.503	ERX556139	TARA_B100000809
ERR599009	3.1582	0.4484	53631	7399	2.7316	0.3072	49570	5246	PRJEB1787	SAMEA2621401	5	0.2-5µm	SRF	TARA_082	SAO	South Atlantic Ocean	-47.165	-58.012	ERX555925	TARA_B100000768
ERR599010	1.1275	0.0631	19147	1134	0.8519	0.0461	15459	874	PRJEB1787	SAMEA2621198	5	0.2-5µm	SRF	TARA_076	SAO	South Atlantic Ocean	-21.029	-35.231	ERX555995	TARA_B100000513
ERR599011	1.6003	0.1957	27175	3254	1.3733	0.1341	24922	2423	PRJEB1787	SAMEA2620194	5	0.2-5µm	SRF	TARA_041	IO	Indian Ocean	14.582	70.011	ERX555983	TARA_B100000282
ERR599012	6.3209	0.8028	107338	12407	2.2812	0.438	41397	7896	PRJEB1787	SAMEA2620756	5	0.2-5µm	SRF	TARA_062	IO	Indian Ocean	-22.339	40.182	ERX556129	TARA_B000000532
ERR599013	3.7472	0.1534	63634	2323	1.2961	0.0901	23521	1739	PRJEB1787	SAMEA2620259	80	0.2-5µm	DCM	TARA_042	IO	Indian Ocean	5.992	73.919	ERX556136	TARA_B100000131
ERR599014	6.4565	1.3922	109642	22850	3.4592	0.8763	62774	15833	PRJEB1787	SAMEA2622402	50	0.2-5µm	DCM	TARA_110	SPO	South Pacific Ocean	-1.913	-84.616	ERX555941	TARA_B100001113
ERR599016	1.8461	0.2007	31350	3287	1.2916	0.1275	23439	2303	PRJEB1787	SAMEA2620570	75	0.2-5µm	DCM	TARA_052	IO	Indian Ocean	-17.023	53.508	ERX555923	TARA_B100000214
ERR599017	1.923	0.204	32656	3561	1.4689	0.1428	26657	2654	PRJEB1787	SAMEA2621037	50	0.2-5µm	DCM	TARA_068	SAO	South Atlantic Ocean	-31.039	4.62	ERX555939	TARA_B100000482
ERR599018	3.7638	0.3679	63916	6443	4.2626	0.2795	77354	5122	PRJEB1787	SAMEA2620890	30	0.2-5µm	DCM	TARA_065	IO	Indian Ocean	-35.226	26.334	ERX555996	TARA_B000000441
ERR599019	2.6677	0.2703	45301	4336	1.6947	0.1747	30754	3149	PRJEB1787	SAMEA2620404	5	0.2-5µm	SRF	TARA_048	IO	Indian Ocean	-9.409	66.32	ERX556122	TARA_B100000242
ERR599020	9.3391	1.0213	158592	15596	2.6843	0.62	48713	11255	PRJEB1787	SAMEA2622429	380	0.2-5µm	MP	TARA_110	SPO	South Pacific Ocean	-1.913	-84.616	ERX556008	TARA_B100001079
ERR599021	4.0166	0.2049	68208	3008	1.558	0.1178	28273	2304	PRJEB1787	SAMEA2620815	1000	0.2-5µm	MP	TARA_064	IO	Indian Ocean	-29.508	37.929	ERX555989	TARA_B100000408
ERR599022	2.536	0.1365	43066	2432	1.3025	0.0857	23636	1744	PRJEB1787	SAMEA2621254	5	0.2-5µm	SRF	TARA_078	SAO	South Atlantic Ocean	-30.158	-43.323	ERX555968	TARA_B100000524
ERR599023	1.8878	0.0653	32058	934	0.7769	0.0408	14099	743	PRJEB1787	SAMEA2620828	65	0.2-5µm	DCM	TARA_064	IO	Indian Ocean	-29.508	37.929	ERX556119	TARA_B100000405
ERR599025	1.7017	0.1922	28897	3046	1.3552	0.1335	24593	2280	PRJEB1787	SAMEA2620828	65	0.2-5µm	DCM	TARA_064	IO	Indian Ocean	-29.508	37.929	ERX556087	TARA_B100000405
ERR599026	3.8558	1.0656	65478	17242	5.0898	0.6406	92366	11137	PRJEB1787	SAMEA2620734	66	0.2-5µm	DCM	TARA_058	IO	Indian Ocean	-17.455	42.32	ERX556068	TARA_B000000557
ERR599027	2.8073	0.3602	47672	5605	3.3528	0.2378	60844	3967	PRJEB1787	SAMEA2621423	40	0.2-5µm	DCM	TARA_082	SAO	South Atlantic Ocean	-47.165	-58.012	ERX555998	TARA_B100000767
ERR599028	8.2022	1.5089	139286	23490	2.7951	0.722	50724	13052	PRJEB1787	SAMEA2619952	17	0.2-5µm	DCM	TARA_036	IO	Indian Ocean	20.824	63.525	ERX556019	TARA_B100000035
ERR599029	6.8009	1.0018	115490	15784	2.6022	0.56	47223	10191	PRJEB1787	SAMEA2623446	5	0.2-5µm	SRF	TARA_141	NAO	North Atlantic Ocean	9.834	-80.086	ERX556062	TARA_B100001939
ERR599030	9.2922	1.1137	157796	17177	5.5095	0.7982	99982	13921	PRJEB1787	SAMEA2623350	5	0.2-5µm	SRF	TARA_138	NPO	North Pacific Ocean	6.215	-103.017	ERX556106	TARA_B100001989
ERR599031	0.8153	0.062	13845	1020	0.9408	0.0446	17072	767	PRJEB1787	SAMEA2619970	600	0.2-5µm	MP_OMZ	TARA_037	IO	Indian Ocean	20.828	63.6	ERX556069	TARA_B100000315
ERR599032	4.7841	0.68	81242	10901	2.8917	0.4126	52477	7369	PRJEB1787	SAMEA2622923	40	0.2-5µm	DCM	TARA_128	SPO	South Pacific Ocean	-0.469	-153.305	ERX556134	TARA_B100000614
ERR599033	1.8365	0.1443	31187	2275	1.1506	0.0956	20880	1727	PRJEB1787	SAMEA2622673	600	0.2-5µm	MP	TARA_122	SPO	South Pacific Ocean	-8.969	-139.338	ERX555936	TARA_B100000678
ERR599034	3.8777	0.1358	65850	1745	0.9263	0.0695	16810	1258	PRJEB1787	SAMEA2620882	850	0.2-5µm	MP	TARA_065	IO	Indian Ocean	-35.226	26.334	ERX555972	TARA_B000000460
ERR599035	2.6566	0.2736	45113	4457	1.5146	0.1723	27486	3116	PRJEB1787	SAMEA2621401	5	0.2-5µm	SRF	TARA_082	SAO	South Atlantic Ocean	-47.165	-58.012	ERX556030	TARA_B100000768
ERR599036	2.8728	0.3344	48784	5426	3.5433	0.2537	64301	4210	PRJEB1787	SAMEA2622759	5	0.2-5µm	SRF	TARA_124	SPO	South Pacific Ocean	-8.999	-140.588	ERX556117	TARA_B100000674
ERR599037	2.542	0.3636	43168	6075	2.4577	0.2146	44601	3951	PRJEB1787	SAMEA2620097	270	0.2-5µm	MP_OMZ	TARA_039	IO	Indian Ocean	18.647	66.463	ERX556021	TARA_B100000097
ERR599038	6.0918	1.175	103448	18801	3.1437	0.8398	57049	15140	PRJEB1787	SAMEA2622901	5	0.2-5µm	SRF	TARA_128	SPO	South Pacific Ocean	-0.469	-153.305	ERX555990	TARA_B100000609
ERR599039	4.8269	1.4392	81969	23587	4.7202	0.9272	85659	16499	PRJEB1787	SAMEA2622376	5	0.2-5µm	SRF	TARA_110	SPO	South Pacific Ocean	-1.913	-84.616	ERX556137	TARA_B100001109
ERR599040	1.4712	0.0747	24984	1549	2.7276	0.0721	49499	1208	PRJEB1787	SAMEA2621216	150	0.2-5µm	DCM	TARA_076	SAO	South Atlantic Ocean	-21.029	-35.231	ERX555940	TARA_B100000519
ERR599041	2.5573	0.2099	43427	3329	2.8966	0.137	52565	2202	PRJEB1787	SAMEA2619818	5	0.2-5µm	SRF	TARA_032	RS	Red Sea	23.391	37.254	ERX556080	TARA_A100001035
ERR599042	3.8709	0.3105	65734	4765	1.7627	0.2029	31988	3629	PRJEB1787	SAMEA2622021	188	0.2-5µm	DCM	TARA_098	SPO	South Pacific Ocean	-26.261	-110.992	ERX555928	TARA_B100001029
ERR599043	8.2402	1.8366	139932	28881	6.9012	1.1603	125237	20314	PRJEB1787	SAMEA2619766	5	0.2-5µm	SRF	TARA_025	MS	Mediterranean Sea	39.333	19.421	ERX555952	TARA_E500000178
ERR599044	2.1392	0.3797	36327	6278	1.6022	0.241	29076	4413	PRJEB1787	SAMEA2621092	800	0.2-5µm	MP	TARA_070	SAO	South Atlantic Ocean	-20.229	-3.413	ERX556016	TARA_B100000446
ERR599045	3.7876	0.2458	64319	3585	1.593	0.1381	28908	2451	PRJEB1787	SAMEA2620339	5	0.2-5µm	SRF	TARA_045	IO	Indian Ocean	0.941	71.71	ERX556132	TARA_B100000161
ERR599046	2.125	0.1239	36086	2183	1.3033	0.0785	23651	1571	PRJEB1787	SAMEA2621272	120	0.2-5µm	DCM	TARA_078	SAO	South Atlantic Ocean	-30.158	-43.323	ERX556085	TARA_B100000530
ERR599047	6.0155	0.676	102152	10330	4.0712	0.436	73881	7550	PRJEB1787	SAMEA2623693	640	0.2-5µm	MP	TARA_146	NAO	North Atlantic Ocean	34.731	-71.248	ERX556053	TARA_B100001167
ERR599048	2.0383	0.1565	34613	2495	1.3202	0.1036	23958	1870	PRJEB1787	SAMEA2621176	800	0.2-5µm	MP	TARA_072	SAO	South Atlantic Ocean	-8.691	-18.006	ERX555911	TARA_B100000508
ERR599049	5.162	0.5965	87659	9200	1.911	0.2748	34680	4980	PRJEB1787	SAMEA2619857	5	0.2-5µm	SRF	TARA_033	RS	Red Sea	22.057	38.218	ERX556035	TARA_A100001234
ERR599050	8.7073	1.6445	147864	26449	3.42	1.1966	62063	21753	PRJEB1787	SAMEA2621839	5	0.2-5µm	SRF	TARA_094	SPO	South Pacific Ocean	-32.765	-87.093	ERX555988	TARA_B100001057
ERR599051	1.2246	0.1062	20796	1682	0.8864	0.0595	16086	1079	PRJEB1787	SAMEA2623390	450	0.2-5µm	MP	TARA_138	NPO	North Pacific Ocean	6.215	-103.017	ERX556138	TARA_B100002003
ERR599052	4.4088	1.6582	74869	27565	3.5449	1.0527	64329	18956	PRJEB1787	SAMEA2623116	5	0.2-5µm	SRF	TARA_133	NPO	North Pacific Ocean	35.343	-127.75	ERX555967	TARA_B100001093
ERR599053	5.333	0.7831	90562	12587	2.1895	0.4572	39733	8356	PRJEB1787	SAMEA2620217	60	0.2-5µm	DCM	TARA_041	IO	Indian Ocean	14.582	70.011	ERX555976	TARA_B100000287
ERR599054	4.4694	1.0718	75898	17697	5.8407	0.732	105992	12756	PRJEB1787	SAMEA2620339	5	0.2-5µm	SRF	TARA_045	IO	Indian Ocean	0.941	71.71	ERX556105	TARA_B100000161
ERR599055	1.1935	0.054	20267	841	0.6672	0.0312	12107	565	PRJEB1787	SAMEA2622197	480	0.2-5µm	MP_OMZ	TARA_102	SPO	South Pacific Ocean	-5.218	-85.27	ERX556050	TARA_B100000953
ERR599056	2.2131	0.1491	37582	2250	1.1715	0.0991	21260	1692	PRJEB1787	SAMEA2621037	50	0.2-5µm	DCM	TARA_068	SAO	South Atlantic Ocean	-31.039	4.62	ERX556038	TARA_B100000482
ERR599057	10.8127	1.6378	183617	24960	4.4941	1.081	81555	19350	PRJEB1787	SAMEA2620651	5	0.2-5µm	SRF	TARA_056	IO	Indian Ocean	-15.332	43.29	ERX555971	TARA_B000000609
ERR599058	5.1798	1.231	87961	20722	3.6781	0.7794	66747	14301	PRJEB1787	SAMEA2620672	5	0.2-5µm	SRF	TARA_057	IO	Indian Ocean	-17.026	42.742	ERX555945	TARA_B000000565
ERR599059	5.329	1.2459	90495	20565	2.7964	0.7342	50747	13254	PRJEB1787	SAMEA2621487	5	0.2-5µm	SRF	TARA_084	SO	Southern Ocean	-60.395	-60.471	ERX556058	TARA_B100000780
ERR599060	1.0617	0.1101	18029	1761	0.8513	0.0571	15449	1032	PRJEB1787	SAMEA2623390	450	0.2-5µm	MP	TARA_138	NPO	North Pacific Ocean	6.215	-103.017	ERX556042	TARA_B100002003
ERR599061	2.698	0.1657	45817	2465	1.329	0.1008	24118	1817	PRJEB1787	SAMEA2619840	80	0.2-5µm	DCM	TARA_032	RS	Red Sea	23.391	37.254	ERX556055	TARA_A100001037
ERR599062	5.0574	0.4851	85883	7472	1.477	0.2412	26803	4406	PRJEB1787	SAMEA2619970	600	0.2-5µm	MP_OMZ	TARA_037	IO	Indian Ocean	20.828	63.6	ERX556027	TARA_B100000315
ERR599063	1.6899	0.1783	28697	2987	1.7183	0.1157	31183	2019	PRJEB1787	SAMEA2622097	5	0.2-5µm	SRF	TARA_100	SPO	South Pacific Ocean	-13.162	-96.283	ERX556092	TARA_B100000963
ERR599064	5.0427	1.4486	85633	23876	4.0474	0.9106	73448	16236	PRJEB1787	SAMEA2621779	5	0.2-5µm	SRF	TARA_093	SPO	South Pacific Ocean	-33.762	-72.615	ERX555965	TARA_B100001063
ERR599065	5.0931	0.6497	86489	10514	2.9458	0.4006	53458	7079	PRJEB1787	SAMEA2622336	30	0.2-5µm	DCM	TARA_109	NPO	North Pacific Ocean	1.8	-84.545	ERX556007	TARA_B100000927
ERR599066	2.6744	0.3296	45415	5279	1.6611	0.2087	30144	3771	PRJEB1787	SAMEA2622817	5	0.2-5µm	SRF	TARA_125	SPO	South Pacific Ocean	-8.89	-142.61	ERX555908	TARA_B100001121
ERR599067	2.7944	0.1093	47454	1488	0.7711	0.0576	13994	1043	PRJEB1787	SAMEA2622362	380	0.2-5µm	MP	TARA_109	NPO	North Pacific Ocean	1.8	-84.545	ERX556010	TARA_B100000929
ERR599068	5.2693	0.2921	89481	4090	1.5041	0.1558	27296	2685	PRJEB1787	SAMEA2620929	5	0.2-5µm	SRF	TARA_066	SAO	South Atlantic Ocean	-34.905	18.016	ERX556004	TARA_B000000475
ERR599069	2.3283	0.3472	39539	5726	2.0758	0.2326	37669	4136	PRJEB1787	SAMEA2622759	5	0.2-5µm	SRF	TARA_124	SPO	South Pacific Ocean	-8.999	-140.588	ERX556057	TARA_B100000674
ERR599070	2.181	0.2235	37037	3278	1.4766	0.1156	26797	2013	PRJEB1787	SAMEA2623295	40	0.2-5µm	DCM	TARA_137	NPO	North Pacific Ocean	14.161	-116.699	ERX556115	TARA_B100001964
ERR599071	3.4603	0.4866	58761	7863	2.6886	0.3356	48791	5949	PRJEB1787	SAMEA2622048	488	0.2-5µm	MP	TARA_098	SPO	South Pacific Ocean	-26.261	-110.992	ERX555944	TARA_B100001013
ERR599072	3.2442	0.4154	55092	7074	3.3745	0.3141	61237	5827	PRJEB1787	SAMEA2622568	696	0.2-5µm	MP	TARA_112	SPO	South Pacific Ocean	-23.22	-129.578	ERX555993	TARA_B100000949
ERR599073	2.6413	0.2211	44854	3564	1.618	0.1462	29363	2648	PRJEB1787	SAMEA2619678	60	0.2-5µm	DCM	TARA_018	MS	Mediterranean Sea	35.756	14.287	ERX556039	TARA_S200000501
ERR599074	10.4542	1.2507	177528	19352	5.4871	0.7843	99575	13866	PRJEB1787	SAMEA2620194	5	0.2-5µm	SRF	TARA_041	IO	Indian Ocean	14.582	70.011	ERX555906	TARA_B100000282
ERR599075	5.3968	1.1582	91646	18517	4.9124	0.7214	89146	12705	PRJEB1787	SAMEA2620230	5	0.2-5µm	SRF	TARA_042	IO	Indian Ocean	5.992	73.919	ERX556052	TARA_B100000123
ERR599076	4.6736	0.2681	79365	3524	1.5769	0.1403	28617	2489	PRJEB1787	SAMEA2623314	375	0.2-5µm	MP	TARA_137	NPO	North Pacific Ocean	14.161	-116.699	ERX555910	TARA_B100001971
ERR599077	7.2631	1.6014	123339	26164	3.9686	1.0666	72019	19147	PRJEB1787	SAMEA2622452	5	0.2-5µm	SRF	TARA_111	SPO	South Pacific Ocean	-16.932	-100.662	ERX555933	TARA_B100000575
ERR599078	2.8956	0.8948	49172	15008	3.4663	0.5922	62903	10573	PRJEB1787	SAMEA2623886	5	0.2-5µm	SRF	TARA_152	NAO	North Atlantic Ocean	43.668	-16.662	ERX556054	TARA_B100001173
ERR599079	4.9862	0.6551	84674	10408	4.0603	0.4872	73683	8522	PRJEB1787	SAMEA2622021	188	0.2-5µm	DCM	TARA_098	SPO	South Pacific Ocean	-26.261	-110.992	ERX556065	TARA_B100001029
ERR599080	3.0866	0.3436	52416	5413	2.1457	0.2322	38938	4143	PRJEB1787	SAMEA2622759	5	0.2-5µm	SRF	TARA_124	SPO	South Pacific Ocean	-8.999	-140.588	ERX555929	TARA_B100000674
ERR599081	3.5741	0.8	60694	13189	2.7776	0.5212	50405	9410	PRJEB1787	SAMEA2622119	50	0.2-5µm	DCM	TARA_100	SPO	South Pacific Ocean	-13.162	-96.283	ERX555917	TARA_B100000965
ERR599082	4.8189	0.98	81832	15746	2.3072	0.5233	41869	9563	PRJEB1787	SAMEA2620021	25	0.2-5µm	DCM	TARA_038	IO	Indian Ocean	19.017	64.576	ERX556034	TARA_B100000073
ERR599083	3.0929	0.1571	52522	2282	1.1429	0.1009	20740	1829	PRJEB1787	SAMEA2622673	600	0.2-5µm	MP	TARA_122	SPO	South Pacific Ocean	-8.969	-139.338	ERX555981	TARA_B100000678
ERR599084	3.8443	0.363	65283	5661	1.9437	0.2479	35273	4469	PRJEB1787	SAMEA2622796	120	0.2-5µm	ML	TARA_124	SPO	South Pacific Ocean	-8.999	-140.588	ERX556036	TARA_B100000676
ERR599085	1.3211	0.0961	22435	1534	0.8505	0.0597	15435	1079	PRJEB1787	SAMEA2622048	488	0.2-5µm	MP	TARA_098	SPO	South Pacific Ocean	-26.261	-110.992	ERX555924	TARA_B100001013
ERR599086	4.5111	0.8386	76605	13402	3.8489	0.5613	69847	9899	PRJEB1787	SAMEA2622499	350	0.2-5µm	MP	TARA_111	SPO	South Pacific Ocean	-16.932	-100.662	ERX556070	TARA_B100000586
ERR599087	6.732	0.7575	114320	11905	2.0429	0.4576	37073	8339	PRJEB1787	SAMEA2623370	60	0.2-5µm	DCM	TARA_138	NPO	North Pacific Ocean	6.215	-103.017	ERX555961	TARA_B100001996
ERR599088	2.0542	0.3165	34883	5006	1.7336	0.2169	31460	3722	PRJEB1787	SAMEA2620786	5	0.2-5µm	SRF	TARA_064	IO	Indian Ocean	-29.508	37.929	ERX556012	TARA_B100000401
ERR599089	2.948	0.3661	50062	5923	2.6944	0.2545	48895	4440	PRJEB1787	SAMEA2622796	120	0.2-5µm	ML	TARA_124	SPO	South Pacific Ocean	-8.999	-140.588	ERX555955	TARA_B100000676
ERR599090	3.9048	1.5837	66309	26643	2.4334	0.9438	44160	16998	PRJEB1787	SAMEA2621509	5	0.2-5µm	SRF	TARA_085	SO	Southern Ocean	-62.176	-49.503	ERX556133	TARA_B100000787
ERR599091	2.4677	0.3222	41905	5200	1.6517	0.2072	29973	3738	PRJEB1787	SAMEA2622817	5	0.2-5µm	SRF	TARA_125	SPO	South Pacific Ocean	-8.89	-142.61	ERX555938	TARA_B100001121
ERR599092	7.2857	1.1061	123722	17397	4.701	0.7492	85309	13226	PRJEB1787	SAMEA2619678	60	0.2-5µm	DCM	TARA_018	MS	Mediterranean Sea	35.756	14.287	ERX555962	TARA_S200000501
ERR599093	6.3475	0.5674	107790	8678	2.2758	0.3664	41300	6634	PRJEB1787	SAMEA2621990	5	0.2-5µm	SRF	TARA_098	SPO	South Pacific Ocean	-26.261	-110.992	ERX556049	TARA_B100001027
ERR599094	5.0032	0.7372	84962	11961	3.6862	0.5356	66895	9425	PRJEB1787	SAMEA2619782	50	0.2-5µm	DCM	TARA_025	MS	Mediterranean Sea	39.333	19.421	ERX556032	TARA_E500000331
ERR599095	7.0521	1.6037	119756	25997	3.6249	1.0434	65781	19102	PRJEB1787	SAMEA2619399	40	0.2-5µm	DCM	TARA_004	NAO	North Atlantic Ocean	36.563	-6.553	ERX555913	TARA_X000000368
ERR599096	2.3863	0.1445	40523	2206	1.0607	0.101	19249	1830	PRJEB1787	SAMEA2622673	600	0.2-5µm	MP	TARA_122	SPO	South Pacific Ocean	-8.969	-139.338	ERX556013	TARA_B100000678
ERR599097	6.3929	0.9104	108562	14323	4.5389	0.6358	82368	10847	PRJEB1787	SAMEA2619840	80	0.2-5µm	DCM	TARA_032	RS	Red Sea	23.391	37.254	ERX555931	TARA_A100001037
ERR599098	3.4071	0.1536	57858	2261	1.2735	0.1053	23110	1927	PRJEB1787	SAMEA2620542	5	0.2-5µm	SRF	TARA_052	IO	Indian Ocean	-17.023	53.508	ERX556014	TARA_B100000212
ERR599099	1.9932	0.2031	33847	3024	1.0663	0.1044	19350	1891	PRJEB1787	SAMEA2623295	40	0.2-5µm	DCM	TARA_137	NPO	North Pacific Ocean	14.161	-116.699	ERX555920	TARA_B100001964
ERR599100	8.8908	0.9974	150979	14837	2.7014	0.5435	49022	9780	PRJEB1787	SAMEA2623488	125	0.2-5µm	DCM	TARA_142	NAO	North Atlantic Ocean	25.602	-88.417	ERX556103	TARA_B100002052
ERR599101	5.0147	0.9266	85158	14780	4.7232	0.5977	85713	10064	PRJEB1787	SAMEA2621272	120	0.2-5µm	DCM	TARA_078	SAO	South Atlantic Ocean	-30.158	-43.323	ERX556075	TARA_B100000530
ERR599102	5.6824	0.7142	96496	11327	2.152	0.388	39052	7050	PRJEB1787	SAMEA2620000	5	0.2-5µm	SRF	TARA_038	IO	Indian Ocean	19.017	64.576	ERX556006	TARA_B100000066
ERR599103	2.6446	0.1499	44910	2190	1.1773	0.0929	21364	1583	PRJEB1787	SAMEA2621037	50	0.2-5µm	DCM	TARA_068	SAO	South Atlantic Ocean	-31.039	4.62	ERX556041	TARA_B100000482
ERR599104	1.1923	0.1828	20247	3070	0.9971	0.1166	18094	2102	PRJEB1787	SAMEA2621536	90	0.2-5µm	DCM	TARA_085	SO	Southern Ocean	-62.176	-49.503	ERX556064	TARA_B100000795
ERR599105	1.6498	0.1215	28016	1928	1.1811	0.0848	21433	1529	PRJEB1787	SAMEA2621132	5	0.2-5µm	SRF	TARA_072	SAO	South Atlantic Ocean	-8.691	-18.006	ERX555934	TARA_B100000424
ERR599106	7.3245	1.2077	124382	22322	7.2583	0.8591	131718	17530	PRJEB1787	SAMEA2619802	5	0.2-5µm	SRF	TARA_031	RS	Red Sea	27.151	34.819	ERX555912	TARA_A100001403
ERR599107	2.3084	0.2428	39201	3773	1.5037	0.1531	27288	2654	PRJEB1787	SAMEA2620950	30	0.2-5µm	DCM	TARA_066	SAO	South Atlantic Ocean	-34.905	18.016	ERX556113	TARA_B000000477
ERR599108	2.7231	0.2545	46242	4139	2.6821	0.1669	48673	2825	PRJEB1787	SAMEA2622336	30	0.2-5µm	DCM	TARA_109	NPO	North Pacific Ocean	1.8	-84.545	ERX556026	TARA_B100000927
ERR599109	0.9774	0.1266	16598	1988	0.7985	0.0645	14491	1165	PRJEB1787	SAMEA2620035	340	0.2-5µm	MP_OMZ	TARA_038	IO	Indian Ocean	19.017	64.576	ERX555980	TARA_B100000071
ERR599110	12.2959	1.9988	208804	31731	8.4244	1.3222	152879	24263	PRJEB1787	SAMEA2620890	30	0.2-5µm	DCM	TARA_065	IO	Indian Ocean	-35.226	26.334	ERX556023	TARA_B000000441
ERR599111	4.9641	0.4168	84299	6441	2.7954	0.272	50729	4770	PRJEB1787	SAMEA2619907	60	0.2-5µm	DCM	TARA_034	RS	Red Sea	18.445	39.884	ERX556025	TARA_B100000029
ERR599112	6.2818	0.5396	106675	8115	2.3898	0.3438	43368	6203	PRJEB1787	SAMEA2620666	1000	0.2-5µm	MP	TARA_056	IO	Indian Ocean	-15.332	43.29	ERX555992	TARA_B100000378
ERR599113	1.661	0.134	28207	2198	1.1556	0.0885	20970	1610	PRJEB1787	SAMEA2622119	50	0.2-5µm	DCM	TARA_100	SPO	South Pacific Ocean	-13.162	-96.283	ERX555930	TARA_B100000965
ERR599114	2.3992	0.3312	40743	5393	1.6129	0.2052	29269	3703	PRJEB1787	SAMEA2622817	5	0.2-5µm	SRF	TARA_125	SPO	South Pacific Ocean	-8.89	-142.61	ERX556044	TARA_B100001121
ERR599115	5.2598	0.8534	89320	14254	4.3735	0.6333	79367	11768	PRJEB1787	SAMEA2623155	650	0.2-5µm	MP	TARA_133	NPO	North Pacific Ocean	35.343	-127.75	ERX556033	TARA_B100001105
ERR599116	4.4024	0.5831	74759	9187	3.4864	0.3528	63269	6133	PRJEB1787	SAMEA2619818	5	0.2-5µm	SRF	TARA_032	RS	Red Sea	23.391	37.254	ERX556022	TARA_A100001035
ERR599117	2.2905	0.2605	38897	4095	4.1282	0.2098	74915	3309	PRJEB1787	SAMEA2622733	150	0.2-5µm	ML	TARA_123	SPO	South Pacific Ocean	-8.879	-140.304	ERX555921	TARA_B100000686
ERR599118	7.2941	1.1398	123865	18141	2.6013	0.6914	47207	12534	PRJEB1787	SAMEA2622316	5	0.2-5µm	SRF	TARA_109	NPO	North Pacific Ocean	1.8	-84.545	ERX555963	TARA_B100000925
ERR599119	3.5137	0.3406	59668	5335	1.7727	0.2164	32169	3899	PRJEB1787	SAMEA2622817	5	0.2-5µm	SRF	TARA_125	SPO	South Pacific Ocean	-8.89	-142.61	ERX555960	TARA_B100001121
ERR599120	4.6355	0.3033	78718	4614	2.6988	0.1991	48975	3421	PRJEB1787	SAMEA2621990	5	0.2-5µm	SRF	TARA_098	SPO	South Pacific Ocean	-26.261	-110.992	ERX555979	TARA_B100001027
ERR599121	2.7199	1.0419	46189	17754	3.5768	0.7032	64909	12578	PRJEB1787	SAMEA2621536	90	0.2-5µm	DCM	TARA_085	SO	Southern Ocean	-62.176	-49.503	ERX555997	TARA_B100000795
ERR599122	7.9385	1.7935	134808	28766	5.1218	1.0917	92947	19402	PRJEB1787	SAMEA2621423	40	0.2-5µm	DCM	TARA_082	SAO	South Atlantic Ocean	-47.165	-58.012	ERX555915	TARA_B100000767
ERR599123	7.3554	1.2093	124906	19169	3.0644	0.7192	55611	12992	PRJEB1787	SAMEA2623734	5	0.2-5µm	SRF	TARA_148	NAO	North Atlantic Ocean	31.782	-64.145	ERX555984	TARA_B100001741
ERR599124	2.4377	0.0997	41396	1390	1.1873	0.0662	21547	1169	PRJEB1787	SAMEA2621287	800	0.2-5µm	MP	TARA_078	SAO	South Atlantic Ocean	-30.158	-43.323	ERX556095	TARA_B100000745
ERR599125	1.108	0.0672	18815	1068	0.7855	0.0527	14255	956	PRJEB1787	SAMEA2621551	790	0.2-5µm	MP	TARA_085	SO	Southern Ocean	-62.176	-49.503	ERX555942	TARA_B100000809
ERR599126	2.3811	0.4828	40435	7994	1.6335	0.3082	29643	5625	PRJEB1787	SAMEA2621198	5	0.2-5µm	SRF	TARA_076	SAO	South Atlantic Ocean	-21.029	-35.231	ERX555999	TARA_B100000513
ERR599127	3.001	0.2515	50962	3707	1.5897	0.1341	28849	2379	PRJEB1787	SAMEA2623314	375	0.2-5µm	MP	TARA_137	NPO	North Pacific Ocean	14.161	-116.699	ERX556120	TARA_B100001971
ERR599128	1.5172	0.1117	25764	1816	2.6847	0.0891	48719	1308	PRJEB1787	SAMEA2622197	480	0.2-5µm	MP_OMZ	TARA_102	SPO	South Pacific Ocean	-5.218	-85.27	ERX556051	TARA_B100000953
ERR599204	0.7003	0.0142	11892	273	0.2079	0.0036	3773	70	PRJEB4352	SAMEA2656989	5	3-20µm	SRF	TARA_072	SAO	South Atlantic Ocean	-8.691	-18.006	ERX556166	TARA_N000000835
ERR599205	0	0	0	0	0	0	0	0	PRJEB4352	SAMEA2620920	30	3-20µm	DCM	TARA_065	IO	Indian Ocean	-35.226	26.334	ERX556177	TARA_N000000965
ERR599206	0.0223	0.0004	378	8	0.0236	0.0009	429	16	PRJEB4352	SAMEA2656966	90	3-20µm	DCM	TARA_085	SO	Southern Ocean	-62.176	-49.503	ERX556174	TARA_N000001034
ERR599207	0.209	0.0078	3549	140	0.1455	0.0071	2641	129	PRJEB4352	SAMEA2621106	800	other	MP	TARA_070	SAO	South Atlantic Ocean	-20.229	-3.413	ERX556187	TARA_N000000670
ERR599208	0.202	0.0066	3430	124	0.1277	0.0038	2317	69	PRJEB4352	SAMEA2620941	5	3-20µm	SRF	TARA_066	SAO	South Atlantic Ocean	-34.905	18.016	ERX556178	TARA_N000000809
ERR599209	0.0239	0.0018	406	31	0.0201	0.0003	364	6	PRJEB4352	SAMEA2621440	40	20-180µm	DCM	TARA_082	SAO	South Atlantic Ocean	-47.165	-58.012	ERX556171	TARA_N000001396
ERR599210	1.2287	0.0615	20866	1042	0.9187	0.0431	16671	783	PRJEB4352	SAMEA2620870	5	0.2-5µm	SRF	TARA_065	IO	Indian Ocean	-35.226	26.334	ERX556184	TARA_N000000959
ERR599213	0.1713	0.004	2909	62	0.1248	0.0026	2264	49	PRJEB4352	SAMEA2621189	800	0.2-5µm	MP	TARA_072	SAO	South Atlantic Ocean	-8.691	-18.006	ERX556185	TARA_N000000847
ERR599214	0.1308	0.0072	2221	127	0.1869	0.068	3391	1210	PRJEB4352	SAMEA2656979	5	180-2000µm	SRF	TARA_085	SO	Southern Ocean	-62.176	-49.503	ERX556189	TARA_N000001040
ERR599215	0.1043	0.0078	1771	134	0.0533	0.1048	968	1905	PRJEB4352	SAMEA2620583	75	3-20µm	DCM	TARA_052	IO	Indian Ocean	-17.023	53.508	ERX556168	TARA_N000000596
ERR599216	0.2871	0.0106	4876	181	0.1904	0.0126	3456	229	PRJEB4352	SAMEA2621246	800	other	MP	TARA_076	SAO	South Atlantic Ocean	-21.029	-35.231	ERX556172	TARA_N000000916
ERR599217	0.0111	0.0002	189	6	0.0017	0	31	2	PRJEB4352	SAMEA2621563	790	other	MP	TARA_085	SO	Southern Ocean	-62.176	-49.503	ERX556179	TARA_N000001045
ERR599219	0.017	0.0002	289	4	0.0077	0.0002	140	5	PRJEB4352	SAMEA2621439	40	0.2-5µm	DCM	TARA_082	SAO	South Atlantic Ocean	-47.165	-58.012	ERX556176	TARA_N000001389
ERR599220	2.4631	0.2394	41827	3661	0.5	0.0512	9074	924	PRJEB4352	SAMEA2621105	800	0.2-5µm	MP	TARA_070	SAO	South Atlantic Ocean	-20.229	-3.413	ERX556182	TARA_N000000669
ERR599221	0.0111	0.0002	188	6	0.0121	0.0021	220	39	PRJEB4352	SAMEA2621442	40	3-20µm	DCM	TARA_082	SAO	South Atlantic Ocean	-47.165	-58.012	ERX556188	TARA_N000001392
ERR599222	0.4079	0.016	6927	274	0.3221	0.0251	5845	455	PRJEB4352	SAMEA2656997	5	3-20µm	SRF	TARA_052	IO	Indian Ocean	-17.023	53.508	ERX556193	TARA_N000000570
ERR599223	0.0084	0.0001	142	6	0.0176	0.0004	319	11	PRJEB4352	SAMEA2657009	5	3-20µm	SRF	TARA_068	SAO	South Atlantic Ocean	-31.039	4.62	ERX556183	TARA_N000000701
ERR599224	0.1123	0.0059	1907	110	0.0824	0.005	1495	94	PRJEB4352	SAMEA2657096	5	3-20µm	SRF	TARA_084	SO	Southern Ocean	-60.395	-60.471	ERX556175	TARA_N000001440
ERR599225	0.1536	0.004	2609	72	0.1318	0.0026	2391	47	PRJEB4352	SAMEA2620821	1000	other	MP	TARA_064	IO	Indian Ocean	-29.508	37.929	ERX556167	TARA_N000000930
ERR599226	0.2098	0.0085	3562	142	0.1207	0.0037	2190	67	PRJEB4352	SAMEA2620847	65	3-20µm	DCM	TARA_064	IO	Indian Ocean	-29.508	37.929	ERX556194	TARA_N000000532
ERR599227	0.0459	0.0012	780	20	0.0472	0.0012	857	23	PRJEB4352	SAMEA2621562	790	0.2-5µm	MP	TARA_085	SO	Southern Ocean	-62.176	-49.503	ERX556181	TARA_N000001044
ERR599228	0.0042	0.0002	72	7	0	0	0	0	PRJEB4352	SAMEA2621524	5	3-20µm	SRF	TARA_085	SO	Southern Ocean	-62.176	-49.503	ERX556191	TARA_N000001032
ERR599231	0.0188	0.0006	319	10	0	0	0	0	PRJEB4352	SAMEA2620961	30	3-20µm	DCM	TARA_066	SAO	South Atlantic Ocean	-34.905	18.016	ERX556169	TARA_N000000791
ERR599232	0.117	0.0032	1986	57	0.0913	0.0016	1656	29	PRJEB4352	SAMEA2657104	5	3-20µm	SRF	TARA_082	SAO	South Atlantic Ocean	-47.165	-58.012	ERX556186	TARA_N000001390
ERR599233	0.6804	0.0484	11555	1189	0.5293	0.0231	9606	472	PRJEB4352	SAMEA2620959	30	0.2-5µm	DCM	TARA_066	SAO	South Atlantic Ocean	-34.905	18.016	ERX556298	TARA_N000000807
ERR599234	0.2022	0.0169	3434	291	0.1561	0.0037	2832	69	PRJEB4352	SAMEA2656994	5	180-2000µm	SRF	TARA_082	SAO	South Atlantic Ocean	-47.165	-58.012	ERX556269	TARA_N000001398
ERR599235	0.6518	0.0548	11068	1477	0.5079	0.024	9217	512	PRJEB4352	SAMEA2620959	30	0.2-5µm	DCM	TARA_066	SAO	South Atlantic Ocean	-34.905	18.016	ERX556278	TARA_N000000807
ERR599236	1.1191	0.0704	19004	1267	0.8546	0.0422	15509	771	PRJEB4352	SAMEA2621052	50	all	DCM	TARA_068	SAO	South Atlantic Ocean	-31.039	4.62	ERX556230	TARA_N000000720
ERR599237	21.1176	0.4969	358610	8238	2.4499	0.1495	44458	2602	PRJEB4352	SAMEA2621263	5	all	SRF	TARA_078	SAO	South Atlantic Ocean	-30.158	-43.323	ERX556216	TARA_N000000616
ERR599238	1.8015	0.1291	30592	2146	3.6917	0.1837	66994	2093	PRJEB4352	SAMEA2620985	5	all	SRF	TARA_067	SAO	South Atlantic Ocean	-32.292	17.206	ERX556241	TARA_N000000759
ERR599239	1.6616	0.2104	28216	3504	1.4278	0.115	25910	2038	PRJEB4352	SAMEA2621542	90	all	DCM	TARA_085	SO	Southern Ocean	-62.176	-49.503	ERX556266	TARA_N000001026
ERR599240	2.8258	0.0812	47986	1172	1.0727	0.044	19467	771	PRJEB4352	SAMEA2621280	120	all	DCM	TARA_078	SAO	South Atlantic Ocean	-30.158	-43.323	ERX556233	TARA_N000000618
ERR599241	0.2797	0.0166	4749	470	0.1655	0.005	3003	116	PRJEB4352	SAMEA2656958	5	3-20µm	SRF	TARA_070	SAO	South Atlantic Ocean	-20.229	-3.413	ERX556247	TARA_N000000682
ERR599242	1.7287	0.0758	29356	1739	0.8415	0.0373	15270	691	PRJEB4352	SAMEA2620959	30	0.2-5µm	DCM	TARA_066	SAO	South Atlantic Ocean	-34.905	18.016	ERX556243	TARA_N000000807
ERR599243	0.0486	0.0049	826	209	0.051	0.0021	926	79	PRJEB4352	SAMEA2657073	5	180-2000µm	SRF	TARA_068	SAO	South Atlantic Ocean	-31.039	4.62	ERX556267	TARA_N000000709
ERR599244	0.1793	0.0065	3045	200	0.126	0.0027	2286	57	PRJEB4352	SAMEA2657083	65	180-2000µm	DCM	TARA_064	IO	Indian Ocean	-29.508	37.929	ERX556282	TARA_N000000925
ERR599245	3.8913	0.0604	66080	1070	0.2608	0.0066	4732	137	PRJEB4352	SAMEA2656977	5	180-2000µm	SRF	TARA_078	SAO	South Atlantic Ocean	-30.158	-43.323	ERX556209	TARA_N000001514
ERR599246	2.6043	0.1926	44225	3675	2.8338	0.1726	51426	3198	PRJEB4352	SAMEA2621298	800	0.2-5µm	MP	TARA_078	SAO	South Atlantic Ocean	-30.158	-43.323	ERX556234	TARA_N000001504
ERR599247	0.2041	0.0083	3466	239	0.1659	0.0029	3011	78	PRJEB4352	SAMEA2657108	5	180-2000µm	SRF	TARA_064	IO	Indian Ocean	-29.508	37.929	ERX556272	TARA_N000000539
ERR599248	3.0603	0.1217	51969	1686	1.0084	0.0596	18300	1142	PRJEB4352	SAMEA2621006	700	0.2-5µm	MP	TARA_068	SAO	South Atlantic Ocean	-31.039	4.62	ERX556297	TARA_N000000713
ERR599249	0.0655	0.0071	1112	259	0.0888	0.0033	1612	72	PRJEB4352	SAMEA2657020	75	180-2000µm	DCM	TARA_052	IO	Indian Ocean	-17.023	53.508	ERX556228	TARA_N000000585
ERR599250	8.8412	0.1537	150138	2729	0.3912	0.009	7099	182	PRJEB4352	SAMEA2657029	5	3-20µm	SRF	TARA_078	SAO	South Atlantic Ocean	-30.158	-43.323	ERX556203	TARA_N000000625
ERR599251	0.6925	0.0519	11760	1324	0.983	0.0299	17838	464	PRJEB4352	SAMEA2620959	30	0.2-5µm	DCM	TARA_066	SAO	South Atlantic Ocean	-34.905	18.016	ERX556210	TARA_N000000807
ERR599252	0.6573	0.0382	11162	874	0.4671	0.0182	8477	360	PRJEB4352	SAMEA2620959	30	0.2-5µm	DCM	TARA_066	SAO	South Atlantic Ocean	-34.905	18.016	ERX556235	TARA_N000000807
ERR599253	7.308	0.1261	124102	2335	1.7376	0.0393	31532	620	PRJEB4352	SAMEA2621208	5	all	SRF	TARA_076	SAO	South Atlantic Ocean	-21.029	-35.231	ERX556255	TARA_N000000852
ERR599254	0.7426	0.0503	12611	957	0.6583	0.0244	11947	480	PRJEB4352	SAMEA2621498	5	0.2-5µm	SRF	TARA_084	SO	Southern Ocean	-60.395	-60.471	ERX556264	TARA_N000001438
ERR599255	0.015	0.0002	255	8	0.0084	0.0001	153	5	PRJEB4352	SAMEA2656969	5	180-2000µm	SRF	TARA_067	SAO	South Atlantic Ocean	-32.292	17.206	ERX556229	TARA_N000000750
ERR599256	1.9983	0.0439	33934	1080	1.0101	0.0185	18330	274	PRJEB4352	SAMEA2656961	5	20-180µm	SRF	TARA_072	SAO	South Atlantic Ocean	-8.691	-18.006	ERX556280	TARA_N000000839
ERR599257	4.2872	0.1902	72803	2603	2.3191	0.1171	42086	1943	PRJEB4352	SAMEA2621029	5	0.2-5µm	SRF	TARA_068	SAO	South Atlantic Ocean	-31.039	4.62	ERX556286	TARA_N000000722
ERR599259	0.1496	0.0051	2541	164	0.0588	0.001	1067	27	PRJEB4352	SAMEA2657061	50	180-2000µm	DCM	TARA_068	SAO	South Atlantic Ocean	-31.039	4.62	ERX556287	TARA_N000000711
ERR599261	0.8151	0.0324	13842	739	0.6759	0.0164	12266	283	PRJEB4352	SAMEA2620939	5	0.2-5µm	SRF	TARA_066	SAO	South Atlantic Ocean	-34.905	18.016	ERX556232	TARA_N000000805
ERR599262	0.6896	0.0132	11710	306	0.1788	0.0031	3245	66	PRJEB4352	SAMEA2657102	120	20-180µm	DCM	TARA_078	SAO	South Atlantic Ocean	-30.158	-43.323	ERX556200	TARA_N000001512
ERR599263	4.5372	0.0874	77049	1917	0.3059	0.0071	5552	180	PRJEB4352	SAMEA2657067	5	20-180µm	SRF	TARA_078	SAO	South Atlantic Ocean	-30.158	-43.323	ERX556226	TARA_N000001510
ERR599264	0.3139	0.0521	5331	1284	0.323	0.114	5862	2203	PRJEB4352	SAMEA2732415	5	20-180µm	SRF	TARA_085	SO	Southern Ocean	-62.176	-49.503	ERX556256	TARA_N000001017
ERR599265	0.1059	0.0025	1799	64	0.0549	0.0007	996	15	PRJEB4352	SAMEA2657042	120	180-2000µm	DCM	TARA_078	SAO	South Atlantic Ocean	-30.158	-43.323	ERX556293	TARA_N000001516
ERR599266	2.9197	0.1397	49581	3245	1.8706	0.0706	33947	1466	PRJEB4352	SAMEA2620802	5	0.2-5µm	SRF	TARA_064	IO	Indian Ocean	-29.508	37.929	ERX556205	TARA_N000000522
ERR599267	4.1774	0.22	70938	3193	1.701	0.1191	30868	2144	PRJEB4352	SAMEA2621145	5	all	SRF	TARA_072	SAO	South Atlantic Ocean	-8.691	-18.006	ERX556240	TARA_N000000827
ERR599268	1.8564	0.2602	31524	4248	1.0237	0.1314	18578	2405	PRJEB4352	SAMEA2620888	850	other	MP	TARA_065	IO	Indian Ocean	-35.226	26.334	ERX556291	TARA_N000000987
ERR599269	0.1621	0.004	2752	80	0.0774	0.0033	1405	61	PRJEB4352	SAMEA2657065	5	20-180µm	SRF	TARA_067	SAO	South Atlantic Ocean	-32.292	17.206	ERX556292	TARA_N000000746
ERR599272	2.0102	0.0572	34137	1066	0.7929	0.0242	14388	421	PRJEB4352	SAMEA2620959	30	0.2-5µm	DCM	TARA_066	SAO	South Atlantic Ocean	-34.905	18.016	ERX556261	TARA_N000000807
ERR599273	0.7252	0.0387	12315	867	0.7571	0.0232	13739	418	PRJEB4352	SAMEA2620959	30	0.2-5µm	DCM	TARA_066	SAO	South Atlantic Ocean	-34.905	18.016	ERX556268	TARA_N000000807
ERR599274	1.0858	0.0671	18438	1665	0.8647	0.0313	15692	609	PRJEB4352	SAMEA2620959	30	0.2-5µm	DCM	TARA_066	SAO	South Atlantic Ocean	-34.905	18.016	ERX556237	TARA_N000000807
ERR599275	1.4941	0.0593	25373	1514	0.6123	0.0216	11111	438	PRJEB4352	SAMEA2621225	150	all	DCM	TARA_076	SAO	South Atlantic Ocean	-21.029	-35.231	ERX556288	TARA_N000000920
ERR599276	2.9757	0.2108	50532	3669	3.0031	0.1571	54498	2631	PRJEB4352	SAMEA2621147	5	0.2-5µm	SRF	TARA_072	SAO	South Atlantic Ocean	-8.691	-18.006	ERX556296	TARA_N000000831
ERR599277	0.0841	0.0227	1428	896	0.1404	0.0043	2548	138	PRJEB4352	SAMEA2656956	5	180-2000µm	SRF	TARA_066	SAO	South Atlantic Ocean	-34.905	18.016	ERX556238	TARA_N000000790
ERR599278	1.7086	0.0621	29015	1421	1.0121	0.0525	18366	959	PRJEB4352	SAMEA2621299	800	other	MP	TARA_078	SAO	South Atlantic Ocean	-30.158	-43.323	ERX556290	TARA_N000001505
ERR599279	0.2874	0.0207	4881	355	0.1636	0.0086	2968	156	PRJEB4352	SAMEA2657035	30	180-2000µm	DCM	TARA_082	SAO	South Atlantic Ocean	-47.165	-58.012	ERX556215	TARA_N000001400
ERR599280	2.339	0.1699	39720	3113	1.7313	0.1271	31419	2292	PRJEB4352	SAMEA2620556	5	0.2-5µm	SRF	TARA_052	IO	Indian Ocean	-17.023	53.508	ERX556251	TARA_N000000598
ERR599283	0.1644	0.0418	2792	1282	0.1221	0.0109	2216	273	PRJEB4352	SAMEA2657033	5	20-180µm	SRF	TARA_084	SO	Southern Ocean	-60.395	-60.471	ERX556279	TARA_N000001442
ERR599284	2.9278	0.1585	49718	2688	1.2047	0.0861	21861	1571	PRJEB4352	SAMEA2621048	50	0.2-5µm	DCM	TARA_068	SAO	South Atlantic Ocean	-31.039	4.62	ERX556201	TARA_N000000728
ERR599285	0.6032	0.0388	10244	864	0.4918	0.0207	8924	392	PRJEB4352	SAMEA2620959	30	0.2-5µm	DCM	TARA_066	SAO	South Atlantic Ocean	-34.905	18.016	ERX556199	TARA_N000000807
ERR599286	0.0842	0.0036	1430	117	0.0466	0.0014	846	29	PRJEB4352	SAMEA2657090	5	180-2000µm	SRF	TARA_072	SAO	South Atlantic Ocean	-8.691	-18.006	ERX556195	TARA_N000000843
ERR599287	0.0949	0.0032	1612	97	0.0683	0.001	1239	20	PRJEB4352	SAMEA2657053	100	180-2000µm	DCM	TARA_072	SAO	South Atlantic Ocean	-8.691	-18.006	ERX556277	TARA_N000000845
ERR599288	0.473	0.0555	8032	1554	0.6591	0.0527	11960	1176	PRJEB4352	SAMEA2732536	90	20-180µm	DCM	TARA_085	SO	Southern Ocean	-62.176	-49.503	ERX556198	TARA_N000001019
ERR599289	0.7628	0.0493	12954	1156	0.603	0.0229	10942	453	PRJEB4352	SAMEA2620959	30	0.2-5µm	DCM	TARA_066	SAO	South Atlantic Ocean	-34.905	18.016	ERX556213	TARA_N000000807
ERR599290	2.7747	0.17	47118	3563	2.2529	0.1004	40884	1703	PRJEB4352	SAMEA2621167	100	all	DCM	TARA_072	SAO	South Atlantic Ocean	-8.691	-18.006	ERX556197	TARA_N000000829
ERR599293	1.4674	0.1652	24919	2847	1.0297	0.0946	18687	1718	PRJEB4352	SAMEA2621410	5	all	SRF	TARA_082	SAO	South Atlantic Ocean	-47.165	-58.012	ERX556221	TARA_N000001382
ERR599294	0.0793	0.0022	1347	66	0.093	0.0018	1687	45	PRJEB4352	SAMEA2657047	5	180-2000µm	SRF	TARA_052	IO	Indian Ocean	-17.023	53.508	ERX556214	TARA_N000000581
ERR599295	0.2651	0.0979	4502	1723	0.3869	0.0173	7022	281	PRJEB4352	SAMEA2657014	5	3-20µm	SRF	TARA_067	SAO	South Atlantic Ocean	-32.292	17.206	ERX556273	TARA_N000000742
ERR599297	3.4657	0.1931	58853	3152	1.4469	0.1194	26258	2218	PRJEB4352	SAMEA2621027	5	all	SRF	TARA_068	SAO	South Atlantic Ocean	-31.039	4.62	ERX556231	TARA_N000000718
ERR599301	0.1407	0.0061	2390	217	0.1174	0.0038	2131	77	PRJEB4352	SAMEA2657046	5	20-180µm	SRF	TARA_066	SAO	South Atlantic Ocean	-34.905	18.016	ERX556202	TARA_N000000793
ERR599302	1.4691	0.1099	24948	1909	3.5021	0.1441	63554	1789	PRJEB4352	SAMEA2620988	5	0.2-5µm	SRF	TARA_067	SAO	South Atlantic Ocean	-32.292	17.206	ERX556283	TARA_N000000756
ERR599303	0.1023	0.0108	1737	228	0.0391	0.0007	710	19	PRJEB4352	SAMEA2656962	150	180-2000µm	DCM	TARA_076	SAO	South Atlantic Ocean	-21.029	-35.231	ERX556248	TARA_N000000884
ERR599304	0.4974	0.0164	8447	448	0.0511	0.0025	927	78	PRJEB4352	SAMEA2657082	5	20-180µm	SRF	TARA_068	SAO	South Atlantic Ocean	-31.039	4.62	ERX556227	TARA_N000000705
ERR599305	1.72	0.1106	29208	2276	1.4327	0.0724	26000	1388	PRJEB4352	SAMEA2621082	5	0.2-5µm	SRF	TARA_070	SAO	South Atlantic Ocean	-20.229	-3.413	ERX556225	TARA_N000000678
ERR599306	0.219	0.021	3719	377	0.1922	0.0158	3487	305	PRJEB4352	SAMEA2657078	5	20-180µm	SRF	TARA_082	SAO	South Atlantic Ocean	-47.165	-58.012	ERX556249	TARA_N000001394
ERR599307	1.2398	0.0704	21054	1470	2.039	0.0557	37002	814	PRJEB4352	SAMEA2621169	100	0.2-5µm	DCM	TARA_072	SAO	South Atlantic Ocean	-8.691	-18.006	ERX556242	TARA_N000000833
ERR599308	0.6768	0.0443	11493	1094	0.6905	0.0213	12530	381	PRJEB4352	SAMEA2620959	30	0.2-5µm	DCM	TARA_066	SAO	South Atlantic Ocean	-34.905	18.016	ERX556196	TARA_N000000807
ERR599309	7.6197	0.1377	129395	2562	0.9991	0.0381	18131	749	PRJEB4352	SAMEA2621209	5	0.2-5µm	SRF	TARA_076	SAO	South Atlantic Ocean	-21.029	-35.231	ERX556208	TARA_N000000855
ERR599310	0.0508	0.001	863	31	0.0201	0.0006	364	11	PRJEB4352	SAMEA2657068	90	180-2000µm	DCM	TARA_085	SO	Southern Ocean	-62.176	-49.503	ERX556222	TARA_N000001042
ERR599311	9.9312	0.2478	168647	4045	2.8032	0.1263	50871	2065	PRJEB4352	SAMEA2621265	5	0.2-5µm	SRF	TARA_078	SAO	South Atlantic Ocean	-30.158	-43.323	ERX556285	TARA_N000000620
ERR599312	0.081	0.0099	1376	222	0.1194	0.0023	2167	54	PRJEB4352	SAMEA2657007	5	180-2000µm	SRF	TARA_065	IO	Indian Ocean	-35.226	26.334	ERX556258	TARA_N000000981
ERR599313	0.1652	0.0047	2806	138	0.0942	0.0018	1710	37	PRJEB4352	SAMEA2657034	5	180-2000µm	SRF	TARA_070	SAO	South Atlantic Ocean	-20.229	-3.413	ERX556206	TARA_N000000666
ERR599314	0.186	0.005	3158	136	0.3677	0.0067	6673	124	PRJEB4352	SAMEA2657038	5	20-180µm	SRF	TARA_052	IO	Indian Ocean	-17.023	53.508	ERX556236	TARA_N000000589
ERR599315	0.7035	0.0409	11947	892	0.518	0.0223	9400	435	PRJEB4352	SAMEA2620959	30	0.2-5µm	DCM	TARA_066	SAO	South Atlantic Ocean	-34.905	18.016	ERX556224	TARA_N000000807
ERR599316	0.5204	0.0308	8838	775	0.4269	0.0142	7747	310	PRJEB4352	SAMEA2620959	30	0.2-5µm	DCM	TARA_066	SAO	South Atlantic Ocean	-34.905	18.016	ERX556246	TARA_N000000807
ERR599318	0.737	0.047	12515	1132	0.7554	0.0292	13709	421	PRJEB4352	SAMEA2620959	30	0.2-5µm	DCM	TARA_066	SAO	South Atlantic Ocean	-34.905	18.016	ERX556281	TARA_N000000807
ERR599320	0.2446	0.0076	4154	175	0.3469	0.0119	6295	182	PRJEB4352	SAMEA2656992	5	20-180µm	SRF	TARA_065	IO	Indian Ocean	-35.226	26.334	ERX556276	TARA_N000000968
ERR599321	0.7031	0.0258	11940	723	0.4753	0.0169	8626	287	PRJEB4352	SAMEA2656968	5	20-180µm	SRF	TARA_064	IO	Indian Ocean	-29.508	37.929	ERX556212	TARA_N000000526
ERR599322	5.0379	0.1348	85551	1847	1.354	0.0748	24571	1332	PRJEB4352	SAMEA2621282	120	0.2-5µm	DCM	TARA_078	SAO	South Atlantic Ocean	-30.158	-43.323	ERX556250	TARA_N000000622
ERR599323	2.2302	0.0953	37872	2107	1.6388	0.0647	29740	1303	PRJEB4352	SAMEA2620910	30	0.2-5µm	DCM	TARA_065	IO	Indian Ocean	-35.226	26.334	ERX556244	TARA_N000000961
ERR599324	2.0812	0.0945	35342	2187	1.1335	0.0477	20570	1061	PRJEB4352	SAMEA2620845	65	0.2-5µm	DCM	TARA_064	IO	Indian Ocean	-29.508	37.929	ERX556271	TARA_N000000524
ERR599325	0.6372	0.0384	10820	804	0.6163	0.0216	11185	427	PRJEB4352	SAMEA2621544	90	0.2-5µm	DCM	TARA_085	SO	Southern Ocean	-62.176	-49.503	ERX556253	TARA_N000001030
ERR599326	4.7305	0.0777	80331	1511	1.7853	0.0262	32398	519	PRJEB4352	SAMEA2657030	5	20-180µm	SRF	TARA_076	SAO	South Atlantic Ocean	-21.029	-35.231	ERX556223	TARA_N000000871
ERR599327	0.7261	0.0568	12330	1432	0.8339	0.0259	15133	498	PRJEB4352	SAMEA2620959	30	0.2-5µm	DCM	TARA_066	SAO	South Atlantic Ocean	-34.905	18.016	ERX556263	TARA_N000000807
ERR599328	1.1929	0.0937	20258	2137	0.9961	0.0519	18076	987	PRJEB4352	SAMEA2620581	75	0.2-5µm	DCM	TARA_052	IO	Indian Ocean	-17.023	53.508	ERX556262	TARA_N000000600
ERR599329	2.9039	0.0476	49313	1041	0.6746	0.0097	12242	199	PRJEB4352	SAMEA2657101	150	3-20µm	DCM	TARA_076	SAO	South Atlantic Ocean	-21.029	-35.231	ERX556245	TARA_N000000868
ERR599330	2.9069	0.0807	49364	1768	0.8796	0.0317	15963	639	PRJEB4352	SAMEA2621226	150	0.2-5µm	DCM	TARA_076	SAO	South Atlantic Ocean	-21.029	-35.231	ERX556295	TARA_N000000860
ERR599331	2.1381	0.085	36308	1320	0.9102	0.0519	16517	954	PRJEB4352	SAMEA2621080	5	all	SRF	TARA_070	SAO	South Atlantic Ocean	-20.229	-3.413	ERX556211	TARA_N000000674
ERR599332	8.6031	0.1337	146094	2483	1.7002	0.023	30854	381	PRJEB4352	SAMEA2657095	5	3-20µm	SRF	TARA_076	SAO	South Atlantic Ocean	-21.029	-35.231	ERX556239	TARA_N000000863
ERR599333	3.5953	0.0518	61054	1047	1.3045	0.0175	23673	340	PRJEB4352	SAMEA2656998	150	20-180µm	DCM	TARA_076	SAO	South Atlantic Ocean	-21.029	-35.231	ERX556257	TARA_N000000876
ERR599334	0.9007	0.0482	15296	1148	0.5501	0.0226	9982	452	PRJEB4352	SAMEA2620959	30	0.2-5µm	DCM	TARA_066	SAO	South Atlantic Ocean	-34.905	18.016	ERX556289	TARA_N000000807
ERR599335	1.3682	0.2376	23235	4552	0.9786	0.1104	17758	2038	PRJEB4352	SAMEA2621522	5	0.2-5µm	SRF	TARA_085	SO	Southern Ocean	-62.176	-49.503	ERX556265	TARA_N000001028
ERR599336	0.3907	0.0072	6634	169	0.167	0.0028	3030	74	PRJEB4352	SAMEA2657091	5	180-2000µm	SRF	TARA_076	SAO	South Atlantic Ocean	-21.029	-35.231	ERX556259	TARA_N000000879
ERR868346	1.6093	0.1749	27328	3316	2.1013	0.1177	38132	2167	PRJEB4352	SAMEA2623228	30	0.2-5µm	DCM	TARA_135	NPO	North Pacific Ocean	32.983	-121.832	ERX947948	TARA_N000002191
ERR868347	2.5982	0.4438	44121	7834	2.2299	0.2841	40466	5161	PRJEB4352	SAMEA2622957	5	0.2-5µm	SRF	TARA_129	NPO	North Pacific Ocean	6.732	-153.089	ERX948062	TARA_N000002310
ERR868348	7.1854	0.1875	122019	3063	1.2584	0.0741	22836	1324	PRJEB4352	SAMEA2619850	80	0.2-5µm	DCM	TARA_032	RS	Red Sea	23.391	37.254	ERX948114	TARA_A100001145
ERR868349	1.1505	0.0502	19538	1414	1.1055	0.0291	20061	505	PRJEB4352	SAMEA2623581	300	0.2-5µm	MP	TARA_143	NAO	North Atlantic Ocean	29.885	-79.682	ERX947968	TARA_N000003149
ERR868350	3.2085	0.139	54485	2735	1.3476	0.0616	24455	1150	PRJEB4352	SAMEA2620745	66	0.2-5µm	DCM	TARA_058	IO	Indian Ocean	-17.455	42.32	ERX948034	TARA_N000000419
ERR868351	1.9063	0.0821	32372	1397	1.588	0.075	28818	1015	PRJEB4352	SAMEA2623685	5	0.2-5µm	SRF	TARA_146	NAO	North Atlantic Ocean	34.731	-71.248	ERX947979	TARA_N000003253
ERR868352	1.7866	0.0483	30340	797	1.0128	0.0287	18380	467	PRJEB4352	SAMEA2622826	5	0.2-5µm	SRF	TARA_125	SPO	South Pacific Ocean	-8.89	-142.61	ERX948064	TARA_N000002019
ERR868353	1.4973	0.1902	25427	3562	1.4964	0.1324	27156	2503	PRJEB4352	SAMEA2620043	340	0.2-5µm	MP_OMZ	TARA_038	IO	Indian Ocean	19.017	64.576	ERX948028	TARA_N000000031
ERR868354	2.9884	0.1805	50748	2883	1.3825	0.1138	25088	2059	PRJEB4352	SAMEA2623817	5	0.2-5µm	SRF	TARA_150	NAO	North Atlantic Ocean	35.8	-37.102	ERX948040	TARA_N000002697
ERR868355	5.5815	0.3199	94783	5175	2.2194	0.2263	40275	4146	PRJEB4352	SAMEA2620418	5	other	SRF	TARA_048	IO	Indian Ocean	-9.409	66.32	ERX948048	TARA_N000000113
ERR868356	4.601	0.3049	78132	5011	2.0974	0.1944	38062	3562	PRJEB4352	SAMEA2619777	5	0.2-5µm	SRF	TARA_025	MS	Mediterranean Sea	39.333	19.421	ERX948024	TARA_A100000393
ERR868357	1.4129	0.1201	23994	1994	1.131	0.0747	20524	1339	PRJEB4352	SAMEA2622184	5	0.2-5µm	SRF	TARA_102	SPO	South Pacific Ocean	-5.218	-85.27	ERX947991	TARA_N000001650
ERR868358	1.4657	0.1783	24890	4114	1.7473	0.1122	31709	2094	PRJEB4352	SAMEA2621823	35	0.2-5µm	DCM	TARA_093	SPO	South Pacific Ocean	-33.762	-72.615	ERX948005	TARA_N000001111
ERR868359	2.3596	0.0896	40070	1219	1.0598	0.0681	19233	1243	PRJEB4352	SAMEA2622846	140	0.2-5µm	ML	TARA_125	SPO	South Pacific Ocean	-8.89	-142.61	ERX948022	TARA_N000002081
ERR868360	2.5282	0.0903	42933	1435	0.8807	0.0738	15982	1361	PRJEB4352	SAMEA2622744	150	0.2-5µm	ML	TARA_123	SPO	South Pacific Ocean	-8.879	-140.304	ERX948004	TARA_N000002000
ERR868361	1.6421	0.2605	27886	4448	1.1807	0.1186	21427	2159	PRJEB4352	SAMEA2621609	35	0.2-5µm	DCM	TARA_086	SO	Southern Ocean	-64.309	-53.057	ERX948019	TARA_N000001071
ERR868363	3.0814	0.1357	52327	2125	2.3403	0.1045	42470	1734	PRJEB4352	SAMEA2622770	5	0.2-5µm	SRF	TARA_124	SPO	South Pacific Ocean	-8.999	-140.588	ERX947973	TARA_N000002037
ERR868365	3.26	0.2234	55360	3248	1.458	0.1562	26459	2872	PRJEB4352	SAMEA2622584	696	0.2-5µm	MP	TARA_112	SPO	South Pacific Ocean	-23.22	-129.578	ERX948001	TARA_N000001846
ERR868366	1.3522	0.1243	22962	2193	1.5873	0.0796	28805	1369	PRJEB4352	SAMEA2623723	5	0.2-5µm	SRF	TARA_147	NAO	North Atlantic Ocean	32.954	-66.533	ERX948012	TARA_N000002103
ERR868367	4.5803	0.1438	77781	2259	1.449	0.0802	26295	1464	PRJEB4352	SAMEA2623504	125	0.2-5µm	DCM	TARA_142	NAO	North Atlantic Ocean	25.602	-88.417	ERX948021	TARA_N000003104
ERR868368	1.8731	0.0839	31808	1347	1.3197	0.0862	23949	1588	PRJEB4352	SAMEA2730749	99999	0.2-5µm	other	TARA_039	IO	Indian Ocean	18.647	66.463	ERX948104	TARA_N000000051
ERR868369	62.0233	1.6367	1053253	28456	2.0763	0.1741	37679	3236	PRJEB4352	SAMEA2619396	5	0.2-5µm	SRF	TARA_004	NAO	North Atlantic Ocean	36.563	-6.553	ERX948032	TARA_X000000323
ERR868370	3.2459	0.1164	55121	2077	2.2443	0.0807	40727	1405	PRJEB4352	SAMEA2620527	80	0.2-5µm	DCM	TARA_051	IO	Indian Ocean	-21.476	54.283	ERX947993	TARA_N000000217
ERR868371	3.1442	0.1714	53394	3981	1.6886	0.085	30644	1598	PRJEB4352	SAMEA2622804	120	0.2-5µm	ML	TARA_124	SPO	South Pacific Ocean	-8.999	-140.588	ERX947949	TARA_N000002063
ERR868372	3.5623	0.1833	60494	3050	1.4086	0.1081	25562	1992	PRJEB4352	SAMEA2621362	5	0.2-5µm	SRF	TARA_081	SAO	South Atlantic Ocean	-44.497	-52.214	ERX947996	TARA_N000001436
ERR868373	10.7669	0.4034	182839	6911	1.7474	0.185	31711	3370	PRJEB4352	SAMEA2619456	68	0.2-5µm	DCM	TARA_005	MS	Mediterranean Sea	36.03	-4.405	ERX947972	TARA_X000000567
ERR868374	0.9302	0.0478	15797	924	0.7809	0.0273	14172	499	PRJEB4352	SAMEA2622325	5	0.2-5µm	SRF	TARA_109	NPO	North Pacific Ocean	1.8	-84.545	ERX948011	TARA_N000001730
ERR868375	1.9681	0.1799	33421	3066	3.1211	0.1596	56639	2645	PRJEB4352	SAMEA2623958	25	0.2-5µm	ML	TARA_152	NAO	North Atlantic Ocean	43.668	-16.662	ERX947970	TARA_N000002791
ERR868376	0.9507	0.1116	16145	2100	0.6652	0.0516	12072	958	PRJEB4352	SAMEA2621583	5	0.2-5µm	SRF	TARA_086	SO	Southern Ocean	-64.309	-53.057	ERX947984	TARA_N000001069
ERR868377	0.5167	0.0413	8774	925	0.5138	0.0377	9324	706	PRJEB4352	SAMEA2622305	380	0.2-5µm	MP_OMZ	TARA_106	SPO	South Pacific Ocean	0.037	-84.62	ERX947961	TARA_N000001724
ERR868378	1.3533	0.1228	22982	2490	1.4296	0.0862	25944	1528	PRJEB4352	SAMEA2623266	5	0.2-5µm	SRF	TARA_136	NPO	North Pacific Ocean	17.022	-118.914	ERX948060	TARA_N000002961
ERR868379	1.2401	0.1252	21059	2183	1.1054	0.0936	20060	1721	PRJEB4352	SAMEA2622067	488	0.2-5µm	MP	TARA_098	SPO	South Pacific Ocean	-26.261	-110.992	ERX948108	TARA_N000001590
ERR868380	3.1005	0.2749	52652	4390	1.5985	0.1796	29009	3372	PRJEB4352	SAMEA2623799	740	0.2-5µm	MP	TARA_149	NAO	North Atlantic Ocean	34.098	-49.84	ERX947997	TARA_N000002509
ERR868381	1.2146	0.0561	20625	883	1.1852	0.0437	21508	707	PRJEB4352	SAMEA2622489	90	0.2-5µm	DCM	TARA_111	SPO	South Pacific Ocean	-16.932	-100.662	ERX947977	TARA_N000001816
ERR868382	1.714	0.0609	29107	1229	0.6151	0.0291	11162	583	PRJEB4352	SAMEA2622826	5	0.2-5µm	SRF	TARA_125	SPO	South Pacific Ocean	-8.89	-142.61	ERX947994	TARA_N000002019
ERR868383	1.9514	0.1374	33138	2473	1.6438	0.1009	29831	1794	PRJEB4352	SAMEA2620267	80	0.2-5µm	DCM	TARA_042	IO	Indian Ocean	5.992	73.919	ERX948002	TARA_N000000086
ERR868384	4.2899	0.3247	72849	4715	2.6166	0.2968	47483	5271	PRJEB4352	SAMEA2623054	746	0.2-5µm	MP	TARA_131	NPO	North Pacific Ocean	22.747	-158.052	ERX948037	TARA_N000002384
ERR868386	2.6512	0.0908	45021	1517	3.8479	0.0985	69828	1338	PRJEB4352	SAMEA2623037	110	0.2-5µm	DCM	TARA_131	NPO	North Pacific Ocean	22.747	-158.052	ERX948017	TARA_N000002354
ERR868387	31.0486	0.8172	527254	13678	2.9233	0.2589	53050	4618	PRJEB4352	SAMEA2621315	5	0.2-5µm	SRF	TARA_080	SAO	South Atlantic Ocean	-40.699	-51.952	ERX948055	TARA_N000001491
ERR868388	2.5749	0.2178	43725	3573	1.8644	0.1773	33834	3175	PRJEB4352	SAMEA2621470	5	0.2-5µm	SRF	TARA_083	SAO	South Atlantic Ocean	-54.418	-65.023	ERX948099	TARA_N000001374
ERR868389	3.6242	0.286	61544	4676	2.4439	0.21	44350	3678	PRJEB4352	SAMEA2619468	8	0.2-5µm	SRF	TARA_006	MS	Mediterranean Sea	36.529	-4.251	ERX948076	TARA_X000000609
ERR868390	5.47	0.2863	92890	4622	1.9467	0.2038	35327	3728	PRJEB4352	SAMEA2623359	5	0.2-5µm	SRF	TARA_138	NPO	North Pacific Ocean	6.215	-103.017	ERX948056	TARA_N000003001
ERR868391	14.1463	0.2701	240227	5061	2.7689	0.0894	50247	1559	PRJEB4352	SAMEA2620503	5	0.2-5µm	SRF	TARA_051	IO	Indian Ocean	-21.476	54.283	ERX948075	TARA_N000000214
ERR868392	2.9348	0.2328	49837	3952	2.5301	0.1557	45914	2660	PRJEB4352	SAMEA2623783	5	0.2-5µm	SRF	TARA_149	NAO	North Atlantic Ocean	34.098	-49.84	ERX948093	TARA_N000002135
ERR868393	2.5039	0.2353	42520	4378	2.0339	0.1551	36909	2802	PRJEB4352	SAMEA2619675	5	0.2-5µm	SRF	TARA_018	MS	Mediterranean Sea	35.756	14.287	ERX948107	TARA_A100000595
ERR868394	1.8408	0.264	31260	4461	1.6269	0.1765	29523	3191	PRJEB4352	SAMEA2621696	5	0.2-5µm	SRF	TARA_089	SO	Southern Ocean	-57.764	-67.419	ERX948067	TARA_N000001217
ERR868395	2.3281	0.1724	39534	2904	1.885	0.1238	34207	2212	PRJEB4352	SAMEA2623743	5	0.2-5µm	SRF	TARA_148	NAO	North Atlantic Ocean	31.782	-64.145	ERX947999	TARA_N000002113
ERR868396	13.6777	0.3067	232269	4774	3.4735	0.1231	63034	1893	PRJEB4352	SAMEA2620249	5	0.2-5µm	SRF	TARA_042	IO	Indian Ocean	5.992	73.919	ERX948102	TARA_N000000085
ERR868397	2.8526	0.1766	48442	3057	1.5499	0.1008	28126	1818	PRJEB4352	SAMEA2620071	5	0.2-5µm	SRF	TARA_039	IO	Indian Ocean	18.647	66.463	ERX947950	TARA_N000000006
ERR868398	2.9127	0.149	49462	2725	3.0954	0.1353	56173	2191	PRJEB4352	SAMEA2623379	60	0.2-5µm	DCM	TARA_138	NPO	North Pacific Ocean	6.215	-103.017	ERX948084	TARA_N000003011
ERR868399	10.9288	0.2761	185588	4773	1.5543	0.1087	28206	2005	PRJEB4352	SAMEA2620396	5	other	SRF	TARA_047	IO	Indian Ocean	-2.042	72.164	ERX947987	TARA_N000000278
ERR868401	1.5884	0.1104	26974	2159	2.3793	0.0793	43177	1250	PRJEB4352	SAMEA2619869	5	other	SRF	TARA_033	RS	Red Sea	22.057	38.218	ERX948081	TARA_A100001244
ERR868402	2.0296	0.2325	34466	4879	2.434	0.1529	44171	2754	PRJEB4352	SAMEA2619798	5	other	SRF	TARA_026	MS	Mediterranean Sea	38.431	20.188	ERX947986	TARA_E400007200
ERR868404	2.3412	0.2383	39757	4881	2.4727	0.2189	44872	3959	PRJEB4352	SAMEA2621872	5	0.2-5µm	SRF	TARA_096	SPO	South Pacific Ocean	-29.655	-101.268	ERX948105	TARA_N000001256
ERR868405	2.2904	0.1525	38895	2421	1.1676	0.0984	21188	1773	PRJEB4352	SAMEA2622605	5	0.2-5µm	SRF	TARA_113	SPO	South Pacific Ocean	-23.114	-134.92	ERX948065	TARA_N000001896
ERR868406	1.489	0.0465	25285	702	0.6556	0.0222	11897	403	PRJEB4352	SAMEA2619943	5	0.2-5µm	SRF	TARA_036	IO	Indian Ocean	20.824	63.525	ERX948061	TARA_N000000316
ERR868407	2.2151	0.2841	37616	4676	2.8908	0.2274	52459	3936	PRJEB4352	SAMEA2619534	5	0.2-5µm	SRF	TARA_009	MS	Mediterranean Sea	39.112	5.819	ERX948094	TARA_X000000954
ERR868410	2.8562	0.2241	48503	3881	2.3745	0.1618	43090	2788	PRJEB4352	SAMEA2623987	25	0.2-5µm	ML	TARA_153	NAO	North Atlantic Ocean	44.034	-16.564	ERX947956	TARA_N000002821
ERR868411	3.9424	0.1646	66948	2399	1.5944	0.0926	28934	1642	PRJEB4352	SAMEA2623641	5	0.2-5µm	SRF	TARA_145	NAO	North Atlantic Ocean	39.163	-70.076	ERX948047	TARA_N000003219
ERR868412	4.195	0.2869	71238	6226	3.358	0.1883	60939	3808	PRJEB4352	SAMEA2619654	5	0.2-5µm	SRF	TARA_016	MS	Mediterranean Sea	37.398	15.454	ERX948045	TARA_A100000032
ERR868413	3.9113	0.9369	66420	17827	5.0063	0.6381	90851	10198	PRJEB4352	SAMEA2621772	5	0.2-5µm	SRF	TARA_092	SPO	South Pacific Ocean	-33.697	-71.977	ERX947976	TARA_N000001299
ERR868414	2.3116	0.1211	39254	1821	0.9716	0.0673	17631	1209	PRJEB4352	SAMEA2620023	25	0.2-5µm	DCM	TARA_038	IO	Indian Ocean	19.017	64.576	ERX947947	TARA_N000000030
ERR868415	2.3905	0.2009	40594	4133	1.982	0.1583	35967	2816	PRJEB4352	SAMEA2621894	155	0.2-5µm	DCM	TARA_096	SPO	South Pacific Ocean	-29.655	-101.268	ERX948091	TARA_N000001236
ERR868416	3.8267	0.5808	64984	9573	2.5378	0.4056	46054	7293	PRJEB4352	SAMEA2621791	5	0.2-5µm	SRF	TARA_093	SPO	South Pacific Ocean	-33.762	-72.615	ERX948054	TARA_N000001296
ERR868417	6.2245	0.5011	105702	7254	2.0346	0.3057	36923	5541	PRJEB4352	SAMEA2621948	310	0.2-5µm	MP	TARA_097	SPO	South Pacific Ocean	-28.169	-107.668	ERX947988	TARA_N000001276
ERR868419	1.1466	0.0992	19471	2524	1.2733	0.059	23106	1146	PRJEB4352	SAMEA2622699	115	0.2-5µm	DCM	TARA_122	SPO	South Pacific Ocean	-8.969	-139.338	ERX947990	TARA_N000001948
ERR868420	3.9814	0.2063	67610	3615	1.4623	0.1204	26536	2281	PRJEB4352	SAMEA2623419	5	0.2-5µm	SRF	TARA_139	NPO	North Pacific Ocean	6.491	-95.449	ERX948050	TARA_N000003037
ERR868421	10.0001	0.7635	169818	12377	1.9505	0.3396	35396	6243	PRJEB4352	SAMEA2623543	5	0.2-5µm	SRF	TARA_143	NAO	North Atlantic Ocean	29.885	-79.682	ERX948112	TARA_N000003137
ERR868422	1.9024	0.0997	32305	1522	1.0457	0.0641	18976	1151	PRJEB4352	SAMEA2622230	40	0.2-5µm	DCM	TARA_102	SPO	South Pacific Ocean	-5.218	-85.27	ERX948043	TARA_N000001652
ERR868423	3.7694	0.1918	64011	3022	1.6336	0.1213	29646	2213	PRJEB4352	SAMEA2623879	80	0.2-5µm	DCM	TARA_151	NAO	North Atlantic Ocean	36.194	-28.801	ERX947969	TARA_N000002723
ERR868424	0.4455	0.0231	7566	593	0.3462	0.011	6282	223	PRJEB4352	SAMEA2622130	50	0.2-5µm	DCM	TARA_100	SPO	South Pacific Ocean	-13.162	-96.283	ERX947967	TARA_N000001610
ERR868425	1.2207	0.0794	20729	1889	1.1898	0.0529	21592	988	PRJEB4352	SAMEA2622699	115	0.2-5µm	DCM	TARA_122	SPO	South Pacific Ocean	-8.969	-139.338	ERX948085	TARA_N000001948
ERR868427	5.1147	0.4105	86855	6789	4.7965	0.3308	87043	5633	PRJEB4352	SAMEA2622983	85	0.2-5µm	DCM	TARA_129	NPO	North Pacific Ocean	6.732	-153.089	ERX948089	TARA_N000002312
ERR868428	4.9955	0.4519	84831	8357	3.2503	0.212	58983	3663	PRJEB4352	SAMEA2619943	5	0.2-5µm	SRF	TARA_036	IO	Indian Ocean	20.824	63.525	ERX948030	TARA_N000000316
ERR868429	1.6546	0.1696	28097	2885	1.5913	0.1198	28877	2141	PRJEB4352	SAMEA2624011	100	0.2-5µm	ML	TARA_153	NAO	North Atlantic Ocean	44.034	-16.564	ERX947962	TARA_N000002819
ERR868430	6.8916	0.2849	117031	3951	3.7907	0.1988	68791	3199	PRJEB4352	SAMEA2623479	5	0.2-5µm	SRF	TARA_142	NAO	North Atlantic Ocean	25.602	-88.417	ERX948041	TARA_N000003083
ERR868431	5.1153	0.4479	86866	7145	2.2716	0.2969	41223	5327	PRJEB4352	SAMEA2619467	8	0.2-5µm	SRF	TARA_006	MS	Mediterranean Sea	36.529	-4.251	ERX948016	TARA_X000000608
ERR868432	1.1045	0.0645	18756	1401	1.0002	0.0441	18151	835	PRJEB4352	SAMEA2622561	155	0.2-5µm	DCM	TARA_112	SPO	South Pacific Ocean	-23.22	-129.578	ERX948086	TARA_N000001872
ERR868433	1.5306	0.119	25992	1998	1.3442	0.0835	24393	1483	PRJEB4352	SAMEA2623206	5	0.2-5µm	SRF	TARA_135	NPO	North Pacific Ocean	32.983	-121.832	ERX947971	TARA_N000002179
ERR868434	4.5767	0.9343	77720	14126	3.6101	0.5657	65513	9758	PRJEB4352	SAMEA2623914	800	0.2-5µm	MP	TARA_152	NAO	North Atlantic Ocean	43.668	-16.662	ERX947992	TARA_N000002795
ERR868437	3.4777	0.1695	59056	2612	2.924	0.1194	53063	1877	PRJEB4352	SAMEA2619419	40	0.2-5µm	DCM	TARA_004	NAO	North Atlantic Ocean	36.563	-6.553	ERX948025	TARA_X000000408
ERR868439	1.86	0.1269	31585	2121	1.0477	0.0852	19013	1546	PRJEB4352	SAMEA2619916	60	0.2-5µm	DCM	TARA_034	RS	Red Sea	18.445	39.884	ERX948071	TARA_N000000323
ERR868441	1.7698	0.1904	30054	3443	1.7132	0.135	31090	2443	PRJEB4352	SAMEA2622325	5	0.2-5µm	SRF	TARA_109	NPO	North Pacific Ocean	1.8	-84.545	ERX948095	TARA_N000001730
ERR868442	2.1626	0.1128	36724	2041	0.9901	0.0664	17968	1253	PRJEB4352	SAMEA2622391	5	0.2-5µm	SRF	TARA_110	SPO	South Pacific Ocean	-1.913	-84.616	ERX947983	TARA_N000001750
ERR868443	1.1141	0.1235	18919	2137	1.0633	0.0996	19296	1812	PRJEB4352	SAMEA2622441	380	0.2-5µm	MP	TARA_110	SPO	South Pacific Ocean	-1.913	-84.616	ERX948100	TARA_N000001804
ERR868445	3.9749	0.1613	67500	2066	1.1603	0.083	21057	1511	PRJEB4352	SAMEA2623901	5	0.2-5µm	SRF	TARA_152	NAO	North Atlantic Ocean	43.668	-16.662	ERX948038	TARA_N000002789
ERR868446	3.3652	0.2226	57146	4812	2.8572	0.1467	51850	2891	PRJEB4352	SAMEA2621971	175	0.2-5µm	DCM	TARA_097	SPO	South Pacific Ocean	-28.169	-107.668	ERX948014	TARA_N000001525
ERR868447	0.9507	0.0496	16144	1048	1.119	0.0429	20306	752	PRJEB4352	SAMEA2622010	5	0.2-5µm	SRF	TARA_098	SPO	South Pacific Ocean	-26.261	-110.992	ERX947978	TARA_N000001574
ERR868448	5.5244	0.2429	93813	3872	2.4387	0.1778	44255	3044	PRJEB4352	SAMEA2619486	35	0.2-5µm	DCM	TARA_006	MS	Mediterranean Sea	36.529	-4.251	ERX948069	TARA_X000000706
ERR868451	4.6497	0.2868	78959	4069	1.7969	0.1656	32608	2951	PRJEB4352	SAMEA2623621	390	0.2-5µm	MP	TARA_144	NAO	North Atlantic Ocean	36.369	-72.815	ERX948059	TARA_N000003195
ERR868453	0.7416	0.0455	12594	716	0.6386	0.0304	11588	545	PRJEB4352	SAMEA2622158	177	0.2-5µm	MP_OMZ	TARA_100	SPO	South Pacific Ocean	-13.162	-96.283	ERX948009	TARA_N000001642
ERR868454	2.5137	0.1117	42687	1813	1.5394	0.0722	27936	1273	PRJEB4352	SAMEA2620089	25	0.2-5µm	DCM	TARA_039	IO	Indian Ocean	18.647	66.463	ERX948098	TARA_N000000007
ERR868455	0.8016	0.0643	13613	1378	0.9709	0.0355	17619	618	PRJEB4352	SAMEA2620113	270	0.2-5µm	MP_OMZ	TARA_039	IO	Indian Ocean	18.647	66.463	ERX948077	TARA_N000000025
ERR868456	2.5452	0.2853	43222	5201	3.3408	0.1961	60626	3346	PRJEB4352	SAMEA2619762	5	other	SRF	TARA_024	MS	Mediterranean Sea	42.457	17.956	ERX948033	TARA_A100000362
ERR868457	0.5393	0.0262	9158	615	0.4169	0.0134	7565	249	PRJEB4352	SAMEA2622158	177	0.2-5µm	MP_OMZ	TARA_100	SPO	South Pacific Ocean	-13.162	-96.283	ERX948083	TARA_N000001642
ERR868458	3.0355	0.332	51547	9037	2.2799	0.1576	41373	3095	PRJEB4352	SAMEA2622936	40	0.2-5µm	DCM	TARA_128	SPO	South Pacific Ocean	-0.469	-153.305	ERX947960	TARA_N000002291
ERR868459	2.4608	0.1641	41789	2701	1.3837	0.1016	25111	1844	PRJEB4352	SAMEA2623861	5	0.2-5µm	SRF	TARA_151	NAO	North Atlantic Ocean	36.194	-28.801	ERX948070	TARA_N000002741
ERR868460	12.7804	0.2317	217031	3803	0.9248	0.0515	16782	922	PRJEB4352	SAMEA2619832	5	0.2-5µm	SRF	TARA_032	RS	Red Sea	23.391	37.254	ERX947985	TARA_A100001141
ERR868461	1.7839	0.2165	30294	3796	1.8585	0.1317	33726	2366	PRJEB4352	SAMEA2621388	35	0.2-5µm	DCM	TARA_081	SAO	South Atlantic Ocean	-44.497	-52.214	ERX948082	TARA_N000001434
ERR868462	2.2213	0.1758	37721	2949	1.6644	0.1261	30205	2229	PRJEB4352	SAMEA2622914	5	0.2-5µm	SRF	TARA_128	SPO	South Pacific Ocean	-0.469	-153.305	ERX948063	TARA_N000002289
ERR868463	2.6638	0.2086	45236	3575	1.5524	0.1414	28172	2611	PRJEB4352	SAMEA2619917	60	0.2-5µm	DCM	TARA_034	RS	Red Sea	18.445	39.884	ERX948042	TARA_N000000327
ERR868464	0.8982	0.0301	15253	660	0.6043	0.0227	10967	434	PRJEB4352	SAMEA2623037	110	0.2-5µm	DCM	TARA_131	NPO	North Pacific Ocean	22.747	-158.052	ERX947955	TARA_N000002354
ERR868465	0.9356	0.0434	15888	718	0.7511	0.0406	13630	728	PRJEB4352	SAMEA2622130	50	0.2-5µm	DCM	TARA_100	SPO	South Pacific Ocean	-13.162	-96.283	ERX947975	TARA_N000001610
ERR868466	2.2603	0.0913	38384	1927	1.0187	0.0454	18486	826	PRJEB4352	SAMEA2622717	5	0.2-5µm	SRF	TARA_123	SPO	South Pacific Ocean	-8.879	-140.304	ERX948029	TARA_N000001992
ERR868467	1.4008	0.167	23787	2808	1.3223	0.1787	23996	3276	PRJEB4352	SAMEA2623397	450	0.2-5µm	MP	TARA_138	NPO	North Pacific Ocean	6.215	-103.017	ERX948110	TARA_N000002997
ERR868468	1.3844	0.095	23510	1750	0.8411	0.058	15263	1079	PRJEB4352	SAMEA2620113	270	0.2-5µm	MP_OMZ	TARA_039	IO	Indian Ocean	18.647	66.463	ERX948058	TARA_N000000025
ERR868469	1.19	0.2038	20208	5963	1.3149	0.0682	23862	1216	PRJEB4352	SAMEA2622717	5	0.2-5µm	SRF	TARA_123	SPO	South Pacific Ocean	-8.879	-140.304	ERX948074	TARA_N000001992
ERR868471	2.044	0.1526	34711	2795	1.2889	0.0998	23390	1837	PRJEB4352	SAMEA2619811	5	other	SRF	TARA_031	RS	Red Sea	27.151	34.819	ERX948020	TARA_A100001433
ERR868472	1.562	0.0921	26525	1673	1.2483	0.0777	22654	1394	PRJEB4352	SAMEA2622345	30	0.2-5µm	DCM	TARA_109	NPO	North Pacific Ocean	1.8	-84.545	ERX947952	TARA_N000001732
ERR868473	4.9696	0.2497	84391	3862	2.1523	0.1649	39059	2833	PRJEB4352	SAMEA2619551	55	0.2-5µm	DCM	TARA_009	MS	Mediterranean Sea	39.112	5.819	ERX948007	TARA_X000001040
ERR868474	2.3588	0.1765	40056	2871	1.4145	0.1569	25670	2876	PRJEB4352	SAMEA2623523	640	0.2-5µm	MP	TARA_142	NAO	North Atlantic Ocean	25.602	-88.417	ERX948096	TARA_N000003118
ERR868475	1.7745	0.0686	30133	1522	0.6548	0.0319	11882	628	PRJEB4352	SAMEA2622661	5	0.2-5µm	SRF	TARA_122	SPO	South Pacific Ocean	-8.969	-139.338	ERX948080	TARA_N000001938
ERR868476	1.7673	0.1534	30011	2505	1.4098	0.1078	25583	1934	PRJEB4352	SAMEA2622463	5	0.2-5µm	SRF	TARA_111	SPO	South Pacific Ocean	-16.932	-100.662	ERX948111	TARA_N000001812
ERR868477	1.5942	0.1895	27072	3553	1.5387	0.1179	27923	2122	PRJEB4352	SAMEA2623284	5	0.2-5µm	SRF	TARA_137	NPO	North Pacific Ocean	14.161	-116.699	ERX948035	TARA_N000002925
ERR868478	3.6334	0.2991	61700	5070	3.8063	0.2288	69074	3714	PRJEB4352	SAMEA2620378	5	0.2-5µm	SRF	TARA_046	IO	Indian Ocean	-0.659	73.162	ERX948036	TARA_N000000267
ERR868479	10.0477	0.8127	170625	11147	3.8602	0.4381	70052	7600	PRJEB4352	SAMEA2623763	250	0.2-5µm	MP	TARA_148b	NAO	North Atlantic Ocean	34.027	-56.876	ERX948044	TARA_N000002131
ERR868480	37.1348	0.7951	630607	13690	4.4054	0.2016	79945	3378	PRJEB4352	SAMEA2623072	5	0.2-5µm	SRF	TARA_132	NPO	North Pacific Ocean	31.506	-159.014	ERX948008	TARA_N000002416
ERR868481	2.4508	0.077	41618	1136	1.0716	0.0742	19446	1319	PRJEB4352	SAMEA2622744	150	0.2-5µm	ML	TARA_123	SPO	South Pacific Ocean	-8.879	-140.304	ERX948023	TARA_N000002000
ERR868483	26.3898	0.7012	448141	12013	2.7004	0.2624	49004	4810	PRJEB4352	SAMEA2621337	85	0.2-5µm	DCM	TARA_080	SAO	South Atlantic Ocean	-40.699	-51.952	ERX948097	TARA_N000001485
ERR868484	2.423	0.2535	41147	4304	2.084	0.267	37819	4885	PRJEB4352	SAMEA2730749	99999	0.2-5µm	other	TARA_039	IO	Indian Ocean	18.647	66.463	ERX948092	TARA_N000000051
ERR868485	17.1469	0.5303	291181	9080	3.2431	0.1934	58853	3524	PRJEB4352	SAMEA2623018	5	0.2-5µm	SRF	TARA_131	NPO	North Pacific Ocean	22.747	-158.052	ERX948000	TARA_N000002352
ERR868486	8.2952	0.2647	140866	4910	1.6529	0.1234	29995	2365	PRJEB4352	SAMEA2620204	5	0.2-5µm	SRF	TARA_041	IO	Indian Ocean	14.582	70.011	ERX948087	TARA_N000000071
ERR868487	2.0962	0.0854	35597	1510	1.1592	0.0463	21037	827	PRJEB4352	SAMEA2619958	17	0.2-5µm	DCM	TARA_036	IO	Indian Ocean	20.824	63.525	ERX947989	TARA_N000000317
ERR868488	5.2568	0.2656	89268	6775	1.8463	0.0994	33506	2059	PRJEB4352	SAMEA2619684	60	0.2-5µm	DCM	TARA_018	MS	Mediterranean Sea	35.756	14.287	ERX947964	TARA_A100000604
ERR868489	1.5577	0.1645	26452	3390	1.7457	0.1219	31680	2242	PRJEB4352	SAMEA2622770	5	0.2-5µm	SRF	TARA_124	SPO	South Pacific Ocean	-8.999	-140.588	ERX948088	TARA_N000002037
ERR868490	2.6237	0.1675	44554	2608	1.9772	0.1454	35880	2525	PRJEB4352	SAMEA2623108	550	0.2-5µm	MP	TARA_132	NPO	North Pacific Ocean	31.506	-159.014	ERX947957	TARA_N000002426
ERR868491	2.6347	0.0924	44742	1765	1.0726	0.0517	19464	1104	PRJEB4352	SAMEA2622804	120	0.2-5µm	ML	TARA_124	SPO	South Pacific Ocean	-8.999	-140.588	ERX947974	TARA_N000002063
ERR868492	4.1887	0.5469	71130	8787	3.5527	0.3317	64471	5665	PRJEB4352	SAMEA2623304	40	0.2-5µm	DCM	TARA_137	NPO	North Pacific Ocean	14.161	-116.699	ERX948106	TARA_N000002936
ERR868493	1.0495	0.0728	17822	1201	0.9112	0.0495	16536	885	PRJEB4352	SAMEA2622106	5	0.2-5µm	SRF	TARA_100	SPO	South Pacific Ocean	-13.162	-96.283	ERX947966	TARA_N000001608
ERR868494	2.3346	0.0894	39645	1699	1.1282	0.0689	20474	1326	PRJEB4352	SAMEA2622804	120	0.2-5µm	ML	TARA_124	SPO	South Pacific Ocean	-8.999	-140.588	ERX948053	TARA_N000002063
ERR868495	3.0815	0.3758	52329	5883	1.5091	0.2421	27386	4412	PRJEB4352	SAMEA2623667	590	0.2-5µm	MP_OMZ	TARA_145	NAO	North Atlantic Ocean	39.163	-70.076	ERX948013	TARA_N000003235
ERR868496	3.1111	0.3887	52832	6457	2.8255	0.2643	51274	4697	PRJEB4352	SAMEA2619754	30	0.2-5µm	DCM	TARA_022	MS	Mediterranean Sea	39.729	17.4	ERX948027	TARA_A100000698
ERR868497	21.8235	0.5741	370598	9701	2.4155	0.219	43835	3909	PRJEB4352	SAMEA2619443	5	0.2-5µm	SRF	TARA_005	MS	Mediterranean Sea	36.03	-4.405	ERX947980	TARA_X000000488
ERR868498	0.8333	0.0563	14150	1174	0.9829	0.0317	17837	560	PRJEB4352	SAMEA2620010	5	0.2-5µm	SRF	TARA_038	IO	Indian Ocean	19.017	64.576	ERX948026	TARA_N000000029
ERR868499	3.7244	0.2293	63246	4060	2.1941	0.1852	39816	3301	PRJEB4352	SAMEA2622010	5	0.2-5µm	SRF	TARA_098	SPO	South Pacific Ocean	-26.261	-110.992	ERX948101	TARA_N000001574
ERR868500	4.4912	0.2915	76267	4256	2.2079	0.2152	40067	3864	PRJEB4352	SAMEA2622997	5	0.2-5µm	SRF	TARA_130	NPO	North Pacific Ocean	11.265	-152.462	ERX948090	TARA_N000002343
ERR868501	3.169	0.2935	53814	5281	2.5205	0.2165	45740	3945	PRJEB4352	SAMEA2622536	5	0.2-5µm	SRF	TARA_112	SPO	South Pacific Ocean	-23.22	-129.578	ERX947963	TARA_N000001870
ERR868502	1.1636	0.1003	19759	1953	1.4946	0.064	27123	1107	PRJEB4352	SAMEA2622258	5	0.2-5µm	SRF	TARA_106	SPO	South Pacific Ocean	0.037	-84.62	ERX947951	TARA_N000001690
ERR868503	1.2786	0.1009	21712	1898	0.9845	0.0593	17865	1095	PRJEB4352	SAMEA2620010	5	0.2-5µm	SRF	TARA_038	IO	Indian Ocean	19.017	64.576	ERX948057	TARA_N000000029
ERR868504	5.5762	0.232	94692	4153	1.7704	0.1242	32127	2260	PRJEB4352	SAMEA2619723	5	0.2-5µm	SRF	TARA_020	MS	Mediterranean Sea	34.451	14.973	ERX948015	TARA_A100000758
ERR868505	2.6363	0.1326	44768	2342	1.6623	0.0897	30166	1508	PRJEB4352	SAMEA2622278	40	0.2-5µm	DCM	TARA_106	SPO	South Pacific Ocean	0.037	-84.62	ERX948003	TARA_N000001692
ERR868506	1.0828	0.0651	18387	1269	0.8542	0.0482	15502	928	PRJEB4352	SAMEA2622369	380	0.2-5µm	MP	TARA_109	NPO	North Pacific Ocean	1.8	-84.545	ERX948066	TARA_N000001784
ERR868507	11.9143	0.4863	202323	8075	3.5608	0.269	64618	4659	PRJEB4352	SAMEA2620354	5	0.2-5µm	SRF	TARA_045	IO	Indian Ocean	0.941	71.71	ERX948006	TARA_N000000255
ERR868508	9.4758	0.3742	160914	6377	2.1483	0.1944	38985	3303	PRJEB4352	SAMEA2620292	5	0.2-5µm	SRF	TARA_043	IO	Indian Ocean	4.66	73.489	ERX947995	TARA_N000000292
ERR868509	7.7427	0.4136	131483	5998	2.3071	0.2389	41868	4280	PRJEB4352	SAMEA2623564	40	0.2-5µm	DCM	TARA_143	NAO	North Atlantic Ocean	29.885	-79.682	ERX948073	TARA_N000003144
ERR868510	3.5863	0.2099	60901	3451	1.7814	0.1524	32328	2717	PRJEB4352	SAMEA2619419	40	0.2-5µm	DCM	TARA_004	NAO	North Atlantic Ocean	36.563	-6.553	ERX947959	TARA_X000000408
ERR868512	3.7694	0.6297	64011	9549	5.5135	0.442	100054	7294	PRJEB4352	SAMEA2623321	375	0.2-5µm	MP	TARA_137	NPO	North Pacific Ocean	14.161	-116.699	ERX948018	TARA_N000002993
ERR868513	0.8224	0.0704	13966	1836	0.9727	0.0408	17651	768	PRJEB4352	SAMEA2622661	5	0.2-5µm	SRF	TARA_122	SPO	South Pacific Ocean	-8.969	-139.338	ERX948010	TARA_N000001938
ERR873959	0.2767	0.0056	4698	87	0.1366	0.0022	2479	41	PRJEB4352	SAMEA2622679	600	0.2-5µm	MP	TARA_122	SPO	South Pacific Ocean	-8.969	-139.338	ERX953564	TARA_N000002010
ERR873960	1.2708	0.0188	21581	151	0.1752	0.0036	3179	68	PRJEB4352	SAMEA2623246	650	0.2-5µm	MP	TARA_135	NPO	North Pacific Ocean	32.983	-121.832	ERX953568	TARA_N000002172
ERR873961	0.01	0.0002	170	11	0.0065	0.0001	118	6	PRJEB4352	SAMEA2622038	188	0.2-5µm	DCM	TARA_098	SPO	South Pacific Ocean	-26.261	-110.992	ERX953562	TARA_N000001588
ERR873962	0.8792	0.0675	14931	1152	0.7501	0.0496	13612	914	PRJEB4352	SAMEA2619981	600	0.2-5µm	MP_OMZ	TARA_037	IO	Indian Ocean	20.828	63.6	ERX953565	TARA_N000000303
ERR873963	0.2725	0.005	4627	82	0.1381	0.0026	2506	46	PRJEB4352	SAMEA2622511	350	0.2-5µm	MP	TARA_111	SPO	South Pacific Ocean	-16.932	-100.662	ERX953572	TARA_N000001808
ERR873964	0.2265	0.0059	3846	96	0.1381	0.0061	2507	110	PRJEB4352	SAMEA2623603	5	0.2-5µm	SRF	TARA_144	NAO	North Atlantic Ocean	36.369	-72.815	ERX953566	TARA_N000003179
ERR873967	1.6969	0.0254	28816	183	0.1499	0.0038	2721	70	PRJEB4352	SAMEA2623246	650	0.2-5µm	MP	TARA_135	NPO	North Pacific Ocean	32.983	-121.832	ERX953569	TARA_N000002172
ERR873968	0.1706	0.0027	2897	47	0.118	0.0016	2141	29	PRJEB4352	SAMEA2622679	600	0.2-5µm	MP	TARA_122	SPO	South Pacific Ocean	-8.969	-139.338	ERX953570	TARA_N000002010
ERR873969	0.5319	0.0192	9032	310	0.3817	0.0146	6926	264	PRJEB4352	SAMEA2619981	600	0.2-5µm	MP_OMZ	TARA_037	IO	Indian Ocean	20.828	63.6	ERX953563	TARA_N000000303

## Sheet: North Atlantic metagenomes
	Ca. Tectiglobus diatomicola				Ca. Tectiglobus profundi
Sample	Breadth	Coverage	Covered bases	Total mapped reads	Breadth	Coverage	Covered bases	Total mapped reads	Station	Latitude (°N)	Longitude (°E)	Size class	Depth	Reference
5085_A	18.0569	0.2351	306635	2647	0.3666	0.0047	6652	57	MSM89_ST1	13.7721	-57.2483	>10 µm	surface (10 m)	this study
5085_B	51.0535	0.8975	866968	10153	0.228	0.0047	4137	65	MSM89_ST1	13.7721	-57.2483	3-10 µm	surface (10 m)	this study
5085_D	60.7526	1.1585	1031675	13047	55.6053	1.019	1009078	12150	MSM89_ST2	12.7599	-57.609	>10 µm	surface (10 m)	this study
5085_E	55.4038	1.0355	940844	11773	3.3611	0.0456	60995	560	MSM89_ST2	12.7599	-57.609	3-10 µm	surface (10 m)	this study
5085_G	32.0009	0.4993	543425	5626	8.8591	0.1222	160767	1333	MSM89_ST4	11.8008	-57.2755	>10 µm	surface (10 m)	this study
5085_H	54.9111	1.0014	932476	10579	1.6309	0.0247	29596	309	MSM89_ST4	11.8008	-57.2755	3-10 µm	surface (10 m)	this study
5085_J	25.7803	0.367	437790	3930	7.6649	0.1003	139097	1212	MSM89_ST10	12.4191	-57.2454	>10 µm	surface (10 m)	this study
5085_K	43.1769	0.6784	733211	7677	3.1634	0.0383	57407	470	MSM89_ST10	12.4191	-57.2454	3-10 µm	surface (10 m)	this study
5085_M	28.0564	0.4465	476442	4888	6.4046	0.0886	116226	1075	MSM89_ST13	10.769	-57.7816	>10 µm	surface (10 m)	this study
5085_N	58.8068	1.0776	998631	12080	4.3409	0.052	78775	606	MSM89_ST13	10.769	-57.7816	3-10 µm	surface (10 m)	this study
5085_P	35.9168	0.5435	609923	6037	3.8779	0.0494	70373	599	MSM89_ST14	11.0519	-57.2799	>10 µm	surface (10 m)	this study
5085_Q	54.7348	0.9754	929482	10943	1.2233	0.018	22200	230	MSM89_ST14	11.0519	-57.2799	3-10 µm	surface (10 m)	this study
5146_A	1.0913	0.0539	18532	836	0.879	0.0396	15951	665	M161_ST5	12.8808	-57.2449	0.22-3 µm	below DCM	von Arx et al. (2023)
5146_B	1.1312	0.0237	19210	447	0.3302	0.0057	5992	82	M161_ST5	12.8808	-57.2449	3-10 µm	below DCM	von Arx et al. (2023)
5146_C	1.8793	0.0349	31913	587	0.155	0.0036	2813	81	M161_ST5	12.8808	-57.2449	>10 µm	below DCM	von Arx et al. (2023)
5146_D	1.7443	0.085	29621	1184	1.1417	0.0593	20719	969	M161_ST5	12.8808	-57.2449	0.22-3 µm	DCM	von Arx et al. (2023)
5146_E	0.5123	0.0329	8700	942	0.1684	0.0063	3056	185	M161_ST5	12.8808	-57.2449	3-10 µm	DCM	von Arx et al. (2023)
5146_F	0.8177	0.0175	13886	327	0.2755	0.0036	4999	34	M161_ST5	12.8808	-57.2449	>10 µm	DCM	von Arx et al. (2023)
5146_G	1.2825	0.047	21779	528	0.6392	0.0281	11599	391	M161_ST5	12.8808	-57.2449	0.22-3 µm	intermediate	von Arx et al. (2023)
5146_H	19.3749	0.2785	329016	3615	0.7363	0.0123	13361	208	M161_ST5	12.8808	-57.2449	3-10 µm	intermediate	von Arx et al. (2023)
5146_I	26.1595	0.3744	444230	4307	1.1735	0.0145	21295	205	M161_ST5	12.8808	-57.2449	>10 µm	intermediate	von Arx et al. (2023)
5146_J	0.9087	0.0384	15431	484	0.7073	0.0333	12835	450	M161_ST5	12.8808	-57.2449	0.22-3 µm	surface (10 m)	von Arx et al. (2023)
5146_K	32.6911	0.4903	555147	5651	0.6767	0.0131	12281	139	M161_ST5	12.8808	-57.2449	3-10 µm	surface (10 m)	von Arx et al. (2023)
5146_L	27.3771	0.4035	464906	4576	0.7489	0.01	13591	112	M161_ST5	12.8808	-57.2449	>10 µm	surface (10 m)	von Arx et al. (2023)
5430_A	39.1507	0.8861	664840	10407	28.5972	0.5939	518959	7110	M161_ST4	12.125	-57.2456	>10 µm	surface (10 m)	this study
5430_B	78.1882	1.9559	1327759	23450	9.1801	0.132	166592	1775	M161_ST4	12.125	-57.2456	3-10 µm	surface (10 m)	this study
5430_C	4.1234	0.1638	70022	1967	1.3855	0.0984	25143	1498	M161_ST4	12.125	-57.2456	0.22-3 µm	surface (10 m)	this study
5430_D	42.8607	0.7297	727842	8574	32.582	0.5117	591271	6234	M161_ST4	12.125	-57.2456	>10 µm	surface (10 m)	this study
5430_E	54.8173	1.0748	930884	13991	4.9665	0.0885	90128	1090	M161_ST4	12.125	-57.2456	3-10 µm	surface (10 m)	this study
5430_F	1.9505	0.1243	33123	1730	1.3842	0.0974	25119	1472	M161_ST4	12.125	-57.2456	0.22-3 µm	surface (10 m)	this study
5430_G	35.845	0.5366	608705	6086	11.3205	0.1442	205435	1757	M161_ST7	12.5879	-57.6069	>10 µm	surface (10 m)	this study
5430_H	69.8475	1.5556	1186120	18421	9.8273	0.1434	178337	1824	M161_ST7	12.5879	-57.6069	3-10 µm	surface (10 m)	this study
5430_I	2.4146	0.1526	41004	2108	1.6511	0.1037	29962	1617	M161_ST7	12.5879	-57.6069	0.22-3 µm	surface (10 m)	this study
5430_J	63.1273	1.2662	1072001	14834	27.7064	0.41	502793	4887	M161_ST7	12.5879	-57.6069	>10 µm	surface (10 m)	this study
5430_K	79.2196	1.9883	1345273	23747	8.2715	0.1239	150104	1625	M161_ST7	12.5879	-57.6069	3-10 µm	surface (10 m)	this study
5430_L	1.7407	0.1165	29559	1671	1.3917	0.0879	25256	1323	M161_ST7	12.5879	-57.6069	0.22-3 µm	surface (10 m)	this study

## Sheet: South Pacific metagenomes
	Ca. Tectiglobus diatomicola				Ca. Tectiglobus profundi
Sample	Breadth	Coverage	Covered bases	Total mapped reads	Breadth	Coverage	Covered bases	Total mapped reads	Station	Latitude (°N)	Longitude (°E)	Size class	Depth
4406_A	2.6271	0.3617	44612	4905	2.5074	0.3158	45503	3754	SO245_2	-90.0293	-23.4917	>0.22 µm	22 m
4406_B	3.2505	0.3538	55198	5207	2.5285	0.2704	45885	3370	SO245_2	-90.0293	-23.4917	>0.22 µm	62 m
4406_C	5.2487	0.4	89132	5776	3.0954	0.3603	56173	4348	SO245_3	-95.2968	-23.4883	>0.22 µm	20 m
4406_D	3.7815	0.5019	64216	6785	3.2035	0.3969	58134	4727	SO245_5	-106.993	-23.4902	>0.22 µm	20 m
4406_F	3.4569	0.4496	58704	6052	2.8771	0.3395	52212	3963	SO245_7	-114.009	-25.982	>0.22 µm	20 m
4406_G	4.13	0.4495	70134	6032	3.8283	0.3829	69473	4282	SO245_10	-126.008	-33.5035	>0.22 µm	27 m
4406_H	3.4397	0.4112	58412	5180	2.9259	0.3113	53097	3595	SO245_10	-126.008	-33.5035	>0.22 µm	62 m
4406_I	5.2941	0.4718	89902	5760	2.4941	0.325	45260	3820	SO245_8	-117.62	-27.7413	>0.22 µm	21 m
5240_A	3.0659	0.1023	52064	2431	1.1341	0.024	20580	438	SO245_2	-90.0293	-23.4917	20-100 µm	0-250 m (sample collected using a plankton net)
5240_B	0.4654	0.0263	7904	685	0.7777	0.0162	14113	261	SO245_2	-90.0293	-23.4917	100-180 µm	0-250 m (sample collected using a plankton net)
5240_C	0.7743	0.0354	13149	952	0.8486	0.0162	15400	182	SO245_2	-90.0293	-23.4917	>180 µm	0-250 m (sample collected using a plankton net)
5240_D	2.0915	0.0359	35517	519	0.8142	0.0182	14775	259	SO245_4	-100	-23.5002	20-100 µm	0-250 m (sample collected using a plankton net)
5240_E	9.0843	0.1624	154266	2568	1.0792	0.0198	19584	378	SO245_4	-100	-23.5002	100-180 µm	0-250 m (sample collected using a plankton net)
5240_F	2.945	0.0564	50011	883	0.557	0.0129	10108	189	SO245_4	-100	-23.5002	>180 µm	0-250 m (sample collected using a plankton net)
5240_G	10.0928	0.2384	171391	4486	4.3486	0.0754	78915	1036	SO245_6	-110.047	-23.4982	20-100 µm	0-250 m (sample collected using a plankton net)
5240_H	1.7389	0.0317	29529	566	0.9805	0.0144	17794	212	SO245_6	-110.047	-23.4982	100-180 µm	0-250 m (sample collected using a plankton net)
5240_I	2.5304	0.0448	42970	699	0.4477	0.0101	8124	163	SO245_6	-110.047	-23.4982	>180 µm	0-250 m (sample collected using a plankton net)
5240_J	23.918	0.4972	406165	7308	2.9211	0.0563	53010	866	SO245_8	-117.62	-27.7413	20-100 µm	0-290 m (sample collected using a plankton net)
5240_K	8.7103	0.1453	147915	1766	2.0415	0.031	37047	450	SO245_8	-117.62	-27.7413	100-180 µm	0-290 m (sample collected using a plankton net)
5240_L	7.1383	0.1193	121220	1588	1.191	0.0215	21614	301	SO245_8	-117.62	-27.7413	>180 µm	0-290 m (sample collected using a plankton net)
5240_M	4.1741	0.105	70883	2276	1.3938	0.0286	25293	360	SO245_10	-126.008	-33.5035	20-100 µm	0-300 m (sample collected using a plankton net)
5240_N	1.8734	0.0395	31814	720	1.2498	0.019	22680	259	SO245_10	-126.008	-33.5035	100-180 µm	0-300 m (sample collected using a plankton net)
5240_O	1.0702	0.0277	18174	574	0.7126	0.0107	12932	125	SO245_10	-126.008	-33.5035	>180 µm	0-300 m (sample collected using a plankton net)
