# Supplementary material for: Rhizobia–diatom symbiosis fixes missing nitrogen in the ocean
Source: Nature. 2024 May 9;630(8018):899–904. doi: 10.1038/s41586-024-07495-w (PMC11208148; doi:10.1038/s41586-024-07495-w)
Supplement: Supplementary file 7 — This file contains Supplementary Table 5, which lists the genome annotation of ‘Ca. T. profundi’. [file 41586_2024_7495_MOESM7_ESM.xlsx]

## Sheet: automated_annotation
Supplementary Table 5. Genome annotation of Ca. T. profundi
The table includes the automated annotation of the Ca. T. profundi genome
The column named 'taxonomy' contains the taxonomic annotion of all coding sequences using a last common ancestor approach within the SqueezeMeta annotation pipeline (Tamames and Puente-Sánchez 2019). In addition, the taxonomic origin of selected nif genes was investigated with phylogenetic trees and/or by manual inspection of their best blast hits.
								prokka_annotation				SqueezeMeta_COG_KEGG_annotation
locus_tag	contig	feature_type	start	stop	length_bp	orientation	taxonomy	gene	EC_number	COG	product	COG	COG_function	COG_class_pathway	KEGG	KEGG_name	KEGG_function	KEGG_class_pathway
TECP_00001	contig_1	CDS	1	1200	1200	-	k_Bacteria;p_Proteobacteria;c_Alphaproteobacteria;o_Rhizobiales;f_Hyphomicrobiaceae	sucC	6.2.1.5	NA	Succinate--CoA ligase [ADP-forming] subunit beta	COG0045	Succinyl-CoA synthetase, beta subunit	Energy production and conversion	K01903	sucC	succinyl-CoA synthetase beta subunit [EC:6.2.1.5]	Metabolism; Carbohydrate metabolism; Citrate cycle (TCA cycle) | Metabolism; Carbohydrate metabolism; Propanoate metabolism | Metabolism; Carbohydrate metabolism; C5-Branched dibasic acid metabolism | Metabolism; Energy metabolism; Carbon fixation pathways in prokaryotes
TECP_00002	contig_1	CDS	1371	1751	381	-	k_Bacteria;p_Proteobacteria	yabJ	3.5.99.10	COG0251	2-iminobutanoate/2-iminopropanoate deaminase	COG0251	Putative translation initiation inhibitor, yjgF family	Translation, ribosomal structure and biogenesis	K09022	ridA, tdcF, RIDA	2-iminobutanoate/2-iminopropanoate deaminase [EC:3.5.99.10]	Not Included in Pathway or Brite; Unclassified: metabolism; Enzymes with EC numbers
TECP_00003	contig_1	CDS	1980	2939	960	-	k_Bacteria;p_Proteobacteria;c_Alphaproteobacteria;o_Rhizobiales	mdh	1.1.1.37	COG0039	Malate dehydrogenase	COG0039	Malate/lactate dehydrogenases	Energy production and conversion	K00024	mdh	malate dehydrogenase [EC:1.1.1.37]	Metabolism; Carbohydrate metabolism; Citrate cycle (TCA cycle) | Metabolism; Carbohydrate metabolism; Pyruvate metabolism | Metabolism; Carbohydrate metabolism; Glyoxylate and dicarboxylate metabolism | Metabolism; Energy metabolism; Carbon fixation in photosynthetic organisms | Metabolism; Energy metabolism; Carbon fixation pathways in prokaryotes | Metabolism; Energy metabolism; Methane metabol…
TECP_00004	contig_1	CDS	3501	4925	1425	-	k_Bacteria;p_Proteobacteria;c_Alphaproteobacteria;o_Rhizobiales;f_Hyphomicrobiaceae	hflX	NA	NA	GTPase HflX	COG2262	GTPases	General function prediction only	K03665	hflX	GTPase	Brite Hierarchies; Protein families: genetic information processing; Ribosome biogenesis
TECP_00005	contig_1	CDS	5000	5239	240	-	k_Bacteria;p_Proteobacteria;c_Alphaproteobacteria	hfq	NA	COG1923	RNA-binding protein Hfq	COG1923	Uncharacterized host factor I protein	General function prediction only	K03666	hfq	host factor-I protein	Genetic Information Processing; Folding, sorting and degradation; RNA degradation | Cellular Processes; Cellular community - prokaryotes; Quorum sensing | Cellular Processes; Cellular community - prokaryotes; Biofilm formation - Vibrio cholerae | Brite Hierarchies; Protein families: genetic information processing; Messenger RNA biogenesis | Brite Hierarchies; Protein families: genetic information…
TECP_00006	contig_1	CDS	5364	6227	864	-	k_Bacteria;p_Proteobacteria;c_Alphaproteobacteria;o_Rhizobiales	dat	2.6.1.21	NA	D-alanine aminotransferase	COG0115	Branched-chain amino acid aminotransferase/4-amino-4-deoxychorismate lyase	Coenzyme metabolism|Amino acid transport and metabolism	K00824	dat	D-alanine transaminase [EC:2.6.1.21]	Metabolism; Amino acid metabolism; Lysine degradation | Metabolism; Amino acid metabolism; Arginine and proline metabolism | Metabolism; Amino acid metabolism; Phenylalanine metabolism | Metabolism; Metabolism of other amino acids; D-Arginine and D-ornithine metabolism | Metabolism; Metabolism of other amino acids; D-Alanine metabolism | Brite Hierarchies; Protein families: metabolism; Amino acid…
TECP_00007	contig_1	CDS	6456	7832	1377	-	k_Bacteria;p_Proteobacteria	trkA	NA	COG0569	Trk system potassium uptake protein TrkA	COG0569	K+ transport systems, NAD-binding component	Inorganic ion transport and metabolism	K03499	trkA, ktrA	trk system potassium uptake protein	Brite Hierarchies; Protein families: signaling and cellular processes; Transporters
TECP_00008	contig_1	CDS	8183	8827	645	+	k_Bacteria	chpT	2.7.99.-	NA	Protein phosphotransferase ChpT	COG5385	Uncharacterized protein conserved in bacteria	Function unknown	K13588	chpT	histidine phosphotransferase ChpT	Environmental Information Processing; Signal transduction; Two-component system | Cellular Processes; Cell growth and death; Cell cycle - Caulobacter
TECP_00009	contig_1	CDS	8850	9248	399	-	k_Bacteria;p_Proteobacteria;c_Alphaproteobacteria;o_Rhizobiales	NA	NA	NA	hypothetical protein	NA	NA	NA	NA	NA	NA	NA
TECP_00010	contig_1	tRNA	10021	10097	77	+	not defined	NA	NA	NA	tRNA-Met(cat)	NA	NA	NA	NA	NA	NA	NA
TECP_00011	contig_1	CDS	11450	11590	141	+	not defined	NA	NA	NA	hypothetical protein	NA	NA	NA	NA	NA	NA	NA
TECP_00012	contig_1	CDS	11603	13654	2052	+	k_Bacteria;p_Proteobacteria;c_Alphaproteobacteria	NA	NA	NA	hypothetical protein	NA	NA	NA	NA	NA	NA	NA
TECP_00013	contig_1	CDS	13995	14483	489	+	k_Bacteria;p_Proteobacteria;c_Alphaproteobacteria	NA	NA	NA	Single-stranded DNA-binding protein	COG0629	Single-stranded DNA-binding protein	DNA replication, recombination and repair	K03111	ssb	single-strand DNA-binding protein	Genetic Information Processing; Replication and repair; DNA replication | Genetic Information Processing; Replication and repair; Mismatch repair | Genetic Information Processing; Replication and repair; Homologous recombination | Brite Hierarchies; Protein families: genetic information processing; DNA replication proteins | Brite Hierarchies; Protein families: genetic information processing; DNA…
TECP_00014	contig_1	tRNA	14554	14630	77	+	not defined	NA	NA	NA	tRNA-Arg(tcg)	NA	NA	NA	NA	NA	NA	NA
TECP_00015	contig_1	CDS	15847	16584	738	-	k_Bacteria;p_Proteobacteria;c_Alphaproteobacteria;o_Rhizobiales	recO	NA	NA	DNA repair protein RecO	COG1381	Recombinational DNA repair protein (RecF pathway)	DNA replication, recombination and repair	K03584	recO	DNA repair protein RecO (recombination protein O)	Genetic Information Processing; Replication and repair; Homologous recombination | Brite Hierarchies; Protein families: genetic information processing; DNA repair and recombination proteins
TECP_00016	contig_1	CDS	16984	17628	645	-	k_Bacteria;p_Proteobacteria;c_Alphaproteobacteria;o_Rhizobiales	engB	NA	COG0218	putative GTP-binding protein EngB	COG0218	Predicted GTPase	General function prediction only	K03978	engB	GTP-binding protein	Brite Hierarchies; Protein families: genetic information processing; Chromosome and associated proteins
TECP_00017	contig_1	CDS	17713	19635	1923	-	k_Bacteria;p_Proteobacteria;c_Alphaproteobacteria	yidC	NA	COG0706	Membrane protein insertase YidC	COG0706	Preprotein translocase subunit YidC	NA	K03217	yidC, spoIIIJ, OXA1, ccfA	YidC/Oxa1 family membrane protein insertase	Genetic Information Processing; Folding, sorting and degradation; Protein export | Environmental Information Processing; Membrane transport; Bacterial secretion system | Cellular Processes; Cellular community - prokaryotes; Quorum sensing | Brite Hierarchies; Protein families: genetic information processing; Mitochondrial biogenesis | Brite Hierarchies; Protein families: signaling and cellular pr…
TECP_00018	contig_1	CDS	19659	20213	555	-	k_Bacteria;p_Proteobacteria	rnpA	3.1.26.5	NA	Ribonuclease P protein component	COG0594	RNase P protein component	Translation, ribosomal structure and biogenesis	K03536	rnpA	ribonuclease P protein component [EC:3.1.26.5]	Brite Hierarchies; Protein families: genetic information processing; Transfer RNA biogenesis
TECP_00019	contig_1	CDS	21191	21895	705	-	k_Bacteria	NA	NA	NA	hypothetical protein	COG3416	Uncharacterized protein conserved in bacteria	Function unknown	K09945	K09945	uncharacterized protein	Not Included in Pathway or Brite; Poorly characterized; Function unknown
TECP_00020	contig_1	CDS	22354	23244	891	+	k_Bacteria;p_Proteobacteria;c_Alphaproteobacteria;o_Rhizobiales	rpoH	NA	COG0568	RNA polymerase sigma factor RpoH	COG0568	DNA-directed RNA polymerase, sigma subunit (sigma70/sigma32)	Transcription	K03089	rpoH	RNA polymerase sigma-32 factor	Brite Hierarchies; Protein families: genetic information processing; Transcription machinery
TECP_00021	contig_1	CDS	24886	25395	510	-	k_Bacteria	atpF_1	NA	COG0711	ATP synthase subunit b	COG0711	F0F1-type ATP synthase, subunit b	Energy production and conversion	K02109	ATPF0B, atpF	F-type H+-transporting ATPase subunit b	Metabolism; Energy metabolism; Oxidative phosphorylation | Metabolism; Energy metabolism; Photosynthesis | Brite Hierarchies; Protein families: metabolism; Photosynthesis proteins
TECP_00022	contig_1	CDS	25401	25952	552	-	k_Bacteria	atpF_2	NA	NA	ATP synthase subunit b	COG0711	F0F1-type ATP synthase, subunit b	Energy production and conversion	K02109	ATPF0B, atpF	F-type H+-transporting ATPase subunit b	Metabolism; Energy metabolism; Oxidative phosphorylation | Metabolism; Energy metabolism; Photosynthesis | Brite Hierarchies; Protein families: metabolism; Photosynthesis proteins
TECP_00023	contig_1	CDS	26039	26263	225	-	k_Bacteria;p_Proteobacteria;c_Alphaproteobacteria;o_Rhizobiales	atpE	NA	NA	ATP synthase subunit c	ENOG41121M2	ATP synthase, subunit C	Energy production and conversion	K02110	ATPF0C, atpE	F-type H+-transporting ATPase subunit c	Metabolism; Energy metabolism; Oxidative phosphorylation | Metabolism; Energy metabolism; Photosynthesis | Brite Hierarchies; Protein families: metabolism; Photosynthesis proteins
TECP_00024	contig_1	CDS	26354	27085	732	-	k_Bacteria;p_Proteobacteria;c_Alphaproteobacteria	atpB	NA	COG0356	ATP synthase subunit a	COG0356	F0F1-type ATP synthase, subunit a	Energy production and conversion	K02108	ATPF0A, atpB	F-type H+-transporting ATPase subunit a	Metabolism; Energy metabolism; Oxidative phosphorylation | Metabolism; Energy metabolism; Photosynthesis | Brite Hierarchies; Protein families: metabolism; Photosynthesis proteins | Brite Hierarchies; Protein families: genetic information processing; Chaperones and folding catalysts
TECP_00025	contig_1	CDS	27113	27496	384	-	k_Bacteria	NA	NA	NA	hypothetical protein	COG5336	Uncharacterized protein conserved in bacteria	Function unknown	K02116	atpI	ATP synthase protein I	Brite Hierarchies; Protein families: metabolism; Photosynthesis proteins
TECP_00026	contig_1	CDS	28237	29094	858	-	k_Bacteria;p_Proteobacteria	NA	NA	NA	hypothetical protein	COG1226	Kef-type K+ transport systems, predicted NAD-binding component	Inorganic ion transport and metabolism	K08714	VGSC	voltage-gated sodium channel	Brite Hierarchies; Protein families: signaling and cellular processes; Transporters
TECP_00027	contig_1	CDS	29718	30395	678	-	k_Bacteria;p_Proteobacteria	purN	2.1.2.2	COG0299	Phosphoribosylglycinamide formyltransferase	COG0299	Folate-dependent phosphoribosylglycinamide formyltransferase PurN	Nucleotide transport and metabolism	K11175	purN	phosphoribosylglycinamide formyltransferase 1 [EC:2.1.2.2]	Metabolism; Nucleotide metabolism; Purine metabolism | Metabolism; Metabolism of cofactors and vitamins; One carbon pool by folate
TECP_00028	contig_1	CDS	31048	32187	1140	+	k_Bacteria;p_Proteobacteria	NA	NA	NA	hypothetical protein	ENOG411037I	Uncharacterized protein conserved in bacteria (DUF2066)	Function unknown	NA	NA	NA	NA
TECP_00029	contig_1	CDS	32405	33499	1095	+	k_Bacteria;p_Proteobacteria;c_Alphaproteobacteria	tqsA	NA	COG0628	AI-2 transport protein TqsA	COG0628	Predicted permease	General function prediction only	NA	NA	NA	NA
TECP_00030	contig_1	CDS	33533	34210	678	+	k_Bacteria;p_Proteobacteria;c_Alphaproteobacteria	NA	NA	NA	hypothetical protein	COG0593	ATPase involved in DNA replication initiation	DNA replication, recombination and repair	NA	NA	NA	NA
TECP_00031	contig_1	CDS	34329	36572	2244	+	k_Bacteria;p_Proteobacteria;c_Alphaproteobacteria	ppk	2.7.4.1	NA	Polyphosphate kinase	COG0855	Polyphosphate kinase	Inorganic ion transport and metabolism	K00937	ppk	polyphosphate kinase [EC:2.7.4.1]	Metabolism; Energy metabolism; Oxidative phosphorylation | Genetic Information Processing; Folding, sorting and degradation; RNA degradation | Brite Hierarchies; Protein families: genetic information processing; Messenger RNA biogenesis
TECP_00032	contig_1	CDS	37148	38035	888	+	k_Bacteria;p_Proteobacteria;c_Alphaproteobacteria;o_Rhizobiales	dapA	4.3.3.7	COG0329	4-hydroxy-tetrahydrodipicolinate synthase	COG0329	Dihydrodipicolinate synthase/N-acetylneuraminate lyase	Cell envelope biogenesis, outer membrane|Amino acid transport and metabolism	K01714	dapA	4-hydroxy-tetrahydrodipicolinate synthase [EC:4.3.3.7]	Metabolism; Amino acid metabolism; Lysine biosynthesis | Metabolism; Biosynthesis of other secondary metabolites; Monobactam biosynthesis
TECP_00033	contig_1	CDS	38148	38624	477	+	k_Bacteria;p_Proteobacteria;c_Alphaproteobacteria;o_Rhizobiales	smpB	NA	NA	SsrA-binding protein	COG0691	tmRNA-binding protein	Posttranslational modification, protein turnover, chaperones	K03664	smpB	SsrA-binding protein	Not Included in Pathway or Brite; Unclassified: genetic information processing; Protein processing | Not Included in Pathway or Brite; Unclassified: signaling and cellular processes; Unclassified viral proteins
TECP_00034	contig_1	tRNA	38976	39060	85	-	not defined	NA	NA	NA	tRNA-Leu(gag)	NA	NA	NA	NA	NA	NA	NA
TECP_00035	contig_1	CDS	39171	39905	735	+	k_Bacteria;p_Proteobacteria;c_Alphaproteobacteria;o_Rhizobiales	lipB	2.3.1.181	NA	Octanoyltransferase	COG0321	Lipoate-protein ligase B	Coenzyme metabolism	K03801	lipB	lipoyl(octanoyl) transferase [EC:2.3.1.181]	Metabolism; Metabolism of cofactors and vitamins; Lipoic acid metabolism
TECP_00036	contig_1	CDS	39987	40478	492	-	k_Bacteria;p_Proteobacteria;c_Alphaproteobacteria;o_Rhizobiales	NA	NA	NA	hypothetical protein	COG4520	Surface antigen	Cell envelope biogenesis, outer membrane	NA	NA	NA	NA
TECP_00037	contig_1	CDS	41376	42233	858	+	k_Bacteria;p_Proteobacteria	NA	NA	NA	hypothetical protein	COG1054	Predicted sulfurtransferase	General function prediction only	K07146	K07146	UPF0176 protein	Not Included in Pathway or Brite; Poorly characterized; General function prediction only
TECP_00038	contig_1	CDS	42249	43028	780	+	k_Bacteria	NA	NA	NA	hypothetical protein	ENOG410XQW8	Protein of unknown function (DUF1499)	Function unknown	NA	NA	NA	NA
TECP_00039	contig_1	CDS	43581	46010	2430	-	k_Bacteria;p_Proteobacteria;c_Alphaproteobacteria;o_Rhizobiales	lptD	NA	NA	LPS-assembly protein LptD	COG1452	Organic solvent tolerance protein OstA	Cell envelope biogenesis, outer membrane	K04744	lptD, imp, ostA	LPS-assembly protein	Brite Hierarchies; Protein families: signaling and cellular processes; Transporters
TECP_00040	contig_1	CDS	46015	47058	1044	-	k_Bacteria;p_Proteobacteria;c_Alphaproteobacteria;o_Rhizobiales	NA	NA	NA	hypothetical protein	COG0795	Predicted permeases	General function prediction only	K11720	lptG	lipopolysaccharide export system permease protein	Environmental Information Processing; Membrane transport; ABC transporters | Brite Hierarchies; Protein families: signaling and cellular processes; Transporters
TECP_00041	contig_1	CDS	47115	48326	1212	-	k_Bacteria;p_Proteobacteria;c_Alphaproteobacteria	NA	NA	NA	hypothetical protein	COG0795	Predicted permeases	General function prediction only	K07091	lptF	lipopolysaccharide export system permease protein	Environmental Information Processing; Membrane transport; ABC transporters | Brite Hierarchies; Protein families: signaling and cellular processes; Transporters
TECP_00042	contig_1	CDS	48618	50162	1545	+	k_Bacteria;p_Proteobacteria;c_Alphaproteobacteria	pepA	3.4.11.1	COG0260	Cytosol aminopeptidase	COG0260	Leucyl aminopeptidase	Amino acid transport and metabolism	K01255	CARP, pepA	leucyl aminopeptidase [EC:3.4.11.1]	Metabolism; Metabolism of other amino acids; Glutathione metabolism | Brite Hierarchies; Protein families: metabolism; Peptidases
TECP_00043	contig_1	CDS	50857	51798	942	+	k_Bacteria;p_Proteobacteria;c_Alphaproteobacteria	xerD_1	NA	NA	Tyrosine recombinase XerD	COG4974	Site-specific recombinase XerD	DNA replication, recombination and repair	K04763	xerD	integrase/recombinase XerD	Brite Hierarchies; Protein families: genetic information processing; Chromosome and associated proteins
TECP_00044	contig_1	CDS	51937	52893	957	+	k_Bacteria;p_Proteobacteria;c_Alphaproteobacteria;o_Rhizobiales	accA	2.1.3.15	COG0825	Acetyl-coenzyme A carboxylase carboxyl transferase subunit alpha	COG0825	Acetyl-CoA carboxylase alpha subunit	Lipid metabolism	K01962	accA	acetyl-CoA carboxylase carboxyl transferase subunit alpha [EC:6.4.1.2 2.1.3.15]	Metabolism; Carbohydrate metabolism; Pyruvate metabolism | Metabolism; Carbohydrate metabolism; Propanoate metabolism | Metabolism; Energy metabolism; Carbon fixation pathways in prokaryotes | Metabolism; Lipid metabolism; Fatty acid biosynthesis
TECP_00045	contig_1	CDS	53298	55433	2136	-	k_Bacteria	dsbD	1.8.1.8	NA	Thiol:disulfide interchange protein DsbD	COG4232;COG4233	NA	NA	K04084	dsbD	thiol:disulfide interchange protein DsbD [EC:1.8.1.8]	Brite Hierarchies; Protein families: genetic information processing; Chaperones and folding catalysts
TECP_00046	contig_1	CDS	55405	55524	120	-	not defined	NA	NA	NA	hypothetical protein	NA	NA	NA	NA	NA	NA	NA
TECP_00047	contig_1	CDS	56209	58434	2226	+	k_Bacteria;p_Proteobacteria;c_Alphaproteobacteria	icd_1	1.1.1.42	COG2838	Isocitrate dehydrogenase [NADP]	COG2838	Monomeric isocitrate dehydrogenase	Energy production and conversion	K00031	IDH1, IDH2, icd	isocitrate dehydrogenase [EC:1.1.1.42]	Metabolism; Carbohydrate metabolism; Citrate cycle (TCA cycle) | Metabolism; Energy metabolism; Carbon fixation pathways in prokaryotes | Metabolism; Metabolism of other amino acids; Glutathione metabolism | Cellular Processes; Transport and catabolism; Peroxisome
TECP_00048	contig_1	CDS	58588	59589	1002	+	k_Bacteria;p_Proteobacteria;c_Alphaproteobacteria	NA	NA	NA	hypothetical protein	COG3660	Predicted nucleoside-diphosphate-sugar epimerase	Cell envelope biogenesis, outer membrane	K07276	K07276	uncharacterized protein	Not Included in Pathway or Brite; Poorly characterized; Function unknown
TECP_00049	contig_1	CDS	59619	61079	1461	-	k_Bacteria;p_Proteobacteria;c_Alphaproteobacteria	NA	NA	NA	hypothetical protein	NA	NA	NA	NA	NA	NA	NA
TECP_00050	contig_1	CDS	61117	62877	1761	-	k_Bacteria;p_Proteobacteria;c_Alphaproteobacteria	argS	6.1.1.19	NA	Arginine--tRNA ligase	COG0018	Arginyl-tRNA synthetase	Translation, ribosomal structure and biogenesis	K01887	RARS, argS	arginyl-tRNA synthetase [EC:6.1.1.19]	Genetic Information Processing; Translation; Aminoacyl-tRNA biosynthesis | Brite Hierarchies; Protein families: metabolism; Amino acid related enzymes | Brite Hierarchies; Protein families: genetic information processing; Transfer RNA biogenesis | Brite Hierarchies; Protein families: genetic information processing; Mitochondrial biogenesis
TECP_00051	contig_1	CDS	63246	63584	339	+	k_Bacteria;p_Proteobacteria;c_Alphaproteobacteria;o_Rhizobiales	NA	NA	COG0316	Protein	COG0316	Uncharacterized conserved protein	Function unknown	K15724	erpA	iron-sulfur cluster insertion protein	Not Included in Pathway or Brite; Poorly characterized; General function prediction only
TECP_00052	contig_1	CDS	63612	64391	780	+	k_Bacteria;p_Proteobacteria;c_Alphaproteobacteria;o_Rhizobiales	xthA	3.1.11.2	COG0708	Exodeoxyribonuclease III	COG0708	Exonuclease III	DNA replication, recombination and repair	K01142	xthA	exodeoxyribonuclease III [EC:3.1.11.2]	Genetic Information Processing; Replication and repair; Base excision repair | Brite Hierarchies; Protein families: genetic information processing; DNA repair and recombination proteins
TECP_00053	contig_1	CDS	64742	66202	1461	-	k_Bacteria;p_Proteobacteria;c_Alphaproteobacteria;o_Rhizobiales	murE	6.3.2.13	COG0769	UDP-N-acetylmuramoyl-L-alanyl-D-glutamate--2,6-diaminopimelate ligase	COG0769	UDP-N-acetylmuramyl tripeptide synthase	Cell envelope biogenesis, outer membrane	K01928	murE	UDP-N-acetylmuramoyl-L-alanyl-D-glutamate--2,6-diaminopimelate ligase [EC:6.3.2.13]	Metabolism; Amino acid metabolism; Lysine biosynthesis | Metabolism; Glycan biosynthesis and metabolism; Peptidoglycan biosynthesis | Brite Hierarchies; Protein families: metabolism; Peptidoglycan biosynthesis and degradation proteins
TECP_00054	contig_1	CDS	67878	69236	1359	+	k_Bacteria;p_Proteobacteria	pgi	5.3.1.9	NA	Glucose-6-phosphate isomerase	COG0166	Glucose-6-phosphate isomerase	Carbohydrate transport and metabolism	K01810	GPI, pgi	glucose-6-phosphate isomerase [EC:5.3.1.9]	Metabolism; Carbohydrate metabolism; Glycolysis / Gluconeogenesis | Metabolism; Carbohydrate metabolism; Pentose phosphate pathway | Metabolism; Carbohydrate metabolism; Starch and sucrose metabolism | Metabolism; Carbohydrate metabolism; Amino sugar and nucleotide sugar metabolism | Brite Hierarchies; Protein families: signaling and cellular processes; Exosome
TECP_00055	contig_1	CDS	69746	70267	522	+	k_Bacteria;p_Proteobacteria	NA	NA	NA	hypothetical protein	ENOG410XZYV	peptidase M15A	Function unknown	NA	NA	NA	NA
TECP_00056	contig_1	tRNA	70821	70897	77	-	not defined	NA	NA	NA	tRNA-His(gtg)	NA	NA	NA	NA	NA	NA	NA
TECP_00057	contig_1	CDS	71144	71923	780	-	k_Bacteria	NA	NA	NA	hypothetical protein	ENOG41121Z3	NA	Function unknown	NA	NA	NA	NA
TECP_00058	contig_1	CDS	72906	73244	339	+	k_Bacteria;p_Proteobacteria;c_Alphaproteobacteria;o_Rhizobiales	glnB	NA	COG0347	Nitrogen regulatory protein P-II	COG0347	Nitrogen regulatory protein PII	Amino acid transport and metabolism	K04751	glnB	nitrogen regulatory protein P-II 1	Environmental Information Processing; Signal transduction; Two-component system
TECP_00059	contig_1	CDS	73378	74787	1410	+	k_Bacteria;p_Proteobacteria;c_Alphaproteobacteria	glnA	6.3.1.2	COG0174	Glutamine synthetase	COG0174	Glutamine synthetase	Amino acid transport and metabolism	K01915	glnA, GLUL	glutamine synthetase [EC:6.3.1.2]	Metabolism; Carbohydrate metabolism; Glyoxylate and dicarboxylate metabolism | Metabolism; Energy metabolism; Nitrogen metabolism | Metabolism; Amino acid metabolism; Alanine, aspartate and glutamate metabolism | Metabolism; Amino acid metabolism; Arginine biosynthesis | Environmental Information Processing; Signal transduction; Two-component system | Cellular Processes; Cell growth and death; Ne…
TECP_00060	contig_1	CDS	74944	77925	2982	+	k_Bacteria;p_Proteobacteria;c_Alphaproteobacteria;o_Rhizobiales;f_Hyphomicrobiaceae	uvrA	NA	COG0178	UvrABC system protein A	COG0178	Excinuclease ATPase subunit	DNA replication, recombination and repair	K03701	uvrA	excinuclease ABC subunit A	Genetic Information Processing; Replication and repair; Nucleotide excision repair | Brite Hierarchies; Protein families: genetic information processing; DNA repair and recombination proteins
TECP_00061	contig_1	CDS	78346	79113	768	+	k_Bacteria;p_Proteobacteria;c_Alphaproteobacteria	fbiB	6.3.2.34	NA	Bifunctional F420 biosynthesis protein FbiB	COG0778	Nitroreductase	Energy production and conversion	K04719	bluB	5,6-dimethylbenzimidazole synthase [EC:1.13.11.79]	Metabolism; Metabolism of cofactors and vitamins; Riboflavin metabolism
TECP_00062	contig_1	tRNA	79355	79429	75	+	not defined	NA	NA	NA	tRNA-Val(gac)	NA	NA	NA	NA	NA	NA	NA
TECP_00063	contig_1	CDS	79662	81191	1530	-	k_Bacteria;p_Proteobacteria;c_Alphaproteobacteria	phrB	4.1.99.13	COG3046	(6-4) photolyase	COG3046	Uncharacterized protein related to deoxyribodipyrimidine photolyase	General function prediction only	K06876	K06876	deoxyribodipyrimidine photolyase-related protein	Not Included in Pathway or Brite; Poorly characterized; General function prediction only
TECP_00064	contig_1	CDS	81385	81531	147	-	not defined	NA	NA	NA	hypothetical protein	NA	NA	NA	NA	NA	NA	NA
TECP_00065	contig_1	CDS	81668	82198	531	+	k_Bacteria;p_Proteobacteria;c_Alphaproteobacteria	NA	NA	NA	hypothetical protein	COG1051	ADP-ribose pyrophosphatase	Nucleotide transport and metabolism	K18453	NUDT23	ADP-ribose/FAD diphosphatase [EC:3.6.1.13 3.6.1.18]	Metabolism; Nucleotide metabolism; Purine metabolism | Metabolism; Metabolism of cofactors and vitamins; Riboflavin metabolism
TECP_00066	contig_1	CDS	83733	84770	1038	-	k_Bacteria;p_Proteobacteria	NA	NA	NA	hypothetical protein	COG0790	FOG: TPR repeat, SEL1 subfamily	General function prediction only	K07126	K07126	uncharacterized protein	Not Included in Pathway or Brite; Poorly characterized; Function unknown
TECP_00067	contig_1	CDS	85788	86954	1167	-	k_Bacteria;p_Proteobacteria;c_Alphaproteobacteria	serC	2.6.1.52	COG1932	Phosphoserine aminotransferase	COG1932	Phosphoserine aminotransferase	Amino acid transport and metabolism|Coenzyme metabolism	K00831	serC, PSAT1	phosphoserine aminotransferase [EC:2.6.1.52]	Metabolism; Energy metabolism; Methane metabolism | Metabolism; Amino acid metabolism; Glycine, serine and threonine metabolism | Metabolism; Metabolism of cofactors and vitamins; Vitamin B6 metabolism | Brite Hierarchies; Protein families: metabolism; Amino acid related enzymes
TECP_00068	contig_1	CDS	88003	89958	1956	-	k_Bacteria;p_Proteobacteria;c_Alphaproteobacteria	rpoD	NA	COG0568	RNA polymerase sigma factor RpoD	COG0568	DNA-directed RNA polymerase, sigma subunit (sigma70/sigma32)	Transcription	K03086	rpoD	RNA polymerase primary sigma factor	Brite Hierarchies; Protein families: genetic information processing; Transcription machinery
TECP_00069	contig_1	CDS	90541	92445	1905	-	k_Bacteria;p_Proteobacteria;c_Alphaproteobacteria	dnaG	2.7.7.-	NA	DNA primase	COG0358	DNA primase (bacterial type)	DNA replication, recombination and repair	K02316	dnaG	DNA primase [EC:2.7.7.101]	Genetic Information Processing; Replication and repair; DNA replication | Brite Hierarchies; Protein families: genetic information processing; DNA replication proteins
TECP_00070	contig_2	CDS	99	1322	1224	-	k_Bacteria;p_Proteobacteria;c_Alphaproteobacteria;o_Rhizobiales	aruC	2.6.1.11	COG4992	Succinylornithine transaminase/acetylornithine aminotransferase	COG4992	Ornithine/acetylornithine aminotransferase	Amino acid transport and metabolism	K00821	argD	acetylornithine/N-succinyldiaminopimelate aminotransferase [EC:2.6.1.11 2.6.1.17]	Metabolism; Amino acid metabolism; Lysine biosynthesis | Metabolism; Amino acid metabolism; Arginine biosynthesis | Brite Hierarchies; Protein families: metabolism; Amino acid related enzymes
TECP_00071	contig_2	CDS	2365	2925	561	+	k_Bacteria;p_Proteobacteria;c_Alphaproteobacteria	NA	NA	NA	hypothetical protein	COG5352	Uncharacterized protein conserved in bacteria	Function unknown	K13583	gcrA	GcrA cell cycle regulator	Cellular Processes; Cell growth and death; Cell cycle - Caulobacter
TECP_00072	contig_2	CDS	4083	5885	1803	+	k_Bacteria	dctB	2.7.13.3	NA	C4-dicarboxylate transport sensor protein DctB	COG4191	Signal transduction histidine kinase regulating C4-dicarboxylate transport system	Signal transduction mechanisms	K10125	dctB	two-component system, NtrC family, C4-dicarboxylate transport sensor histidine kinase DctB [EC:2.7.13.3]	Environmental Information Processing; Signal transduction; Two-component system | Brite Hierarchies; Protein families: metabolism; Protein kinases | Brite Hierarchies; Protein families: signaling and cellular processes; Two-component system
TECP_00073	contig_2	CDS	5878	7182	1305	+	k_Bacteria;p_Proteobacteria	dctD	NA	NA	C4-dicarboxylate transport transcriptional regulatory protein DctD	COG2204	Response regulator containing CheY-like receiver, AAA-type ATPase, and DNA-binding domains	Signal transduction mechanisms	K10126	dctD	two-component system, NtrC family, C4-dicarboxylate transport response regulator DctD	Environmental Information Processing; Signal transduction; Two-component system | Brite Hierarchies; Protein families: signaling and cellular processes; Two-component system
TECP_00074	contig_2	CDS	7466	8470	1005	+	k_Bacteria;p_Proteobacteria;c_Alphaproteobacteria	NA	NA	COG1638	Solute-binding protein	ENOG410XRJK	TRAP dicarboxylate	Carbohydrate transport and metabolism	NA	NA	NA	NA
TECP_00075	contig_2	CDS	8562	9200	639	+	k_Bacteria;p_Proteobacteria;c_Alphaproteobacteria	NA	NA	NA	hypothetical protein	ENOG410XTBE	TRAP dicarboxylate transporter DctQ subunit	Carbohydrate transport and metabolism	NA	NA	NA	NA
TECP_00076	contig_2	CDS	9225	10877	1653	+	k_Bacteria;p_Proteobacteria;c_Alphaproteobacteria	NA	NA	NA	hypothetical protein	COG1593	TRAP-type C4-dicarboxylate transport system, large permease component	Carbohydrate transport and metabolism	K11690	dctM	C4-dicarboxylate transporter, DctM subunit	Environmental Information Processing; Signal transduction; Two-component system | Brite Hierarchies; Protein families: signaling and cellular processes; Transporters
TECP_00077	contig_2	CDS	11376	12431	1056	+	k_Bacteria;p_Proteobacteria;c_Alphaproteobacteria	yjiA_1	3.6.-.-	COG0523	P-loop guanosine triphosphatase YjiA	COG0523	Putative GTPases (G3E family)	General function prediction only	K02234	cobW	cobalamin biosynthesis protein CobW	Metabolism; Metabolism of cofactors and vitamins; Porphyrin and chlorophyll metabolism
TECP_00078	contig_2	CDS	12533	13732	1200	-	k_Bacteria;p_Proteobacteria	thcD	1.18.1.-	NA	Rhodocoxin reductase	COG0446	Uncharacterized NAD(FAD)-dependent dehydrogenases	General function prediction only	K00529	hcaD	3-phenylpropionate/trans-cinnamate dioxygenase ferredoxin reductase component [EC:1.18.1.3]	Metabolism; Lipid metabolism; Fatty acid degradation | Metabolism; Amino acid metabolism; Phenylalanine metabolism
TECP_00079	contig_2	CDS	13998	14768	771	-	k_Bacteria;p_Proteobacteria;c_Gammaproteobacteria	NA	NA	NA	hypothetical protein	COG2014	Uncharacterized conserved protein	Function unknown	K09138	K09138	uncharacterized protein	Not Included in Pathway or Brite; Poorly characterized; Function unknown
TECP_00080	contig_2	CDS	14768	15133	366	-	k_Bacteria;p_Proteobacteria;c_Gammaproteobacteria	NA	NA	NA	hypothetical protein	ENOG41128HS	NA	Function unknown	NA	NA	NA	NA
TECP_00081	contig_2	CDS	15756	17129	1374	-	k_Bacteria;p_Proteobacteria;c_Gammaproteobacteria	NA	NA	NA	hypothetical protein	COG0247	Fe-S oxidoreductase	Energy production and conversion	K06911	K06911	uncharacterized protein	Not Included in Pathway or Brite; Poorly characterized; Function unknown
TECP_00082	contig_2	CDS	18269	20500	2232	+	k_Bacteria;p_Proteobacteria;c_Alphaproteobacteria;o_Rhizobiales;f_Hyphomicrobiaceae	priA	3.6.4.-	COG1198	Primosomal protein N'	COG1198	Primosomal protein N' (replication factor Y) - superfamily II helicase	DNA replication, recombination and repair	K04066	priA	primosomal protein N' (replication factor Y) (superfamily II helicase) [EC:3.6.4.-]	Genetic Information Processing; Replication and repair; Homologous recombination | Brite Hierarchies; Protein families: genetic information processing; DNA repair and recombination proteins
TECP_00083	contig_2	CDS	21302	24241	2940	+	k_Bacteria	NA	NA	NA	hypothetical protein	COG1026	Predicted Zn-dependent peptidases, insulinase-like	General function prediction only	K06972	PITRM1, PreP, CYM1	presequence protease [EC:3.4.24.-]	Brite Hierarchies; Protein families: metabolism; Peptidases
TECP_00084	contig_2	CDS	24288	24836	549	+	k_Bacteria;p_Proteobacteria	resA_1	NA	NA	Thiol-disulfide oxidoreductase ResA	COG0526	Thiol-disulfide isomerase and thioredoxins	Energy production and conversion|Posttranslational modification, protein turnover, chaperones	NA	NA	NA	NA
TECP_00085	contig_2	CDS	25188	26525	1338	+	k_Bacteria;p_Proteobacteria;c_Alphaproteobacteria;o_Rhizobiales	sasA_1	2.7.-.-	NA	Adaptive-response sensory-kinase SasA	ENOG410XTWD	Histidine kinase	Signal transduction mechanisms	K07638	envZ	two-component system, OmpR family, osmolarity sensor histidine kinase EnvZ [EC:2.7.13.3]	Environmental Information Processing; Signal transduction; Two-component system | Cellular Processes; Cellular community - prokaryotes; Biofilm formation - Escherichia coli | Brite Hierarchies; Protein families: metabolism; Protein kinases | Brite Hierarchies; Protein families: signaling and cellular processes; Two-component system
TECP_00086	contig_2	CDS	26567	27844	1278	-	k_Bacteria;p_Proteobacteria;c_Alphaproteobacteria	fabF	2.3.1.179	COG0304	3-oxoacyl-[acyl-carrier-protein] synthase 2	COG0304	3-oxoacyl-(acyl-carrier-protein) synthase	Secondary metabolites biosynthesis, transport and catabolism|Lipid metabolism	K09458	fabF	3-oxoacyl-[acyl-carrier-protein] synthase II [EC:2.3.1.179]	Metabolism; Lipid metabolism; Fatty acid biosynthesis | Metabolism; Metabolism of cofactors and vitamins; Biotin metabolism | Brite Hierarchies; Protein families: metabolism; Lipid biosynthesis proteins
TECP_00087	contig_2	CDS	27951	28196	246	-	k_Bacteria;p_Proteobacteria;c_Alphaproteobacteria;o_Rhizobiales	acpP	NA	COG0236	Acyl carrier protein AcpP	COG0236	Acyl carrier protein	Secondary metabolites biosynthesis, transport and catabolism|Lipid metabolism	K02078	acpP	acyl carrier protein	Metabolism; Lipid metabolism; Fatty acid biosynthesis | Metabolism; Biosynthesis of other secondary metabolites; Biosynthesis of secondary metabolites - unclassified
TECP_00088	contig_2	CDS	28474	29217	744	-	k_Bacteria;p_Proteobacteria;c_Alphaproteobacteria	fabG	1.1.1.100	NA	3-oxoacyl-[acyl-carrier-protein] reductase FabG	ENOG410XNW1	)-reductase	Function unknown	K00059	fabG	3-oxoacyl-[acyl-carrier protein] reductase [EC:1.1.1.100]	Metabolism; Lipid metabolism; Fatty acid biosynthesis | Metabolism; Metabolism of cofactors and vitamins; Biotin metabolism | Metabolism; Biosynthesis of other secondary metabolites; Prodigiosin biosynthesis | Brite Hierarchies; Protein families: metabolism; Lipid biosynthesis proteins
TECP_00089	contig_2	CDS	29285	30232	948	-	k_Bacteria;p_Proteobacteria;c_Alphaproteobacteria;o_Rhizobiales;f_Hyphomicrobiaceae	fabD	2.3.1.39	COG0331	Malonyl CoA-acyl carrier protein transacylase	COG0331	(acyl-carrier-protein) S-malonyltransferase	Lipid metabolism	K00645	fabD	[acyl-carrier-protein] S-malonyltransferase [EC:2.3.1.39]	Metabolism; Lipid metabolism; Fatty acid biosynthesis | Metabolism; Biosynthesis of other secondary metabolites; Prodigiosin biosynthesis | Brite Hierarchies; Protein families: metabolism; Lipid biosynthesis proteins
TECP_00090	contig_2	CDS	30693	31178	486	+	k_Bacteria;p_Proteobacteria;c_Alphaproteobacteria;o_Rhizobiales	rpsF	NA	COG0360	30S ribosomal protein S6	COG0360	Ribosomal protein S6	Translation, ribosomal structure and biogenesis	K02990	RP-S6, MRPS6, rpsF	small subunit ribosomal protein S6	Genetic Information Processing; Translation; Ribosome | Brite Hierarchies; Protein families: genetic information processing; Ribosome | Brite Hierarchies; Protein families: genetic information processing; Mitochondrial biogenesis
TECP_00091	contig_2	CDS	31181	31426	246	+	k_Bacteria;p_Proteobacteria;c_Alphaproteobacteria	rpsR	NA	COG0238	30S ribosomal protein S18	COG0238	Ribosomal protein S18	Translation, ribosomal structure and biogenesis	K02963	RP-S18, MRPS18, rpsR	small subunit ribosomal protein S18	Genetic Information Processing; Translation; Ribosome | Brite Hierarchies; Protein families: genetic information processing; Ribosome
TECP_00092	contig_2	CDS	31521	32510	990	+	k_Bacteria	NA	NA	NA	hypothetical protein	ENOG4111KED	Predicted membrane protein (DUF2232)	Function unknown	NA	NA	NA	NA
TECP_00093	contig_2	CDS	32593	33183	591	+	k_Bacteria;p_Proteobacteria;c_Alphaproteobacteria	rplI	NA	COG0359	50S ribosomal protein L9	COG0359	Ribosomal protein L9	Translation, ribosomal structure and biogenesis	K02939	RP-L9, MRPL9, rplI	large subunit ribosomal protein L9	Genetic Information Processing; Translation; Ribosome | Brite Hierarchies; Protein families: genetic information processing; Ribosome
TECP_00094	contig_2	CDS	33345	34868	1524	+	k_Bacteria;p_Proteobacteria;c_Alphaproteobacteria;o_Rhizobiales	dnaC	3.6.4.12	COG0305	Replicative DNA helicase	COG0305	Replicative DNA helicase	DNA replication, recombination and repair	K02314	dnaB	replicative DNA helicase [EC:3.6.4.12]	Genetic Information Processing; Replication and repair; DNA replication | Cellular Processes; Cell growth and death; Cell cycle - Caulobacter | Brite Hierarchies; Protein families: genetic information processing; DNA replication proteins
TECP_00095	contig_2	CDS	34897	36057	1161	+	k_Bacteria;p_Proteobacteria	alr	5.1.1.1	NA	Alanine racemase	COG0787	Alanine racemase	Cell envelope biogenesis, outer membrane	K01775	alr	alanine racemase [EC:5.1.1.1]	Metabolism; Metabolism of other amino acids; D-Alanine metabolism | Human Diseases; Drug resistance: Antimicrobial; Vancomycin resistance | Brite Hierarchies; Protein families: metabolism; Peptidoglycan biosynthesis and degradation proteins
TECP_00096	contig_2	CDS	36062	37441	1380	+	k_Bacteria;p_Proteobacteria;c_Alphaproteobacteria	radA	3.6.4.-	COG1066	DNA repair protein RadA	COG1066	Predicted ATP-dependent serine protease	Posttranslational modification, protein turnover, chaperones	K04485	radA, sms	DNA repair protein RadA/Sms	Brite Hierarchies; Protein families: genetic information processing; DNA repair and recombination proteins
TECP_00097	contig_2	CDS	37494	38036	543	+	k_Bacteria;p_Proteobacteria;c_Alphaproteobacteria	NA	NA	NA	hypothetical protein	COG1286	Uncharacterized membrane protein, required for colicin V production	General function prediction only	K03558	cvpA	membrane protein required for colicin V production	Not Included in Pathway or Brite; Poorly characterized; General function prediction only
TECP_00098	contig_2	CDS	38331	39830	1500	+	k_Bacteria;p_Proteobacteria;c_Alphaproteobacteria;o_Rhizobiales	purF	2.4.2.14	COG0034	Amidophosphoribosyltransferase	COG0034	Glutamine phosphoribosylpyrophosphate amidotransferase	Nucleotide transport and metabolism	K00764	purF, PPAT	amidophosphoribosyltransferase [EC:2.4.2.14]	Metabolism; Nucleotide metabolism; Purine metabolism | Metabolism; Amino acid metabolism; Alanine, aspartate and glutamate metabolism | Brite Hierarchies; Protein families: metabolism; Peptidases
TECP_00099	contig_2	CDS	40165	41469	1305	-	k_Bacteria;p_Proteobacteria;c_Alphaproteobacteria	aarA	2.3.3.16	NA	Citrate synthase	COG0372	Citrate synthase	Energy production and conversion	K01647	CS, gltA	citrate synthase [EC:2.3.3.1]	Metabolism; Carbohydrate metabolism; Citrate cycle (TCA cycle) | Metabolism; Carbohydrate metabolism; Glyoxylate and dicarboxylate metabolism
TECP_00100	contig_2	CDS	41633	43069	1437	-	k_Bacteria;p_Proteobacteria;c_Alphaproteobacteria	gltX	6.1.1.17	NA	Glutamate--tRNA ligase	COG0008	Glutamyl- and glutaminyl-tRNA synthetases	Translation, ribosomal structure and biogenesis	K01885	EARS, gltX	glutamyl-tRNA synthetase [EC:6.1.1.17]	Metabolism; Metabolism of cofactors and vitamins; Porphyrin and chlorophyll metabolism | Genetic Information Processing; Translation; Aminoacyl-tRNA biosynthesis | Brite Hierarchies; Protein families: metabolism; Amino acid related enzymes | Brite Hierarchies; Protein families: genetic information processing; Transfer RNA biogenesis | Brite Hierarchies; Protein families: signaling and cellular pr…
TECP_00101	contig_2	CDS	43530	44348	819	+	k_Bacteria;p_Proteobacteria	bsn	3.1.-.-	COG2356	Extracellular ribonuclease	COG2356	Endonuclease I	DNA replication, recombination and repair	K07004	K07004	uncharacterized protein	Not Included in Pathway or Brite; Poorly characterized; Function unknown
TECP_00102	contig_2	CDS	44930	45646	717	-	k_Bacteria;p_Proteobacteria;c_Alphaproteobacteria;o_Rhizobiales	yciK	1.-.-.-	COG1028	putative oxidoreductase YciK	COG1028	Dehydrogenases with different specificities (related to short-chain alcohol dehydrogenases)	General function prediction only|Secondary metabolites biosynthesis, transport and catabolism|Lipid metabolism	K00059	fabG	3-oxoacyl-[acyl-carrier protein] reductase [EC:1.1.1.100]	Metabolism; Lipid metabolism; Fatty acid biosynthesis | Metabolism; Metabolism of cofactors and vitamins; Biotin metabolism | Metabolism; Biosynthesis of other secondary metabolites; Prodigiosin biosynthesis | Brite Hierarchies; Protein families: metabolism; Lipid biosynthesis proteins
TECP_00103	contig_2	CDS	47544	48509	966	-	k_Bacteria	wbgU	5.1.3.7	NA	UDP-N-acetylglucosamine 4-epimerase	COG0451	Nucleoside-diphosphate-sugar epimerases	Carbohydrate transport and metabolism|Cell envelope biogenesis, outer membrane	K08679	NA	UDP-glucuronate 4-epimerase [EC:5.1.3.6]	Metabolism; Carbohydrate metabolism; Amino sugar and nucleotide sugar metabolism
TECP_00104	contig_2	CDS	48817	49749	933	-	k_Bacteria;p_Proteobacteria;c_Alphaproteobacteria;o_Rhizobiales;f_Hyphomicrobiaceae	argB	2.7.2.8	COG0548	Acetylglutamate kinase	COG0548	Acetylglutamate kinase	Amino acid transport and metabolism	K00930	argB	acetylglutamate kinase [EC:2.7.2.8]	Metabolism; Amino acid metabolism; Arginine biosynthesis
TECP_00105	contig_2	CDS	50027	51625	1599	+	k_Bacteria;p_Proteobacteria;c_Alphaproteobacteria;o_Rhizobiales;f_Hyphomicrobiaceae	NA	NA	NA	hypothetical protein	COG0542	ATPases with chaperone activity, ATP-binding subunit	Posttranslational modification, protein turnover, chaperones	K03694	clpA	ATP-dependent Clp protease ATP-binding subunit ClpA	Brite Hierarchies; Protein families: genetic information processing; Chaperones and folding catalysts
TECP_00106	contig_2	CDS	52137	53018	882	+	k_Bacteria;p_Proteobacteria;c_Alphaproteobacteria;o_Rhizobiales;f_Hyphomicrobiaceae	parA_1	NA	NA	Chromosome partitioning protein ParA	COG1192	ATPases involved in chromosome partitioning	Cell division and chromosome partitioning	K03496	parA, soj	chromosome partitioning protein	Brite Hierarchies; Protein families: genetic information processing; Chromosome and associated proteins | Brite Hierarchies; Protein families: signaling and cellular processes; Cytoskeleton proteins
TECP_00107	contig_2	CDS	53501	53707	207	+	not defined	NA	NA	NA	hypothetical protein	NA	NA	NA	NA	NA	NA	NA
TECP_00108	contig_2	CDS	54157	54999	843	-	k_Bacteria;p_Proteobacteria;c_Alphaproteobacteria	ribN	NA	NA	Riboflavin transporter	COG0697	Permeases of the drug/metabolite transporter (DMT) superfamily	General function prediction only|Amino acid transport and metabolism|Carbohydrate transport and metabolism	K15270	sam	S-adenosylmethionine uptake transporter	Brite Hierarchies; Protein families: signaling and cellular processes; Transporters
TECP_00109	contig_2	CDS	55774	58152	2379	+	k_Bacteria;p_Proteobacteria;c_Alphaproteobacteria;o_Rhizobiales	uvrD	3.6.4.12	COG0210	DNA helicase II	COG0210	Superfamily I DNA and RNA helicases	DNA replication, recombination and repair	K03657	uvrD, pcrA	DNA helicase II / ATP-dependent DNA helicase PcrA [EC:3.6.4.12]	Genetic Information Processing; Replication and repair; Nucleotide excision repair | Genetic Information Processing; Replication and repair; Mismatch repair | Brite Hierarchies; Protein families: genetic information processing; DNA repair and recombination proteins
TECP_00110	contig_2	CDS	58546	59961	1416	+	k_Bacteria;p_Proteobacteria;c_Alphaproteobacteria;o_Rhodobacterales	gdhA	1.4.1.3	COG0334	Glutamate dehydrogenase	COG0334	Glutamate dehydrogenase/leucine dehydrogenase	Amino acid transport and metabolism	K00261	GLUD1_2, gdhA	glutamate dehydrogenase (NAD(P)+) [EC:1.4.1.3]	Metabolism; Energy metabolism; Nitrogen metabolism | Metabolism; Amino acid metabolism; Alanine, aspartate and glutamate metabolism | Metabolism; Amino acid metabolism; Arginine biosynthesis | Metabolism; Metabolism of other amino acids; D-Glutamine and D-glutamate metabolism | Cellular Processes; Cell growth and death; Necroptosis | Organismal Systems; Excretory system; Proximal tubule bicarbona…
TECP_00111	contig_2	CDS	60800	61195	396	-	not defined	NA	NA	NA	hypothetical protein	NA	NA	NA	NA	NA	NA	NA
TECP_00112	contig_2	CDS	61437	63179	1743	-	k_Bacteria;p_Proteobacteria;c_Alphaproteobacteria	kefC	NA	COG0475	Glutathione-regulated potassium-efflux system protein KefC	COG0475;COG1226	NA	NA	K03455	TC.KEF	monovalent cation:H+ antiporter-2, CPA2 family	Not Included in Pathway or Brite; Unclassified: signaling and cellular processes; Transport
TECP_00113	contig_2	CDS	63329	66004	2676	-	k_Bacteria;p_Proteobacteria;c_Alphaproteobacteria;o_Rhizobiales	alaS	6.1.1.7	COG0013	Alanine--tRNA ligase	COG0013	Alanyl-tRNA synthetase	Translation, ribosomal structure and biogenesis	K01872	AARS, alaS	alanyl-tRNA synthetase [EC:6.1.1.7]	Genetic Information Processing; Translation; Aminoacyl-tRNA biosynthesis | Brite Hierarchies; Protein families: metabolism; Amino acid related enzymes | Brite Hierarchies; Protein families: genetic information processing; Transfer RNA biogenesis
TECP_00114	contig_2	CDS	66810	67046	237	-	k_Bacteria;p_Proteobacteria;c_Alphaproteobacteria;o_Rhizobiales	NA	NA	NA	hypothetical protein	ENOG41122CC	Inositol monophosphatase family protein	Function unknown	K01092	IMPA, suhB	myo-inositol-1(or 4)-monophosphatase [EC:3.1.3.25]	Metabolism; Carbohydrate metabolism; Inositol phosphate metabolism | Metabolism; Biosynthesis of other secondary metabolites; Streptomycin biosynthesis | Environmental Information Processing; Signal transduction; Phosphatidylinositol signaling system
TECP_00115	contig_2	CDS	67440	68378	939	-	k_Bacteria;p_Proteobacteria;c_Alphaproteobacteria	ubiA	2.5.1.39	COG0382	4-hydroxybenzoate octaprenyltransferase	COG0382	4-hydroxybenzoate polyprenyltransferase and related prenyltransferases	Coenzyme metabolism	K03179	ubiA	4-hydroxybenzoate polyprenyltransferase [EC:2.5.1.39]	Metabolism; Metabolism of cofactors and vitamins; Ubiquinone and other terpenoid-quinone biosynthesis | Brite Hierarchies; Protein families: metabolism; Prenyltransferases
TECP_00116	contig_2	CDS	68547	69299	753	+	k_Bacteria;p_Proteobacteria;c_Alphaproteobacteria;o_Rhizobiales	rsmE	2.1.1.193	COG1385	Ribosomal RNA small subunit methyltransferase E	COG1385	Uncharacterized protein conserved in bacteria	Function unknown	K09761	rsmE	16S rRNA (uracil1498-N3)-methyltransferase [EC:2.1.1.193]	Brite Hierarchies; Protein families: genetic information processing; Ribosome biogenesis
TECP_00117	contig_2	CDS	69445	70827	1383	+	k_Bacteria;p_Proteobacteria;c_Alphaproteobacteria;o_Rhizobiales;f_Hyphomicrobiaceae	egtA	6.3.2.2	NA	Glutamate--cysteine ligase EgtA	COG3572	Gamma-glutamylcysteine synthetase	Coenzyme metabolism	K01919	gshA	glutamate--cysteine ligase [EC:6.3.2.2]	Metabolism; Amino acid metabolism; Cysteine and methionine metabolism | Metabolism; Metabolism of other amino acids; Glutathione metabolism
TECP_00118	contig_2	CDS	71468	72403	936	+	k_Bacteria;p_Proteobacteria;c_Alphaproteobacteria;o_Rhizobiales;f_Hyphomicrobiaceae;g_Filomicrobium	NA	NA	NA	hypothetical protein	COG0726	Predicted xylanase/chitin deacetylase	Carbohydrate transport and metabolism	K22278	pdgA	peptidoglycan-N-acetylglucosamine deacetylase [EC:3.5.1.104]	Not Included in Pathway or Brite; Unclassified: metabolism; Enzymes with EC numbers
TECP_00119	contig_2	CDS	72369	72470	102	+	not defined	NA	NA	NA	hypothetical protein	NA	NA	NA	NA	NA	NA	NA
TECP_00120	contig_2	CDS	73180	74451	1272	+	k_Bacteria;p_Proteobacteria	sbmA	NA	COG1133	Peptide antibiotic transporter SbmA	COG1133	ABC-type long-chain fatty acid transport system, fused permease and ATPase components	Lipid metabolism	K17938	sbmA, bacA	peptide/bleomycin uptake transporter	Brite Hierarchies; Protein families: signaling and cellular processes; Transporters
TECP_00121	contig_2	CDS	74964	76655	1692	-	k_Bacteria;p_Proteobacteria;c_Alphaproteobacteria	rnj	3.1.-.-	COG0595	Ribonuclease J	COG0595	Predicted hydrolase of the metallo-beta-lactamase superfamily	General function prediction only	K12574	rnj	ribonuclease J [EC:3.1.-.-]	Genetic Information Processing; Folding, sorting and degradation; RNA degradation | Brite Hierarchies; Protein families: genetic information processing; Messenger RNA biogenesis
TECP_00122	contig_2	CDS	76698	77438	741	-	k_Bacteria	birA	6.3.4.15	COG0340	Bifunctional ligase/repressor BirA	COG0340	Biotin-(acetyl-CoA carboxylase) ligase	Coenzyme metabolism	K03524	birA	BirA family transcriptional regulator, biotin operon repressor / biotin---[acetyl-CoA-carboxylase] ligase [EC:6.3.4.15]	Metabolism; Metabolism of cofactors and vitamins; Biotin metabolism | Brite Hierarchies; Protein families: genetic information processing; Transcription factors
TECP_00123	contig_2	CDS	77485	78936	1452	-	k_Bacteria;p_Proteobacteria;c_Alphaproteobacteria;o_Rhizobiales;f_Hyphomicrobiaceae;g_Filomicrobium	nuoN	7.1.1.-	COG1007	NADH-quinone oxidoreductase subunit N	COG1007	NADH:ubiquinone oxidoreductase subunit 2 (chain N)	Energy production and conversion	K00343	nuoN	NADH-quinone oxidoreductase subunit N [EC:7.1.1.2]	Metabolism; Energy metabolism; Oxidative phosphorylation
TECP_00124	contig_2	CDS	78995	80524	1530	-	k_Bacteria;p_Proteobacteria;c_Alphaproteobacteria;o_Rhizobiales;f_Hyphomicrobiaceae	nuoM	7.1.1.-	COG1008	NADH-quinone oxidoreductase subunit M	COG1008	NADH:ubiquinone oxidoreductase subunit 4 (chain M)	Energy production and conversion	K00342	nuoM	NADH-quinone oxidoreductase subunit M [EC:7.1.1.2]	Metabolism; Energy metabolism; Oxidative phosphorylation
TECP_00125	contig_2	CDS	80521	82506	1986	-	k_Bacteria;p_Proteobacteria;c_Alphaproteobacteria	nuoL	7.1.1.-	COG1009	NADH-quinone oxidoreductase subunit L	COG1009	NADH:ubiquinone oxidoreductase subunit 5 (chain L)/Multisubunit Na+/H+ antiporter, MnhA subunit	Inorganic ion transport and metabolism|Energy production and conversion	K00341	nuoL	NADH-quinone oxidoreductase subunit L [EC:7.1.1.2]	Metabolism; Energy metabolism; Oxidative phosphorylation
TECP_00126	contig_2	CDS	82515	82823	309	-	k_Bacteria;p_Proteobacteria;c_Alphaproteobacteria	nuoK	7.1.1.-	COG0713	NADH-quinone oxidoreductase subunit K	COG0713	NADH:ubiquinone oxidoreductase subunit 11 or 4L (chain K)	Energy production and conversion	K00340	nuoK	NADH-quinone oxidoreductase subunit K [EC:7.1.1.2]	Metabolism; Energy metabolism; Oxidative phosphorylation
TECP_00127	contig_2	CDS	82864	83502	639	-	k_Bacteria;p_Proteobacteria;c_Alphaproteobacteria;o_Rhizobiales	nuoJ	7.1.1.-	COG0839	NADH-quinone oxidoreductase subunit J	COG0839	NADH:ubiquinone oxidoreductase subunit 6 (chain J)	Energy production and conversion	K00339	nuoJ	NADH-quinone oxidoreductase subunit J [EC:7.1.1.2]	Metabolism; Energy metabolism; Oxidative phosphorylation
TECP_00128	contig_2	CDS	83638	83793	156	+	not defined	NA	NA	NA	hypothetical protein	NA	NA	NA	NA	NA	NA	NA
TECP_00129	contig_2	CDS	83856	84344	489	-	k_Bacteria;p_Proteobacteria;c_Alphaproteobacteria	nuoI	7.1.1.-	COG1143	NADH-quinone oxidoreductase subunit I	COG1143	Formate hydrogenlyase subunit 6/NADH:ubiquinone oxidoreductase 23 kD subunit (chain I)	Energy production and conversion	K00338	nuoI	NADH-quinone oxidoreductase subunit I [EC:7.1.1.2]	Metabolism; Energy metabolism; Oxidative phosphorylation
TECP_00130	contig_2	CDS	84462	85532	1071	-	k_Bacteria;p_Proteobacteria	nuoH	7.1.1.-	COG1005	NADH-quinone oxidoreductase subunit H	COG1005	NADH:ubiquinone oxidoreductase subunit 1 (chain H)	Energy production and conversion	K00337	nuoH	NADH-quinone oxidoreductase subunit H [EC:7.1.1.2]	Metabolism; Energy metabolism; Oxidative phosphorylation
TECP_00131	contig_2	CDS	85545	87608	2064	-	k_Bacteria;p_Proteobacteria;c_Alphaproteobacteria;o_Rhizobiales	nqo3	7.1.1.-	COG1034	NADH-quinone oxidoreductase chain 3	COG1034	NADH dehydrogenase/NADH:ubiquinone oxidoreductase 75 kD subunit (chain G)	Energy production and conversion	K00336	nuoG	NADH-quinone oxidoreductase subunit G [EC:7.1.1.2]	Metabolism; Energy metabolism; Oxidative phosphorylation
TECP_00132	contig_2	CDS	87843	89663	1821	-	k_Bacteria;p_Proteobacteria;c_Alphaproteobacteria	recJ	3.1.-.-	COG0608	Single-stranded-DNA-specific exonuclease RecJ	COG0608	Single-stranded DNA-specific exonuclease	DNA replication, recombination and repair	K07462	recJ	single-stranded-DNA-specific exonuclease [EC:3.1.-.-]	Genetic Information Processing; Replication and repair; Base excision repair | Genetic Information Processing; Replication and repair; Mismatch repair | Genetic Information Processing; Replication and repair; Homologous recombination | Brite Hierarchies; Protein families: genetic information processing; DNA repair and recombination proteins
TECP_00133	contig_2	CDS	90689	91966	1278	+	k_Bacteria;p_Proteobacteria;c_Alphaproteobacteria	NA	NA	NA	hypothetical protein	COG3487	Uncharacterized iron-regulated protein	Inorganic ion transport and metabolism	K07231	K07231	putative iron-regulated protein	Not Included in Pathway or Brite; Unclassified: signaling and cellular processes; Others
TECP_00134	contig_2	CDS	94011	94178	168	-	k_Bacteria;p_Proteobacteria;c_Alphaproteobacteria	rpmG	NA	COG0267	50S ribosomal protein L33	COG0267	Ribosomal protein L33	Translation, ribosomal structure and biogenesis	K02913	RP-L33, MRPL33, rpmG	large subunit ribosomal protein L33	Genetic Information Processing; Translation; Ribosome | Brite Hierarchies; Protein families: genetic information processing; Ribosome
TECP_00135	contig_2	CDS	95087	96304	1218	+	k_Bacteria;p_Proteobacteria;c_Alphaproteobacteria	rfnT	NA	NA	Riboflavin transporter RfnT	ENOG410XQE0	Major Facilitator superfamily	Carbohydrate transport and metabolism	NA	NA	NA	NA
TECP_00136	contig_2	CDS	97142	97801	660	-	k_Bacteria;p_Proteobacteria;c_Alphaproteobacteria;o_Rhizobiales	COQ5	2.1.1.163	NA	2-methoxy-6-polyprenyl-1,4-benzoquinol methylase, mitochondrial	ENOG4111JRD	Methyltransferase	Function unknown	K13623	btaB	S-adenosylmethionine-diacylgycerolhomoserine-N-methlytransferase	Metabolism; Lipid metabolism; Glycerophospholipid metabolism
TECP_00137	contig_2	CDS	97826	99091	1266	-	k_Bacteria;p_Proteobacteria;c_Alphaproteobacteria;o_Rhizobiales	NA	NA	NA	hypothetical protein	COG5379	S-adenosylmethionine:diacylglycerol 3-amino-3-carboxypropyl transferase	Lipid metabolism	K13622	btaA	S-adenosylmethionine-diacylglycerol 3-amino-3-carboxypropyl transferase	Metabolism; Lipid metabolism; Glycerophospholipid metabolism
TECP_00138	contig_2	CDS	99866	101647	1782	-	k_Bacteria;p_Proteobacteria;c_Alphaproteobacteria	rnr	3.1.13.1	COG0557	Ribonuclease R	COG0557	Exoribonuclease R	Transcription	K12573	rnr, vacB	ribonuclease R [EC:3.1.-.-]	Genetic Information Processing; Folding, sorting and degradation; RNA degradation | Brite Hierarchies; Protein families: genetic information processing; Messenger RNA biogenesis | Brite Hierarchies; Protein families: genetic information processing; Transfer RNA biogenesis
TECP_00139	contig_2	CDS	102215	104884	2670	-	k_Bacteria;p_Proteobacteria;c_Alphaproteobacteria	topA	5.6.2.1	COG0550	DNA topoisomerase 1	COG0550;COG1754	NA	NA	K03168	topA	DNA topoisomerase I [EC:5.99.1.2]	Brite Hierarchies; Protein families: genetic information processing; DNA replication proteins | Brite Hierarchies; Protein families: genetic information processing; DNA repair and recombination proteins
TECP_00140	contig_2	CDS	105315	105920	606	-	k_Bacteria;p_Proteobacteria;c_Alphaproteobacteria	plsY	2.3.1.15	COG0344	putative glycerol-3-phosphate acyltransferase	COG0344	Predicted membrane protein	Function unknown	K08591	plsY	acyl phosphate:glycerol-3-phosphate acyltransferase [EC:2.3.1.275]	Metabolism; Lipid metabolism; Glycerolipid metabolism | Metabolism; Lipid metabolism; Glycerophospholipid metabolism | Brite Hierarchies; Protein families: metabolism; Lipid biosynthesis proteins
TECP_00141	contig_2	CDS	105996	107300	1305	-	k_Bacteria;p_Proteobacteria;c_Alphaproteobacteria	pyrC	3.5.2.3	COG0044	Dihydroorotase	COG0044	Dihydroorotase and related cyclic amidohydrolases	Nucleotide transport and metabolism	K01465	URA4, pyrC	dihydroorotase [EC:3.5.2.3]	Metabolism; Nucleotide metabolism; Pyrimidine metabolism
TECP_00142	contig_2	CDS	107308	108264	957	-	k_Bacteria;p_Proteobacteria;c_Alphaproteobacteria	pyrB	2.1.3.2	NA	Aspartate carbamoyltransferase	COG0540	Aspartate carbamoyltransferase, catalytic chain	Nucleotide transport and metabolism	K00609	pyrB, PYR2	aspartate carbamoyltransferase catalytic subunit [EC:2.1.3.2]	Metabolism; Nucleotide metabolism; Pyrimidine metabolism | Metabolism; Amino acid metabolism; Alanine, aspartate and glutamate metabolism
TECP_00143	contig_2	CDS	108466	109137	672	-	k_Bacteria;p_Proteobacteria	NA	NA	NA	hypothetical protein	COG2945	Predicted hydrolase of the alpha/beta superfamily	General function prediction only	K07018	K07018	uncharacterized protein	Not Included in Pathway or Brite; Poorly characterized; Function unknown
TECP_00144	contig_2	CDS	109831	110946	1116	+	k_Bacteria;p_Proteobacteria;c_Alphaproteobacteria;o_Rhizobiales	iscS	2.8.1.7	NA	Cysteine desulfurase IscS	COG1104;COG1959	NA	NA	K04487	iscS, NFS1	cysteine desulfurase [EC:2.8.1.7]	Metabolism; Metabolism of cofactors and vitamins; Thiamine metabolism | Genetic Information Processing; Folding, sorting and degradation; Sulfur relay system | Brite Hierarchies; Protein families: genetic information processing; Transfer RNA biogenesis | Brite Hierarchies; Protein families: genetic information processing; Mitochondrial biogenesis | Brite Hierarchies; Protein families: signaling a…
TECP_00145	contig_2	CDS	111027	112535	1509	+	k_Bacteria;p_Proteobacteria;c_Alphaproteobacteria	sufB	NA	COG0719	FeS cluster assembly protein SufB	COG0719	ABC-type transport system involved in Fe-S cluster assembly, permease component	Posttranslational modification, protein turnover, chaperones	K09014	sufB	Fe-S cluster assembly protein SufB	Not Included in Pathway or Brite; Poorly characterized; General function prediction only
TECP_00146	contig_2	CDS	112937	113683	747	+	k_Bacteria;p_Proteobacteria;c_Alphaproteobacteria	sufC	NA	COG0396	putative ATP-dependent transporter SufC	COG0396	ABC-type transport system involved in Fe-S cluster assembly, ATPase component	Posttranslational modification, protein turnover, chaperones	K09013	sufC	Fe-S cluster assembly ATP-binding protein	Brite Hierarchies; Protein families: signaling and cellular processes; Transporters
TECP_00147	contig_2	CDS	113706	115040	1335	+	k_Bacteria;p_Proteobacteria	sufD	NA	COG0719	FeS cluster assembly protein SufD	COG0719	ABC-type transport system involved in Fe-S cluster assembly, permease component	Posttranslational modification, protein turnover, chaperones	K09015	sufD	Fe-S cluster assembly protein SufD	Not Included in Pathway or Brite; Poorly characterized; General function prediction only
TECP_00148	contig_2	CDS	115044	116306	1263	+	k_Bacteria;p_Proteobacteria;c_Alphaproteobacteria	csd	2.8.1.7	NA	putative cysteine desulfurase	COG0520	Selenocysteine lyase	Amino acid transport and metabolism	K11717	sufS	cysteine desulfurase / selenocysteine lyase [EC:2.8.1.7 4.4.1.16]	Metabolism; Metabolism of other amino acids; Selenocompound metabolism
TECP_00149	contig_2	CDS	116329	116772	444	+	k_Bacteria;p_Proteobacteria;c_Alphaproteobacteria	NA	NA	NA	hypothetical protein	COG2151	Predicted metal-sulfur cluster biosynthetic enzyme	General function prediction only	K03593	mrp, NUBPL	ATP-binding protein involved in chromosome partitioning	Brite Hierarchies; Protein families: genetic information processing; Chromosome and associated proteins | Brite Hierarchies; Protein families: genetic information processing; Mitochondrial biogenesis
TECP_00150	contig_2	CDS	116880	117263	384	+	k_Bacteria;p_Proteobacteria;c_Alphaproteobacteria;o_Rhizobiales;f_Hyphomicrobiaceae;g_Hyphomicrobium	sufA	NA	COG0316	Protein SufA	COG0316	Uncharacterized conserved protein	Function unknown	K13628	iscA	iron-sulfur cluster assembly protein	Brite Hierarchies; Protein families: genetic information processing; Transfer RNA biogenesis
TECP_00151	contig_2	CDS	117684	118769	1086	-	k_Bacteria;p_Proteobacteria;c_Alphaproteobacteria	aroC	4.2.3.5	COG0082	Chorismate synthase	COG0082	Chorismate synthase	Amino acid transport and metabolism	K01736	aroC	chorismate synthase [EC:4.2.3.5]	Metabolism; Amino acid metabolism; Phenylalanine, tyrosine and tryptophan biosynthesis
TECP_00152	contig_2	CDS	119719	119991	273	-	k_Bacteria	NA	NA	NA	hypothetical protein	COG1091	dTDP-4-dehydrorhamnose reductase	Cell envelope biogenesis, outer membrane	K00067	rfbD, rmlD	dTDP-4-dehydrorhamnose reductase [EC:1.1.1.133]	Metabolism; Metabolism of terpenoids and polyketides; Polyketide sugar unit biosynthesis | Metabolism; Biosynthesis of other secondary metabolites; Streptomycin biosynthesis
TECP_00153	contig_2	CDS	120098	120301	204	-	k_Bacteria;p_Proteobacteria;c_Alphaproteobacteria	rmlD	1.1.1.133	NA	dTDP-4-dehydrorhamnose reductase	COG1091	dTDP-4-dehydrorhamnose reductase	Cell envelope biogenesis, outer membrane	K00067	rfbD, rmlD	dTDP-4-dehydrorhamnose reductase [EC:1.1.1.133]	Metabolism; Metabolism of terpenoids and polyketides; Polyketide sugar unit biosynthesis | Metabolism; Biosynthesis of other secondary metabolites; Streptomycin biosynthesis
TECP_00154	contig_2	CDS	120760	121047	288	-	k_Bacteria;p_Proteobacteria;c_Alphaproteobacteria	rmlB	4.2.1.46	NA	dTDP-glucose 4,6-dehydratase	COG1088	dTDP-D-glucose 4,6-dehydratase	Cell envelope biogenesis, outer membrane	K01710	rfbB, rffG	dTDP-glucose 4,6-dehydratase [EC:4.2.1.46]	Metabolism; Metabolism of terpenoids and polyketides; Polyketide sugar unit biosynthesis | Metabolism; Metabolism of terpenoids and polyketides; Biosynthesis of vancomycin group antibiotics | Metabolism; Biosynthesis of other secondary metabolites; Streptomycin biosynthesis | Metabolism; Biosynthesis of other secondary metabolites; Acarbose and validamycin biosynthesis
TECP_00155	contig_2	CDS	121138	121644	507	-	k_Bacteria;p_Proteobacteria;c_Alphaproteobacteria	rffG	4.2.1.46	COG1088	dTDP-glucose 4,6-dehydratase 2	COG1088	dTDP-D-glucose 4,6-dehydratase	Cell envelope biogenesis, outer membrane	K01710	rfbB, rffG	dTDP-glucose 4,6-dehydratase [EC:4.2.1.46]	Metabolism; Metabolism of terpenoids and polyketides; Polyketide sugar unit biosynthesis | Metabolism; Metabolism of terpenoids and polyketides; Biosynthesis of vancomycin group antibiotics | Metabolism; Biosynthesis of other secondary metabolites; Streptomycin biosynthesis | Metabolism; Biosynthesis of other secondary metabolites; Acarbose and validamycin biosynthesis
TECP_00156	contig_2	CDS	121689	121826	138	-	not defined	NA	NA	NA	hypothetical protein	NA	NA	NA	NA	NA	NA	NA
TECP_00157	contig_2	CDS	121857	122213	357	-	k_Bacteria;p_Proteobacteria;c_Alphaproteobacteria	rfbC	5.1.3.13	COG1898	dTDP-4-dehydrorhamnose 3,5-epimerase	COG1898	dTDP-4-dehydrorhamnose 3,5-epimerase and related enzymes	Cell envelope biogenesis, outer membrane	K01790	rfbC, rmlC	dTDP-4-dehydrorhamnose 3,5-epimerase [EC:5.1.3.13]	Metabolism; Metabolism of terpenoids and polyketides; Polyketide sugar unit biosynthesis | Metabolism; Biosynthesis of other secondary metabolites; Streptomycin biosynthesis
TECP_00158	contig_2	CDS	122768	122983	216	+	k_Bacteria	rmlA	2.7.7.24	COG1209	Glucose-1-phosphate thymidylyltransferase	COG1209	dTDP-glucose pyrophosphorylase	Cell envelope biogenesis, outer membrane	K00973	rfbA, rffH	glucose-1-phosphate thymidylyltransferase [EC:2.7.7.24]	Metabolism; Metabolism of terpenoids and polyketides; Polyketide sugar unit biosynthesis | Metabolism; Biosynthesis of other secondary metabolites; Streptomycin biosynthesis | Metabolism; Biosynthesis of other secondary metabolites; Acarbose and validamycin biosynthesis
TECP_00159	contig_2	CDS	123730	124383	654	-	k_Bacteria;p_Proteobacteria;c_Alphaproteobacteria	NA	NA	NA	hypothetical protein	COG2340	Uncharacterized protein with SCP/PR1 domains	Function unknown	NA	NA	NA	NA
TECP_00160	contig_2	CDS	125058	126410	1353	-	k_Bacteria;p_Proteobacteria;c_Alphaproteobacteria;o_Rhizobiales;f_Hyphomicrobiaceae	NA	NA	NA	hypothetical protein	COG0577	ABC-type antimicrobial peptide transport system, permease component	NA	K02004	ABC.CD.P	putative ABC transport system permease protein	Brite Hierarchies; Protein families: signaling and cellular processes; Transporters
TECP_00161	contig_2	CDS	126413	127144	732	-	k_Bacteria;p_Proteobacteria;c_Alphaproteobacteria;o_Rhizobiales	NA	NA	COG1136	putative ABC transporter ATP-binding protein	COG1136	ABC-type antimicrobial peptide transport system, ATPase component	NA	K02003	ABC.CD.A	putative ABC transport system ATP-binding protein	Brite Hierarchies; Protein families: signaling and cellular processes; Transporters
TECP_00162	contig_2	CDS	127162	127722	561	-	k_Bacteria	NA	NA	NA	hypothetical protein	ENOG410ZX39	Protein of unknown function (DUF2796)	Function unknown	NA	NA	NA	NA
TECP_00163	contig_2	CDS	128758	129042	285	+	not defined	NA	NA	NA	hypothetical protein	NA	NA	NA	NA	NA	NA	NA
TECP_00164	contig_2	CDS	130162	131472	1311	+	k_Bacteria;p_Proteobacteria;c_Alphaproteobacteria	NA	NA	NA	hypothetical protein	COG2989	Uncharacterized protein conserved in bacteria	Function unknown	K21470	ycbB	L,D-transpeptidase YcbB	Brite Hierarchies; Protein families: metabolism; Peptidases | Brite Hierarchies; Protein families: metabolism; Peptidoglycan biosynthesis and degradation proteins
TECP_00165	contig_2	CDS	131858	133159	1302	+	k_Bacteria;p_Proteobacteria;c_Alphaproteobacteria	glyA2	2.1.2.1	NA	Serine hydroxymethyltransferase 2	COG0112	Glycine/serine hydroxymethyltransferase	Amino acid transport and metabolism	K00600	glyA, SHMT	glycine hydroxymethyltransferase [EC:2.1.2.1]	Metabolism; Carbohydrate metabolism; Glyoxylate and dicarboxylate metabolism | Metabolism; Energy metabolism; Methane metabolism | Metabolism; Amino acid metabolism; Glycine, serine and threonine metabolism | Metabolism; Metabolism of other amino acids; Cyanoamino acid metabolism | Metabolism; Metabolism of cofactors and vitamins; One carbon pool by folate | Human Diseases; Drug resistance: Antin…
TECP_00166	contig_2	CDS	133828	134922	1095	+	k_Bacteria;p_Proteobacteria;c_Alphaproteobacteria	ribD_1	NA	COG0117	Riboflavin biosynthesis protein RibD	COG0117;COG1985	NA	NA	K11752	ribD	diaminohydroxyphosphoribosylaminopyrimidine deaminase / 5-amino-6-(5-phosphoribosylamino)uracil reductase [EC:3.5.4.26 1.1.1.193]	Metabolism; Metabolism of cofactors and vitamins; Riboflavin metabolism | Cellular Processes; Cellular community - prokaryotes; Quorum sensing
TECP_00167	contig_2	CDS	135024	135617	594	+	k_Bacteria;p_Proteobacteria;c_Alphaproteobacteria	ribE	2.5.1.9	NA	Riboflavin synthase	COG0307	Riboflavin synthase alpha chain	Coenzyme metabolism	K00793	ribE, RIB5	riboflavin synthase [EC:2.5.1.9]	Metabolism; Metabolism of cofactors and vitamins; Riboflavin metabolism
TECP_00168	contig_2	CDS	135614	136768	1155	+	k_Bacteria;p_Proteobacteria;c_Alphaproteobacteria	ribBA_1	NA	COG0108	Riboflavin biosynthesis protein RibBA	COG0108;COG0807	NA	NA	K14652	ribBA	3,4-dihydroxy 2-butanone 4-phosphate synthase / GTP cyclohydrolase II [EC:4.1.99.12 3.5.4.25]	Metabolism; Metabolism of cofactors and vitamins; Riboflavin metabolism | Metabolism; Metabolism of cofactors and vitamins; Folate biosynthesis
TECP_00169	contig_2	CDS	136796	137311	516	+	k_Bacteria;p_Proteobacteria	ribH1	2.5.1.78	COG0054	6,7-dimethyl-8-ribityllumazine synthase 1	COG0054	Riboflavin synthase beta-chain	Coenzyme metabolism	K00794	ribH, RIB4	6,7-dimethyl-8-ribityllumazine synthase [EC:2.5.1.78]	Metabolism; Metabolism of cofactors and vitamins; Riboflavin metabolism
TECP_00170	contig_2	CDS	137311	137808	498	+	k_Bacteria;p_Proteobacteria;c_Alphaproteobacteria	nusB	NA	COG0781	Transcription antitermination protein NusB	COG0781	Transcription termination factor	Transcription	K03625	nusB	N utilization substance protein B	Brite Hierarchies; Protein families: genetic information processing; Transcription machinery | Brite Hierarchies; Protein families: genetic information processing; Ribosome biogenesis
TECP_00171	contig_2	CDS	137866	138630	765	+	k_Bacteria;p_Proteobacteria;c_Alphaproteobacteria	tlyA	2.1.1.226	COG1189	16S/23S rRNA (cytidine-2'-O)-methyltransferase TlyA	COG1189	Predicted rRNA methylase	Translation, ribosomal structure and biogenesis	K06442	tlyA	23S rRNA (cytidine1920-2'-O)/16S rRNA (cytidine1409-2'-O)-methyltransferase [EC:2.1.1.226 2.1.1.227]	Brite Hierarchies; Protein families: genetic information processing; Ribosome biogenesis
TECP_00172	contig_2	CDS	138623	139855	1233	+	k_Bacteria	rlmD	2.1.1.190	COG2265	23S rRNA (uracil(1939)-C(5))-methyltransferase RlmD	COG2265	SAM-dependent methyltransferases related to tRNA (uracil-5-)-methyltransferase	Translation, ribosomal structure and biogenesis	K03215	rumA	23S rRNA (uracil1939-C5)-methyltransferase [EC:2.1.1.190]	Brite Hierarchies; Protein families: genetic information processing; Ribosome biogenesis
TECP_00173	contig_2	CDS	140191	140808	618	-	k_Bacteria;p_Proteobacteria;c_Alphaproteobacteria;o_Rhizobiales	rpsD	NA	COG0522	30S ribosomal protein S4	COG0522	Ribosomal protein S4 and related proteins	Translation, ribosomal structure and biogenesis	K02986	RP-S4, rpsD	small subunit ribosomal protein S4	Genetic Information Processing; Translation; Ribosome | Brite Hierarchies; Protein families: genetic information processing; Ribosome
TECP_00174	contig_2	CDS	140993	141616	624	-	k_Bacteria;p_Proteobacteria;c_Alphaproteobacteria;o_Rhizobiales;f_Hyphomicrobiaceae	NA	NA	NA	hypothetical protein	ENOG410YT05	NA	Function unknown	NA	NA	NA	NA
TECP_00175	contig_2	CDS	141702	142937	1236	-	k_Bacteria;p_Proteobacteria;c_Alphaproteobacteria;o_Rhizobiales	trmL_1	2.1.1.207	NA	tRNA (cytidine(34)-2'-O)-methyltransferase	COG0565	rRNA methylase	Translation, ribosomal structure and biogenesis	K02533	lasT	tRNA/rRNA methyltransferase [EC:2.1.1.-]	Brite Hierarchies; Protein families: genetic information processing; Transfer RNA biogenesis
TECP_00176	contig_2	CDS	143557	144777	1221	+	k_Bacteria;p_Proteobacteria;c_Alphaproteobacteria;o_Rhizobiales	icd_2	1.1.1.42	COG0538	Isocitrate dehydrogenase [NADP]	COG0538	Isocitrate dehydrogenases	Energy production and conversion	K00031	IDH1, IDH2, icd	isocitrate dehydrogenase [EC:1.1.1.42]	Metabolism; Carbohydrate metabolism; Citrate cycle (TCA cycle) | Metabolism; Energy metabolism; Carbon fixation pathways in prokaryotes | Metabolism; Metabolism of other amino acids; Glutathione metabolism | Cellular Processes; Transport and catabolism; Peroxisome
TECP_00177	contig_2	tRNA	145293	145368	76	-	not defined	NA	NA	NA	tRNA-Phe(gaa)	NA	NA	NA	NA	NA	NA	NA
TECP_00178	contig_2	CDS	145647	147218	1572	-	k_Bacteria;p_Proteobacteria;c_Alphaproteobacteria;o_Rhizobiales;f_Stappiaceae	cry2	NA	COG0415	Cryptochrome-like protein cry2	COG0415	Deoxyribodipyrimidine photolyase	DNA replication, recombination and repair	K01669	phrB	deoxyribodipyrimidine photo-lyase [EC:4.1.99.3]	Brite Hierarchies; Protein families: genetic information processing; DNA repair and recombination proteins
TECP_00179	contig_2	CDS	148452	148658	207	-	k_Bacteria;p_Proteobacteria;c_Alphaproteobacteria;o_Rhizobiales;f_Hyphomicrobiaceae	cspA	NA	COG1278	Cold shock protein CspA	COG1278	Cold shock proteins	Transcription	K03704	cspA	cold shock protein (beta-ribbon, CspA family)	Brite Hierarchies; Protein families: genetic information processing; Transcription factors
TECP_00180	contig_2	CDS	149507	150055	549	+	k_Bacteria;p_Proteobacteria;c_Alphaproteobacteria	ilvH	2.2.1.6	COG0440	Acetolactate synthase isozyme 3 small subunit	COG0440	Acetolactate synthase, small (regulatory) subunit	Amino acid transport and metabolism	K01653	S, ilvH, ilvN	acetolactate synthase I/III small subunit [EC:2.2.1.6]	Metabolism; Carbohydrate metabolism; Butanoate metabolism | Metabolism; Carbohydrate metabolism; C5-Branched dibasic acid metabolism | Metabolism; Amino acid metabolism; Valine, leucine and isoleucine biosynthesis | Metabolism; Metabolism of cofactors and vitamins; Pantothenate and CoA biosynthesis
TECP_00181	contig_2	CDS	150103	152463	2361	-	k_Bacteria;p_Proteobacteria	NA	NA	NA	hypothetical protein	NA	NA	NA	NA	NA	NA	NA
TECP_00182	contig_2	CDS	152655	153902	1248	-	k_Bacteria;p_Proteobacteria	NA	3.4.11.-	COG2309	Aminopeptidase T	COG2309	Leucyl aminopeptidase (aminopeptidase T)	Amino acid transport and metabolism	K19689	ampS, pepS, ampT	aminopeptidase [EC:3.4.11.-]	Brite Hierarchies; Protein families: metabolism; Peptidases
TECP_00183	contig_2	CDS	154581	156056	1476	+	k_Bacteria;p_Proteobacteria;c_Alphaproteobacteria	cobQ	NA	NA	Cobyric acid synthase	COG1492	Cobyric acid synthase	Coenzyme metabolism	K02232	cobQ, cbiP	adenosylcobyric acid synthase [EC:6.3.5.10]	Metabolism; Metabolism of cofactors and vitamins; Porphyrin and chlorophyll metabolism
TECP_00184	contig_2	CDS	156865	158763	1899	-	k_Bacteria	NA	NA	NA	hypothetical protein	COG1432	Uncharacterized conserved protein	Function unknown	NA	NA	NA	NA
TECP_00185	contig_2	tRNA	159670	159744	75	+	not defined	NA	NA	NA	tRNA-Asn(gtt)	NA	NA	NA	NA	NA	NA	NA
TECP_00186	contig_2	CDS	160283	160801	519	-	k_Bacteria;p_Proteobacteria;c_Alphaproteobacteria;o_Rhizobiales;f_Hyphomicrobiaceae	petE	NA	NA	Plastocyanin	COG3794	Plastocyanin	Energy production and conversion	NA	NA	NA	NA
TECP_00187	contig_2	CDS	161302	161892	591	-	k_Bacteria;p_Proteobacteria;c_Alphaproteobacteria	NA	NA	NA	hypothetical protein	ENOG4111NIV	Protein of unknown function (DUF3228)	Function unknown	NA	NA	NA	NA
TECP_00188	contig_2	CDS	162299	163084	786	+	k_Bacteria;p_Proteobacteria	phnC	7.3.2.1	COG3638	Phosphate-import ATP-binding protein PhnC	COG3638	ABC-type phosphate/phosphonate transport system, ATPase component	Inorganic ion transport and metabolism	K02041	phnC	phosphonate transport system ATP-binding protein [EC:7.3.2.2]	Environmental Information Processing; Membrane transport; ABC transporters | Brite Hierarchies; Protein families: signaling and cellular processes; Transporters
TECP_00189	contig_2	CDS	163178	164164	987	+	k_Bacteria;p_Proteobacteria	NA	NA	NA	hypothetical protein	COG3221	ABC-type phosphate/phosphonate transport system, periplasmic component	Inorganic ion transport and metabolism	K02044	phnD	phosphonate transport system substrate-binding protein	Environmental Information Processing; Membrane transport; ABC transporters | Brite Hierarchies; Protein families: signaling and cellular processes; Transporters
TECP_00190	contig_2	CDS	164263	165132	870	+	k_Bacteria;p_Proteobacteria	NA	NA	NA	hypothetical protein	COG3639	ABC-type phosphate/phosphonate transport system, permease component	Inorganic ion transport and metabolism	K02042	phnE	phosphonate transport system permease protein	Environmental Information Processing; Membrane transport; ABC transporters | Brite Hierarchies; Protein families: signaling and cellular processes; Transporters
TECP_00191	contig_2	CDS	165129	166526	1398	+	k_Bacteria;p_Proteobacteria	NA	NA	NA	hypothetical protein	COG3639	ABC-type phosphate/phosphonate transport system, permease component	Inorganic ion transport and metabolism	K02042	phnE	phosphonate transport system permease protein	Environmental Information Processing; Membrane transport; ABC transporters | Brite Hierarchies; Protein families: signaling and cellular processes; Transporters
TECP_00192	contig_2	CDS	167066	168127	1062	-	k_Bacteria;p_Proteobacteria;c_Alphaproteobacteria	ppx2	3.6.1.11	COG0248	Exopolyphosphatase 2	COG0248	Exopolyphosphatase	Inorganic ion transport and metabolism|Nucleotide transport and metabolism	K01524	ppx-gppA	exopolyphosphatase / guanosine-5'-triphosphate,3'-diphosphate pyrophosphatase [EC:3.6.1.11 3.6.1.40]	Metabolism; Nucleotide metabolism; Purine metabolism
TECP_00193	contig_2	CDS	169067	169216	150	-	not defined	NA	NA	NA	hypothetical protein	NA	NA	NA	NA	NA	NA	NA
TECP_00194	contig_2	CDS	169482	170348	867	-	k_Bacteria	surA_1	5.2.1.8	NA	Chaperone SurA	COG0760	Parvulin-like peptidyl-prolyl isomerase	Posttranslational modification, protein turnover, chaperones	K03769	ppiC	peptidyl-prolyl cis-trans isomerase C [EC:5.2.1.8]	Brite Hierarchies; Protein families: genetic information processing; Chaperones and folding catalysts
TECP_00195	contig_2	CDS	170359	170895	537	-	k_Bacteria;p_Proteobacteria;c_Gammaproteobacteria	NA	NA	NA	hypothetical protein	ENOG411248V	nifz family	Function unknown	K02597	nifZ	nitrogen fixation protein NifZ	Not Included in Pathway or Brite; Unclassified: metabolism; Energy metabolism
TECP_00196	contig_2	CDS	170947	171258	312	-	k_Bacteria;p_Proteobacteria;c_Gammaproteobacteria	nifW	NA	NA	Nitrogenase-stabilizing/protective protein NifW	ENOG4111XA6	May protect the nitrogenase Fe-Mo protein from oxidative damage (By similarity)	Inorganic ion transport and metabolism	K02595	nifW	nitrogenase-stabilizing/protective protein	Not Included in Pathway or Brite; Unclassified: metabolism; Energy metabolism
TECP_00197	contig_2	CDS	171517	171762	246	-	not defined	NA	NA	NA	hypothetical protein	NA	NA	NA	NA	NA	NA	NA
TECP_00198	contig_2	CDS	171764	172900	1137	-	k_Bacteria;p_Proteobacteria;c_Gammaproteobacteria	frbC	2.3.3.19	NA	2-phosphonomethylmalate synthase	COG0119	Isopropylmalate/homocitrate/citramalate synthases	Amino acid transport and metabolism	K02594	nifV	homocitrate synthase NifV [EC:2.3.3.14]	Metabolism; Carbohydrate metabolism; Pyruvate metabolism
TECP_00199	contig_2	CDS	173191	174405	1215	-	k_Bacteria;p_Proteobacteria;c_Gammaproteobacteria	nifS	2.8.1.7	COG1104	Cysteine desulfurase NifS	COG1104	Cysteine sulfinate desulfinase/cysteine desulfurase and related enzymes	Amino acid transport and metabolism	K04487	iscS, NFS1	cysteine desulfurase [EC:2.8.1.7]	Metabolism; Metabolism of cofactors and vitamins; Thiamine metabolism | Genetic Information Processing; Folding, sorting and degradation; Sulfur relay system | Brite Hierarchies; Protein families: genetic information processing; Transfer RNA biogenesis | Brite Hierarchies; Protein families: genetic information processing; Mitochondrial biogenesis | Brite Hierarchies; Protein families: signaling a…
TECP_00200	contig_2	CDS	174402	175349	948	-	k_Bacteria;p_Proteobacteria;c_Gammaproteobacteria	NA	NA	NA	hypothetical protein	COG0822	NifU homolog involved in Fe-S cluster formation	Energy production and conversion	K13819	K13819	NifU-like protein	Not Included in Pathway or Brite; Unclassified: metabolism; Energy metabolism
TECP_00201	contig_2	CDS	175465	175794	330	-	k_Bacteria;p_Proteobacteria;c_Gammaproteobacteria	hesB2	NA	COG0316	Protein HesB, vegetative	COG0316	Uncharacterized conserved protein	Function unknown	K13628	iscA	iron-sulfur cluster assembly protein	Brite Hierarchies; Protein families: genetic information processing; Transfer RNA biogenesis
TECP_00202	contig_2	CDS	175940	176074	135	-	not defined	NA	NA	NA	hypothetical protein	NA	NA	NA	NA	NA	NA	NA
TECP_00203	contig_3	CDS	1427	2902	1476	-	k_Bacteria;p_Proteobacteria;c_Gammaproteobacteria	nifD	1.18.6.1	COG2710	Nitrogenase molybdenum-iron protein alpha chain	COG2710	Nitrogenase molybdenum-iron protein, alpha and beta chains	Energy production and conversion	K02586	nifD	nitrogenase molybdenum-iron protein alpha chain [EC:1.18.6.1]	Metabolism; Energy metabolism; Nitrogen metabolism | Metabolism; Xenobiotics biodegradation and metabolism; Chloroalkane and chloroalkene degradation
TECP_00204	contig_3	CDS	3052	3948	897	-	k_Bacteria;p_Proteobacteria;c_Gammaproteobacteria	nifH1	1.18.6.1	COG1348	Nitrogenase iron protein 1	COG1348	Nitrogenase subunit NifH (ATPase)	Inorganic ion transport and metabolism	K02588	nifH	nitrogenase iron protein NifH	Metabolism; Energy metabolism; Nitrogen metabolism | Metabolism; Xenobiotics biodegradation and metabolism; Chloroalkane and chloroalkene degradation
TECP_00205	contig_3	CDS	4450	5757	1308	-	k_Bacteria;p_Proteobacteria;c_Alphaproteobacteria;o_Rhizobiales	purB	4.3.2.2	COG0015	Adenylosuccinate lyase	COG0015	Adenylosuccinate lyase	Nucleotide transport and metabolism	K01756	purB, ADSL	adenylosuccinate lyase [EC:4.3.2.2]	Metabolism; Nucleotide metabolism; Purine metabolism | Metabolism; Amino acid metabolism; Alanine, aspartate and glutamate metabolism
TECP_00206	contig_3	CDS	6260	7939	1680	+	k_Bacteria;p_Proteobacteria;c_Alphaproteobacteria	nadE	6.3.5.1	COG0171	Glutamine-dependent NAD(+) synthetase	COG0171;COG0388	NA	NA	K01916	nadE	NAD+ synthase [EC:6.3.1.5]	Metabolism; Metabolism of cofactors and vitamins; Nicotinate and nicotinamide metabolism
TECP_00207	contig_3	CDS	8221	8475	255	-	k_Bacteria;p_Proteobacteria;c_Alphaproteobacteria;o_Rhizobiales;f_Hyphomicrobiaceae	xseB	3.1.11.6	NA	Exodeoxyribonuclease 7 small subunit	COG1722	Exonuclease VII small subunit	DNA replication, recombination and repair	K03602	xseB	exodeoxyribonuclease VII small subunit [EC:3.1.11.6]	Genetic Information Processing; Replication and repair; Mismatch repair | Brite Hierarchies; Protein families: genetic information processing; DNA repair and recombination proteins
TECP_00208	contig_3	CDS	9263	10243	981	-	k_Bacteria;p_Proteobacteria;c_Alphaproteobacteria;o_Rhizobiales	rluC	5.4.99.24	COG0564	Ribosomal large subunit pseudouridine synthase C	COG0564	Pseudouridylate synthases, 23S RNA-specific	Translation, ribosomal structure and biogenesis	K06179	rluC	23S rRNA pseudouridine955/2504/2580 synthase [EC:5.4.99.24]	Brite Hierarchies; Protein families: genetic information processing; Ribosome biogenesis
TECP_00209	contig_3	tRNA	10536	10622	87	-	not defined	NA	NA	NA	tRNA-Leu(taa)	NA	NA	NA	NA	NA	NA	NA
TECP_00210	contig_3	tRNA	12182	12271	90	+	not defined	NA	NA	NA	tRNA-Ser(tga)	NA	NA	NA	NA	NA	NA	NA
TECP_00211	contig_3	CDS	12758	12946	189	-	not defined	NA	NA	NA	hypothetical protein	NA	NA	NA	NA	NA	NA	NA
TECP_00212	contig_3	CDS	13061	13993	933	+	not defined	NA	NA	NA	hypothetical protein	NA	NA	NA	NA	NA	NA	NA
TECP_00213	contig_3	CDS	14735	15091	357	-	not defined	NA	NA	NA	hypothetical protein	NA	NA	NA	NA	NA	NA	NA
TECP_00214	contig_3	CDS	16746	17228	483	+	k_Bacteria;p_Proteobacteria	NA	NA	NA	hypothetical protein	COG5342	Invasion protein B, involved in pathogenesis	General function prediction only	NA	NA	NA	NA
TECP_00215	contig_3	CDS	17252	17473	222	+	not defined	NA	NA	NA	hypothetical protein	NA	NA	NA	NA	NA	NA	NA
TECP_00216	contig_3	CDS	17508	18224	717	+	k_Bacteria;p_Proteobacteria;c_Alphaproteobacteria	shlB	NA	NA	Hemolysin transporter protein ShlB	COG2831	Hemolysin activation/secretion protein	NA	K07326	fhaC	hemolysin activation/secretion protein	Human Diseases; Infectious diseases: Bacterial; Pertussis
TECP_00217	contig_3	CDS	18604	19635	1032	+	k_Bacteria	NA	NA	NA	hypothetical protein	ENOG410Y55I	Possible hemagglutinin (DUF637)	Function unknown	K15125	fhaB	filamentous hemagglutinin	Human Diseases; Infectious diseases: Bacterial; Pertussis | Brite Hierarchies; Protein families: signaling and cellular processes; Glycosaminoglycan binding proteins
TECP_00218	contig_3	CDS	21369	21824	456	+	k_Bacteria;p_Proteobacteria;c_Alphaproteobacteria	gloA	4.4.1.5	COG0346	Lactoylglutathione lyase	COG0346	Lactoylglutathione lyase and related lyases	Amino acid transport and metabolism	K01759	GLO1, gloA	lactoylglutathione lyase [EC:4.4.1.5]	Metabolism; Carbohydrate metabolism; Pyruvate metabolism
TECP_00219	contig_3	CDS	24431	24544	114	-	k_Bacteria;p_Proteobacteria	NA	NA	NA	hypothetical protein	NA	NA	NA	NA	NA	NA	NA
TECP_00220	contig_3	CDS	25772	26020	249	-	k_Bacteria;p_Proteobacteria;c_Alphaproteobacteria	NA	NA	NA	hypothetical protein	NA	NA	NA	NA	NA	NA	NA
TECP_00221	contig_3	CDS	26429	27349	921	+	k_Bacteria;p_Proteobacteria;c_Alphaproteobacteria;o_Rhizobiales	mutM	3.2.2.23	COG0266	Formamidopyrimidine-DNA glycosylase	COG0266	Formamidopyrimidine-DNA glycosylase	DNA replication, recombination and repair	K10563	mutM, fpg	formamidopyrimidine-DNA glycosylase [EC:3.2.2.23 4.2.99.18]	Genetic Information Processing; Replication and repair; Base excision repair | Brite Hierarchies; Protein families: genetic information processing; DNA repair and recombination proteins
TECP_00222	contig_3	CDS	27712	28884	1173	-	k_Bacteria	purM	6.3.3.1	NA	Phosphoribosylformylglycinamidine cyclo-ligase	COG0150	Phosphoribosylaminoimidazole (AIR) synthetase	Nucleotide transport and metabolism	K01933	purM	phosphoribosylformylglycinamidine cyclo-ligase [EC:6.3.3.1]	Metabolism; Nucleotide metabolism; Purine metabolism
TECP_00223	contig_3	CDS	30186	31400	1215	+	k_Bacteria;p_Proteobacteria	NA	NA	NA	hypothetical protein	COG0415	Deoxyribodipyrimidine photolyase	DNA replication, recombination and repair	K01669	phrB	deoxyribodipyrimidine photo-lyase [EC:4.1.99.3]	Brite Hierarchies; Protein families: genetic information processing; DNA repair and recombination proteins
TECP_00224	contig_3	CDS	32075	32986	912	-	k_Bacteria;p_Proteobacteria;c_Alphaproteobacteria	NA	3.5.3.24	COG0010	N(1)-aminopropylagmatine ureohydrolase	COG0010	Arginase/agmatinase/formimionoglutamate hydrolase, arginase family	Amino acid transport and metabolism	K01480	speB	agmatinase [EC:3.5.3.11]	Metabolism; Amino acid metabolism; Arginine and proline metabolism
TECP_00225	contig_3	CDS	33036	34211	1176	-	k_Bacteria;p_Proteobacteria;c_Alphaproteobacteria	ldc	4.1.1.17	NA	Lysine/ornithine decarboxylase	COG0019	Diaminopimelate decarboxylase	Amino acid transport and metabolism	K01581	ODC1, speC, speF	ornithine decarboxylase [EC:4.1.1.17]	Metabolism; Amino acid metabolism; Arginine and proline metabolism | Metabolism; Metabolism of other amino acids; Glutathione metabolism
TECP_00226	contig_3	CDS	34306	35451	1146	-	k_Bacteria;p_Proteobacteria;c_Alphaproteobacteria;o_Rhizobiales;f_Hyphomicrobiaceae	recA	NA	NA	Protein RecA	COG0468	RecA/RadA recombinase	DNA replication, recombination and repair	K03553	recA	recombination protein RecA	Genetic Information Processing; Replication and repair; Homologous recombination | Brite Hierarchies; Protein families: genetic information processing; DNA repair and recombination proteins
TECP_00227	contig_3	CDS	35792	38401	2610	-	k_Bacteria;p_Proteobacteria	cckA	NA	NA	Sensor kinase CckA	COG0642;COG0784;COG2202	NA	NA	K13587	cckA	two-component system, cell cycle sensor histidine kinase and response regulator CckA [EC:2.7.13.3]	Environmental Information Processing; Signal transduction; Two-component system | Cellular Processes; Cell growth and death; Cell cycle - Caulobacter | Brite Hierarchies; Protein families: metabolism; Protein kinases | Brite Hierarchies; Protein families: signaling and cellular processes; Two-component system
TECP_00228	contig_3	CDS	38856	39242	387	+	k_Bacteria;p_Proteobacteria	NA	NA	NA	hypothetical protein	ENOG41125G1	Flagellar biosynthesis protein, FliO	Function unknown	K02418	fliOZ, fliO	flagellar protein FliO/FliZ	Cellular Processes; Cell motility; Flagellar assembly | Brite Hierarchies; Protein families: signaling and cellular processes; Secretion system | Brite Hierarchies; Protein families: signaling and cellular processes; Bacterial motility proteins
TECP_00229	contig_3	CDS	39285	41813	2529	+	k_Bacteria;p_Proteobacteria	NA	NA	NA	hypothetical protein	COG3264	Small-conductance mechanosensitive channel	Cell envelope biogenesis, outer membrane	K05802	mscK, kefA, aefA	potassium-dependent mechanosensitive channel	Brite Hierarchies; Protein families: signaling and cellular processes; Transporters
TECP_00230	contig_3	CDS	42129	43109	981	-	k_Bacteria;p_Proteobacteria	NA	NA	NA	hypothetical protein	NA	NA	NA	NA	NA	NA	NA
TECP_00231	contig_3	CDS	43178	43273	96	+	not defined	NA	NA	NA	hypothetical protein	NA	NA	NA	NA	NA	NA	NA
TECP_00232	contig_3	CDS	43264	43788	525	+	k_Bacteria;p_Proteobacteria;c_Alphaproteobacteria;o_Holosporales	NA	NA	NA	hypothetical protein	COG1002	Type II restriction enzyme, methylase subunits	NA	NA	NA	NA	NA
TECP_00233	contig_3	CDS	43791	44528	738	-	k_Bacteria;p_Proteobacteria;c_Alphaproteobacteria	norR	NA	NA	Anaerobic nitric oxide reductase transcription regulator NorR	COG4650	Sigma54-dependent transcription regulator containing an AAA-type ATPase domain and a DNA-binding domain	Signal transduction mechanisms|Transcription	K14414	rtcR	transcriptional regulatory protein RtcR	Brite Hierarchies; Protein families: genetic information processing; Transcription factors
TECP_00234	contig_3	CDS	44501	45373	873	-	k_Bacteria	NA	NA	NA	hypothetical protein	COG4650	Sigma54-dependent transcription regulator containing an AAA-type ATPase domain and a DNA-binding domain	Signal transduction mechanisms|Transcription	K14414	rtcR	transcriptional regulatory protein RtcR	Brite Hierarchies; Protein families: genetic information processing; Transcription factors
TECP_00235	contig_3	CDS	45580	46752	1173	+	k_Bacteria;p_Proteobacteria;c_Alphaproteobacteria	rtcB	6.5.1.-	COG1690	RNA-splicing ligase RtcB	COG1690	Uncharacterized conserved protein	Function unknown	K14415	RTCB, rtcB	tRNA-splicing ligase RtcB (3'-phosphate/5'-hydroxy nucleic acid ligase) [EC:6.5.1.8]	Brite Hierarchies; Protein families: genetic information processing; Transfer RNA biogenesis
TECP_00236	contig_3	CDS	46759	47796	1038	+	k_Bacteria	rtcA	6.5.1.4	COG0430	RNA 3'-terminal phosphate cyclase	COG0430	RNA 3'-terminal phosphate cyclase	NA	K01974	RTCA, rtcA	RNA 3'-terminal phosphate cyclase (ATP) [EC:6.5.1.4]	Not Included in Pathway or Brite; Unclassified: metabolism; Enzymes with EC numbers
TECP_00237	contig_3	CDS	47953	49677	1725	+	k_Bacteria;n_Terrabacteria group;p_Firmicutes;c_Bacilli;o_Bacillales	NA	NA	NA	hypothetical protein	ENOG410YCC9	NA	Function unknown	NA	NA	NA	NA
TECP_00238	contig_3	CDS	49678	50055	378	+	k_Bacteria;n_Terrabacteria group;p_Firmicutes;c_Bacilli;o_Bacillales;f_Paenibacillaceae;g_Paenibacillus	NA	NA	NA	hypothetical protein	ENOG410YCC9	NA	Function unknown	NA	NA	NA	NA
TECP_00239	contig_3	tRNA	50147	50221	75	-	not defined	NA	NA	NA	tRNA-Gln(ttg)	NA	NA	NA	NA	NA	NA	NA
TECP_00240	contig_3	CDS	50946	52046	1101	+	k_Bacteria;p_Proteobacteria;c_Alphaproteobacteria;o_Rhodobacterales	hoxK	1.12.99.6	NA	Uptake hydrogenase small subunit	COG1740	Ni,Fe-hydrogenase I small subunit	Energy production and conversion	K06282	hyaA, hybO	hydrogenase small subunit [EC:1.12.99.6]	Metabolism; Xenobiotics biodegradation and metabolism; Nitrotoluene degradation
TECP_00241	contig_3	CDS	52050	53843	1794	+	k_Bacteria;p_Proteobacteria;c_Alphaproteobacteria;o_Rhodobacterales	hoxL	1.12.99.6	NA	Uptake hydrogenase large subunit	COG0374	Ni,Fe-hydrogenase I large subunit	Energy production and conversion	K06281	hyaB, hybC	hydrogenase large subunit [EC:1.12.99.6]	Metabolism; Xenobiotics biodegradation and metabolism; Nitrotoluene degradation
TECP_00242	contig_3	CDS	53860	54690	831	+	k_Bacteria;p_Proteobacteria;c_Alphaproteobacteria;o_Rhodobacterales	hupC	NA	COG1969	putative Ni/Fe-hydrogenase B-type cytochrome subunit	COG1969	Ni,Fe-hydrogenase I cytochrome b subunit	Energy production and conversion	K03620	hyaC	Ni/Fe-hydrogenase 1 B-type cytochrome subunit	Environmental Information Processing; Signal transduction; Two-component system
TECP_00243	contig_3	CDS	54819	55427	609	+	k_Bacteria;p_Proteobacteria;c_Alphaproteobacteria;o_Rhodobacterales	hyaD	3.4.23.-	COG0680	Hydrogenase 1 maturation protease	COG0680	Ni,Fe-hydrogenase maturation factor	Energy production and conversion	K03605	hyaD, hybD	hydrogenase maturation protease [EC:3.4.23.-]	Brite Hierarchies; Protein families: metabolism; Peptidases
TECP_00244	contig_3	CDS	55434	55757	324	+	k_Bacteria;p_Proteobacteria;c_Alphaproteobacteria;o_Rhodobacterales	NA	NA	NA	hypothetical protein	ENOG41124MC	Hydrogenase assembly chaperone hypC hupF	Posttranslational modification, protein turnover, chaperones	K04653	hypC	hydrogenase expression/formation protein HypC	Not Included in Pathway or Brite; Unclassified: genetic information processing; Protein processing
TECP_00245	contig_3	CDS	56156	56902	747	+	k_Bacteria;p_Proteobacteria;c_Alphaproteobacteria	NA	NA	NA	hypothetical protein	ENOG4111IMM	hydrogenase expression	Posttranslational modification, protein turnover, chaperones	K03618	hyaF	hydrogenase-1 operon protein HyaF	Not Included in Pathway or Brite; Poorly characterized; General function prediction only
TECP_00246	contig_3	CDS	57088	57627	540	+	k_Bacteria;p_Proteobacteria;c_Alphaproteobacteria;o_Rhodobacterales;f_Roseobacteraceae	NA	NA	NA	hypothetical protein	ENOG41124Q7	Hydrogenase 2-specific chaperone	Function unknown	NA	NA	NA	NA
TECP_00247	contig_3	CDS	57632	58531	900	+	k_Bacteria;p_Proteobacteria;c_Alphaproteobacteria;o_Rhodobacterales	NA	NA	NA	hypothetical protein	ENOG4111NKZ	hydrogenase expression formation protein HupK	Function unknown	NA	NA	NA	NA
TECP_00248	contig_3	CDS	58524	58865	342	+	k_Bacteria;p_Proteobacteria;c_Alphaproteobacteria;o_Rhodobacterales	hybF	NA	COG0375	Hydrogenase maturation factor HybF	COG0375	Zn finger protein HypA/HybF (possibly regulating hydrogenase expression)	General function prediction only	K04651	hypA, hybF	hydrogenase nickel incorporation protein HypA/HybF	Brite Hierarchies; Protein families: genetic information processing; Chaperones and folding catalysts
TECP_00249	contig_3	CDS	58865	59665	801	+	k_Bacteria;p_Proteobacteria;c_Alphaproteobacteria;o_Rhodobacterales	hypB	NA	NA	Hydrogenase maturation factor HypB	COG0378	Ni2+-binding GTPase involved in regulation of expression and maturation of urease and hydrogenase	Transcription|Posttranslational modification, protein turnover, chaperones	K04652	hypB	hydrogenase nickel incorporation protein HypB	Brite Hierarchies; Protein families: genetic information processing; Chaperones and folding catalysts
TECP_00250	contig_3	CDS	59795	60079	285	+	k_Bacteria;p_Proteobacteria;c_Alphaproteobacteria;o_Rhodobacterales	hybG	NA	COG0298	Hydrogenase maturation factor HybG	COG0298	Hydrogenase maturation factor	Posttranslational modification, protein turnover, chaperones	K04653	hypC	hydrogenase expression/formation protein HypC	Not Included in Pathway or Brite; Unclassified: genetic information processing; Protein processing
TECP_00251	contig_3	CDS	60097	61239	1143	+	k_Bacteria;p_Proteobacteria;c_Alphaproteobacteria;o_Rhodobacterales	hypD	NA	COG0409	Hydrogenase maturation factor HypD	COG0409	Hydrogenase maturation factor	Posttranslational modification, protein turnover, chaperones	K04654	hypD	hydrogenase expression/formation protein HypD	Not Included in Pathway or Brite; Unclassified: genetic information processing; Protein processing
TECP_00252	contig_3	CDS	61236	62276	1041	+	k_Bacteria;p_Proteobacteria;c_Alphaproteobacteria;o_Rhodobacterales	hypE	4.2.1.-	COG0309	Carbamoyl dehydratase HypE	COG0309	Hydrogenase maturation factor	Posttranslational modification, protein turnover, chaperones	K04655	hypE	hydrogenase expression/formation protein HypE	Not Included in Pathway or Brite; Unclassified: genetic information processing; Protein processing
TECP_00253	contig_3	CDS	62660	62911	252	-	k_Bacteria;p_Proteobacteria;c_Alphaproteobacteria	rpsU	NA	COG0828	30S ribosomal protein S21	COG0828	Ribosomal protein S21	Translation, ribosomal structure and biogenesis	K02970	RP-S21, MRPS21, rpsU	small subunit ribosomal protein S21	Genetic Information Processing; Translation; Ribosome | Brite Hierarchies; Protein families: genetic information processing; Ribosome
TECP_00254	contig_3	CDS	64039	66375	2337	-	k_Bacteria;p_Proteobacteria;c_Alphaproteobacteria;o_Rhizobiales	bamA	NA	COG4775	Outer membrane protein assembly factor BamA	COG4775	Outer membrane protein/protective antigen OMA87	Cell envelope biogenesis, outer membrane	K07277	SAM50, TOB55, bamA	outer membrane protein insertion porin family	Brite Hierarchies; Protein families: genetic information processing; Mitochondrial biogenesis | Brite Hierarchies; Protein families: signaling and cellular processes; Transporters
TECP_00255	contig_3	CDS	66564	67742	1179	-	k_Bacteria;p_Proteobacteria;c_Alphaproteobacteria;o_Rhizobiales	mmpA	3.4.24.-	COG0750	Metalloprotease MmpA	COG0750	Predicted membrane-associated Zn-dependent proteases 1	Cell envelope biogenesis, outer membrane	K11749	rseP	regulator of sigma E protease [EC:3.4.24.-]	Cellular Processes; Cell growth and death; Cell cycle - Caulobacter | Brite Hierarchies; Protein families: metabolism; Peptidases
TECP_00256	contig_3	CDS	67792	69012	1221	-	k_Bacteria;p_Proteobacteria;c_Alphaproteobacteria;o_Rhizobiales	dxr	1.1.1.267	NA	1-deoxy-D-xylulose 5-phosphate reductoisomerase	COG0743	1-deoxy-D-xylulose 5-phosphate reductoisomerase	Lipid metabolism	K00099	dxr	1-deoxy-D-xylulose-5-phosphate reductoisomerase [EC:1.1.1.267]	Metabolism; Metabolism of terpenoids and polyketides; Terpenoid backbone biosynthesis
TECP_00257	contig_3	CDS	69146	69973	828	-	k_Bacteria	NA	NA	NA	hypothetical protein	COG0575	CDP-diglyceride synthetase	Lipid metabolism	K00981	CDS1, CDS2, cdsA	phosphatidate cytidylyltransferase [EC:2.7.7.41]	Metabolism; Lipid metabolism; Glycerophospholipid metabolism | Environmental Information Processing; Signal transduction; Phosphatidylinositol signaling system
TECP_00258	contig_3	CDS	70133	70906	774	-	k_Bacteria;p_Proteobacteria;c_Alphaproteobacteria;o_Rhizobiales	uppS	2.5.1.31	NA	Ditrans,polycis-undecaprenyl-diphosphate synthase ((2E,6E)-farnesyl-diphosphate specific)	COG0020	Undecaprenyl pyrophosphate synthase	Lipid metabolism	K00806	uppS	undecaprenyl diphosphate synthase [EC:2.5.1.31]	Metabolism; Metabolism of terpenoids and polyketides; Terpenoid backbone biosynthesis | Brite Hierarchies; Protein families: metabolism; Prenyltransferases
TECP_00259	contig_3	CDS	70968	71531	564	-	k_Bacteria;p_Proteobacteria;c_Alphaproteobacteria	frr	NA	COG0233	Ribosome-recycling factor	COG0233	Ribosome recycling factor	Translation, ribosomal structure and biogenesis	K02838	frr, MRRF, RRF	ribosome recycling factor	Brite Hierarchies; Protein families: genetic information processing; Translation factors
TECP_00260	contig_3	CDS	71739	72449	711	-	k_Bacteria;p_Proteobacteria;c_Alphaproteobacteria	pyrH	2.7.4.22	COG0528	Uridylate kinase	COG0528	Uridylate kinase	Nucleotide transport and metabolism	K09903	pyrH	uridylate kinase [EC:2.7.4.22]	Metabolism; Nucleotide metabolism; Pyrimidine metabolism
TECP_00261	contig_3	CDS	72622	73554	933	-	k_Bacteria;p_Proteobacteria;c_Alphaproteobacteria	tsf	NA	COG0264	Elongation factor Ts	COG0264	Translation elongation factor Ts	Translation, ribosomal structure and biogenesis	K02357	tsf, TSFM	elongation factor Ts	Brite Hierarchies; Protein families: genetic information processing; Translation factors | Brite Hierarchies; Protein families: genetic information processing; Mitochondrial biogenesis
TECP_00262	contig_3	CDS	73899	74894	996	-	k_Bacteria;p_Proteobacteria;c_Alphaproteobacteria;o_Rhizobiales	rpsB	NA	COG0052	30S ribosomal protein S2	COG0052	Ribosomal protein S2	Translation, ribosomal structure and biogenesis	K02967	RP-S2, MRPS2, rpsB	small subunit ribosomal protein S2	Genetic Information Processing; Translation; Ribosome | Brite Hierarchies; Protein families: genetic information processing; Ribosome
TECP_00263	contig_3	CDS	75833	77143	1311	+	k_Bacteria;p_Proteobacteria;c_Alphaproteobacteria	lolC	NA	COG4591	Lipoprotein-releasing system transmembrane protein LolC	COG4591	ABC-type transport system, involved in lipoprotein release, permease component	Cell envelope biogenesis, outer membrane	K09808	lolC_E	lipoprotein-releasing system permease protein	Environmental Information Processing; Membrane transport; ABC transporters | Brite Hierarchies; Protein families: signaling and cellular processes; Transporters
TECP_00264	contig_3	CDS	77136	77843	708	+	k_Bacteria;p_Proteobacteria	lolD	3.6.3.-	COG1136	Lipoprotein-releasing system ATP-binding protein LolD	COG1136	ABC-type antimicrobial peptide transport system, ATPase component	NA	K09810	lolD	lipoprotein-releasing system ATP-binding protein [EC:3.6.3.-]	Environmental Information Processing; Membrane transport; ABC transporters | Brite Hierarchies; Protein families: signaling and cellular processes; Transporters
TECP_00265	contig_3	CDS	77920	81495	3576	+	k_Bacteria;p_Proteobacteria;c_Alphaproteobacteria;o_Rhizobiales;f_Hyphomicrobiaceae	dnaE1	2.7.7.7	NA	DNA polymerase III subunit alpha	COG0587	DNA polymerase III, alpha subunit	DNA replication, recombination and repair	K02337	dnaE	DNA polymerase III subunit alpha [EC:2.7.7.7]	Genetic Information Processing; Replication and repair; DNA replication | Genetic Information Processing; Replication and repair; Mismatch repair | Genetic Information Processing; Replication and repair; Homologous recombination | Brite Hierarchies; Protein families: genetic information processing; DNA replication proteins | Brite Hierarchies; Protein families: genetic information processing; DNA…
TECP_00266	contig_3	CDS	82362	82601	240	+	not defined	NA	NA	NA	hypothetical protein	NA	NA	NA	NA	NA	NA	NA
TECP_00267	contig_3	CDS	82977	85931	2955	-	k_Bacteria;p_Proteobacteria;c_Alphaproteobacteria	polA	2.7.7.7	COG0258	DNA polymerase I	COG0258;COG0749	NA	NA	K02335	polA	DNA polymerase I [EC:2.7.7.7]	Genetic Information Processing; Replication and repair; DNA replication | Genetic Information Processing; Replication and repair; Base excision repair | Genetic Information Processing; Replication and repair; Nucleotide excision repair | Genetic Information Processing; Replication and repair; Homologous recombination | Brite Hierarchies; Protein families: genetic information processing; DNA repli…
TECP_00268	contig_3	CDS	86850	89003	2154	-	k_Bacteria;p_Proteobacteria	sthA	1.6.1.1	NA	Soluble pyridine nucleotide transhydrogenase	COG1249	Pyruvate/2-oxoglutarate dehydrogenase complex, dihydrolipoamide dehydrogenase (E3) component, and related enzymes	Energy production and conversion	K00382	DLD, lpd, pdhD	dihydrolipoamide dehydrogenase [EC:1.8.1.4]	Metabolism; Carbohydrate metabolism; Glycolysis / Gluconeogenesis | Metabolism; Carbohydrate metabolism; Citrate cycle (TCA cycle) | Metabolism; Carbohydrate metabolism; Pyruvate metabolism | Metabolism; Carbohydrate metabolism; Glyoxylate and dicarboxylate metabolism | Metabolism; Carbohydrate metabolism; Propanoate metabolism | Metabolism; Amino acid metabolism; Glycine, serine and threonine me…
TECP_00269	contig_3	CDS	89106	90386	1281	-	k_Bacteria;p_Proteobacteria;c_Alphaproteobacteria	aceF	2.3.1.12	COG0508	Dihydrolipoyllysine-residue acetyltransferase component of pyruvate dehydrogenase complex	COG0508	Pyruvate/2-oxoglutarate dehydrogenase complex, dihydrolipoamide acyltransferase (E2) component, and related enzymes	Energy production and conversion	K00627	DLAT, aceF, pdhC	pyruvate dehydrogenase E2 component (dihydrolipoamide acetyltransferase) [EC:2.3.1.12]	Metabolism; Carbohydrate metabolism; Glycolysis / Gluconeogenesis | Metabolism; Carbohydrate metabolism; Citrate cycle (TCA cycle) | Metabolism; Carbohydrate metabolism; Pyruvate metabolism
TECP_00270	contig_3	CDS	90444	93104	2661	-	k_Bacteria;p_Proteobacteria;c_Alphaproteobacteria;o_Rhizobiales	aceE	1.2.4.1	COG2609	Pyruvate dehydrogenase E1 component	COG2609	Pyruvate dehydrogenase complex, dehydrogenase (E1) component	Energy production and conversion	K00163	aceE	pyruvate dehydrogenase E1 component [EC:1.2.4.1]	Metabolism; Carbohydrate metabolism; Glycolysis / Gluconeogenesis | Metabolism; Carbohydrate metabolism; Citrate cycle (TCA cycle) | Metabolism; Carbohydrate metabolism; Pyruvate metabolism
TECP_00271	contig_3	CDS	93838	95019	1182	+	k_Bacteria;p_Proteobacteria;c_Alphaproteobacteria;o_Rhizobiales;f_Hyphomicrobiaceae	dapE	3.5.1.18	COG0624	Succinyl-diaminopimelate desuccinylase	COG0624	Acetylornithine deacetylase/Succinyl-diaminopimelate desuccinylase and related deacylases	Amino acid transport and metabolism	K01439	dapE	succinyl-diaminopimelate desuccinylase [EC:3.5.1.18]	Metabolism; Amino acid metabolism; Lysine biosynthesis
TECP_00272	contig_3	CDS	95456	95920	465	-	k_Bacteria;p_Proteobacteria;c_Alphaproteobacteria;o_Rhizobiales	dut	3.6.1.23	NA	Deoxyuridine 5'-triphosphate nucleotidohydrolase	COG0756	dUTPase	Nucleotide transport and metabolism	K01520	dut, DUT	dUTP pyrophosphatase [EC:3.6.1.23]	Metabolism; Nucleotide metabolism; Pyrimidine metabolism | Metabolism; Xenobiotics biodegradation and metabolism; Drug metabolism - other enzymes | Brite Hierarchies; Protein families: genetic information processing; DNA repair and recombination proteins
TECP_00273	contig_3	CDS	95992	96708	717	-	k_Bacteria;p_Proteobacteria;c_Alphaproteobacteria	rlmE	2.1.1.166	COG0293	Ribosomal RNA large subunit methyltransferase E	COG0293	23S rRNA methylase	Translation, ribosomal structure and biogenesis	K02427	rlmE, rrmJ, ftsJ	23S rRNA (uridine2552-2'-O)-methyltransferase [EC:2.1.1.166]	Brite Hierarchies; Protein families: genetic information processing; Ribosome biogenesis
TECP_00274	contig_3	CDS	97404	97979	576	+	not defined	NA	NA	NA	hypothetical protein	NA	NA	NA	NA	NA	NA	NA
TECP_00275	contig_3	CDS	98145	99002	858	-	k_Bacteria;p_Proteobacteria;c_Alphaproteobacteria	aroE	1.1.1.25	COG0169	Shikimate dehydrogenase (NADP(+))	COG0169	Shikimate 5-dehydrogenase	Amino acid transport and metabolism	K00014	aroE	shikimate dehydrogenase [EC:1.1.1.25]	Metabolism; Amino acid metabolism; Phenylalanine, tyrosine and tryptophan biosynthesis
TECP_00276	contig_3	CDS	99123	99566	444	-	k_Bacteria;p_Proteobacteria;c_Alphaproteobacteria	aroQ	4.2.1.10	COG0757	3-dehydroquinate dehydratase	COG0757	3-dehydroquinate dehydratase II	Amino acid transport and metabolism	K03786	aroQ, qutE	3-dehydroquinate dehydratase II [EC:4.2.1.10]	Metabolism; Amino acid metabolism; Phenylalanine, tyrosine and tryptophan biosynthesis
TECP_00277	contig_3	CDS	99776	100270	495	-	k_Bacteria;p_Proteobacteria;c_Alphaproteobacteria;o_Rhizobiales;f_Hyphomicrobiaceae	NA	NA	NA	hypothetical protein	NA	NA	NA	NA	NA	NA	NA
TECP_00278	contig_3	CDS	100672	101226	555	-	k_Bacteria;p_Proteobacteria;c_Alphaproteobacteria;o_Rhizobiales	rlpA	4.2.2.-	NA	Endolytic peptidoglycan transglycosylase RlpA	COG0797	Lipoproteins	Cell envelope biogenesis, outer membrane	K03642	rlpA	rare lipoprotein A	Not Included in Pathway or Brite; Unclassified: signaling and cellular processes; Structural proteins
TECP_00279	contig_3	CDS	103138	104967	1830	-	k_Bacteria;p_Proteobacteria;c_Alphaproteobacteria	uup	NA	COG0488	ABC transporter ATP-binding protein uup	COG0488	ATPase components of ABC transporters with duplicated ATPase domains	General function prediction only	K15738	uup	ABC transport system ATP-binding/permease protein	Brite Hierarchies; Protein families: signaling and cellular processes; Transporters
TECP_00280	contig_3	CDS	105024	106316	1293	-	k_Bacteria;p_Proteobacteria;c_Alphaproteobacteria;o_Rhizobiales	purA	6.3.4.4	COG0104	Adenylosuccinate synthetase	COG0104	Adenylosuccinate synthase	Nucleotide transport and metabolism	K01939	purA, ADSS	adenylosuccinate synthase [EC:6.3.4.4]	Metabolism; Nucleotide metabolism; Purine metabolism | Metabolism; Amino acid metabolism; Alanine, aspartate and glutamate metabolism
TECP_00281	contig_3	CDS	107259	107804	546	-	k_Bacteria;p_Proteobacteria	NA	NA	NA	hypothetical protein	ENOG410XS0N	protein binding	Function unknown	NA	NA	NA	NA
TECP_00282	contig_3	CDS	108367	109155	789	+	k_Bacteria;p_Proteobacteria;c_Alphaproteobacteria;o_Rhizobiales	NA	NA	NA	hypothetical protein	COG5473	Predicted integral membrane protein	Function unknown	NA	NA	NA	NA
TECP_00283	contig_3	CDS	110166	111701	1536	+	k_Bacteria;p_Proteobacteria;c_Alphaproteobacteria	hisS	6.1.1.21	COG0124	Histidine--tRNA ligase	COG0124	Histidyl-tRNA synthetase	Translation, ribosomal structure and biogenesis	K01892	HARS, hisS	histidyl-tRNA synthetase [EC:6.1.1.21]	Genetic Information Processing; Translation; Aminoacyl-tRNA biosynthesis | Brite Hierarchies; Protein families: metabolism; Amino acid related enzymes | Brite Hierarchies; Protein families: genetic information processing; Transfer RNA biogenesis
TECP_00284	contig_3	CDS	111691	112869	1179	+	k_Bacteria;p_Proteobacteria;c_Alphaproteobacteria;o_Rhizobiales	hisZ	NA	NA	ATP phosphoribosyltransferase regulatory subunit	COG3705	ATP phosphoribosyltransferase involved in histidine biosynthesis	Amino acid transport and metabolism	K02502	hisZ	ATP phosphoribosyltransferase regulatory subunit	Metabolism; Amino acid metabolism; Histidine metabolism
TECP_00285	contig_3	CDS	112866	113573	708	+	k_Bacteria;p_Proteobacteria;c_Alphaproteobacteria;o_Rhizobiales	hisG	2.4.2.17	COG0040	ATP phosphoribosyltransferase	COG0040	ATP phosphoribosyltransferase	Amino acid transport and metabolism	K00765	hisG	ATP phosphoribosyltransferase [EC:2.4.2.17]	Metabolism; Amino acid metabolism; Histidine metabolism
TECP_00286	contig_3	CDS	113976	114206	231	+	k_Bacteria	NA	NA	NA	hypothetical protein	ENOG4112241	Protein of unknown function (DUF2805)	Function unknown	NA	NA	NA	NA
TECP_00287	contig_3	CDS	117844	118395	552	+	k_Bacteria;p_Proteobacteria;c_Alphaproteobacteria	NA	NA	NA	hypothetical protein	COG0262	Dihydrofolate reductase	Coenzyme metabolism	K00287	DHFR, folA	dihydrofolate reductase [EC:1.5.1.3]	Metabolism; Metabolism of cofactors and vitamins; Folate biosynthesis | Metabolism; Metabolism of cofactors and vitamins; One carbon pool by folate | Human Diseases; Drug resistance: Antineoplastic; Antifolate resistance
TECP_00288	contig_3	CDS	118714	119838	1125	+	k_Bacteria;p_Proteobacteria;c_Alphaproteobacteria;o_Rhizobiales;f_Hyphomicrobiaceae	hflK	NA	COG0330	Modulator of FtsH protease HflK	COG0330	Membrane protease subunits, stomatin/prohibitin homologs	Posttranslational modification, protein turnover, chaperones	K04088	hflK	membrane protease subunit HflK [EC:3.4.-.-]	Not Included in Pathway or Brite; Unclassified: metabolism; Enzymes with EC numbers
TECP_00289	contig_3	CDS	119835	120731	897	+	k_Bacteria;p_Proteobacteria;c_Alphaproteobacteria	hflC	NA	COG0330	Modulator of FtsH protease HflC	COG0330	Membrane protease subunits, stomatin/prohibitin homologs	Posttranslational modification, protein turnover, chaperones	K04087	hflC	membrane protease subunit HflC [EC:3.4.-.-]	Not Included in Pathway or Brite; Unclassified: metabolism; Enzymes with EC numbers
TECP_00290	contig_3	CDS	120728	120913	186	+	k_Bacteria;p_Proteobacteria;c_Alphaproteobacteria	NA	NA	NA	hypothetical protein	COG3242	Uncharacterized protein conserved in bacteria	Function unknown	K09937	K09937	uncharacterized protein	Not Included in Pathway or Brite; Poorly characterized; Function unknown
TECP_00291	contig_3	CDS	121691	122890	1200	+	k_Bacteria;p_Proteobacteria;c_Alphaproteobacteria;o_Rhizobiales	coaBC	NA	COG0452	Coenzyme A biosynthesis bifunctional protein CoaBC	COG0452	Phosphopantothenoylcysteine synthetase/decarboxylase	Coenzyme metabolism	K13038	coaBC, dfp	phosphopantothenoylcysteine decarboxylase / phosphopantothenate---cysteine ligase [EC:4.1.1.36 6.3.2.5]	Metabolism; Metabolism of cofactors and vitamins; Pantothenate and CoA biosynthesis
TECP_00292	contig_3	CDS	123158	123433	276	+	k_Bacteria;p_Proteobacteria;c_Alphaproteobacteria;o_Rhizobiales	rpsT	NA	COG0268	30S ribosomal protein S20	COG0268	Ribosomal protein S20	Translation, ribosomal structure and biogenesis	K02968	RP-S20, rpsT	small subunit ribosomal protein S20	Genetic Information Processing; Translation; Ribosome | Brite Hierarchies; Protein families: genetic information processing; Ribosome
TECP_00293	contig_3	CDS	124003	124167	165	+	not defined	NA	NA	NA	hypothetical protein	NA	NA	NA	NA	NA	NA	NA
TECP_00294	contig_3	CDS	124341	125936	1596	+	k_Bacteria;p_Proteobacteria	dnaA	NA	COG0593	Chromosomal replication initiator protein DnaA	COG0593	ATPase involved in DNA replication initiation	DNA replication, recombination and repair	K02313	dnaA	chromosomal replication initiator protein	Environmental Information Processing; Signal transduction; Two-component system | Cellular Processes; Cell growth and death; Cell cycle - Caulobacter | Brite Hierarchies; Protein families: genetic information processing; DNA replication proteins | Brite Hierarchies; Protein families: genetic information processing; Chromosome and associated proteins
TECP_00295	contig_3	CDS	126373	127494	1122	+	k_Bacteria;p_Proteobacteria;c_Alphaproteobacteria	dnaN	NA	NA	Beta sliding clamp	COG0592	DNA polymerase sliding clamp subunit (PCNA homolog)	DNA replication, recombination and repair	K02338	dnaN	DNA polymerase III subunit beta [EC:2.7.7.7]	Genetic Information Processing; Replication and repair; DNA replication | Genetic Information Processing; Replication and repair; Mismatch repair | Genetic Information Processing; Replication and repair; Homologous recombination | Brite Hierarchies; Protein families: genetic information processing; DNA replication proteins | Brite Hierarchies; Protein families: genetic information processing; DNA…
TECP_00296	contig_3	CDS	128101	128745	645	+	k_Bacteria;p_Proteobacteria;c_Alphaproteobacteria	recF	NA	NA	DNA replication and repair protein RecF	COG1195	Recombinational DNA repair ATPase (RecF pathway)	DNA replication, recombination and repair	K03629	recF	DNA replication and repair protein RecF	Genetic Information Processing; Replication and repair; Homologous recombination | Brite Hierarchies; Protein families: genetic information processing; DNA repair and recombination proteins
TECP_00297	contig_3	CDS	128904	131348	2445	+	k_Bacteria;p_Proteobacteria;c_Alphaproteobacteria	gyrB_1	5.6.2.2	NA	DNA gyrase subunit B	COG0187	Type IIA topoisomerase (DNA gyrase/topo II, topoisomerase IV), B subunit	DNA replication, recombination and repair	K02470	gyrB	DNA gyrase subunit B [EC:5.99.1.3]	Brite Hierarchies; Protein families: genetic information processing; DNA replication proteins | Brite Hierarchies; Protein families: genetic information processing; DNA repair and recombination proteins
TECP_00298	contig_3	CDS	131719	132459	741	-	k_Bacteria;p_Proteobacteria;c_Alphaproteobacteria;o_Rhizobiales	NA	NA	NA	hypothetical protein	ENOG4111WB9	NA	Function unknown	NA	NA	NA	NA
TECP_00299	contig_3	CDS	132828	133733	906	-	k_Bacteria	prmC_1	2.1.1.297	NA	Release factor glutamine methyltransferase	COG2890	Methylase of polypeptide chain release factors	Translation, ribosomal structure and biogenesis	K02493	hemK, prmC, HEMK	release factor glutamine methyltransferase [EC:2.1.1.297]	Brite Hierarchies; Protein families: genetic information processing; Translation factors
TECP_00300	contig_3	CDS	133726	134808	1083	-	k_Bacteria;p_Proteobacteria;c_Alphaproteobacteria;o_Rhizobiales	prfA	NA	COG0216	Peptide chain release factor RF1	COG0216	Protein chain release factor A	Translation, ribosomal structure and biogenesis	K02835	prfA, MTRF1, MRF1	peptide chain release factor 1	Brite Hierarchies; Protein families: genetic information processing; Translation factors
TECP_00301	contig_3	CDS	135059	136324	1266	-	k_Bacteria;p_Proteobacteria;c_Alphaproteobacteria	lysC	2.7.2.4	COG0527	Aspartate kinase Ask_LysC	COG0527	Aspartokinases	Amino acid transport and metabolism	K00928	lysC	aspartate kinase [EC:2.7.2.4]	Metabolism; Amino acid metabolism; Glycine, serine and threonine metabolism | Metabolism; Amino acid metabolism; Cysteine and methionine metabolism | Metabolism; Amino acid metabolism; Lysine biosynthesis | Metabolism; Biosynthesis of other secondary metabolites; Monobactam biosynthesis
TECP_00302	contig_3	CDS	136570	137370	801	+	k_Bacteria;p_Proteobacteria;c_Alphaproteobacteria;o_Rhizobiales	ubiG	2.1.1.222	COG2227	Ubiquinone biosynthesis O-methyltransferase	COG2227	2-polyprenyl-3-methyl-5-hydroxy-6-metoxy-1,4-benzoquinol methylase	Coenzyme metabolism	K00568	ubiG	2-polyprenyl-6-hydroxyphenyl methylase / 3-demethylubiquinone-9 3-methyltransferase [EC:2.1.1.222 2.1.1.64]	Metabolism; Metabolism of cofactors and vitamins; Ubiquinone and other terpenoid-quinone biosynthesis
TECP_00303	contig_3	CDS	137982	139286	1305	-	k_Bacteria;p_Proteobacteria;c_Alphaproteobacteria	NA	2.5.1.-	COG2873	O-acetyl-L-homoserine sulfhydrylase	COG2873	O-acetylhomoserine sulfhydrylase	Amino acid transport and metabolism	K01740	metY	O-acetylhomoserine (thiol)-lyase [EC:2.5.1.49]	Metabolism; Amino acid metabolism; Cysteine and methionine metabolism
TECP_00304	contig_3	CDS	139974	141668	1695	-	k_Bacteria;p_Proteobacteria	ndhD	7.1.1.-	NA	NAD(P)H-quinone oxidoreductase chain 4	COG0651	Formate hydrogenlyase subunit 3/Multisubunit Na+/H+ antiporter, MnhD subunit	Inorganic ion transport and metabolism|Energy production and conversion	K05568	mnhD, mrpD	multicomponent Na+:H+ antiporter subunit D	Brite Hierarchies; Protein families: signaling and cellular processes; Transporters
TECP_00305	contig_3	CDS	141661	141951	291	-	k_Bacteria;p_Proteobacteria;c_Alphaproteobacteria	NA	NA	NA	hypothetical protein	NA	NA	NA	NA	NA	NA	NA
TECP_00306	contig_3	CDS	142015	143520	1506	-	k_Bacteria;p_Proteobacteria	mrpA	NA	COG1009	Na(+)/H(+) antiporter subunit A	COG0651	Formate hydrogenlyase subunit 3/Multisubunit Na+/H+ antiporter, MnhD subunit	Inorganic ion transport and metabolism|Energy production and conversion	K05568	mnhD, mrpD	multicomponent Na+:H+ antiporter subunit D	Brite Hierarchies; Protein families: signaling and cellular processes; Transporters
TECP_00307	contig_3	CDS	143517	145031	1515	-	k_Bacteria;p_Proteobacteria;c_Alphaproteobacteria	mrpD	NA	COG0651	Na(+)/H(+) antiporter subunit D	COG0651	Formate hydrogenlyase subunit 3/Multisubunit Na+/H+ antiporter, MnhD subunit	Inorganic ion transport and metabolism|Energy production and conversion	K05568	mnhD, mrpD	multicomponent Na+:H+ antiporter subunit D	Brite Hierarchies; Protein families: signaling and cellular processes; Transporters
TECP_00308	contig_3	CDS	145028	145426	399	-	k_Bacteria;p_Proteobacteria	NA	NA	NA	hypothetical protein	COG1006	Multisubunit Na+/H+ antiporter, MnhC subunit	Inorganic ion transport and metabolism	K05567	mnhC, mrpC	multicomponent Na+:H+ antiporter subunit C	Brite Hierarchies; Protein families: signaling and cellular processes; Transporters
TECP_00309	contig_3	CDS	145426	145842	417	-	k_Bacteria;p_Proteobacteria	NA	NA	NA	hypothetical protein	COG2111	Multisubunit Na+/H+ antiporter, MnhB subunit	Inorganic ion transport and metabolism	K05566	mnhB, mrpB	multicomponent Na+:H+ antiporter subunit B	Brite Hierarchies; Protein families: signaling and cellular processes; Transporters
TECP_00310	contig_3	CDS	145839	146381	543	-	k_Bacteria;p_Proteobacteria;c_Alphaproteobacteria	NA	NA	NA	hypothetical protein	COG2111	Multisubunit Na+/H+ antiporter, MnhB subunit	Inorganic ion transport and metabolism	K05566	mnhB, mrpB	multicomponent Na+:H+ antiporter subunit B	Brite Hierarchies; Protein families: signaling and cellular processes; Transporters
TECP_00311	contig_3	CDS	146381	146791	411	-	k_Bacteria;p_Proteobacteria	NA	NA	NA	hypothetical protein	ENOG41121XM	monovalent cation proton antiporter, MnhG PhaG subunit	Inorganic ion transport and metabolism	K05571	mnhG, mrpG	multicomponent Na+:H+ antiporter subunit G	Brite Hierarchies; Protein families: signaling and cellular processes; Transporters
TECP_00312	contig_3	CDS	146775	147080	306	-	k_Bacteria;p_Proteobacteria	NA	NA	NA	hypothetical protein	ENOG41125GU	Multiple resistance and pH regulation protein F	Inorganic ion transport and metabolism	K05570	mnhF, mrpF	multicomponent Na+:H+ antiporter subunit F	Brite Hierarchies; Protein families: signaling and cellular processes; Transporters
TECP_00313	contig_3	CDS	147091	147585	495	-	k_Bacteria	NA	NA	NA	hypothetical protein	COG1863	Multisubunit Na+/H+ antiporter, MnhE subunit	Inorganic ion transport and metabolism	K05569	mnhE, mrpE	multicomponent Na+:H+ antiporter subunit E	Brite Hierarchies; Protein families: signaling and cellular processes; Transporters
TECP_00314	contig_3	CDS	147993	148382	390	+	k_Bacteria;p_Proteobacteria;c_Alphaproteobacteria;o_Rhizobiales	ros	NA	COG4957	Transcriptional regulatory protein ros	COG4957	Predicted transcriptional regulator	Transcription	NA	NA	NA	NA
TECP_00315	contig_3	CDS	148471	148893	423	-	k_Bacteria;p_Proteobacteria;c_Alphaproteobacteria;o_Rhizobiales	sufE	NA	COG2166	Cysteine desulfuration protein SufE	COG2166	SufE protein probably involved in Fe-S center assembly	General function prediction only	K02426	sufE	cysteine desulfuration protein SufE	Not Included in Pathway or Brite; Poorly characterized; General function prediction only
TECP_00316	contig_3	CDS	149588	151648	2061	+	k_Bacteria	pal_1	NA	NA	Peptidoglycan-associated lipoprotein	ENOG4111USK	Ycei family	Function unknown	K03286	TC.OOP	OmpA-OmpF porin, OOP family	Brite Hierarchies; Protein families: signaling and cellular processes; Transporters
TECP_00317	contig_3	CDS	152215	152400	186	-	not defined	NA	NA	NA	hypothetical protein	NA	NA	NA	NA	NA	NA	NA
TECP_00318	contig_3	CDS	152578	152916	339	-	k_Bacteria;p_Proteobacteria	NA	NA	NA	hypothetical protein	COG5447	Uncharacterized conserved protein	Function unknown	NA	NA	NA	NA
TECP_00319	contig_3	CDS	152951	153610	660	-	k_Bacteria	NA	NA	NA	hypothetical protein	NA	NA	NA	NA	NA	NA	NA
TECP_00320	contig_3	CDS	154407	155837	1431	+	k_Bacteria;p_Proteobacteria;c_Alphaproteobacteria	araE	1.2.1.26	NA	Alpha-ketoglutaric semialdehyde dehydrogenase 1	COG1012	NAD-dependent aldehyde dehydrogenases	Energy production and conversion	K00135	gabD	succinate-semialdehyde dehydrogenase / glutarate-semialdehyde dehydrogenase [EC:1.2.1.16 1.2.1.79 1.2.1.20]	Metabolism; Carbohydrate metabolism; Butanoate metabolism | Metabolism; Amino acid metabolism; Alanine, aspartate and glutamate metabolism | Metabolism; Amino acid metabolism; Lysine degradation | Metabolism; Amino acid metabolism; Tyrosine metabolism | Metabolism; Metabolism of cofactors and vitamins; Nicotinate and nicotinamide metabolism
TECP_00321	contig_3	CDS	156054	157253	1200	+	k_Bacteria;p_Proteobacteria	metXA	2.3.1.31	COG2021	Homoserine O-acetyltransferase	COG2021	Homoserine acetyltransferase	Amino acid transport and metabolism	K00641	metX	homoserine O-acetyltransferase/O-succinyltransferase [EC:2.3.1.31 2.3.1.46]	Metabolism; Energy metabolism; Sulfur metabolism | Metabolism; Amino acid metabolism; Cysteine and methionine metabolism
TECP_00322	contig_3	CDS	157250	157906	657	+	k_Bacteria;p_Proteobacteria;c_Alphaproteobacteria	NA	NA	NA	hypothetical protein	COG0500	SAM-dependent methyltransferases	General function prediction only|Secondary metabolites biosynthesis, transport and catabolism	K00641	metX	homoserine O-acetyltransferase/O-succinyltransferase [EC:2.3.1.31 2.3.1.46]	Metabolism; Energy metabolism; Sulfur metabolism | Metabolism; Amino acid metabolism; Cysteine and methionine metabolism
TECP_00323	contig_3	CDS	158658	159992	1335	+	k_Bacteria;p_Proteobacteria;c_Alphaproteobacteria	NA	NA	NA	hypothetical protein	COG2907	Predicted NAD/FAD-binding protein	General function prediction only	K06954	K06954	uncharacterized protein	Not Included in Pathway or Brite; Poorly characterized; Function unknown
TECP_00324	contig_3	CDS	159992	160780	789	+	k_Bacteria;p_Proteobacteria	NA	NA	NA	hypothetical protein	COG3496	Uncharacterized conserved protein	Function unknown	K09701	K09701	uncharacterized protein	Not Included in Pathway or Brite; Poorly characterized; Function unknown
TECP_00325	contig_3	CDS	160743	162062	1320	+	k_Bacteria;p_Proteobacteria;c_Alphaproteobacteria;o_Rhizobiales	COQ3	2.1.1.222	NA	Ubiquinone biosynthesis O-methyltransferase, mitochondrial	COG2230	Cyclopropane fatty acid synthase and related methyltransferases	Cell envelope biogenesis, outer membrane	K00574	cfa	cyclopropane-fatty-acyl-phospholipid synthase [EC:2.1.1.79]	Not Included in Pathway or Brite; Unclassified: metabolism; Enzymes with EC numbers
TECP_00326	contig_3	CDS	162100	162570	471	+	k_Bacteria	NA	NA	NA	hypothetical protein	ENOG4111PDV	(Lipo)protein	Function unknown	NA	NA	NA	NA
TECP_00327	contig_3	CDS	163340	164566	1227	+	k_Bacteria;p_Proteobacteria;c_Alphaproteobacteria;o_Rhizobiales;f_Hyphomicrobiaceae	ispG	1.17.7.3	COG0821	4-hydroxy-3-methylbut-2-en-1-yl diphosphate synthase (flavodoxin)	COG0821	Enzyme involved in the deoxyxylulose pathway of isoprenoid biosynthesis	Lipid metabolism	K03526	gcpE, ispG	(E)-4-hydroxy-3-methylbut-2-enyl-diphosphate synthase [EC:1.17.7.1 1.17.7.3]	Metabolism; Metabolism of terpenoids and polyketides; Terpenoid backbone biosynthesis
TECP_00328	contig_3	CDS	164730	165491	762	+	k_Bacteria	NA	NA	NA	hypothetical protein	NA	NA	NA	NA	NA	NA	NA
TECP_00329	contig_3	CDS	166046	167872	1827	-	k_Bacteria;p_Proteobacteria;c_Alphaproteobacteria	NA	NA	NA	hypothetical protein	COG0006	Xaa-Pro aminopeptidase	Amino acid transport and metabolism	K01262	pepP	Xaa-Pro aminopeptidase [EC:3.4.11.9]	Brite Hierarchies; Protein families: metabolism; Peptidases
TECP_00330	contig_3	CDS	168742	170136	1395	-	k_Bacteria;p_Proteobacteria;c_Alphaproteobacteria	bepC	NA	NA	Outer membrane efflux protein BepC	COG1538	Outer membrane protein	Cell envelope biogenesis, outer membrane	K12340	tolC	outer membrane protein	Environmental Information Processing; Membrane transport; Bacterial secretion system | Environmental Information Processing; Signal transduction; Two-component system | Organismal Systems; Environmental adaptation; Plant-pathogen interaction | Human Diseases; Infectious diseases: Bacterial; Pertussis | Human Diseases; Drug resistance: Antimicrobial; beta-Lactam resistance | Human Diseases; Drug r…
TECP_00331	contig_3	CDS	170684	171256	573	-	k_Bacteria;p_Proteobacteria;c_Alphaproteobacteria;o_Rhizobiales;f_Hyphomicrobiaceae	NA	NA	NA	hypothetical protein	COG3474	Cytochrome c2	Energy production and conversion	K08738	CYC	cytochrome c	Environmental Information Processing; Signal transduction; Two-component system | Cellular Processes; Cell growth and death; Apoptosis | Cellular Processes; Cell growth and death; Apoptosis - fly | Cellular Processes; Cell growth and death; Apoptosis - multiple species | Cellular Processes; Cell growth and death; p53 signaling pathway | Human Diseases; Cancers: Overview; Pathways in cancer | Huma…
TECP_00332	contig_3	CDS	171921	172667	747	+	k_Bacteria;p_Proteobacteria;c_Alphaproteobacteria;o_Rhizobiales	kdsB	2.7.7.38	COG1212	3-deoxy-manno-octulosonate cytidylyltransferase	COG1212	CMP-2-keto-3-deoxyoctulosonic acid synthetase	Cell envelope biogenesis, outer membrane	K00979	kdsB	3-deoxy-manno-octulosonate cytidylyltransferase (CMP-KDO synthetase) [EC:2.7.7.38]	Metabolism; Glycan biosynthesis and metabolism; Lipopolysaccharide biosynthesis | Brite Hierarchies; Protein families: metabolism; Lipopolysaccharide biosynthesis proteins
TECP_00333	contig_3	CDS	172769	173644	876	+	k_Bacteria;p_Proteobacteria;c_Alphaproteobacteria	pheA	NA	NA	Bifunctional chorismate mutase/prephenate dehydratase	COG0077	Prephenate dehydratase	Amino acid transport and metabolism	K04518	pheA2	prephenate dehydratase [EC:4.2.1.51]	Metabolism; Amino acid metabolism; Phenylalanine, tyrosine and tryptophan biosynthesis
TECP_00334	contig_3	CDS	174257	175420	1164	+	k_Bacteria;p_Proteobacteria;c_Alphaproteobacteria;o_Rhizobiales	proB	2.7.2.11	NA	Glutamate 5-kinase	COG0263	Glutamate 5-kinase	Amino acid transport and metabolism	K00931	proB	glutamate 5-kinase [EC:2.7.2.11]	Metabolism; Amino acid metabolism; Arginine and proline metabolism | Metabolism; Biosynthesis of other secondary metabolites; Carbapenem biosynthesis
TECP_00335	contig_3	CDS	175417	176703	1287	+	k_Bacteria;p_Proteobacteria;c_Alphaproteobacteria;o_Rhizobiales;f_Hyphomicrobiaceae	proA	1.2.1.41	COG0014	Gamma-glutamyl phosphate reductase	COG0014	Gamma-glutamyl phosphate reductase	Amino acid transport and metabolism	K00147	proA	glutamate-5-semialdehyde dehydrogenase [EC:1.2.1.41]	Metabolism; Amino acid metabolism; Arginine and proline metabolism | Metabolism; Biosynthesis of other secondary metabolites; Carbapenem biosynthesis
TECP_00336	contig_3	CDS	176729	177397	669	+	k_Bacteria;p_Proteobacteria;c_Alphaproteobacteria	nadD	2.7.7.18	NA	nicotinate-nucleotide adenylyltransferase	COG1057	Nicotinic acid mononucleotide adenylyltransferase	Coenzyme metabolism	K00969	nadD	nicotinate-nucleotide adenylyltransferase [EC:2.7.7.18]	Metabolism; Metabolism of cofactors and vitamins; Nicotinate and nicotinamide metabolism
TECP_00337	contig_3	CDS	177470	178078	609	-	k_Bacteria;p_Proteobacteria;c_Alphaproteobacteria;o_Rhizobiales	NA	NA	NA	hypothetical protein	COG1376	Uncharacterized protein conserved in bacteria	Function unknown	K19235	ybiS	L,D-transpeptidase YbiS	Brite Hierarchies; Protein families: metabolism; Peptidases | Brite Hierarchies; Protein families: metabolism; Peptidoglycan biosynthesis and degradation proteins
TECP_00338	contig_3	CDS	178216	178695	480	-	k_Bacteria;p_Proteobacteria	rlmH	2.1.1.177	COG1576	Ribosomal RNA large subunit methyltransferase H	COG1576	Uncharacterized conserved protein	Function unknown	K00783	rlmH	23S rRNA (pseudouridine1915-N3)-methyltransferase [EC:2.1.1.177]	Brite Hierarchies; Protein families: genetic information processing; Ribosome biogenesis
TECP_00339	contig_3	CDS	178737	179165	429	-	k_Bacteria;p_Proteobacteria	rsfS	NA	NA	Ribosomal silencing factor RsfS	COG0799	Uncharacterized homolog of plant Iojap protein	Function unknown	K09710	ybeB	ribosome-associated protein	Brite Hierarchies; Protein families: genetic information processing; Ribosome biogenesis
TECP_00340	contig_3	CDS	179603	180166	564	-	k_Bacteria;p_Proteobacteria;c_Alphaproteobacteria	regA	NA	COG4567	Photosynthetic apparatus regulatory protein RegA	COG4567	Response regulator consisting of a CheY-like receiver domain and a Fis-type HTH domain	Transcription|Signal transduction mechanisms	K15012	regA, regR, actR	two-component system, response regulator RegA	Environmental Information Processing; Signal transduction; Two-component system | Brite Hierarchies; Protein families: signaling and cellular processes; Two-component system
TECP_00341	contig_3	CDS	180248	181621	1374	-	k_Bacteria;p_Proteobacteria;c_Alphaproteobacteria;o_Rhizobiales;f_Hyphomicrobiaceae	regB	2.7.13.3	NA	Sensor histidine kinase RegB	ENOG410XP2A	phosphorelay sensor kinase activity	Signal transduction mechanisms	K15011	regB, regS, actS	two-component system, sensor histidine kinase RegB [EC:2.7.13.3]	Environmental Information Processing; Signal transduction; Two-component system | Brite Hierarchies; Protein families: metabolism; Protein kinases | Brite Hierarchies; Protein families: signaling and cellular processes; Two-component system
TECP_00342	contig_3	CDS	182088	183062	975	-	k_Bacteria;p_Proteobacteria	NA	NA	NA	hypothetical protein	ENOG410Z410	NA	Function unknown	NA	NA	NA	NA
TECP_00343	contig_3	CDS	183149	185215	2067	-	not defined	NA	NA	NA	hypothetical protein	NA	NA	NA	NA	NA	NA	NA
TECP_00344	contig_3	tRNA	185800	185873	74	-	not defined	NA	NA	NA	tRNA-Cys(gca)	NA	NA	NA	NA	NA	NA	NA
TECP_00345	contig_3	CDS	186031	186690	660	+	k_Bacteria;p_Proteobacteria;c_Alphaproteobacteria	pcm	2.1.1.77	COG2518	Protein-L-isoaspartate O-methyltransferase	COG2518	Protein-L-isoaspartate carboxylmethyltransferase	Posttranslational modification, protein turnover, chaperones	K00573	pcm	protein-L-isoaspartate(D-aspartate) O-methyltransferase [EC:2.1.1.77]	Not Included in Pathway or Brite; Unclassified: metabolism; Enzymes with EC numbers
TECP_00346	contig_3	CDS	188275	188490	216	+	not defined	NA	NA	NA	hypothetical protein	NA	NA	NA	NA	NA	NA	NA
TECP_00347	contig_3	CDS	188884	189786	903	-	k_Bacteria;p_Proteobacteria	NA	NA	NA	hypothetical protein	COG4233	Uncharacterized protein predicted to be involved in C-type cytochrome biogenesis	Energy production and conversion|Posttranslational modification, protein turnover, chaperones	K08344	scsB	suppressor for copper-sensitivity B	Brite Hierarchies; Protein families: signaling and cellular processes; Transporters
TECP_00348	contig_3	CDS	190590	193862	3273	+	k_Bacteria;p_Proteobacteria;c_Alphaproteobacteria	carB	6.3.5.5	COG0458	Carbamoyl-phosphate synthase large chain	COG0458	Carbamoylphosphate synthase large subunit (split gene in MJ)	Nucleotide transport and metabolism|Amino acid transport and metabolism	K01955	carB, CPA2	carbamoyl-phosphate synthase large subunit [EC:6.3.5.5]	Metabolism; Nucleotide metabolism; Pyrimidine metabolism | Metabolism; Amino acid metabolism; Alanine, aspartate and glutamate metabolism
TECP_00349	contig_3	CDS	193978	194457	480	+	k_Bacteria;p_Proteobacteria;c_Alphaproteobacteria;o_Rhizobiales;f_Hyphomicrobiaceae	greA	NA	COG0782	Transcription elongation factor GreA	COG0782	Transcription elongation factor	Transcription	K03624	greA	transcription elongation factor GreA	Brite Hierarchies; Protein families: genetic information processing; Transcription machinery
TECP_00350	contig_3	CDS	194472	195479	1008	-	k_Bacteria	NA	NA	NA	hypothetical protein	ENOG4111YNR	Pfam:DUF1022	Function unknown	K07276	K07276	uncharacterized protein	Not Included in Pathway or Brite; Poorly characterized; Function unknown
TECP_00351	contig_3	CDS	196685	196921	237	-	not defined	NA	NA	NA	hypothetical protein	NA	NA	NA	NA	NA	NA	NA
TECP_00352	contig_3	CDS	197217	200096	2880	+	k_Bacteria	NA	NA	NA	hypothetical protein	NA	NA	NA	NA	NA	NA	NA
TECP_00353	contig_3	CDS	200100	201164	1065	-	k_Bacteria;p_Proteobacteria;c_Alphaproteobacteria	btuD_1	7.6.2.8	NA	Vitamin B12 import ATP-binding protein BtuD	COG4175	ABC-type proline/glycine betaine transport system, ATPase component	Amino acid transport and metabolism	K02000	proV	glycine betaine/proline transport system ATP-binding protein [EC:3.6.3.32]	Environmental Information Processing; Membrane transport; ABC transporters | Brite Hierarchies; Protein families: signaling and cellular processes; Transporters
TECP_00354	contig_3	CDS	201176	202210	1035	-	k_Bacteria;p_Proteobacteria	NA	NA	NA	hypothetical protein	COG4176	ABC-type proline/glycine betaine transport system, permease component	Amino acid transport and metabolism	K02001	proW	glycine betaine/proline transport system permease protein	Environmental Information Processing; Membrane transport; ABC transporters | Brite Hierarchies; Protein families: signaling and cellular processes; Transporters
TECP_00355	contig_3	CDS	202356	203327	972	-	k_Bacteria;p_Proteobacteria;c_Alphaproteobacteria	NA	NA	NA	hypothetical protein	COG2113	ABC-type proline/glycine betaine transport systems, periplasmic components	Amino acid transport and metabolism	K02002	proX	glycine betaine/proline transport system substrate-binding protein	Environmental Information Processing; Membrane transport; ABC transporters | Brite Hierarchies; Protein families: signaling and cellular processes; Transporters
TECP_00356	contig_3	CDS	203782	204114	333	-	0	cutA	NA	COG1324	Divalent-cation tolerance protein CutA	COG1324	Uncharacterized protein involved in tolerance to divalent cations	Inorganic ion transport and metabolism	K03926	cutA	periplasmic divalent cation tolerance protein	Not Included in Pathway or Brite; Unclassified: signaling and cellular processes; Others
TECP_00357	contig_3	CDS	204202	204978	777	+	k_Bacteria;p_Proteobacteria;c_Alphaproteobacteria;o_Rhizobiales	nadK	2.7.1.23	NA	NAD kinase	COG0061	Predicted sugar kinase	Carbohydrate transport and metabolism	K00858	ppnK, NADK	NAD+ kinase [EC:2.7.1.23]	Metabolism; Metabolism of cofactors and vitamins; Nicotinate and nicotinamide metabolism
TECP_00358	contig_3	CDS	205778	205957	180	+	k_Bacteria;p_Proteobacteria;c_Alphaproteobacteria	rpmF	NA	COG0333	50S ribosomal protein L32	COG0333	Ribosomal protein L32	Translation, ribosomal structure and biogenesis	K02911	RP-L32, MRPL32, rpmF	large subunit ribosomal protein L32	Genetic Information Processing; Translation; Ribosome | Brite Hierarchies; Protein families: genetic information processing; Ribosome | Brite Hierarchies; Protein families: genetic information processing; Mitochondrial biogenesis
TECP_00359	contig_3	CDS	206054	206467	414	+	k_Bacteria;p_Proteobacteria	NA	NA	NA	hypothetical protein	ENOG41120DK	NA	Function unknown	NA	NA	NA	NA
TECP_00360	contig_3	CDS	207364	208605	1242	-	k_Bacteria	NA	NA	NA	hypothetical protein	ENOG4111I0W	NA	Function unknown	NA	NA	NA	NA
TECP_00361	contig_3	CDS	209350	210492	1143	-	k_Bacteria	NA	NA	NA	hypothetical protein	ENOG4111I0W	NA	Function unknown	NA	NA	NA	NA
TECP_00362	contig_3	CDS	211143	212357	1215	+	k_Bacteria	ubiL_1	1.14.13.-	COG0654	Ubiquinone hydroxylase UbiL	COG0654	2-polyprenyl-6-methoxyphenol hydroxylase and related FAD-dependent oxidoreductases	Energy production and conversion|Coenzyme metabolism	K03185	ubiH	2-octaprenyl-6-methoxyphenol hydroxylase [EC:1.14.13.-]	Metabolism; Metabolism of cofactors and vitamins; Ubiquinone and other terpenoid-quinone biosynthesis
TECP_00363	contig_3	CDS	213336	213593	258	+	k_Bacteria;p_Proteobacteria;c_Alphaproteobacteria	grxC	NA	COG0695	Glutaredoxin 3	COG0695	Glutaredoxin and related proteins	Posttranslational modification, protein turnover, chaperones	K03676	grxC, GLRX, GLRX2	glutaredoxin 3	Brite Hierarchies; Protein families: genetic information processing; Chaperones and folding catalysts
TECP_00364	contig_3	CDS	213837	214328	492	+	k_Bacteria;p_Proteobacteria	NA	NA	NA	hypothetical protein	COG5319	Uncharacterized protein conserved in bacteria	Function unknown	NA	NA	NA	NA
TECP_00365	contig_3	CDS	215147	215734	588	+	k_Bacteria;p_Proteobacteria	NA	NA	NA	hypothetical protein	COG3807	Uncharacterized protein conserved in bacteria	Function unknown	NA	NA	NA	NA
TECP_00366	contig_3	CDS	216269	216790	522	+	k_Bacteria;p_Proteobacteria;c_Alphaproteobacteria	fabA	4.2.1.59	COG0764	3-hydroxydecanoyl-[acyl-carrier-protein] dehydratase	COG0764	3-hydroxymyristoyl/3-hydroxydecanoyl-(acyl carrier protein) dehydratases	Lipid metabolism	K01716	fabA	3-hydroxyacyl-[acyl-carrier protein] dehydratase / trans-2-decenoyl-[acyl-carrier protein] isomerase [EC:4.2.1.59 5.3.3.14]	Metabolism; Lipid metabolism; Fatty acid biosynthesis | Brite Hierarchies; Protein families: metabolism; Lipid biosynthesis proteins
TECP_00367	contig_3	CDS	216929	218152	1224	+	k_Bacteria;p_Proteobacteria;c_Alphaproteobacteria	fabB	2.3.1.41	NA	3-oxoacyl-[acyl-carrier-protein] synthase 1	COG0304	3-oxoacyl-(acyl-carrier-protein) synthase	Secondary metabolites biosynthesis, transport and catabolism|Lipid metabolism	K00647	fabB	3-oxoacyl-[acyl-carrier-protein] synthase I [EC:2.3.1.41]	Metabolism; Lipid metabolism; Fatty acid biosynthesis | Metabolism; Metabolism of cofactors and vitamins; Biotin metabolism | Brite Hierarchies; Protein families: metabolism; Lipid biosynthesis proteins
TECP_00368	contig_3	CDS	218356	219216	861	+	k_Bacteria;p_Proteobacteria;c_Alphaproteobacteria	fabI_1	1.3.1.9	COG0623	Enoyl-[acyl-carrier-protein] reductase [NADH] FabI	COG0623	Enoyl-[acyl-carrier-protein] reductase (NADH)	Lipid metabolism	K00208	fabI	enoyl-[acyl-carrier protein] reductase I [EC:1.3.1.9 1.3.1.10]	Metabolism; Lipid metabolism; Fatty acid biosynthesis | Metabolism; Metabolism of cofactors and vitamins; Biotin metabolism | Metabolism; Biosynthesis of other secondary metabolites; Prodigiosin biosynthesis | Brite Hierarchies; Protein families: metabolism; Lipid biosynthesis proteins
TECP_00369	contig_3	CDS	219455	220726	1272	-	k_Bacteria;p_Proteobacteria;c_Alphaproteobacteria	purD	6.3.4.13	COG0151	Phosphoribosylamine--glycine ligase	COG0151	Phosphoribosylamine-glycine ligase	Nucleotide transport and metabolism	K01945	purD	phosphoribosylamine---glycine ligase [EC:6.3.4.13]	Metabolism; Nucleotide metabolism; Purine metabolism
TECP_00370	contig_3	CDS	220886	222505	1620	+	k_Bacteria;p_Proteobacteria;c_Alphaproteobacteria;o_Rhizobiales	xseA	3.1.11.6	NA	Exodeoxyribonuclease 7 large subunit	COG1570	Exonuclease VII, large subunit	DNA replication, recombination and repair	K03601	xseA	exodeoxyribonuclease VII large subunit [EC:3.1.11.6]	Genetic Information Processing; Replication and repair; Mismatch repair | Brite Hierarchies; Protein families: genetic information processing; DNA repair and recombination proteins
TECP_00371	contig_3	CDS	222621	222824	204	+	k_Bacteria;p_Proteobacteria;c_Alphaproteobacteria;o_Rhizobiales	NA	NA	NA	hypothetical protein	COG3908	Uncharacterized protein conserved in bacteria	Function unknown	NA	NA	NA	NA
TECP_00372	contig_3	CDS	223176	223673	498	-	k_Bacteria;p_Proteobacteria;c_Alphaproteobacteria	NA	NA	NA	hypothetical protein	COG5451	Predicted secreted protein	Function unknown	NA	NA	NA	NA
TECP_00373	contig_3	CDS	223864	225117	1254	-	k_Bacteria;p_Proteobacteria;c_Alphaproteobacteria	serA	1.1.1.95	COG0111	D-3-phosphoglycerate dehydrogenase	COG0111	Phosphoglycerate dehydrogenase and related dehydrogenases	Amino acid transport and metabolism|Coenzyme metabolism	K00058	serA, PHGDH	D-3-phosphoglycerate dehydrogenase / 2-oxoglutarate reductase [EC:1.1.1.95 1.1.1.399]	Metabolism; Energy metabolism; Methane metabolism | Metabolism; Amino acid metabolism; Glycine, serine and threonine metabolism | Brite Hierarchies; Protein families: signaling and cellular processes; Exosome
TECP_00374	contig_3	CDS	225846	226382	537	-	k_Bacteria;p_Proteobacteria;c_Alphaproteobacteria	hom	1.1.1.3	COG0460	Homoserine dehydrogenase	COG0460	Homoserine dehydrogenase	Amino acid transport and metabolism	K00003	hom	homoserine dehydrogenase [EC:1.1.1.3]	Metabolism; Amino acid metabolism; Glycine, serine and threonine metabolism | Metabolism; Amino acid metabolism; Cysteine and methionine metabolism | Metabolism; Amino acid metabolism; Lysine biosynthesis
TECP_00375	contig_4	CDS	104	355	252	+	not defined	NA	NA	NA	hypothetical protein	NA	NA	NA	NA	NA	NA	NA
TECP_00376	contig_4	CDS	750	1628	879	-	k_Bacteria;p_Proteobacteria	prmC_2	2.1.1.297	NA	Release factor glutamine methyltransferase	COG2264	Ribosomal protein L11 methylase	Translation, ribosomal structure and biogenesis	K02687	prmA	ribosomal protein L11 methyltransferase [EC:2.1.1.-]	Brite Hierarchies; Protein families: genetic information processing; Ribosome biogenesis
TECP_00377	contig_4	CDS	1641	3011	1371	-	k_Bacteria;p_Proteobacteria;c_Alphaproteobacteria;o_Rhizobiales;f_Hyphomicrobiaceae	NA	NA	NA	hypothetical protein	ENOG41105JD	Protein of unknown function (DUF3754)	Function unknown	NA	NA	NA	NA
TECP_00378	contig_4	CDS	3923	4522	600	+	k_Bacteria;p_Proteobacteria	ribBA_2	3.5.4.25	NA	Riboflavin biosynthesis protein RibBA	COG0807	GTP cyclohydrolase II	Coenzyme metabolism	K01497	ribA, RIB1	GTP cyclohydrolase II [EC:3.5.4.25]	Metabolism; Metabolism of cofactors and vitamins; Riboflavin metabolism | Metabolism; Metabolism of cofactors and vitamins; Folate biosynthesis | Cellular Processes; Cellular community - prokaryotes; Quorum sensing
TECP_00379	contig_4	CDS	4752	6500	1749	-	k_Bacteria;p_Proteobacteria;c_Alphaproteobacteria	ndvA	7.5.2.3	COG1132	Beta-(1-->2)glucan export ATP-binding/permease protein NdvA	COG1132	ABC-type multidrug transport system, ATPase and permease components	NA	K06147	ABCB-BAC	ATP-binding cassette, subfamily B, bacterial	Brite Hierarchies; Protein families: signaling and cellular processes; Transporters
TECP_00380	contig_4	CDS	6890	7588	699	+	k_Bacteria;p_Proteobacteria;c_Alphaproteobacteria;o_Rhizobiales	ribD_2	NA	COG0117	Riboflavin biosynthesis protein RibD	COG1985	Pyrimidine reductase, riboflavin biosynthesis	Coenzyme metabolism	K11752	ribD	diaminohydroxyphosphoribosylaminopyrimidine deaminase / 5-amino-6-(5-phosphoribosylamino)uracil reductase [EC:3.5.4.26 1.1.1.193]	Metabolism; Metabolism of cofactors and vitamins; Riboflavin metabolism | Cellular Processes; Cellular community - prokaryotes; Quorum sensing
TECP_00381	contig_4	CDS	8380	9561	1182	+	k_Bacteria;p_Proteobacteria;c_Alphaproteobacteria	NA	NA	NA	hypothetical protein	COG0863	DNA modification methylase	DNA replication, recombination and repair	K13581	ccrM	modification methylase [EC:2.1.1.72]	Cellular Processes; Cell growth and death; Cell cycle - Caulobacter | Brite Hierarchies; Protein families: signaling and cellular processes; Prokaryotic defense system
TECP_00382	contig_4	CDS	10997	11740	744	-	k_Bacteria;p_Proteobacteria;c_Alphaproteobacteria	NA	NA	NA	hypothetical protein	COG0204	1-acyl-sn-glycerol-3-phosphate acyltransferase	Lipid metabolism	K00655	plsC	1-acyl-sn-glycerol-3-phosphate acyltransferase [EC:2.3.1.51]	Metabolism; Lipid metabolism; Glycerolipid metabolism | Metabolism; Lipid metabolism; Glycerophospholipid metabolism | Brite Hierarchies; Protein families: metabolism; Lipid biosynthesis proteins
TECP_00383	contig_4	CDS	12365	13327	963	-	k_Bacteria;p_Proteobacteria;c_Alphaproteobacteria;o_Rhizobiales	era	NA	NA	GTPase Era	COG1159	GTPase	General function prediction only	K03595	era, ERAL1	GTPase	Brite Hierarchies; Protein families: genetic information processing; Ribosome biogenesis | Brite Hierarchies; Protein families: genetic information processing; Mitochondrial biogenesis
TECP_00384	contig_4	CDS	13309	14010	702	-	k_Bacteria;p_Proteobacteria;c_Alphaproteobacteria	rnc	3.1.26.3	COG0571	Ribonuclease 3	COG0571	dsRNA-specific ribonuclease	Transcription	K03685	rnc, DROSHA, RNT1	ribonuclease III [EC:3.1.26.3]	Genetic Information Processing; Translation; Ribosome biogenesis in eukaryotes | Human Diseases; Cancers: Overview; Proteoglycans in cancer | Brite Hierarchies; Protein families: genetic information processing; Messenger RNA biogenesis | Brite Hierarchies; Protein families: genetic information processing; Ribosome biogenesis | Brite Hierarchies; Protein families: genetic information processing; C…
TECP_00385	contig_4	CDS	14018	14782	765	-	k_Bacteria;p_Proteobacteria;c_Alphaproteobacteria	NA	NA	NA	hypothetical protein	COG0681	Signal peptidase I	NA	K03100	lepB	signal peptidase I [EC:3.4.21.89]	Genetic Information Processing; Folding, sorting and degradation; Protein export | Brite Hierarchies; Protein families: metabolism; Peptidases
TECP_00386	contig_4	CDS	14920	15324	405	-	k_Bacteria;p_Proteobacteria;c_Alphaproteobacteria;o_Rhizobiales	acpS	2.7.8.7	COG0736	Holo-[acyl-carrier-protein] synthase	COG0736	Phosphopantetheinyl transferase (holo-ACP synthase)	Lipid metabolism	K00997	acpS	holo-[acyl-carrier protein] synthase [EC:2.7.8.7]	Metabolism; Metabolism of cofactors and vitamins; Pantothenate and CoA biosynthesis
TECP_00387	contig_4	CDS	16189	16452	264	+	not defined	NA	NA	NA	hypothetical protein	NA	NA	NA	NA	NA	NA	NA
TECP_00388	contig_4	CDS	16897	17010	114	-	k_Bacteria;p_Proteobacteria;c_Alphaproteobacteria;o_Rhizobiales	NA	NA	NA	hypothetical protein	NA	NA	NA	K01139	spoT	GTP diphosphokinase / guanosine-3',5'-bis(diphosphate) 3'-diphosphatase [EC:2.7.6.5 3.1.7.2]	Metabolism; Nucleotide metabolism; Purine metabolism | Brite Hierarchies; Protein families: genetic information processing; Ribosome biogenesis
TECP_00389	contig_4	CDS	17793	17912	120	-	not defined	NA	NA	NA	hypothetical protein	NA	NA	NA	NA	NA	NA	NA
TECP_00390	contig_4	CDS	17912	18337	426	-	k_Bacteria;p_Proteobacteria;c_Alphaproteobacteria	rpoZ	2.7.7.6	NA	DNA-directed RNA polymerase subunit omega	COG1758	DNA-directed RNA polymerase, subunit K/omega	Transcription	K03060	rpoZ	DNA-directed RNA polymerase subunit omega [EC:2.7.7.6]	Genetic Information Processing; Transcription; RNA polymerase | Brite Hierarchies; Protein families: genetic information processing; Transcription machinery | Brite Hierarchies; Protein families: genetic information processing; DNA repair and recombination proteins
TECP_00391	contig_4	CDS	18985	19635	651	+	k_Bacteria;p_Proteobacteria;c_Alphaproteobacteria;o_Rhizobiales;f_Hyphomicrobiaceae	NA	NA	NA	hypothetical protein	COG1432	Uncharacterized conserved protein	Function unknown	NA	NA	NA	NA
TECP_00392	contig_4	CDS	19717	20358	642	+	k_Bacteria;p_Proteobacteria;c_Alphaproteobacteria	udgb	3.2.2.-	COG1573	Type-5 uracil-DNA glycosylase	COG1573	Uracil-DNA glycosylase	DNA replication, recombination and repair	K21929	udg	uracil-DNA glycosylase [EC:3.2.2.27]	Genetic Information Processing; Replication and repair; Base excision repair | Brite Hierarchies; Protein families: genetic information processing; DNA repair and recombination proteins
TECP_00393	contig_4	CDS	20495	21958	1464	+	k_Bacteria;p_Proteobacteria;c_Alphaproteobacteria	ycjX	NA	COG3106	putative protein YcjX	COG3106	Predicted ATPase	General function prediction only	K06918	K06918	uncharacterized protein	Not Included in Pathway or Brite; Poorly characterized; Function unknown
TECP_00394	contig_4	CDS	21955	23052	1098	+	k_Bacteria;p_Proteobacteria	NA	NA	NA	hypothetical protein	COG3768	Predicted membrane protein	Function unknown	K08990	ycjF	putative membrane protein	Not Included in Pathway or Brite; Poorly characterized; General function prediction only
TECP_00395	contig_4	CDS	23378	24766	1389	-	k_Bacteria;p_Proteobacteria;c_Alphaproteobacteria	ubiB_1	2.7.-.-	NA	protein kinase UbiB	COG0661	Predicted unusual protein kinase	General function prediction only	K03688	ubiB, aarF	ubiquinone biosynthesis protein	Not Included in Pathway or Brite; Unclassified: metabolism; Cofactor metabolism
TECP_00396	contig_4	CDS	25379	27199	1821	-	k_Bacteria;p_Proteobacteria;c_Alphaproteobacteria;o_Rhizobiales	NA	3.6.3.-	COG1132	Putative multidrug export ATP-binding/permease protein	COG1132	ABC-type multidrug transport system, ATPase and permease components	NA	K06147	ABCB-BAC	ATP-binding cassette, subfamily B, bacterial	Brite Hierarchies; Protein families: signaling and cellular processes; Transporters
TECP_00397	contig_4	CDS	27468	27692	225	+	k_Bacteria;p_Proteobacteria;c_Alphaproteobacteria	rpmE	NA	COG0254	50S ribosomal protein L31	COG0254	Ribosomal protein L31	Translation, ribosomal structure and biogenesis	K02909	RP-L31, rpmE	large subunit ribosomal protein L31	Genetic Information Processing; Translation; Ribosome | Brite Hierarchies; Protein families: genetic information processing; Ribosome
TECP_00398	contig_4	CDS	28397	29311	915	+	k_Bacteria;p_Proteobacteria;c_Alphaproteobacteria	NA	NA	NA	hypothetical protein	COG3741	N-formylglutamate amidohydrolase	Amino acid transport and metabolism	K01458	hutG	N-formylglutamate deformylase [EC:3.5.1.68]	Metabolism; Carbohydrate metabolism; Glyoxylate and dicarboxylate metabolism | Metabolism; Amino acid metabolism; Histidine metabolism
TECP_00399	contig_4	CDS	29424	29759	336	-	k_Bacteria;p_Proteobacteria;c_Alphaproteobacteria;o_Rhizobiales	fdx4	NA	COG3411	Ferredoxin, 2Fe-2S	COG3411	Ferredoxin	Energy production and conversion	K18331	hndC	NADP-reducing hydrogenase subunit HndC [EC:1.12.1.3]	Not Included in Pathway or Brite; Unclassified: metabolism; Enzymes with EC numbers
TECP_00400	contig_4	CDS	30387	31307	921	-	k_Bacteria;p_Proteobacteria;c_Alphaproteobacteria	gloB_1	3.1.2.6	NA	Hydroxyacylglutathione hydrolase	COG0491	Zn-dependent hydrolases, including glyoxylases	General function prediction only	K01069	gloB, gloC, HAGH	hydroxyacylglutathione hydrolase [EC:3.1.2.6]	Metabolism; Carbohydrate metabolism; Pyruvate metabolism
TECP_00401	contig_4	CDS	31984	32751	768	-	k_Bacteria;p_Proteobacteria;c_Alphaproteobacteria	aat	2.3.2.6	COG2360	Leucyl/phenylalanyl-tRNA--protein transferase	COG2360	Leu/Phe-tRNA-protein transferase	Posttranslational modification, protein turnover, chaperones	K00684	aat	leucyl/phenylalanyl-tRNA---protein transferase [EC:2.3.2.6]	Not Included in Pathway or Brite; Unclassified: metabolism; Enzymes with EC numbers
TECP_00402	contig_4	CDS	32779	32910	132	-	not defined	NA	NA	NA	hypothetical protein	NA	NA	NA	NA	NA	NA	NA
TECP_00403	contig_4	CDS	34032	37586	3555	-	k_Bacteria	NA	NA	NA	hypothetical protein	NA	NA	NA	NA	NA	NA	NA
TECP_00404	contig_4	CDS	37934	38623	690	+	k_Bacteria;p_Proteobacteria;c_Alphaproteobacteria	rpe	5.1.3.1	NA	Ribulose-phosphate 3-epimerase	COG0036	Pentose-5-phosphate-3-epimerase	Carbohydrate transport and metabolism	K01783	rpe, RPE	ribulose-phosphate 3-epimerase [EC:5.1.3.1]	Metabolism; Carbohydrate metabolism; Pentose phosphate pathway | Metabolism; Carbohydrate metabolism; Pentose and glucuronate interconversions | Metabolism; Energy metabolism; Carbon fixation in photosynthetic organisms
TECP_00405	contig_4	CDS	38804	39907	1104	-	k_Bacteria;p_Proteobacteria;c_Alphaproteobacteria;o_Rhizobiales;f_Hyphomicrobiaceae	dcd	3.5.4.13	NA	dCTP deaminase, dUMP-forming	COG0717	Deoxycytidine deaminase	Nucleotide transport and metabolism	K01494	dcd	dCTP deaminase [EC:3.5.4.13]	Metabolism; Nucleotide metabolism; Pyrimidine metabolism
TECP_00406	contig_4	CDS	40184	42430	2247	-	k_Bacteria;p_Proteobacteria;c_Alphaproteobacteria	parC	5.6.2.2	COG0188	DNA topoisomerase 4 subunit A	COG0188	Type IIA topoisomerase (DNA gyrase/topo II, topoisomerase IV), A subunit	DNA replication, recombination and repair	K02621	parC	topoisomerase IV subunit A [EC:5.99.1.-]	Brite Hierarchies; Protein families: genetic information processing; DNA replication proteins | Brite Hierarchies; Protein families: genetic information processing; Chromosome and associated proteins | Brite Hierarchies; Protein families: signaling and cellular processes; Prokaryotic defense system
TECP_00407	contig_4	CDS	42893	43636	744	-	k_Bacteria;p_Proteobacteria;c_Alphaproteobacteria	NA	NA	NA	hypothetical protein	COG2365	Protein tyrosine/serine phosphatase	Signal transduction mechanisms	NA	NA	NA	NA
TECP_00408	contig_4	CDS	43970	45841	1872	+	k_Bacteria;p_Proteobacteria;c_Alphaproteobacteria	NA	NA	NA	hypothetical protein	COG1519;COG2121	NA	NA	K02527	kdtA, waaA	3-deoxy-D-manno-octulosonic-acid transferase [EC:2.4.99.12 2.4.99.13 2.4.99.14 2.4.99.15]	Metabolism; Glycan biosynthesis and metabolism; Lipopolysaccharide biosynthesis | Brite Hierarchies; Protein families: metabolism; Glycosyltransferases | Brite Hierarchies; Protein families: metabolism; Lipopolysaccharide biosynthesis proteins
TECP_00409	contig_4	CDS	45831	46850	1020	+	k_Bacteria;p_Proteobacteria	lpxK	2.7.1.130	COG1663	Tetraacyldisaccharide 4'-kinase	COG1663	Tetraacyldisaccharide-1-P 4'-kinase	Cell envelope biogenesis, outer membrane	K00912	lpxK	tetraacyldisaccharide 4'-kinase [EC:2.7.1.130]	Metabolism; Glycan biosynthesis and metabolism; Lipopolysaccharide biosynthesis | Brite Hierarchies; Protein families: metabolism; Lipopolysaccharide biosynthesis proteins
TECP_00410	contig_4	CDS	47026	48171	1146	-	k_Bacteria;p_Proteobacteria;c_Alphaproteobacteria	purK	6.3.4.18	NA	N5-carboxyaminoimidazole ribonucleotide synthase	COG0026	Phosphoribosylaminoimidazole carboxylase (NCAIR synthetase)	Nucleotide transport and metabolism	K01589	purK	5-(carboxyamino)imidazole ribonucleotide synthase [EC:6.3.4.18]	Metabolism; Nucleotide metabolism; Purine metabolism
TECP_00411	contig_4	CDS	48155	48658	504	-	k_Bacteria;p_Proteobacteria;c_Alphaproteobacteria	purE	5.4.99.18	COG0041	N5-carboxyaminoimidazole ribonucleotide mutase	COG0041	Phosphoribosylcarboxyaminoimidazole (NCAIR) mutase	Nucleotide transport and metabolism	K01588	purE	5-(carboxyamino)imidazole ribonucleotide mutase [EC:5.4.99.18]	Metabolism; Nucleotide metabolism; Purine metabolism
TECP_00412	contig_4	CDS	48741	48953	213	-	k_Bacteria;p_Proteobacteria;c_Alphaproteobacteria	NA	NA	NA	hypothetical protein	ENOG41122PZ	Protein of unknown function (DUF465)	Function unknown	NA	NA	NA	NA
TECP_00413	contig_4	CDS	49738	50370	633	+	k_Bacteria;p_Proteobacteria;c_Alphaproteobacteria	NA	NA	NA	hypothetical protein	ENOG4111U22	Cell wall hydrolase Autolysin	Cell wall/membrane/envelope biogenesis	K01448	amiABC	N-acetylmuramoyl-L-alanine amidase [EC:3.5.1.28]	Human Diseases; Drug resistance: Antimicrobial; Cationic antimicrobial peptide (CAMP) resistance | Brite Hierarchies; Protein families: metabolism; Peptidoglycan biosynthesis and degradation proteins | Brite Hierarchies; Protein families: genetic information processing; Chromosome and associated proteins
TECP_00414	contig_4	CDS	51106	52968	1863	-	k_Bacteria;p_Proteobacteria	pepF1	3.4.24.-	NA	Oligoendopeptidase F, plasmid	COG1164	Oligoendopeptidase F	Amino acid transport and metabolism	K08602	pepF, pepB	oligoendopeptidase F [EC:3.4.24.-]	Brite Hierarchies; Protein families: metabolism; Peptidases
TECP_00415	contig_4	CDS	54397	55797	1401	-	k_Bacteria;p_Proteobacteria;c_Alphaproteobacteria	lpd3	1.8.1.4	COG1249	Dihydrolipoyl dehydrogenase 3	COG1249	Pyruvate/2-oxoglutarate dehydrogenase complex, dihydrolipoamide dehydrogenase (E3) component, and related enzymes	Energy production and conversion	K00382	DLD, lpd, pdhD	dihydrolipoamide dehydrogenase [EC:1.8.1.4]	Metabolism; Carbohydrate metabolism; Glycolysis / Gluconeogenesis | Metabolism; Carbohydrate metabolism; Citrate cycle (TCA cycle) | Metabolism; Carbohydrate metabolism; Pyruvate metabolism | Metabolism; Carbohydrate metabolism; Glyoxylate and dicarboxylate metabolism | Metabolism; Carbohydrate metabolism; Propanoate metabolism | Metabolism; Amino acid metabolism; Glycine, serine and threonine me…
TECP_00416	contig_4	CDS	55821	56000	180	+	not defined	NA	NA	NA	hypothetical protein	NA	NA	NA	NA	NA	NA	NA
TECP_00417	contig_4	CDS	55954	57183	1230	-	k_Bacteria;p_Proteobacteria;c_Alphaproteobacteria;o_Rhizobiales	sucB	2.3.1.61	COG0508	Dihydrolipoyllysine-residue succinyltransferase component of 2-oxoglutarate dehydrogenase complex	COG0508	Pyruvate/2-oxoglutarate dehydrogenase complex, dihydrolipoamide acyltransferase (E2) component, and related enzymes	Energy production and conversion	K00658	DLST, sucB	2-oxoglutarate dehydrogenase E2 component (dihydrolipoamide succinyltransferase) [EC:2.3.1.61]	Metabolism; Carbohydrate metabolism; Citrate cycle (TCA cycle) | Metabolism; Amino acid metabolism; Lysine degradation
TECP_00418	contig_4	CDS	57264	60233	2970	-	k_Bacteria;p_Proteobacteria;c_Alphaproteobacteria	sucA	1.2.4.2	COG0567	2-oxoglutarate dehydrogenase E1 component	COG0567	2-oxoglutarate dehydrogenase complex, dehydrogenase (E1) component, and related enzymes	Energy production and conversion	K00164	OGDH, sucA	2-oxoglutarate dehydrogenase E1 component [EC:1.2.4.2]	Metabolism; Carbohydrate metabolism; Citrate cycle (TCA cycle) | Metabolism; Amino acid metabolism; Lysine degradation | Metabolism; Amino acid metabolism; Tryptophan metabolism
TECP_00419	contig_4	CDS	60472	60777	306	-	k_Bacteria;p_Proteobacteria;c_Alphaproteobacteria	sucD	6.2.1.5	COG0074	Succinate--CoA ligase [ADP-forming] subunit alpha	COG0074	Succinyl-CoA synthetase, alpha subunit	Energy production and conversion	K01902	sucD	succinyl-CoA synthetase alpha subunit [EC:6.2.1.5]	Metabolism; Carbohydrate metabolism; Citrate cycle (TCA cycle) | Metabolism; Carbohydrate metabolism; Propanoate metabolism | Metabolism; Carbohydrate metabolism; C5-Branched dibasic acid metabolism | Metabolism; Energy metabolism; Carbon fixation pathways in prokaryotes
TECP_00420	contig_5	rRNA	2	1109	1108	-	not defined	NA	NA	NA	16S ribosomal RNA (partial)	NA	NA	NA	NA	NA	NA	NA
TECP_00421	contig_5	CDS	1734	3758	2025	+	k_Bacteria;p_Proteobacteria	NA	NA	NA	hypothetical protein	COG0739	Membrane proteins related to metalloendopeptidases	Cell envelope biogenesis, outer membrane	K19304	mepM	murein DD-endopeptidase [EC:3.4.24.-]	Brite Hierarchies; Protein families: metabolism; Peptidases | Brite Hierarchies; Protein families: metabolism; Peptidoglycan biosynthesis and degradation proteins
TECP_00422	contig_5	CDS	4574	5143	570	-	k_Bacteria;p_Proteobacteria;c_Alphaproteobacteria	efp	NA	COG0231	Elongation factor P	COG0231	Translation elongation factor P (EF-P)/translation initiation factor 5A (eIF-5A)	Translation, ribosomal structure and biogenesis	K02356	efp	elongation factor P	Brite Hierarchies; Protein families: genetic information processing; Translation factors
TECP_00423	contig_5	CDS	6039	7127	1089	-	k_Bacteria;p_Proteobacteria;c_Alphaproteobacteria	caiD	4.2.1.149	NA	Carnitinyl-CoA dehydratase	COG1024	Enoyl-CoA hydratase/carnithine racemase	Lipid metabolism	K01692	paaF, echA	enoyl-CoA hydratase [EC:4.2.1.17]	Metabolism; Carbohydrate metabolism; Propanoate metabolism | Metabolism; Carbohydrate metabolism; Butanoate metabolism | Metabolism; Lipid metabolism; Fatty acid degradation | Metabolism; Amino acid metabolism; Valine, leucine and isoleucine degradation | Metabolism; Amino acid metabolism; Lysine degradation | Metabolism; Amino acid metabolism; Phenylalanine metabolism | Metabolism; Amino acid me…
TECP_00424	contig_5	CDS	7319	7750	432	-	k_Bacteria;p_Proteobacteria	NA	NA	NA	hypothetical protein	ENOG4111NRT	SnoaL-like polyketide cyclase	Function unknown	NA	NA	NA	NA
TECP_00425	contig_5	CDS	8338	9039	702	-	k_Bacteria;p_Proteobacteria;c_Betaproteobacteria;o_Burkholderiales	queC	6.3.4.20	COG0603	7-cyano-7-deazaguanine synthase	COG0603	Predicted PP-loop superfamily ATPase	General function prediction only	K06920	queC	7-cyano-7-deazaguanine synthase [EC:6.3.4.20]	Metabolism; Metabolism of cofactors and vitamins; Folate biosynthesis | Brite Hierarchies; Protein families: genetic information processing; Transfer RNA biogenesis
TECP_00426	contig_5	CDS	9039	9482	444	-	k_Bacteria;p_Proteobacteria;c_Alphaproteobacteria;o_Rhizobiales	NA	NA	NA	hypothetical protein	COG0720	6-pyruvoyl-tetrahydropterin synthase	Coenzyme metabolism	K01737	queD, ptpS, PTS	6-pyruvoyltetrahydropterin/6-carboxytetrahydropterin synthase [EC:4.2.3.12 4.1.2.50]	Metabolism; Metabolism of cofactors and vitamins; Folate biosynthesis | Brite Hierarchies; Protein families: genetic information processing; Transfer RNA biogenesis
TECP_00427	contig_5	CDS	9479	10111	633	-	k_Bacteria;p_Proteobacteria	queE	4.3.99.3	NA	7-carboxy-7-deazaguanine synthase	COG0602	Organic radical activating enzymes	Posttranslational modification, protein turnover, chaperones	K10026	queE	7-carboxy-7-deazaguanine synthase [EC:4.3.99.3]	Metabolism; Metabolism of cofactors and vitamins; Folate biosynthesis | Brite Hierarchies; Protein families: genetic information processing; Transfer RNA biogenesis
TECP_00428	contig_5	CDS	10668	11411	744	+	not defined	NA	NA	NA	hypothetical protein	NA	NA	NA	NA	NA	NA	NA
TECP_00429	contig_5	CDS	12650	13948	1299	+	k_Bacteria	NA	NA	NA	hypothetical protein	COG0739	Membrane proteins related to metalloendopeptidases	Cell envelope biogenesis, outer membrane	K06194	nlpD	lipoprotein NlpD	Not Included in Pathway or Brite; Unclassified: signaling and cellular processes; Structural proteins
TECP_00430	contig_5	CDS	14245	16464	2220	+	k_Bacteria;p_Proteobacteria;c_Alphaproteobacteria;o_Rhodobacterales	hypF	6.2.-.-	COG0068	Carbamoyltransferase HypF	COG0068	Hydrogenase maturation factor	Posttranslational modification, protein turnover, chaperones	K04656	hypF	hydrogenase maturation protein HypF	Not Included in Pathway or Brite; Unclassified: genetic information processing; Protein processing
TECP_00431	contig_5	CDS	16497	17759	1263	-	k_Bacteria;p_Proteobacteria	lpoA	NA	NA	Penicillin-binding protein activator LpoA	ENOG410XRWW	extracellular ligand-binding receptor	Function unknown	NA	NA	NA	NA
TECP_00432	contig_5	CDS	17994	18932	939	+	k_Bacteria;p_Proteobacteria;c_Alphaproteobacteria	rsmI	2.1.1.198	NA	Ribosomal RNA small subunit methyltransferase I	COG0313	Predicted methyltransferases	General function prediction only	K07056	rsmI	16S rRNA (cytidine1402-2'-O)-methyltransferase [EC:2.1.1.198]	Brite Hierarchies; Protein families: genetic information processing; Ribosome biogenesis
TECP_00433	contig_5	CDS	19207	20130	924	+	k_Bacteria;p_Proteobacteria;c_Alphaproteobacteria;o_Rhizobiales	gshB	6.3.2.3	COG0189	Glutathione synthetase	COG0189	Glutathione synthase/Ribosomal protein S6 modification enzyme (glutaminyl transferase)	Translation, ribosomal structure and biogenesis|Coenzyme metabolism	K01920	gshB	glutathione synthase [EC:6.3.2.3]	Metabolism; Amino acid metabolism; Cysteine and methionine metabolism | Metabolism; Metabolism of other amino acids; Glutathione metabolism
TECP_00434	contig_5	CDS	20498	21217	720	-	k_Bacteria;p_Proteobacteria;c_Alphaproteobacteria;o_Rhizobiales;f_Hyphomicrobiaceae	NA	NA	NA	hypothetical protein	NA	NA	NA	NA	NA	NA	NA
TECP_00435	contig_5	CDS	21573	25061	3489	-	k_Bacteria;p_Proteobacteria;c_Alphaproteobacteria	NA	NA	NA	hypothetical protein	COG1014;COG4231	NA	NA	K04090	NA	indolepyruvate ferredoxin oxidoreductase [EC:1.2.7.8]	Not Included in Pathway or Brite; Unclassified: metabolism; Enzymes with EC numbers
TECP_00436	contig_5	CDS	25170	25442	273	-	not defined	NA	NA	NA	hypothetical protein	NA	NA	NA	NA	NA	NA	NA
TECP_00437	contig_5	CDS	25585	26550	966	+	not defined	NA	NA	NA	hypothetical protein	NA	NA	NA	NA	NA	NA	NA
TECP_00438	contig_5	CDS	28534	30273	1740	+	k_Bacteria;p_Proteobacteria	nifA	NA	NA	Nif-specific regulatory protein	COG3604	Transcriptional regulator containing GAF, AAA-type ATPase, and DNA binding domains	Signal transduction mechanisms|Transcription	K02584	nifA	Nif-specific regulatory protein	Environmental Information Processing; Signal transduction; Two-component system | Brite Hierarchies; Protein families: genetic information processing; Transcription factors
TECP_00439	contig_5	CDS	30445	32091	1647	+	k_Bacteria;p_Proteobacteria;c_Gammaproteobacteria	nifB	4.-.-.-	COG0535	FeMo cofactor biosynthesis protein NifB	COG0535	Predicted Fe-S oxidoreductases	General function prediction only	K02585	nifB	nitrogen fixation protein NifB	Not Included in Pathway or Brite; Unclassified: metabolism; Energy metabolism
TECP_00440	contig_5	CDS	32104	32397	294	+	k_Bacteria;p_Proteobacteria	NA	NA	NA	hypothetical protein	ENOG4111V9X	4Fe-4S ferredoxin, iron-sulfur binding	Energy production and conversion	NA	NA	NA	NA
TECP_00441	contig_5	CDS	32734	33135	402	+	k_Bacteria;p_Proteobacteria;c_Alphaproteobacteria	yrrK	3.1.-.-	COG0816	Putative pre-16S rRNA nuclease	COG0816	Predicted endonuclease involved in recombination (possible Holliday junction resolvase in Mycoplasmas and B. subtilis)	DNA replication, recombination and repair	K07447	ruvX	putative holliday junction resolvase [EC:3.1.-.-]	Not Included in Pathway or Brite; Unclassified: metabolism; Enzymes with EC numbers
TECP_00442	contig_5	CDS	33553	35346	1794	+	k_Bacteria	msbA	7.5.2.6	COG1132	Lipid A export ATP-binding/permease protein MsbA	COG1132	ABC-type multidrug transport system, ATPase and permease components	NA	K06147	ABCB-BAC	ATP-binding cassette, subfamily B, bacterial	Brite Hierarchies; Protein families: signaling and cellular processes; Transporters
TECP_00443	contig_5	CDS	35740	36723	984	-	k_Bacteria;p_Proteobacteria;c_Alphaproteobacteria;o_Rhizobiales	NA	NA	NA	hypothetical protein	COG2064	Flp pilus assembly protein TadC	Cell motility and secretion	K12511	tadC	tight adherence protein C	Brite Hierarchies; Protein families: signaling and cellular processes; Secretion system
TECP_00444	contig_5	CDS	36873	37865	993	-	k_Bacteria;p_Proteobacteria;c_Alphaproteobacteria	NA	NA	NA	hypothetical protein	COG4965	Flp pilus assembly protein TadB	NA	K12510	tadB	tight adherence protein B	Brite Hierarchies; Protein families: signaling and cellular processes; Secretion system
TECP_00445	contig_5	CDS	37858	39357	1500	-	k_Bacteria;p_Proteobacteria;c_Alphaproteobacteria	NA	NA	NA	hypothetical protein	COG4962	Flp pilus assembly protein, ATPase CpaF	NA	K02283	cpaF, tadA	pilus assembly protein CpaF	Brite Hierarchies; Protein families: signaling and cellular processes; Secretion system | Brite Hierarchies; Protein families: signaling and cellular processes; Bacterial motility proteins
TECP_00446	contig_5	CDS	39389	40756	1368	-	k_Bacteria;p_Proteobacteria;c_Alphaproteobacteria;o_Rhizobiales;f_Hyphomicrobiaceae	NA	NA	NA	hypothetical protein	COG4963	Flp pilus assembly protein, ATPase CpaE	NA	K02282	cpaE, tadZ	pilus assembly protein CpaE	Brite Hierarchies; Protein families: signaling and cellular processes; Secretion system | Brite Hierarchies; Protein families: signaling and cellular processes; Bacterial motility proteins
TECP_00447	contig_5	CDS	40779	41426	648	-	not defined	NA	NA	NA	hypothetical protein	COG5461	Type IV pili component	Cell motility and secretion	K02281	cpaD	pilus assembly protein CpaD	Brite Hierarchies; Protein families: signaling and cellular processes; Secretion system | Brite Hierarchies; Protein families: signaling and cellular processes; Bacterial motility proteins
TECP_00448	contig_5	CDS	41449	42903	1455	-	k_Bacteria;p_Proteobacteria	sctC	NA	NA	Type 3 secretion system secretin	COG4964	Flp pilus assembly protein, secretin CpaC	NA	K02280	cpaC, rcpA	pilus assembly protein CpaC	Brite Hierarchies; Protein families: signaling and cellular processes; Secretion system | Brite Hierarchies; Protein families: signaling and cellular processes; Bacterial motility proteins
TECP_00449	contig_5	CDS	43024	43770	747	-	k_Bacteria	NA	NA	NA	hypothetical protein	COG3745	Flp pilus assembly protein CpaB	NA	K02279	cpaB, rcpC	pilus assembly protein CpaB	Brite Hierarchies; Protein families: signaling and cellular processes; Secretion system | Brite Hierarchies; Protein families: signaling and cellular processes; Bacterial motility proteins
TECP_00450	contig_5	CDS	44447	44947	501	-	k_Bacteria;p_Proteobacteria;c_Alphaproteobacteria	NA	NA	NA	hypothetical protein	COG4960	Flp pilus assembly protein, protease CpaA	Posttranslational modification, protein turnover, chaperones	K02278	cpaA, tadV	prepilin peptidase CpaA [EC:3.4.23.43]	Brite Hierarchies; Protein families: metabolism; Peptidases | Brite Hierarchies; Protein families: signaling and cellular processes; Secretion system | Brite Hierarchies; Protein families: signaling and cellular processes; Bacterial motility proteins
TECP_00451	contig_5	CDS	45171	45344	174	-	k_Bacteria;p_Proteobacteria;c_Alphaproteobacteria;o_Rhizobiales	NA	NA	NA	hypothetical protein	ENOG410XUCH	Flp Fap pilin component	Intracellular trafficking, secretion, and vesicular transport	K02651	flp, pilA	pilus assembly protein Flp/PilA	Cellular Processes; Cell growth and death; Cell cycle - Caulobacter | Brite Hierarchies; Protein families: signaling and cellular processes; Secretion system | Brite Hierarchies; Protein families: signaling and cellular processes; Bacterial motility proteins
TECP_00452	contig_5	CDS	45596	45769	174	-	k_Bacteria;p_Proteobacteria;c_Alphaproteobacteria;o_Rhizobiales	NA	NA	NA	hypothetical protein	ENOG410XUCH	Flp Fap pilin component	Intracellular trafficking, secretion, and vesicular transport	K02651	flp, pilA	pilus assembly protein Flp/PilA	Cellular Processes; Cell growth and death; Cell cycle - Caulobacter | Brite Hierarchies; Protein families: signaling and cellular processes; Secretion system | Brite Hierarchies; Protein families: signaling and cellular processes; Bacterial motility proteins
TECP_00453	contig_5	CDS	45970	46494	525	-	k_Bacteria;p_Proteobacteria	NA	NA	NA	hypothetical protein	NA	NA	NA	NA	NA	NA	NA
TECP_00454	contig_5	CDS	46767	47288	522	+	k_Bacteria	NA	NA	NA	hypothetical protein	COG0801	7,8-dihydro-6-hydroxymethylpterin-pyrophosphokinase	Coenzyme metabolism	K00950	folK	2-amino-4-hydroxy-6-hydroxymethyldihydropteridine diphosphokinase [EC:2.7.6.3]	Metabolism; Metabolism of cofactors and vitamins; Folate biosynthesis
TECP_00455	contig_5	tRNA	47408	47484	77	-	not defined	NA	NA	NA	tRNA-Arg(tct)	NA	NA	NA	NA	NA	NA	NA
TECP_00456	contig_5	CDS	47530	47835	306	-	k_Bacteria;p_Proteobacteria;c_Alphaproteobacteria	NA	NA	NA	hypothetical protein	ENOG4111TR4	etc complex i subunit conserved region	Energy production and conversion	K03937	NDUFS4	NADH dehydrogenase (ubiquinone) Fe-S protein 4	Metabolism; Energy metabolism; Oxidative phosphorylation | Organismal Systems; Nervous system; Retrograde endocannabinoid signaling | Organismal Systems; Environmental adaptation; Thermogenesis | Human Diseases; Neurodegenerative diseases; Alzheimer disease | Human Diseases; Neurodegenerative diseases; Parkinson disease | Human Diseases; Neurodegenerative diseases; Huntington disease | Human Dise…
TECP_00457	contig_5	tRNA	47860	47936	77	-	not defined	NA	NA	NA	tRNA-Pro(tgg)	NA	NA	NA	NA	NA	NA	NA
TECP_00458	contig_5	CDS	48275	48880	606	-	k_Bacteria;p_Proteobacteria	NA	NA	NA	hypothetical protein	COG1278	Cold shock proteins	Transcription	K03704	cspA	cold shock protein (beta-ribbon, CspA family)	Brite Hierarchies; Protein families: genetic information processing; Transcription factors
TECP_00459	contig_5	CDS	49716	50036	321	+	k_Bacteria;p_Proteobacteria;c_Alphaproteobacteria	fdxE	NA	COG0633	Ferredoxin-6	COG0633	Ferredoxin	Energy production and conversion	K04755	fdx	ferredoxin, 2Fe-2S	Not Included in Pathway or Brite; Unclassified: metabolism; Energy metabolism
TECP_00460	contig_5	CDS	51113	51772	660	-	k_Bacteria	NA	NA	NA	hypothetical protein	ENOG4111MWW	Transcriptional regulator, TetR family	Transcription	NA	NA	NA	NA
TECP_00461	contig_5	CDS	52288	53061	774	+	k_Bacteria;p_Proteobacteria;c_Alphaproteobacteria;o_Rhizobiales	fpr	1.18.1.2	COG1018	Ferredoxin--NADP reductase	COG1018	Flavodoxin reductases (ferredoxin-NADPH reductases) family 1	Energy production and conversion	K00528	fpr	ferredoxin/flavodoxin---NADP+ reductase [EC:1.18.1.2 1.19.1.1]	Not Included in Pathway or Brite; Unclassified: metabolism; Enzymes with EC numbers
TECP_00462	contig_5	CDS	53350	54015	666	-	k_Bacteria;p_Proteobacteria;c_Alphaproteobacteria;o_Rhizobiales	NA	NA	NA	hypothetical protein	ENOG410XVHB	NA	Function unknown	NA	NA	NA	NA
TECP_00463	contig_5	CDS	54186	55175	990	+	k_Bacteria;p_Proteobacteria;c_Alphaproteobacteria	ispH	1.17.7.4	COG0761	4-hydroxy-3-methylbut-2-enyl diphosphate reductase	COG0761	Penicillin tolerance protein	Cell envelope biogenesis, outer membrane|Lipid metabolism	K03527	ispH, lytB	4-hydroxy-3-methylbut-2-en-1-yl diphosphate reductase [EC:1.17.7.4]	Metabolism; Metabolism of terpenoids and polyketides; Terpenoid backbone biosynthesis
TECP_00464	contig_5	CDS	55190	56155	966	+	k_Bacteria;p_Proteobacteria;c_Alphaproteobacteria;o_Rhizobiales	thrB	2.7.1.39	COG2334	Homoserine kinase	COG2334	Putative homoserine kinase type II (protein kinase fold)	General function prediction only	K02204	thrB2	homoserine kinase type II [EC:2.7.1.39]	Metabolism; Amino acid metabolism; Glycine, serine and threonine metabolism
TECP_00465	contig_5	CDS	56197	56646	450	+	k_Bacteria;p_Proteobacteria;c_Alphaproteobacteria	rnhA	3.1.26.4	COG0328	Ribonuclease HI	COG0328	Ribonuclease HI	DNA replication, recombination and repair	K03469	rnhA, RNASEH1	ribonuclease HI [EC:3.1.26.4]	Genetic Information Processing; Replication and repair; DNA replication | Brite Hierarchies; Protein families: genetic information processing; DNA replication proteins
TECP_00466	contig_5	CDS	56924	57778	855	+	k_Bacteria;p_Proteobacteria;c_Alphaproteobacteria	artI	NA	COG0834	Putative ABC transporter arginine-binding protein 2	COG0834	ABC-type amino acid transport/signal transduction systems, periplasmic component/domain	Signal transduction mechanisms|Amino acid transport and metabolism	K02030	ABC.PA.S	polar amino acid transport system substrate-binding protein	Brite Hierarchies; Protein families: signaling and cellular processes; Transporters
TECP_00467	contig_5	CDS	58097	58885	789	+	k_Bacteria;p_Proteobacteria;c_Alphaproteobacteria	lpxH	3.6.1.54	NA	UDP-2,3-diacylglucosamine hydrolase	COG2908	Uncharacterized protein conserved in bacteria	Function unknown	K03269	lpxH	UDP-2,3-diacylglucosamine hydrolase [EC:3.6.1.54]	Metabolism; Glycan biosynthesis and metabolism; Lipopolysaccharide biosynthesis | Brite Hierarchies; Protein families: metabolism; Lipopolysaccharide biosynthesis proteins
TECP_00468	contig_5	CDS	58894	59964	1071	+	k_Bacteria;p_Proteobacteria;c_Alphaproteobacteria	mgtA	2.4.1.-	COG0438	GDP-mannose-dependent alpha-mannosyltransferase	COG0438	Glycosyltransferase	Cell envelope biogenesis, outer membrane	K12583	mgtA	phosphatidylinositol alpha 1,6-mannosyltransferase [EC:2.4.1.-]	Brite Hierarchies; Protein families: metabolism; Glycosyltransferases
TECP_00469	contig_5	CDS	60698	60955	258	+	not defined	NA	NA	NA	hypothetical protein	NA	NA	NA	NA	NA	NA	NA
TECP_00470	contig_5	CDS	61127	61558	432	+	k_Bacteria;p_Proteobacteria;c_Alphaproteobacteria	NA	NA	NA	hypothetical protein	COG0822	NifU homolog involved in Fe-S cluster formation	Energy production and conversion	NA	NA	NA	NA
TECP_00471	contig_5	CDS	61542	61946	405	+	k_Bacteria;p_Proteobacteria;c_Alphaproteobacteria	yidD	NA	NA	Putative membrane protein insertion efficiency factor	COG0759	Uncharacterized conserved protein	Function unknown	K08998	K08998	uncharacterized protein	Not Included in Pathway or Brite; Poorly characterized; Function unknown
TECP_00472	contig_5	CDS	62465	63130	666	-	k_Bacteria;p_Proteobacteria	cnbA	1.7.1.16	NA	Chloronitrobenzene nitroreductase	COG0778	Nitroreductase	Energy production and conversion	NA	NA	NA	NA
TECP_00473	contig_5	CDS	64566	65303	738	+	k_Bacteria;p_Proteobacteria	NA	NA	NA	hypothetical protein	ENOG4111WVC	Membrane-bound metal-dependent hydrolase	Function unknown	NA	NA	NA	NA
TECP_00474	contig_5	CDS	65951	68695	2745	-	k_Bacteria;p_Proteobacteria;c_Alphaproteobacteria;o_Rhizobiales	mutS	NA	COG0249	DNA mismatch repair protein MutS	COG0249	Mismatch repair ATPase (MutS family)	DNA replication, recombination and repair	K03555	mutS	DNA mismatch repair protein MutS	Genetic Information Processing; Replication and repair; Mismatch repair | Brite Hierarchies; Protein families: genetic information processing; DNA repair and recombination proteins
TECP_00475	contig_5	CDS	69771	70565	795	+	not defined	NA	NA	NA	hypothetical protein	NA	NA	NA	NA	NA	NA	NA
TECP_00476	contig_5	CDS	70874	72148	1275	+	k_Bacteria	NA	NA	NA	hypothetical protein	COG3921	Uncharacterized protein conserved in bacteria	Function unknown	NA	NA	NA	NA
TECP_00477	contig_5	CDS	72298	73323	1026	+	k_Bacteria;p_Proteobacteria;c_Alphaproteobacteria	hemB	4.2.1.24	COG0113	Delta-aminolevulinic acid dehydratase	COG0113	Delta-aminolevulinic acid dehydratase	Coenzyme metabolism	K01698	hemB, ALAD	porphobilinogen synthase [EC:4.2.1.24]	Metabolism; Metabolism of cofactors and vitamins; Porphyrin and chlorophyll metabolism | Brite Hierarchies; Protein families: signaling and cellular processes; Exosome
TECP_00478	contig_5	CDS	73412	74158	747	+	k_Bacteria;p_Proteobacteria;c_Alphaproteobacteria	bpt	2.3.2.29	COG2935	Aspartate/glutamate leucyltransferase	COG2935	Putative arginyl-tRNA:protein arginylyltransferase	Posttranslational modification, protein turnover, chaperones	K21420	bpt	leucyl-tRNA---protein transferase [EC:2.3.2.29]	Not Included in Pathway or Brite; Unclassified: metabolism; Enzymes with EC numbers
TECP_00479	contig_5	CDS	74316	75338	1023	-	k_Bacteria;p_Proteobacteria;c_Alphaproteobacteria;o_Rhizobiales	trpD	2.4.2.18	COG0547	Anthranilate phosphoribosyltransferase	COG0547	Anthranilate phosphoribosyltransferase	Amino acid transport and metabolism	K00766	trpD	anthranilate phosphoribosyltransferase [EC:2.4.2.18]	Metabolism; Amino acid metabolism; Phenylalanine, tyrosine and tryptophan biosynthesis
TECP_00480	contig_5	CDS	75564	76832	1269	-	k_Bacteria;p_Proteobacteria;c_Alphaproteobacteria;o_Rhizobiales	ilvA	4.3.1.19	COG1171	L-threonine dehydratase biosynthetic IlvA	COG1171	Threonine dehydratase	Amino acid transport and metabolism	K01754	ilvA, tdcB	threonine dehydratase [EC:4.3.1.19]	Metabolism; Amino acid metabolism; Glycine, serine and threonine metabolism | Metabolism; Amino acid metabolism; Valine, leucine and isoleucine biosynthesis
TECP_00481	contig_5	CDS	77100	78044	945	+	k_Bacteria;p_Proteobacteria;c_Alphaproteobacteria;o_Rhizobiales	NA	NA	NA	hypothetical protein	COG0265	Trypsin-like serine proteases, typically periplasmic, contain C-terminal PDZ domain	Posttranslational modification, protein turnover, chaperones	K08372	pepD	putative serine protease PepD [EC:3.4.21.-]	Environmental Information Processing; Signal transduction; Two-component system | Brite Hierarchies; Protein families: metabolism; Peptidases
TECP_00482	contig_5	CDS	78477	79970	1494	-	k_Bacteria	proS	6.1.1.15	COG0442	Proline--tRNA ligase	COG0442	Prolyl-tRNA synthetase	Translation, ribosomal structure and biogenesis	K01881	PARS, proS	prolyl-tRNA synthetase [EC:6.1.1.15]	Genetic Information Processing; Translation; Aminoacyl-tRNA biosynthesis | Brite Hierarchies; Protein families: metabolism; Amino acid related enzymes | Brite Hierarchies; Protein families: genetic information processing; Transfer RNA biogenesis
TECP_00483	contig_5	CDS	80900	82843	1944	-	k_Bacteria;p_Proteobacteria;c_Alphaproteobacteria	thrS	6.1.1.3	COG0441	Threonine--tRNA ligase	COG0441	Threonyl-tRNA synthetase	Translation, ribosomal structure and biogenesis	K01868	TARS, thrS	threonyl-tRNA synthetase [EC:6.1.1.3]	Genetic Information Processing; Translation; Aminoacyl-tRNA biosynthesis | Brite Hierarchies; Protein families: metabolism; Amino acid related enzymes | Brite Hierarchies; Protein families: genetic information processing; Transfer RNA biogenesis
TECP_00484	contig_5	CDS	84234	84848	615	-	k_Bacteria;p_Proteobacteria;c_Alphaproteobacteria;o_Rhizobiales	yciB_1	NA	COG2917	putative intracellular septation protein A	COG2917	Intracellular septation protein A	Cell division and chromosome partitioning	K06190	ispZ	intracellular septation protein	Not Included in Pathway or Brite; Unclassified: signaling and cellular processes; Cell growth
TECP_00485	contig_5	CDS	84922	85563	642	-	k_Bacteria;p_Proteobacteria;c_Alphaproteobacteria;o_Rhizobiales	yciB_2	NA	NA	intracellular septation protein A	COG2917	Intracellular septation protein A	Cell division and chromosome partitioning	K06190	ispZ	intracellular septation protein	Not Included in Pathway or Brite; Unclassified: signaling and cellular processes; Cell growth
TECP_00486	contig_5	CDS	85601	86716	1116	-	k_Bacteria;p_Proteobacteria;c_Alphaproteobacteria	ftsY	NA	COG0552	Signal recognition particle receptor FtsY	COG0552	Signal recognition particle GTPase	NA	K03110	ftsY	fused signal recognition particle receptor	Genetic Information Processing; Folding, sorting and degradation; Protein export | Environmental Information Processing; Membrane transport; Bacterial secretion system | Cellular Processes; Cellular community - prokaryotes; Quorum sensing | Brite Hierarchies; Protein families: signaling and cellular processes; Secretion system
TECP_00487	contig_5	CDS	86716	88026	1311	-	k_Bacteria;p_Proteobacteria;c_Alphaproteobacteria;o_Rhizobiales	mtaB	2.8.4.5	COG0621	Threonylcarbamoyladenosine tRNA methylthiotransferase MtaB	COG0621	2-methylthioadenine synthetase	Translation, ribosomal structure and biogenesis	K18707	mtaB	threonylcarbamoyladenosine tRNA methylthiotransferase MtaB [EC:2.8.4.5]	Brite Hierarchies; Protein families: genetic information processing; Transfer RNA biogenesis
TECP_00488	contig_5	CDS	88016	88900	885	-	k_Bacteria;p_Proteobacteria;c_Alphaproteobacteria	dapF	5.1.1.7	COG0253	Diaminopimelate epimerase	COG0253	Diaminopimelate epimerase	Amino acid transport and metabolism	K01778	dapF	diaminopimelate epimerase [EC:5.1.1.7]	Metabolism; Amino acid metabolism; Lysine biosynthesis
TECP_00489	contig_5	tRNA	89700	89775	76	+	not defined	NA	NA	NA	tRNA-Ala(ggc)	NA	NA	NA	NA	NA	NA	NA
TECP_00490	contig_6	CDS	1692	1829	138	+	not defined	NA	NA	NA	hypothetical protein	NA	NA	NA	NA	NA	NA	NA
TECP_00491	contig_6	CDS	1799	2032	234	+	k_Bacteria;p_Proteobacteria;c_Alphaproteobacteria;o_Rhizobiales	tatA	NA	COG1826	Sec-independent protein translocase protein TatA	ENOG410XUF0	Part of the twin-arginine translocation (Tat) system that transports large folded proteins containing a characteristic twin-arginine motif in their signal peptide across membranes. TatA could form the protein-conducting channel of the Tat system (By similarity)	Intracellular trafficking, secretion, and vesicular transport	K03116	tatA	sec-independent protein translocase protein TatA	Genetic Information Processing; Folding, sorting and degradation; Protein export | Environmental Information Processing; Membrane transport; Bacterial secretion system | Brite Hierarchies; Protein families: signaling and cellular processes; Secretion system
TECP_00492	contig_6	CDS	2170	2730	561	+	k_Bacteria	tatB	NA	NA	Sec-independent protein translocase protein TatB	COG1826	Sec-independent protein secretion pathway components	NA	K03117	tatB	sec-independent protein translocase protein TatB	Genetic Information Processing; Folding, sorting and degradation; Protein export | Environmental Information Processing; Membrane transport; Bacterial secretion system | Brite Hierarchies; Protein families: signaling and cellular processes; Secretion system
TECP_00493	contig_6	CDS	2727	3536	810	+	k_Bacteria;p_Proteobacteria;c_Alphaproteobacteria	tatC	NA	COG0805	Sec-independent protein translocase protein TatC	COG0805	Sec-independent protein secretion pathway component TatC	NA	K03118	tatC	sec-independent protein translocase protein TatC	Genetic Information Processing; Folding, sorting and degradation; Protein export | Environmental Information Processing; Membrane transport; Bacterial secretion system | Brite Hierarchies; Protein families: signaling and cellular processes; Secretion system
TECP_00494	contig_6	CDS	3776	5071	1296	+	k_Bacteria;p_Proteobacteria	serS	6.1.1.11	COG0172	Serine--tRNA ligase	COG0172	Seryl-tRNA synthetase	Translation, ribosomal structure and biogenesis	K01875	SARS, serS	seryl-tRNA synthetase [EC:6.1.1.11]	Genetic Information Processing; Translation; Aminoacyl-tRNA biosynthesis | Brite Hierarchies; Protein families: metabolism; Amino acid related enzymes | Brite Hierarchies; Protein families: genetic information processing; Transfer RNA biogenesis
TECP_00495	contig_6	CDS	5125	5895	771	+	k_Bacteria;p_Proteobacteria;c_Alphaproteobacteria	surE	3.1.3.5	COG0496	5'-nucleotidase SurE	COG0496	Predicted acid phosphatase	General function prediction only	K03787	surE	5'-nucleotidase [EC:3.1.3.5]	Metabolism; Nucleotide metabolism; Purine metabolism | Metabolism; Nucleotide metabolism; Pyrimidine metabolism | Metabolism; Metabolism of cofactors and vitamins; Nicotinate and nicotinamide metabolism
TECP_00496	contig_6	CDS	5920	8562	2643	+	not defined	NA	NA	NA	hypothetical protein	NA	NA	NA	NA	NA	NA	NA
TECP_00497	contig_6	CDS	8756	10102	1347	+	k_Bacteria;p_Proteobacteria	amiC	3.5.1.28	COG0860	N-acetylmuramoyl-L-alanine amidase AmiC	COG0860	N-acetylmuramoyl-L-alanine amidase	Cell envelope biogenesis, outer membrane	K01448	amiABC	N-acetylmuramoyl-L-alanine amidase [EC:3.5.1.28]	Human Diseases; Drug resistance: Antimicrobial; Cationic antimicrobial peptide (CAMP) resistance | Brite Hierarchies; Protein families: metabolism; Peptidoglycan biosynthesis and degradation proteins | Brite Hierarchies; Protein families: genetic information processing; Chromosome and associated proteins
TECP_00498	contig_6	CDS	10780	11760	981	+	k_Bacteria;p_Proteobacteria;c_Alphaproteobacteria;o_Rhizobiales;f_Hyphomicrobiaceae	glpX	3.1.3.11	COG1494	Fructose-1,6-bisphosphatase class 2	COG1494	Fructose-1,6-bisphosphatase/sedoheptulose 1,7-bisphosphatase and related proteins	Carbohydrate transport and metabolism	K11532	glpX-SEBP	fructose-1,6-bisphosphatase II / sedoheptulose-1,7-bisphosphatase [EC:3.1.3.11 3.1.3.37]	Metabolism; Carbohydrate metabolism; Glycolysis / Gluconeogenesis | Metabolism; Carbohydrate metabolism; Pentose phosphate pathway | Metabolism; Carbohydrate metabolism; Fructose and mannose metabolism | Metabolism; Energy metabolism; Carbon fixation in photosynthetic organisms | Metabolism; Energy metabolism; Methane metabolism
TECP_00499	contig_6	CDS	12452	13057	606	-	k_Bacteria;p_Proteobacteria;c_Alphaproteobacteria	leuD1	4.2.1.33	COG0066	3-isopropylmalate dehydratase small subunit 1	COG0066	3-isopropylmalate dehydratase small subunit	Amino acid transport and metabolism	K01704	leuD, IPMI-S	3-isopropylmalate/(R)-2-methylmalate dehydratase small subunit [EC:4.2.1.33 4.2.1.35]	Metabolism; Carbohydrate metabolism; C5-Branched dibasic acid metabolism | Metabolism; Amino acid metabolism; Valine, leucine and isoleucine biosynthesis
TECP_00500	contig_6	CDS	13440	13760	321	-	k_Bacteria;p_Proteobacteria;c_Alphaproteobacteria	hvrA	NA	NA	Trans-acting regulatory protein HvrA	ENOG41121QB	histone family protein nucleoid-structuring protein h-ns	Function unknown	K03746	hns	DNA-binding protein H-NS	Brite Hierarchies; Protein families: genetic information processing; Chromosome and associated proteins | Brite Hierarchies; Protein families: genetic information processing; DNA repair and recombination proteins
TECP_00501	contig_6	CDS	15057	16409	1353	+	k_Bacteria;p_Proteobacteria;c_Alphaproteobacteria;o_Rhizobiales	glmM	5.4.2.10	COG1109	Phosphoglucosamine mutase	COG1109	Phosphomannomutase	Carbohydrate transport and metabolism	K03431	glmM	phosphoglucosamine mutase [EC:5.4.2.10]	Metabolism; Carbohydrate metabolism; Amino sugar and nucleotide sugar metabolism
TECP_00502	contig_6	CDS	16406	17200	795	-	k_Bacteria;p_Proteobacteria;c_Alphaproteobacteria	thyA	2.1.1.45	COG0207	Thymidylate synthase	COG0207	Thymidylate synthase	Nucleotide transport and metabolism	K00560	thyA, TYMS	thymidylate synthase [EC:2.1.1.45]	Metabolism; Nucleotide metabolism; Pyrimidine metabolism | Metabolism; Metabolism of cofactors and vitamins; One carbon pool by folate | Human Diseases; Drug resistance: Antineoplastic; Antifolate resistance
TECP_00503	contig_6	CDS	17277	17816	540	-	k_Bacteria	NA	NA	NA	hypothetical protein	COG1266	Predicted metal-dependent membrane protease	General function prediction only	K07052	K07052	uncharacterized protein	Not Included in Pathway or Brite; Poorly characterized; Function unknown
TECP_00504	contig_6	CDS	18339	18632	294	-	k_Bacteria;p_Proteobacteria;c_Alphaproteobacteria;o_Rhizobiales	scpB	NA	NA	Segregation and condensation protein B	COG1386	Predicted transcriptional regulator containing the HTH domain	Transcription	K06024	scpB	segregation and condensation protein B	Brite Hierarchies; Protein families: genetic information processing; Chromosome and associated proteins
TECP_00505	contig_6	CDS	18887	19057	171	+	not defined	NA	NA	NA	hypothetical protein	NA	NA	NA	NA	NA	NA	NA
TECP_00506	contig_6	CDS	19457	20428	972	-	k_Bacteria;p_Proteobacteria;c_Alphaproteobacteria;o_Rhizobiales;f_Hyphomicrobiaceae	dusA	1.3.1.-	COG0042	tRNA-dihydrouridine(20/20a) synthase	COG0042	tRNA-dihydrouridine synthase	Translation, ribosomal structure and biogenesis	K05539	dusA	tRNA-dihydrouridine synthase A [EC:1.-.-.-]	Brite Hierarchies; Protein families: genetic information processing; Transfer RNA biogenesis
TECP_00507	contig_6	CDS	22443	22712	270	+	k_Bacteria;p_Proteobacteria;c_Alphaproteobacteria	rpsO	NA	COG0184	30S ribosomal protein S15	COG0184	Ribosomal protein S15P/S13E	Translation, ribosomal structure and biogenesis	K02956	RP-S15, MRPS15, rpsO	small subunit ribosomal protein S15	Genetic Information Processing; Translation; Ribosome | Brite Hierarchies; Protein families: genetic information processing; Ribosome
TECP_00508	contig_6	CDS	22981	25158	2178	+	k_Bacteria;p_Proteobacteria;c_Alphaproteobacteria	pnp	2.7.7.8	COG1185	Polyribonucleotide nucleotidyltransferase	COG1185	Polyribonucleotide nucleotidyltransferase (polynucleotide phosphorylase)	Translation, ribosomal structure and biogenesis	K00962	pnp, PNPT1	polyribonucleotide nucleotidyltransferase [EC:2.7.7.8]	Genetic Information Processing; Folding, sorting and degradation; RNA degradation | Brite Hierarchies; Protein families: genetic information processing; Messenger RNA biogenesis | Brite Hierarchies; Protein families: genetic information processing; Transfer RNA biogenesis
TECP_00509	contig_6	CDS	25158	25247	90	+	not defined	NA	NA	NA	hypothetical protein	NA	NA	NA	NA	NA	NA	NA
TECP_00510	contig_6	CDS	26184	27299	1116	+	k_Bacteria;p_Proteobacteria;c_Alphaproteobacteria;o_Rhizobiales	hisC_1	2.6.1.9	NA	Histidinol-phosphate aminotransferase	COG0079	Histidinol-phosphate/aromatic aminotransferase and cobyric acid decarboxylase	Amino acid transport and metabolism	K00817	hisC	histidinol-phosphate aminotransferase [EC:2.6.1.9]	Metabolism; Amino acid metabolism; Histidine metabolism | Metabolism; Amino acid metabolism; Tyrosine metabolism | Metabolism; Amino acid metabolism; Phenylalanine metabolism | Metabolism; Amino acid metabolism; Phenylalanine, tyrosine and tryptophan biosynthesis | Metabolism; Biosynthesis of other secondary metabolites; Tropane, piperidine and pyridine alkaloid biosynthesis | Metabolism; Biosynt…
TECP_00511	contig_6	CDS	27308	28231	924	+	k_Bacteria;p_Proteobacteria;c_Alphaproteobacteria	tyrC	1.3.1.43	NA	Cyclohexadienyl dehydrogenase	COG0287	Prephenate dehydrogenase	Amino acid transport and metabolism	K00220	tyrC	cyclohexadieny/prephenate dehydrogenase [EC:1.3.1.43 1.3.1.12]	Metabolism; Amino acid metabolism; Phenylalanine, tyrosine and tryptophan biosynthesis | Metabolism; Biosynthesis of other secondary metabolites; Novobiocin biosynthesis
TECP_00512	contig_6	CDS	28281	28481	201	+	not defined	NA	NA	NA	hypothetical protein	NA	NA	NA	NA	NA	NA	NA
TECP_00513	contig_6	tRNA	28614	28687	74	+	not defined	NA	NA	NA	tRNA-Gly(tcc)	NA	NA	NA	NA	NA	NA	NA
TECP_00514	contig_6	CDS	29477	30184	708	+	k_Bacteria	NA	NA	NA	hypothetical protein	COG0705	Uncharacterized membrane protein (homolog of Drosophila rhomboid)	General function prediction only	NA	NA	NA	NA
TECP_00515	contig_6	CDS	30219	31427	1209	-	k_Bacteria	xlnD	1.14.13.24	NA	3-hydroxybenzoate 6-hydroxylase 1	COG0654	2-polyprenyl-6-methoxyphenol hydroxylase and related FAD-dependent oxidoreductases	Energy production and conversion|Coenzyme metabolism	K00480	NA	salicylate hydroxylase [EC:1.14.13.1]	Metabolism; Xenobiotics biodegradation and metabolism; Dioxin degradation | Metabolism; Xenobiotics biodegradation and metabolism; Naphthalene degradation | Metabolism; Xenobiotics biodegradation and metabolism; Polycyclic aromatic hydrocarbon degradation
TECP_00516	contig_6	CDS	31450	31701	252	-	k_Bacteria;p_Proteobacteria;c_Alphaproteobacteria	NA	NA	NA	hypothetical protein	COG4391	Uncharacterized protein conserved in bacteria	Function unknown	NA	NA	NA	NA
TECP_00517	contig_6	CDS	31828	32592	765	+	k_Bacteria;p_Proteobacteria;c_Alphaproteobacteria;o_Rhizobiales	xylF	3.7.1.9	NA	2-hydroxymuconate semialdehyde hydrolase	ENOG410Y9GW	Alpha beta hydrolase fold protein	Function unknown	K00433	cpo	non-heme chloroperoxidase [EC:1.11.1.10]	Not Included in Pathway or Brite; Unclassified: metabolism; Enzymes with EC numbers
TECP_00518	contig_6	CDS	33188	33625	438	-	k_Bacteria;p_Proteobacteria	NA	NA	NA	hypothetical protein	NA	NA	NA	NA	NA	NA	NA
TECP_00519	contig_6	CDS	34630	34896	267	+	k_Bacteria;p_Proteobacteria;c_Alphaproteobacteria	NA	NA	NA	hypothetical protein	NA	NA	NA	NA	NA	NA	NA
TECP_00520	contig_6	CDS	34971	36806	1836	+	k_Bacteria;p_Proteobacteria	actP	NA	COG4147	Cation/acetate symporter ActP	COG4147	Predicted symporter	General function prediction only	K14393	actP	cation/acetate symporter	Brite Hierarchies; Protein families: signaling and cellular processes; Transporters
TECP_00521	contig_6	CDS	37274	38950	1677	-	k_Bacteria;p_Proteobacteria	sasA_2	2.7.-.-	NA	Adaptive-response sensory-kinase SasA	COG0642	Signal transduction histidine kinase	Signal transduction mechanisms	K14980	chvG	two-component system, OmpR family, sensor histidine kinase ChvG [EC:2.7.13.3]	Environmental Information Processing; Signal transduction; Two-component system | Brite Hierarchies; Protein families: metabolism; Protein kinases | Brite Hierarchies; Protein families: signaling and cellular processes; Two-component system
TECP_00522	contig_6	CDS	39151	40062	912	-	k_Bacteria;p_Proteobacteria;c_Alphaproteobacteria	cheB	3.5.1.44	NA	Protein-glutamate methylesterase/protein-glutamine glutaminase	COG0745	Response regulators consisting of a CheY-like receiver domain and a winged-helix DNA-binding domain	Transcription|Signal transduction mechanisms	K14981	chvI	two-component system, OmpR family, response regulator ChvI	Environmental Information Processing; Signal transduction; Two-component system | Brite Hierarchies; Protein families: signaling and cellular processes; Two-component system
TECP_00523	contig_6	CDS	40331	41905	1575	+	k_Bacteria;p_Proteobacteria;c_Alphaproteobacteria	pckA	4.1.1.49	COG1866	Phosphoenolpyruvate carboxykinase (ATP)	COG1866	Phosphoenolpyruvate carboxykinase (ATP)	Energy production and conversion	K01610	pckA	phosphoenolpyruvate carboxykinase (ATP) [EC:4.1.1.49]	Metabolism; Carbohydrate metabolism; Glycolysis / Gluconeogenesis | Metabolism; Carbohydrate metabolism; Citrate cycle (TCA cycle) | Metabolism; Carbohydrate metabolism; Pyruvate metabolism | Metabolism; Energy metabolism; Carbon fixation in photosynthetic organisms
TECP_00524	contig_6	CDS	43114	43350	237	+	k_Bacteria;p_Proteobacteria;c_Alphaproteobacteria;o_Rhizobiales	NA	NA	NA	hypothetical protein	COG0494	NTP pyrophosphohydrolases including oxidative damage repair enzymes	General function prediction only|DNA replication, recombination and repair	K07766	NA	diphosphoinositol-polyphosphate diphosphatase [EC:3.6.1.52]	Not Included in Pathway or Brite; Unclassified: metabolism; Enzymes with EC numbers
TECP_00525	contig_6	CDS	44533	45072	540	+	k_Bacteria;p_Proteobacteria;c_Alphaproteobacteria;o_Rhizobiales	NA	NA	NA	hypothetical protein	ENOG4111WBA	NA	Function unknown	NA	NA	NA	NA
TECP_00526	contig_6	CDS	45138	45782	645	-	k_Bacteria;p_Proteobacteria;c_Alphaproteobacteria	NA	NA	NA	hypothetical protein	COG2840	Uncharacterized protein conserved in bacteria	Function unknown	NA	NA	NA	NA
TECP_00527	contig_6	CDS	46497	47225	729	-	k_Bacteria;p_Proteobacteria;c_Alphaproteobacteria	NA	NA	NA	hypothetical protein	COG4395	Uncharacterized protein conserved in bacteria	Function unknown	NA	NA	NA	NA
TECP_00528	contig_6	CDS	47458	47946	489	+	k_Bacteria	NA	NA	NA	hypothetical protein	COG3030	Protein affecting phage T7 exclusion by the F plasmid	General function prediction only	K07113	fxsA	UPF0716 protein FxsA	Not Included in Pathway or Brite; Poorly characterized; General function prediction only
TECP_00529	contig_6	CDS	48259	48978	720	-	k_Bacteria;p_Proteobacteria;c_Alphaproteobacteria	NA	NA	NA	hypothetical protein	COG1451	Predicted metal-dependent hydrolase	General function prediction only	K07043	K07043	uncharacterized protein	Not Included in Pathway or Brite; Poorly characterized; Function unknown
TECP_00530	contig_6	CDS	49287	51038	1752	+	k_Bacteria;p_Proteobacteria;c_Alphaproteobacteria	glnS	6.1.1.18	COG0008	Glutamine--tRNA ligase	COG0008	Glutamyl- and glutaminyl-tRNA synthetases	Translation, ribosomal structure and biogenesis	K01886	QARS, glnS	glutaminyl-tRNA synthetase [EC:6.1.1.18]	Genetic Information Processing; Translation; Aminoacyl-tRNA biosynthesis | Brite Hierarchies; Protein families: metabolism; Amino acid related enzymes | Brite Hierarchies; Protein families: genetic information processing; Transfer RNA biogenesis
TECP_00531	contig_6	CDS	51047	51247	201	+	not defined	NA	NA	NA	hypothetical protein	NA	NA	NA	NA	NA	NA	NA
TECP_00532	contig_6	CDS	51151	52734	1584	-	k_Bacteria;p_Proteobacteria	gcvPB	1.4.4.2	NA	putative glycine dehydrogenase (decarboxylating) subunit 2	COG1003	Glycine cleavage system protein P (pyridoxal-binding), C-terminal domain	Amino acid transport and metabolism	K00283	gcvPB	glycine dehydrogenase subunit 2 [EC:1.4.4.2]	Metabolism; Carbohydrate metabolism; Glyoxylate and dicarboxylate metabolism | Metabolism; Amino acid metabolism; Glycine, serine and threonine metabolism
TECP_00533	contig_6	CDS	52731	54080	1350	-	k_Bacteria;p_Proteobacteria;c_Alphaproteobacteria	gcvPA	1.4.4.2	NA	putative glycine dehydrogenase (decarboxylating) subunit 1	COG0403	Glycine cleavage system protein P (pyridoxal-binding), N-terminal domain	Amino acid transport and metabolism	K00282	gcvPA	glycine dehydrogenase subunit 1 [EC:1.4.4.2]	Metabolism; Carbohydrate metabolism; Glyoxylate and dicarboxylate metabolism | Metabolism; Amino acid metabolism; Glycine, serine and threonine metabolism
TECP_00534	contig_6	CDS	54080	54457	378	-	k_Bacteria;p_Proteobacteria;c_Alphaproteobacteria	gcvH	NA	COG0509	Glycine cleavage system H protein	COG0509	Glycine cleavage system H protein (lipoate-binding)	Amino acid transport and metabolism	K02437	gcvH, GCSH	glycine cleavage system H protein	Metabolism; Carbohydrate metabolism; Glyoxylate and dicarboxylate metabolism | Metabolism; Amino acid metabolism; Glycine, serine and threonine metabolism
TECP_00535	contig_6	CDS	54549	55691	1143	-	k_Bacteria;p_Proteobacteria;c_Alphaproteobacteria;o_Rhizobiales	gcvT	2.1.2.10	COG0404	Aminomethyltransferase	COG0404	Glycine cleavage system T protein (aminomethyltransferase)	Amino acid transport and metabolism	K00605	gcvT, AMT	aminomethyltransferase [EC:2.1.2.10]	Metabolism; Carbohydrate metabolism; Glyoxylate and dicarboxylate metabolism | Metabolism; Amino acid metabolism; Glycine, serine and threonine metabolism | Metabolism; Metabolism of cofactors and vitamins; One carbon pool by folate
TECP_00536	contig_6	CDS	56874	57785	912	+	k_Bacteria;p_Proteobacteria;c_Alphaproteobacteria;o_Rhizobiales;f_Hyphomicrobiaceae	cnoX	NA	COG3118	Chaperedoxin	COG3118	Thioredoxin domain-containing protein	Posttranslational modification, protein turnover, chaperones	K05838	ybbN	putative thioredoxin	Brite Hierarchies; Protein families: genetic information processing; Chaperones and folding catalysts
TECP_00537	contig_6	CDS	57811	58488	678	+	k_Bacteria;p_Proteobacteria;c_Alphaproteobacteria;o_Rhizobiales;f_Hyphomicrobiaceae	lon_1	3.4.21.53	NA	Lon protease	COG2802	Uncharacterized protein, similar to the N-terminal domain of Lon protease	General function prediction only	K07157	K07157	uncharacterized protein	Not Included in Pathway or Brite; Poorly characterized; Function unknown
TECP_00538	contig_6	CDS	58488	58742	255	+	k_Bacteria;p_Proteobacteria	NA	NA	NA	hypothetical protein	COG2835	Uncharacterized conserved protein	Function unknown	K09791	K09791	uncharacterized protein	Not Included in Pathway or Brite; Poorly characterized; Function unknown
TECP_00539	contig_6	CDS	59603	60550	948	-	k_Bacteria;p_Proteobacteria;c_Alphaproteobacteria;o_Rhizobiales	lpxC	3.5.1.108	COG0774	UDP-3-O-acyl-N-acetylglucosamine deacetylase	COG0774	UDP-3-O-acyl-N-acetylglucosamine deacetylase	Cell envelope biogenesis, outer membrane	K02535	lpxC	UDP-3-O-[3-hydroxymyristoyl] N-acetylglucosamine deacetylase [EC:3.5.1.108]	Metabolism; Glycan biosynthesis and metabolism; Lipopolysaccharide biosynthesis | Brite Hierarchies; Protein families: metabolism; Lipopolysaccharide biosynthesis proteins
TECP_00540	contig_6	CDS	60980	62611	1632	-	k_Bacteria;p_Proteobacteria;c_Alphaproteobacteria	ftsZ	NA	NA	Cell division protein FtsZ	COG0206	Cell division GTPase	Cell division and chromosome partitioning	K03531	ftsZ	cell division protein FtsZ	Cellular Processes; Cell growth and death; Cell cycle - Caulobacter | Brite Hierarchies; Protein families: genetic information processing; Chromosome and associated proteins | Brite Hierarchies; Protein families: signaling and cellular processes; Cytoskeleton proteins | Brite Hierarchies; Protein families: signaling and cellular processes; Prokaryotic defense system
TECP_00541	contig_6	CDS	62735	64015	1281	-	k_Bacteria	ftsA	NA	COG0849	Cell division protein FtsA	COG0849	Actin-like ATPase involved in cell division	Cell division and chromosome partitioning	K03590	ftsA	cell division protein FtsA	Cellular Processes; Cell growth and death; Cell cycle - Caulobacter | Brite Hierarchies; Protein families: genetic information processing; Chromosome and associated proteins | Brite Hierarchies; Protein families: signaling and cellular processes; Cytoskeleton proteins
TECP_00542	contig_6	CDS	64020	64919	900	-	not defined	ftsQ	NA	NA	Cell division protein FtsQ	NA	NA	NA	NA	NA	NA	NA
TECP_00543	contig_6	tRNA	66454	66528	75	+	not defined	NA	NA	NA	tRNA-Gly(gcc)	NA	NA	NA	NA	NA	NA	NA
TECP_00544	contig_6	CDS	67098	67868	771	-	k_Bacteria;p_Proteobacteria;c_Alphaproteobacteria;o_Rhizobiales	ybhL	NA	COG0670	Inner membrane protein YbhL	COG0670	Integral membrane protein, interacts with FtsH	General function prediction only	K06890	K06890	uncharacterized protein	Not Included in Pathway or Brite; Poorly characterized; Function unknown
TECP_00545	contig_6	CDS	68370	70712	2343	-	k_Bacteria;p_Proteobacteria;c_Alphaproteobacteria;o_Rhizobiales	NA	NA	NA	hypothetical protein	COG1033	Predicted exporters of the RND superfamily	General function prediction only	K07003	K07003	uncharacterized protein	Not Included in Pathway or Brite; Poorly characterized; Function unknown
TECP_00546	contig_6	CDS	70944	71171	228	+	k_Bacteria;p_Proteobacteria	tusA	NA	COG0425	Sulfur carrier protein TusA	COG0425	Predicted redox protein, regulator of disulfide bond formation	Posttranslational modification, protein turnover, chaperones	K04085	tusA, sirA	tRNA 2-thiouridine synthesizing protein A [EC:2.8.1.-]	Genetic Information Processing; Folding, sorting and degradation; Sulfur relay system | Brite Hierarchies; Protein families: genetic information processing; Transfer RNA biogenesis
TECP_00547	contig_6	CDS	71381	73201	1821	+	k_Bacteria;p_Proteobacteria;c_Alphaproteobacteria	nodM	2.6.1.16	NA	Glutamine--fructose-6-phosphate aminotransferase [isomerizing]	COG0449	Glucosamine 6-phosphate synthetase, contains amidotransferase and phosphosugar isomerase domains	Cell envelope biogenesis, outer membrane	K00820	glmS, GFPT	glucosamine---fructose-6-phosphate aminotransferase (isomerizing) [EC:2.6.1.16]	Metabolism; Carbohydrate metabolism; Amino sugar and nucleotide sugar metabolism | Metabolism; Amino acid metabolism; Alanine, aspartate and glutamate metabolism | Human Diseases; Endocrine and metabolic diseases; Insulin resistance | Brite Hierarchies; Protein families: metabolism; Peptidases
TECP_00548	contig_6	CDS	73372	74301	930	+	k_Bacteria	NA	NA	NA	hypothetical protein	ENOG410ZY39	Sporulation domain-containing protein	Function unknown	NA	NA	NA	NA
TECP_00549	contig_6	CDS	74850	75377	528	+	not defined	NA	NA	NA	hypothetical protein	NA	NA	NA	NA	NA	NA	NA
TECP_00550	contig_6	CDS	75397	76101	705	+	not defined	NA	NA	NA	hypothetical protein	NA	NA	NA	NA	NA	NA	NA
TECP_00551	contig_6	CDS	76146	77264	1119	-	k_Bacteria;p_Proteobacteria;c_Alphaproteobacteria	cbiD	2.1.1.195	COG1903	Cobalt-precorrin-5B C(1)-methyltransferase	COG1903	Cobalamin biosynthesis protein CbiD	Coenzyme metabolism	K02188	cbiD	cobalt-precorrin-5B (C1)-methyltransferase [EC:2.1.1.195]	Metabolism; Metabolism of cofactors and vitamins; Porphyrin and chlorophyll metabolism
TECP_00552	contig_6	CDS	77945	78628	684	-	k_Bacteria;p_Proteobacteria;c_Alphaproteobacteria;o_Rhizobiales	NA	NA	NA	hypothetical protein	COG0179	2-keto-4-pentenoate hydratase/2-oxohepta-3-ene-1,7-dioic acid hydratase (catechol pathway)	Secondary metabolites biosynthesis, transport and catabolism	K16165	nagK	fumarylpyruvate hydrolase [EC:3.7.1.20]	Metabolism; Amino acid metabolism; Tyrosine metabolism
TECP_00553	contig_6	CDS	79208	80071	864	+	k_Bacteria;p_Proteobacteria;c_Alphaproteobacteria	NA	NA	NA	hypothetical protein	COG0647	Predicted sugar phosphatases of the HAD superfamily	Carbohydrate transport and metabolism	NA	NA	NA	NA
TECP_00554	contig_6	CDS	80245	81261	1017	+	k_Bacteria;p_Proteobacteria;c_Alphaproteobacteria	NA	NA	NA	hypothetical protein	COG3034	Uncharacterized protein conserved in bacteria	Function unknown	NA	NA	NA	NA
TECP_00555	contig_6	CDS	81529	82845	1317	-	k_Bacteria;p_Proteobacteria;c_Alphaproteobacteria	cobB	6.3.5.9	NA	Hydrogenobyrinate a,c-diamide synthase	COG1797	Cobyrinic acid a,c-diamide synthase	Coenzyme metabolism	K02224	cobB-cbiA	cobyrinic acid a,c-diamide synthase [EC:6.3.5.9 6.3.5.11]	Metabolism; Metabolism of cofactors and vitamins; Porphyrin and chlorophyll metabolism
TECP_00556	contig_6	CDS	82970	85213	2244	-	not defined	NA	NA	NA	hypothetical protein	COG2982	Uncharacterized protein involved in outer membrane biogenesis	Cell envelope biogenesis, outer membrane	K07289	asmA	AsmA protein	Not Included in Pathway or Brite; Unclassified: signaling and cellular processes; Structural proteins
TECP_00557	contig_6	CDS	86033	86830	798	-	not defined	NA	NA	NA	hypothetical protein	NA	NA	NA	NA	NA	NA	NA
TECP_00558	contig_6	CDS	87848	89713	1866	+	k_Bacteria;p_Proteobacteria	ilvD	4.2.1.9	NA	Dihydroxy-acid dehydratase	COG0129	Dihydroxyacid dehydratase/phosphogluconate dehydratase	Carbohydrate transport and metabolism|Amino acid transport and metabolism	K01687	ilvD	dihydroxy-acid dehydratase [EC:4.2.1.9]	Metabolism; Amino acid metabolism; Valine, leucine and isoleucine biosynthesis | Metabolism; Metabolism of cofactors and vitamins; Pantothenate and CoA biosynthesis
TECP_00559	contig_6	CDS	90843	91457	615	-	k_Bacteria;p_Proteobacteria;c_Alphaproteobacteria	NA	NA	NA	hypothetical protein	COG1896	Predicted hydrolases of HD superfamily	General function prediction only	K06952	K06952	uncharacterized protein	Not Included in Pathway or Brite; Poorly characterized; Function unknown
TECP_00560	contig_6	CDS	91642	92526	885	-	k_Bacteria;p_Proteobacteria	ygfZ	NA	NA	tRNA-modifying protein YgfZ	COG0354	Predicted aminomethyltransferase related to GcvT	General function prediction only	K06980	ygfZ	tRNA-modifying protein YgfZ	Brite Hierarchies; Protein families: genetic information processing; Transfer RNA biogenesis
TECP_00561	contig_6	CDS	92647	94011	1365	+	k_Bacteria;p_Proteobacteria	lhyD	3.5.2.-	NA	L-hydantoinase	COG0044	Dihydroorotase and related cyclic amidohydrolases	Nucleotide transport and metabolism	K01465	URA4, pyrC	dihydroorotase [EC:3.5.2.3]	Metabolism; Nucleotide metabolism; Pyrimidine metabolism
TECP_00562	contig_6	CDS	95685	95894	210	-	not defined	NA	NA	NA	hypothetical protein	NA	NA	NA	NA	NA	NA	NA
TECP_00563	contig_7	CDS	23	322	300	+	k_Bacteria;p_Proteobacteria;c_Alphaproteobacteria	rnfE_1	7.-.-.-	COG4660	Ion-translocating oxidoreductase complex subunit E	COG4660	Predicted NADH:ubiquinone oxidoreductase, subunit RnfE	Energy production and conversion	K03613	rnfE	Na+-translocating ferredoxin:NAD+ oxidoreductase subunit E	Not Included in Pathway or Brite; Unclassified: metabolism; Energy metabolism
TECP_00564	contig_7	CDS	2202	2420	219	+	not defined	NA	NA	NA	hypothetical protein	NA	NA	NA	NA	NA	NA	NA
TECP_00565	contig_7	CDS	2613	4526	1914	+	k_Bacteria;p_Proteobacteria	dxs_1	2.2.1.7	COG1154	1-deoxy-D-xylulose-5-phosphate synthase	COG1154	Deoxyxylulose-5-phosphate synthase	Lipid metabolism|Coenzyme metabolism	K01662	dxs	1-deoxy-D-xylulose-5-phosphate synthase [EC:2.2.1.7]	Metabolism; Metabolism of cofactors and vitamins; Thiamine metabolism | Metabolism; Metabolism of terpenoids and polyketides; Terpenoid backbone biosynthesis
TECP_00566	contig_7	CDS	4621	7431	2811	+	k_Bacteria;p_Proteobacteria;c_Alphaproteobacteria;o_Rhizobiales	uvrB	NA	NA	UvrABC system protein B	COG0556	Helicase subunit of the DNA excision repair complex	DNA replication, recombination and repair	K03702	uvrB	excinuclease ABC subunit B	Genetic Information Processing; Replication and repair; Nucleotide excision repair | Brite Hierarchies; Protein families: genetic information processing; DNA repair and recombination proteins
TECP_00567	contig_7	CDS	7669	8034	366	-	not defined	NA	NA	NA	hypothetical protein	NA	NA	NA	NA	NA	NA	NA
TECP_00568	contig_7	CDS	8494	8928	435	-	k_Bacteria;p_Proteobacteria;c_Alphaproteobacteria	rplQ	NA	COG0203	50S ribosomal protein L17	COG0203	Ribosomal protein L17	Translation, ribosomal structure and biogenesis	K02879	RP-L17, MRPL17, rplQ	large subunit ribosomal protein L17	Genetic Information Processing; Translation; Ribosome | Brite Hierarchies; Protein families: genetic information processing; Ribosome
TECP_00569	contig_7	CDS	9039	10061	1023	-	k_Bacteria;p_Proteobacteria;c_Alphaproteobacteria;o_Rhizobiales;f_Hyphomicrobiaceae;g_Hyphomicrobium	rpoA	2.7.7.6	COG0202	DNA-directed RNA polymerase subunit alpha	COG0202	DNA-directed RNA polymerase, alpha subunit/40 kD subunit	Transcription	K03040	rpoA	DNA-directed RNA polymerase subunit alpha [EC:2.7.7.6]	Genetic Information Processing; Transcription; RNA polymerase | Brite Hierarchies; Protein families: genetic information processing; Transcription machinery | Brite Hierarchies; Protein families: genetic information processing; DNA repair and recombination proteins
TECP_00570	contig_7	CDS	10198	10593	396	-	k_Bacteria;p_Proteobacteria;c_Alphaproteobacteria;o_Rhizobiales;f_Hyphomicrobiaceae	rpsK	NA	COG0100	30S ribosomal protein S11	COG0100	Ribosomal protein S11	Translation, ribosomal structure and biogenesis	K02948	RP-S11, MRPS11, rpsK	small subunit ribosomal protein S11	Genetic Information Processing; Translation; Ribosome | Brite Hierarchies; Protein families: genetic information processing; Ribosome
TECP_00571	contig_7	CDS	10683	11051	369	-	k_Bacteria;p_Proteobacteria;c_Alphaproteobacteria;o_Rhizobiales	rpsM	NA	COG0099	30S ribosomal protein S13	COG0099	Ribosomal protein S13	Translation, ribosomal structure and biogenesis	K02952	RP-S13, rpsM	small subunit ribosomal protein S13	Genetic Information Processing; Translation; Ribosome | Brite Hierarchies; Protein families: genetic information processing; Ribosome
TECP_00572	contig_7	CDS	11305	11901	597	-	k_Bacteria;p_Proteobacteria;c_Alphaproteobacteria;o_Rhizobiales	adk	2.7.4.3	NA	Adenylate kinase	COG0563	Adenylate kinase and related kinases	Nucleotide transport and metabolism	K00939	adk, AK	adenylate kinase [EC:2.7.4.3]	Metabolism; Nucleotide metabolism; Purine metabolism | Metabolism; Metabolism of cofactors and vitamins; Thiamine metabolism | Brite Hierarchies; Protein families: signaling and cellular processes; Exosome
TECP_00573	contig_7	CDS	11898	13274	1377	-	k_Bacteria;p_Proteobacteria;c_Alphaproteobacteria;o_Rhizobiales	secY	NA	COG0201	Protein translocase subunit SecY	COG0201	Preprotein translocase subunit SecY	NA	K03076	secY	preprotein translocase subunit SecY	Genetic Information Processing; Folding, sorting and degradation; Protein export | Environmental Information Processing; Membrane transport; Bacterial secretion system | Cellular Processes; Cellular community - prokaryotes; Quorum sensing | Brite Hierarchies; Protein families: signaling and cellular processes; Secretion system
TECP_00574	contig_7	CDS	13396	13923	528	-	k_Bacteria;p_Proteobacteria;c_Alphaproteobacteria	rplO	NA	COG0200	50S ribosomal protein L15	COG0200	Ribosomal protein L15	Translation, ribosomal structure and biogenesis	K02876	RP-L15, MRPL15, rplO	large subunit ribosomal protein L15	Genetic Information Processing; Translation; Ribosome | Brite Hierarchies; Protein families: genetic information processing; Ribosome
TECP_00575	contig_7	CDS	13953	14153	201	-	k_Bacteria;p_Proteobacteria;c_Alphaproteobacteria;o_Rhizobiales	rpmD	NA	COG1841	50S ribosomal protein L30	COG1841	Ribosomal protein L30/L7E	Translation, ribosomal structure and biogenesis	K02907	RP-L30, MRPL30, rpmD	large subunit ribosomal protein L30	Genetic Information Processing; Translation; Ribosome | Brite Hierarchies; Protein families: genetic information processing; Ribosome
TECP_00576	contig_7	CDS	14182	14817	636	-	k_Bacteria;p_Proteobacteria;c_Alphaproteobacteria;o_Rhizobiales;f_Hyphomicrobiaceae	NA	NA	NA	hypothetical protein	COG0098	Ribosomal protein S5	Translation, ribosomal structure and biogenesis	K02988	RP-S5, MRPS5, rpsE	small subunit ribosomal protein S5	Genetic Information Processing; Translation; Ribosome | Brite Hierarchies; Protein families: genetic information processing; Ribosome
TECP_00577	contig_7	CDS	14834	15193	360	-	k_Bacteria;p_Proteobacteria;c_Alphaproteobacteria	rplR	NA	COG0256	50S ribosomal protein L18	COG0256	Ribosomal protein L18	Translation, ribosomal structure and biogenesis	K02881	RP-L18, MRPL18, rplR	large subunit ribosomal protein L18	Genetic Information Processing; Translation; Ribosome | Brite Hierarchies; Protein families: genetic information processing; Ribosome
TECP_00578	contig_7	CDS	15205	15747	543	-	k_Bacteria;p_Proteobacteria;c_Alphaproteobacteria	rplF	NA	COG0097	50S ribosomal protein L6	COG0097	Ribosomal protein L6P/L9E	Translation, ribosomal structure and biogenesis	K02933	RP-L6, MRPL6, rplF	large subunit ribosomal protein L6	Genetic Information Processing; Translation; Ribosome | Brite Hierarchies; Protein families: genetic information processing; Ribosome
TECP_00579	contig_7	CDS	15794	16186	393	-	k_Bacteria;p_Proteobacteria;c_Alphaproteobacteria;o_Rhizobiales;f_Hyphomicrobiaceae	rpsH	NA	COG0096	30S ribosomal protein S8	COG0096	Ribosomal protein S8	Translation, ribosomal structure and biogenesis	K02994	RP-S8, rpsH	small subunit ribosomal protein S8	Genetic Information Processing; Translation; Ribosome | Brite Hierarchies; Protein families: genetic information processing; Ribosome
TECP_00580	contig_7	CDS	16205	16510	306	-	k_Bacteria;p_Proteobacteria;c_Alphaproteobacteria	rpsN	NA	COG0199	30S ribosomal protein S14	COG0199	Ribosomal protein S14	Translation, ribosomal structure and biogenesis	K02954	RP-S14, MRPS14, rpsN	small subunit ribosomal protein S14	Genetic Information Processing; Translation; Ribosome | Brite Hierarchies; Protein families: genetic information processing; Ribosome
TECP_00581	contig_7	CDS	16564	17193	630	-	k_Bacteria;p_Proteobacteria;c_Alphaproteobacteria;o_Rhizobiales	rplE	NA	COG0094	50S ribosomal protein L5	COG0094	Ribosomal protein L5	Translation, ribosomal structure and biogenesis	K02931	RP-L5, MRPL5, rplE	large subunit ribosomal protein L5	Genetic Information Processing; Translation; Ribosome | Brite Hierarchies; Protein families: genetic information processing; Ribosome
TECP_00582	contig_7	CDS	17197	17526	330	-	k_Bacteria;p_Proteobacteria;c_Alphaproteobacteria;o_Rhizobiales	rplX	NA	COG0198	50S ribosomal protein L24	COG0198	Ribosomal protein L24	Translation, ribosomal structure and biogenesis	K02895	RP-L24, MRPL24, rplX	large subunit ribosomal protein L24	Genetic Information Processing; Translation; Ribosome | Brite Hierarchies; Protein families: genetic information processing; Ribosome
TECP_00583	contig_7	CDS	17528	17896	369	-	k_Bacteria;p_Proteobacteria;c_Alphaproteobacteria	rplN	NA	COG0093	50S ribosomal protein L14	COG0093	Ribosomal protein L14	Translation, ribosomal structure and biogenesis	K02874	RP-L14, MRPL14, rplN	large subunit ribosomal protein L14	Genetic Information Processing; Translation; Ribosome | Brite Hierarchies; Protein families: genetic information processing; Ribosome
TECP_00584	contig_7	CDS	18124	18351	228	-	k_Bacteria;p_Proteobacteria;c_Alphaproteobacteria;o_Rhizobiales	rpsQ	NA	COG0186	30S ribosomal protein S17	COG0186	Ribosomal protein S17	Translation, ribosomal structure and biogenesis	K02961	RP-S17, MRPS17, rpsQ	small subunit ribosomal protein S17	Genetic Information Processing; Translation; Ribosome | Brite Hierarchies; Protein families: genetic information processing; Ribosome
TECP_00585	contig_7	CDS	18367	18582	216	-	k_Bacteria;p_Proteobacteria;c_Alphaproteobacteria;o_Rhizobiales	rpmC	NA	NA	50S ribosomal protein L29	COG0255	Ribosomal protein L29	Translation, ribosomal structure and biogenesis	K02904	RP-L29, rpmC	large subunit ribosomal protein L29	Genetic Information Processing; Translation; Ribosome | Brite Hierarchies; Protein families: genetic information processing; Ribosome
TECP_00586	contig_7	CDS	18601	19011	411	-	k_Bacteria;p_Proteobacteria;c_Alphaproteobacteria	rplP	NA	COG0197	50S ribosomal protein L16	COG0197	Ribosomal protein L16/L10E	Translation, ribosomal structure and biogenesis	K02878	RP-L16, MRPL16, rplP	large subunit ribosomal protein L16	Genetic Information Processing; Translation; Ribosome | Brite Hierarchies; Protein families: genetic information processing; Ribosome
TECP_00587	contig_7	CDS	19028	19774	747	-	k_Bacteria;p_Proteobacteria;c_Alphaproteobacteria;o_Rhizobiales	rpsC	NA	COG0092	30S ribosomal protein S3	COG0092	Ribosomal protein S3	Translation, ribosomal structure and biogenesis	K02982	RP-S3, rpsC	small subunit ribosomal protein S3	Genetic Information Processing; Translation; Ribosome | Brite Hierarchies; Protein families: genetic information processing; Ribosome
TECP_00588	contig_7	CDS	19786	20181	396	-	k_Bacteria;p_Proteobacteria;c_Alphaproteobacteria	rplV	NA	COG0091	50S ribosomal protein L22	COG0091	Ribosomal protein L22	Translation, ribosomal structure and biogenesis	K02890	RP-L22, MRPL22, rplV	large subunit ribosomal protein L22	Genetic Information Processing; Translation; Ribosome | Brite Hierarchies; Protein families: genetic information processing; Ribosome
TECP_00589	contig_7	CDS	20194	20469	276	-	k_Bacteria;p_Proteobacteria;c_Alphaproteobacteria;o_Rhizobiales	rpsS	NA	COG0185	30S ribosomal protein S19	COG0185	Ribosomal protein S19	Translation, ribosomal structure and biogenesis	K02965	RP-S19, rpsS	small subunit ribosomal protein S19	Genetic Information Processing; Translation; Ribosome | Brite Hierarchies; Protein families: genetic information processing; Ribosome
TECP_00590	contig_7	CDS	20535	21353	819	-	k_Bacteria;p_Proteobacteria;c_Alphaproteobacteria;o_Rhizobiales;f_Hyphomicrobiaceae	rplB	NA	COG0090	50S ribosomal protein L2	COG0090	Ribosomal protein L2	Translation, ribosomal structure and biogenesis	K02886	RP-L2, MRPL2, rplB	large subunit ribosomal protein L2	Genetic Information Processing; Translation; Ribosome | Brite Hierarchies; Protein families: genetic information processing; Ribosome
TECP_00591	contig_7	CDS	21366	21659	294	-	k_Bacteria;p_Proteobacteria;c_Alphaproteobacteria;o_Rhizobiales	rplW	NA	COG0089	50S ribosomal protein L23	COG0089	Ribosomal protein L23	Translation, ribosomal structure and biogenesis	K02892	RP-L23, MRPL23, rplW	large subunit ribosomal protein L23	Genetic Information Processing; Translation; Ribosome | Brite Hierarchies; Protein families: genetic information processing; Ribosome
TECP_00592	contig_7	CDS	21661	22380	720	-	k_Bacteria;p_Proteobacteria;c_Alphaproteobacteria	rplD	NA	COG0088	50S ribosomal protein L4	COG0088	Ribosomal protein L4	Translation, ribosomal structure and biogenesis	K02926	RP-L4, MRPL4, rplD	large subunit ribosomal protein L4	Genetic Information Processing; Translation; Ribosome | Brite Hierarchies; Protein families: genetic information processing; Ribosome
TECP_00593	contig_7	CDS	22386	23156	771	-	k_Bacteria;p_Proteobacteria;c_Alphaproteobacteria	rplC	NA	COG0087	50S ribosomal protein L3	COG0087	Ribosomal protein L3	Translation, ribosomal structure and biogenesis	K02906	RP-L3, MRPL3, rplC	large subunit ribosomal protein L3	Genetic Information Processing; Translation; Ribosome | Brite Hierarchies; Protein families: genetic information processing; Ribosome
TECP_00594	contig_7	CDS	23201	23563	363	-	k_Bacteria;p_Proteobacteria;c_Alphaproteobacteria;o_Rhizobiales	rpsJ	NA	COG0051	30S ribosomal protein S10	COG0051	Ribosomal protein S10	Translation, ribosomal structure and biogenesis	K02946	RP-S10, MRPS10, rpsJ	small subunit ribosomal protein S10	Genetic Information Processing; Translation; Ribosome | Brite Hierarchies; Protein families: genetic information processing; Ribosome
TECP_00595	contig_7	CDS	23592	24785	1194	-	k_Bacteria;p_Proteobacteria;c_Alphaproteobacteria;o_Rhizobiales	tufA	NA	COG0050	Elongation factor Tu	COG0050	GTPases - translation elongation factors	Translation, ribosomal structure and biogenesis	K02358	tuf, TUFM	elongation factor Tu	Brite Hierarchies; Protein families: genetic information processing; Translation factors | Brite Hierarchies; Protein families: genetic information processing; Mitochondrial biogenesis | Brite Hierarchies; Protein families: signaling and cellular processes; Exosome
TECP_00596	contig_7	CDS	24863	25297	435	-	k_Bacteria;p_Proteobacteria;c_Alphaproteobacteria;o_Rhizobiales;f_Hyphomicrobiaceae;g_Filomicrobium	fusA	NA	COG0480	Elongation factor G	COG0480	Translation elongation factors (GTPases)	Translation, ribosomal structure and biogenesis	K02355	fusA, GFM, EFG	elongation factor G	Brite Hierarchies; Protein families: genetic information processing; Translation factors | Brite Hierarchies; Protein families: genetic information processing; Mitochondrial biogenesis
TECP_00597	contig_8	CDS	1322	2233	912	+	k_Bacteria;p_Proteobacteria;c_Alphaproteobacteria	rsmC	2.1.1.172	COG2813	Ribosomal RNA small subunit methyltransferase C	COG2813	16S RNA G1207 methylase RsmC	Translation, ribosomal structure and biogenesis	K00564	rsmC	16S rRNA (guanine1207-N2)-methyltransferase [EC:2.1.1.172]	Brite Hierarchies; Protein families: genetic information processing; Ribosome biogenesis
TECP_00598	contig_8	CDS	2230	3129	900	+	k_Bacteria;p_Proteobacteria;c_Alphaproteobacteria	rsuA	5.4.99.19	COG1187	Ribosomal small subunit pseudouridine synthase A	COG1187	16S rRNA uridine-516 pseudouridylate synthase and related pseudouridylate synthases	Translation, ribosomal structure and biogenesis	K06183	rsuA	16S rRNA pseudouridine516 synthase [EC:5.4.99.19]	Brite Hierarchies; Protein families: genetic information processing; Ribosome biogenesis
TECP_00599	contig_8	CDS	3239	6022	2784	+	k_Bacteria;p_Proteobacteria;c_Alphaproteobacteria	valS	6.1.1.9	COG0525	Valine--tRNA ligase	COG0525	Valyl-tRNA synthetase	Translation, ribosomal structure and biogenesis	K01873	VARS, valS	valyl-tRNA synthetase [EC:6.1.1.9]	Genetic Information Processing; Translation; Aminoacyl-tRNA biosynthesis | Brite Hierarchies; Protein families: metabolism; Amino acid related enzymes | Brite Hierarchies; Protein families: genetic information processing; Transfer RNA biogenesis
TECP_00600	contig_8	CDS	6547	6780	234	+	k_Bacteria;p_Proteobacteria	NA	NA	NA	hypothetical protein	COG0488	ATPase components of ABC transporters with duplicated ATPase domains	General function prediction only	K06158	ABCF3	ATP-binding cassette, subfamily F, member 3	Brite Hierarchies; Protein families: genetic information processing; Translation factors
TECP_00601	contig_8	CDS	7996	8982	987	-	k_Bacteria;p_Proteobacteria;c_Alphaproteobacteria	cobD	NA	COG1270	Cobalamin biosynthesis protein CobD	COG1270	Cobalamin biosynthesis protein CobD/CbiB	Coenzyme metabolism	K02227	cbiB, cobD	adenosylcobinamide-phosphate synthase [EC:6.3.1.10]	Metabolism; Metabolism of cofactors and vitamins; Porphyrin and chlorophyll metabolism
TECP_00602	contig_8	CDS	8991	10016	1026	-	k_Bacteria;p_Proteobacteria;c_Alphaproteobacteria	hisC_2	2.6.1.9	NA	Histidinol-phosphate aminotransferase	COG0079	Histidinol-phosphate/aromatic aminotransferase and cobyric acid decarboxylase	Amino acid transport and metabolism	K02225	cobC1, cobC	cobalamin biosynthetic protein CobC	Metabolism; Metabolism of cofactors and vitamins; Porphyrin and chlorophyll metabolism
TECP_00603	contig_8	CDS	10265	10456	192	+	not defined	NA	NA	NA	hypothetical protein	NA	NA	NA	NA	NA	NA	NA
TECP_00604	contig_8	CDS	10486	11544	1059	+	k_Bacteria;p_Proteobacteria;c_Alphaproteobacteria	NA	NA	NA	hypothetical protein	COG2138	Uncharacterized conserved protein	Function unknown	K03795	cbiX	sirohydrochlorin cobaltochelatase [EC:4.99.1.3]	Metabolism; Metabolism of cofactors and vitamins; Porphyrin and chlorophyll metabolism
TECP_00605	contig_8	CDS	11550	12185	636	+	k_Bacteria	cobH	5.4.99.61	NA	Precorrin-8X methylmutase	COG2082	Precorrin isomerase	Coenzyme metabolism	K06042	cobH-cbiC	precorrin-8X/cobalt-precorrin-8 methylmutase [EC:5.4.99.61 5.4.99.60]	Metabolism; Metabolism of cofactors and vitamins; Porphyrin and chlorophyll metabolism
TECP_00606	contig_8	CDS	12188	13393	1206	+	k_Bacteria;p_Proteobacteria;c_Alphaproteobacteria;o_Rhizobiales;f_Hyphomicrobiaceae	cobL	2.1.1.132	NA	Precorrin-6Y C(5,15)-methyltransferase [decarboxylating]	COG2241;COG2242	NA	NA	K00595	cobL	precorrin-6Y C5,15-methyltransferase (decarboxylating) [EC:2.1.1.132]	Metabolism; Metabolism of cofactors and vitamins; Porphyrin and chlorophyll metabolism
TECP_00607	contig_8	CDS	13390	14121	732	+	k_Bacteria	cobI	2.1.1.130	NA	Precorrin-2 C(20)-methyltransferase	COG2243	Precorrin-2 methylase	Coenzyme metabolism	K03394	cobI-cbiL	precorrin-2/cobalt-factor-2 C20-methyltransferase [EC:2.1.1.130 2.1.1.151]	Metabolism; Metabolism of cofactors and vitamins; Porphyrin and chlorophyll metabolism
TECP_00608	contig_8	CDS	14118	15935	1818	+	k_Bacteria;p_Proteobacteria;c_Alphaproteobacteria;o_Rhizobiales	NA	NA	NA	hypothetical protein	COG1010;COG2073	NA	NA	K13541	cbiGH-cobJ	cobalt-precorrin 5A hydrolase / precorrin-3B C17-methyltransferase [EC:3.7.1.12 2.1.1.131]	Metabolism; Metabolism of cofactors and vitamins; Porphyrin and chlorophyll metabolism
TECP_00609	contig_8	CDS	15932	16714	783	+	k_Bacteria;p_Proteobacteria;c_Alphaproteobacteria;o_Rhizobiales	cobM	2.1.1.133	NA	Precorrin-4 C(11)-methyltransferase	COG2875	Precorrin-4 methylase	Coenzyme metabolism	K05936	cobM, cbiF	precorrin-4/cobalt-precorrin-4 C11-methyltransferase [EC:2.1.1.133 2.1.1.271]	Metabolism; Metabolism of cofactors and vitamins; Porphyrin and chlorophyll metabolism
TECP_00610	contig_8	CDS	17154	17591	438	-	k_Bacteria;p_Proteobacteria	blh	3.-.-.-	COG0491	Beta-lactamase hydrolase-like protein	COG0446;COG3453	NA	NA	K17218	sqr	sulfide:quinone oxidoreductase [EC:1.8.5.4]	Metabolism; Energy metabolism; Sulfur metabolism
TECP_00611	contig_8	CDS	17815	18582	768	-	k_Bacteria;p_Proteobacteria;c_Alphaproteobacteria	NA	NA	NA	hypothetical protein	COG3239	Fatty acid desaturase	Lipid metabolism	K09836	crtW, BKT	beta-carotene/zeaxanthin 4-ketolase [EC:1.14.99.63 1.14.99.64]	Metabolism; Metabolism of terpenoids and polyketides; Carotenoid biosynthesis
TECP_00612	contig_8	CDS	18589	19536	948	-	k_Bacteria;p_Proteobacteria;c_Alphaproteobacteria;o_Rhizobiales;f_Hyphomicrobiaceae	crtE	2.5.1.29	NA	Geranylgeranyl diphosphate synthase	COG0142	Geranylgeranyl pyrophosphate synthase	Coenzyme metabolism	K13789	GGPS	geranylgeranyl diphosphate synthase, type II [EC:2.5.1.1 2.5.1.10 2.5.1.29]	Metabolism; Metabolism of terpenoids and polyketides; Terpenoid backbone biosynthesis | Brite Hierarchies; Protein families: metabolism; Prenyltransferases
TECP_00613	contig_8	CDS	20257	21759	1503	+	k_Bacteria;p_Proteobacteria	crtI	1.3.99.31	COG1233	Phytoene desaturase (lycopene-forming)	COG1233	Phytoene dehydrogenase and related proteins	Secondary metabolites biosynthesis, transport and catabolism	K10027	crtI	phytoene desaturase [EC:1.3.99.26 1.3.99.28 1.3.99.29 1.3.99.31]	Metabolism; Metabolism of terpenoids and polyketides; Carotenoid biosynthesis
TECP_00614	contig_8	CDS	22099	22815	717	+	not defined	NA	NA	NA	hypothetical protein	NA	NA	NA	NA	NA	NA	NA
TECP_00615	contig_8	CDS	22836	24185	1350	+	k_Bacteria;p_Proteobacteria	bamB	NA	NA	Outer membrane protein assembly factor BamB	COG1520	FOG: WD40-like repeat	Function unknown	K17713	bamB	outer membrane protein assembly factor BamB	Brite Hierarchies; Protein families: signaling and cellular processes; Transporters
TECP_00616	contig_8	CDS	24495	25901	1407	+	k_Bacteria;p_Proteobacteria;c_Alphaproteobacteria;o_Rhizobiales	der	NA	COG1160	GTPase Der	COG1160	Predicted GTPases	General function prediction only	K03977	engA, der	GTPase	Brite Hierarchies; Protein families: genetic information processing; Ribosome biogenesis
TECP_00617	contig_8	CDS	26455	26907	453	+	k_Bacteria;p_Proteobacteria	NA	NA	NA	hypothetical protein	COG2927	DNA polymerase III, chi subunit	DNA replication, recombination and repair	K02339	holC	DNA polymerase III subunit chi [EC:2.7.7.7]	Genetic Information Processing; Replication and repair; DNA replication | Genetic Information Processing; Replication and repair; Mismatch repair | Genetic Information Processing; Replication and repair; Homologous recombination | Brite Hierarchies; Protein families: genetic information processing; DNA replication proteins | Brite Hierarchies; Protein families: genetic information processing; DNA…
TECP_00618	contig_8	CDS	27342	28529	1188	-	k_Bacteria;p_Proteobacteria;c_Alphaproteobacteria	nuoD	7.1.1.-	COG0649	NADH-quinone oxidoreductase subunit D	COG0649	NADH:ubiquinone oxidoreductase 49 kD subunit 7	Energy production and conversion	K00333	nuoD	NADH-quinone oxidoreductase subunit D [EC:7.1.1.2]	Metabolism; Energy metabolism; Oxidative phosphorylation
TECP_00619	contig_8	CDS	28702	29346	645	-	k_Bacteria;p_Proteobacteria;c_Alphaproteobacteria	nqo5	7.1.1.-	COG0852	NADH-quinone oxidoreductase chain 5	COG0852	NADH:ubiquinone oxidoreductase 27 kD subunit	Energy production and conversion	K00332	nuoC	NADH-quinone oxidoreductase subunit C [EC:7.1.1.2]	Metabolism; Energy metabolism; Oxidative phosphorylation
TECP_00620	contig_8	CDS	29424	30029	606	-	k_Bacteria;p_Proteobacteria;c_Alphaproteobacteria;o_Rhizobiales;f_Hyphomicrobiaceae	nuoB	7.1.1.-	COG0377	NADH-quinone oxidoreductase subunit B	COG0377	NADH:ubiquinone oxidoreductase 20 kD subunit and related Fe-S oxidoreductases	Energy production and conversion	K00331	nuoB	NADH-quinone oxidoreductase subunit B [EC:7.1.1.2]	Metabolism; Energy metabolism; Oxidative phosphorylation
TECP_00621	contig_8	CDS	30020	30385	366	-	k_Bacteria;p_Proteobacteria;c_Alphaproteobacteria;o_Rhizobiales	ndhC	7.1.1.-	NA	NAD(P)H-quinone oxidoreductase subunit 3	COG0838	NADH:ubiquinone oxidoreductase subunit 3 (chain A)	Energy production and conversion	K00330	nuoA	NADH-quinone oxidoreductase subunit A [EC:7.1.1.2]	Metabolism; Energy metabolism; Oxidative phosphorylation
TECP_00622	contig_8	CDS	30738	31040	303	+	not defined	NA	NA	NA	hypothetical protein	NA	NA	NA	NA	NA	NA	NA
TECP_00623	contig_8	CDS	31196	31471	276	-	k_Bacteria	NA	NA	NA	hypothetical protein	ENOG410XNNX	drug resistance transporter, Bcr CflA	Inorganic ion transport and metabolism	K07552	bcr, tcaB	MFS transporter, DHA1 family, multidrug resistance protein	Brite Hierarchies; Protein families: signaling and cellular processes; Transporters
TECP_00624	contig_8	CDS	32061	33419	1359	-	k_Bacteria	tilS	6.3.4.19	NA	tRNA(Ile)-lysidine synthase	COG0037	Predicted ATPase of the PP-loop superfamily implicated in cell cycle control	Cell division and chromosome partitioning	K04075	tilS, mesJ	tRNA(Ile)-lysidine synthase [EC:6.3.4.19]	Brite Hierarchies; Protein families: genetic information processing; Transfer RNA biogenesis
TECP_00625	contig_8	CDS	33413	34246	834	-	k_Bacteria;p_Proteobacteria	cpoB	NA	NA	Cell division coordinator CpoB	COG1729	Uncharacterized protein conserved in bacteria	Function unknown	NA	NA	NA	NA
TECP_00626	contig_8	CDS	34751	36229	1479	-	k_Bacteria;p_Proteobacteria;c_Alphaproteobacteria	NA	NA	NA	Iron-sulfur cluster carrier protein	COG0489;COG3536	NA	NA	K03593	mrp, NUBPL	ATP-binding protein involved in chromosome partitioning	Brite Hierarchies; Protein families: genetic information processing; Chromosome and associated proteins | Brite Hierarchies; Protein families: genetic information processing; Mitochondrial biogenesis
TECP_00627	contig_8	CDS	36999	37826	828	+	k_Bacteria;p_Proteobacteria	cysQ	3.1.3.7	NA	3'(2'),5'-bisphosphate nucleotidase CysQ	COG1218	3'-Phosphoadenosine 5'-phosphosulfate (PAPS) 3'-phosphatase	Inorganic ion transport and metabolism	K01082	cysQ, MET22, BPNT1	3'(2'), 5'-bisphosphate nucleotidase [EC:3.1.3.7]	Metabolism; Energy metabolism; Sulfur metabolism | Brite Hierarchies; Protein families: genetic information processing; Transfer RNA biogenesis
TECP_00628	contig_8	CDS	38330	39421	1092	+	k_Bacteria;p_Proteobacteria	pyrD	1.3.5.2	COG0167	Dihydroorotate dehydrogenase (quinone)	COG0167	Dihydroorotate dehydrogenase	Nucleotide transport and metabolism	K00254	DHODH, pyrD	dihydroorotate dehydrogenase [EC:1.3.5.2]	Metabolism; Nucleotide metabolism; Pyrimidine metabolism
TECP_00629	contig_8	CDS	39633	40301	669	-	k_Bacteria;p_Proteobacteria;c_Alphaproteobacteria	NA	NA	NA	hypothetical protein	COG0702	Predicted nucleoside-diphosphate-sugar epimerases	Carbohydrate transport and metabolism|Cell envelope biogenesis, outer membrane	NA	NA	NA	NA
TECP_00630	contig_8	CDS	40773	40889	117	-	not defined	NA	NA	NA	hypothetical protein	NA	NA	NA	NA	NA	NA	NA
TECP_00631	contig_8	CDS	41072	41929	858	-	k_Bacteria;p_Proteobacteria;c_Alphaproteobacteria	NA	NA	NA	hypothetical protein	COG3034	Uncharacterized protein conserved in bacteria	Function unknown	NA	NA	NA	NA
TECP_00632	contig_8	CDS	42412	43458	1047	-	k_Bacteria;p_Proteobacteria;c_Alphaproteobacteria;o_Rhizobiales;f_Hyphomicrobiaceae	cgtA	3.6.5.-	NA	GTPase Obg/CgtA	COG0536	Predicted GTPase	General function prediction only	K03979	obgE, cgtA	GTPase [EC:3.6.5.-]	Brite Hierarchies; Protein families: genetic information processing; Ribosome biogenesis
TECP_00633	contig_8	CDS	44339	44827	489	+	k_Bacteria;p_Proteobacteria	NA	NA	NA	hypothetical protein	ENOG4111IAS	NA	Function unknown	NA	NA	NA	NA
TECP_00634	contig_8	CDS	45161	47812	2652	-	k_Bacteria;p_Proteobacteria	NA	NA	NA	hypothetical protein	COG4664	TRAP-type mannitol/chloroaromatic compound transport system, large permease component	Secondary metabolites biosynthesis, transport and catabolism	K03299	TC.GNTP	gluconate:H+ symporter, GntP family	Brite Hierarchies; Protein families: signaling and cellular processes; Transporters
TECP_00635	contig_8	CDS	47889	48917	1029	-	k_Bacteria;p_Proteobacteria	NA	NA	NA	hypothetical protein	ENOG410YZU5	permease protein	Function unknown	NA	NA	NA	NA
TECP_00636	contig_8	CDS	49186	49734	549	-	k_Bacteria;p_Proteobacteria	NA	NA	COG4663	Monocarboxylate 2-oxoacid-binding periplasmic protein	COG4663	TRAP-type mannitol/chloroaromatic compound transport system, periplasmic component	Secondary metabolites biosynthesis, transport and catabolism	NA	NA	NA	NA
TECP_00637	contig_9	CDS	571	1290	720	-	k_Bacteria;p_Proteobacteria;c_Alphaproteobacteria;o_Rhizobiales	nth	4.2.99.18	COG0177	Endonuclease III	COG0177	Predicted EndoIII-related endonuclease	DNA replication, recombination and repair	K10773	NTH	endonuclease III [EC:4.2.99.18]	Genetic Information Processing; Replication and repair; Base excision repair | Brite Hierarchies; Protein families: genetic information processing; DNA repair and recombination proteins
TECP_00638	contig_9	CDS	1541	1855	315	+	not defined	NA	NA	NA	hypothetical protein	NA	NA	NA	NA	NA	NA	NA
TECP_00639	contig_9	CDS	2057	2845	789	+	k_Bacteria;p_Proteobacteria;c_Alphaproteobacteria	hisN	3.1.3.15	COG0483	Histidinol-phosphatase	COG0483	Archaeal fructose-1,6-bisphosphatase and related enzymes of inositol monophosphatase family	Carbohydrate transport and metabolism	K01092	IMPA, suhB	myo-inositol-1(or 4)-monophosphatase [EC:3.1.3.25]	Metabolism; Carbohydrate metabolism; Inositol phosphate metabolism | Metabolism; Biosynthesis of other secondary metabolites; Streptomycin biosynthesis | Environmental Information Processing; Signal transduction; Phosphatidylinositol signaling system
TECP_00640	contig_9	CDS	4232	4387	156	+	not defined	NA	NA	NA	hypothetical protein	NA	NA	NA	NA	NA	NA	NA
TECP_00641	contig_9	CDS	4765	5769	1005	+	not defined	NA	NA	NA	hypothetical protein	COG2845	Uncharacterized protein conserved in bacteria	Function unknown	K09795	K09795	uncharacterized protein	Not Included in Pathway or Brite; Poorly characterized; Function unknown
TECP_00642	contig_9	CDS	5921	6379	459	-	k_Bacteria;p_Proteobacteria;c_Alphaproteobacteria;o_Rhizobiales	ibpA	NA	COG0071	Small heat shock protein IbpA	COG0071	Molecular chaperone (small heat shock protein)	Posttranslational modification, protein turnover, chaperones	K04080	ibpA	molecular chaperone IbpA	Brite Hierarchies; Protein families: genetic information processing; Chaperones and folding catalysts
TECP_00643	contig_9	CDS	6695	7648	954	+	k_Bacteria;p_Proteobacteria;c_Alphaproteobacteria	pldB	3.1.1.5	COG2267	Lysophospholipase L2	COG2267	Lysophospholipase	Lipid metabolism	K01048	pldB	lysophospholipase [EC:3.1.1.5]	Metabolism; Lipid metabolism; Glycerophospholipid metabolism
TECP_00644	contig_9	CDS	7987	8745	759	-	k_Bacteria;p_Proteobacteria	NA	NA	NA	hypothetical protein	COG1376	Uncharacterized protein conserved in bacteria	Function unknown	NA	NA	NA	NA
TECP_00645	contig_9	CDS	9189	10658	1470	-	k_Bacteria;p_Proteobacteria;c_Alphaproteobacteria	phrA	4.1.99.3	COG0415	Deoxyribodipyrimidine photo-lyase	COG0415	Deoxyribodipyrimidine photolyase	DNA replication, recombination and repair	K01669	phrB	deoxyribodipyrimidine photo-lyase [EC:4.1.99.3]	Brite Hierarchies; Protein families: genetic information processing; DNA repair and recombination proteins
TECP_00646	contig_9	CDS	10885	12564	1680	-	k_Bacteria	ftsI	3.4.16.4	NA	putative peptidoglycan D,D-transpeptidase FtsI	COG0768	Cell division protein FtsI/penicillin-binding protein 2	Cell envelope biogenesis, outer membrane	K03587	ftsI	cell division protein FtsI (penicillin-binding protein 3) [EC:3.4.16.4]	Metabolism; Glycan biosynthesis and metabolism; Peptidoglycan biosynthesis | Human Diseases; Drug resistance: Antimicrobial; beta-Lactam resistance | Brite Hierarchies; Protein families: metabolism; Peptidoglycan biosynthesis and degradation proteins | Brite Hierarchies; Protein families: genetic information processing; Chromosome and associated proteins
TECP_00647	contig_9	CDS	12568	12870	303	-	k_Bacteria;p_Proteobacteria;c_Alphaproteobacteria	ftsL	NA	NA	Cell division protein FtsL	NA	NA	NA	NA	NA	NA	NA
TECP_00648	contig_9	CDS	12904	13920	1017	-	k_Bacteria;p_Proteobacteria	rsmH	2.1.1.199	COG0275	Ribosomal RNA small subunit methyltransferase H	COG0275	Predicted S-adenosylmethionine-dependent methyltransferase involved in cell envelope biogenesis	Cell envelope biogenesis, outer membrane	K03438	mraW, rsmH	16S rRNA (cytosine1402-N4)-methyltransferase [EC:2.1.1.199]	Brite Hierarchies; Protein families: genetic information processing; Ribosome biogenesis
TECP_00649	contig_9	CDS	14904	15467	564	+	not defined	NA	NA	NA	hypothetical protein	NA	NA	NA	NA	NA	NA	NA
TECP_00650	contig_9	CDS	16118	17530	1413	-	k_Bacteria;p_Proteobacteria;c_Alphaproteobacteria;o_Rhizobiales	ttuE	2.7.1.40	NA	Pyruvate kinase	COG0469	Pyruvate kinase	Carbohydrate transport and metabolism	K00873	PK, pyk	pyruvate kinase [EC:2.7.1.40]	Metabolism; Carbohydrate metabolism; Glycolysis / Gluconeogenesis | Metabolism; Carbohydrate metabolism; Pyruvate metabolism | Metabolism; Nucleotide metabolism; Purine metabolism | Organismal Systems; Endocrine system; Glucagon signaling pathway | Human Diseases; Cancers: Overview; Central carbon metabolism in cancer | Human Diseases; Cancers: Overview; Viral carcinogenesis | Human Diseases; End…
TECP_00651	contig_9	CDS	18135	18593	459	+	k_Bacteria	NA	NA	NA	hypothetical protein	ENOG410XW1Y	transmembrane protein 69	Function unknown	NA	NA	NA	NA
TECP_00652	contig_9	CDS	18629	19369	741	+	k_Bacteria;p_Proteobacteria	NA	NA	NA	hypothetical protein	COG1028	Dehydrogenases with different specificities (related to short-chain alcohol dehydrogenases)	General function prediction only|Secondary metabolites biosynthesis, transport and catabolism|Lipid metabolism	K19877	CHS5	chitin biosynthesis protein CHS5	Brite Hierarchies; Protein families: genetic information processing; Membrane trafficking
TECP_00653	contig_10	CDS	174	1415	1242	-	k_Bacteria;p_Proteobacteria;c_Alphaproteobacteria;o_Rhizobiales	egtB	1.14.99.50	NA	Hercynine oxygenase	COG1262	Uncharacterized conserved protein	Function unknown	K18912	egtB	gamma-glutamyl hercynylcysteine S-oxide synthase [EC:1.14.99.50]	Metabolism; Amino acid metabolism; Histidine metabolism
TECP_00654	contig_10	CDS	2268	3575	1308	-	k_Bacteria;p_Proteobacteria;c_Alphaproteobacteria	rkpK	1.1.1.22	COG1004	UDP-glucose 6-dehydrogenase	COG1004	Predicted UDP-glucose 6-dehydrogenase	Cell envelope biogenesis, outer membrane	K00012	UGDH, ugd	UDPglucose 6-dehydrogenase [EC:1.1.1.22]	Metabolism; Carbohydrate metabolism; Pentose and glucuronate interconversions | Metabolism; Carbohydrate metabolism; Ascorbate and aldarate metabolism | Metabolism; Carbohydrate metabolism; Amino sugar and nucleotide sugar metabolism
TECP_00655	contig_10	CDS	3848	5119	1272	-	k_Bacteria;p_Proteobacteria;c_Alphaproteobacteria	ycaD	NA	NA	putative MFS-type transporter YcaD	ENOG410Y0GE	Major Facilitator	Carbohydrate transport and metabolism	NA	NA	NA	NA
TECP_00656	contig_10	CDS	6886	7623	738	+	k_Bacteria;p_Proteobacteria;c_Alphaproteobacteria;o_Rhizobiales;f_Hyphomicrobiaceae	NA	NA	NA	hypothetical protein	COG0664	cAMP-binding proteins - catabolite gene activator and regulatory subunit of cAMP-dependent protein kinases	Signal transduction mechanisms	K01420	fnr	CRP/FNR family transcriptional regulator, anaerobic regulatory protein	Brite Hierarchies; Protein families: genetic information processing; Transcription factors
TECP_00657	contig_10	CDS	8166	8384	219	-	not defined	NA	NA	NA	hypothetical protein	NA	NA	NA	NA	NA	NA	NA
TECP_00658	contig_10	CDS	8742	9197	456	+	k_Bacteria;p_Proteobacteria;c_Alphaproteobacteria	NA	NA	NA	hypothetical protein	COG5317	Uncharacterized protein conserved in bacteria	Function unknown	K13592	rcdA	regulator of CtrA degradation	Cellular Processes; Cell growth and death; Cell cycle - Caulobacter
TECP_00659	contig_10	CDS	10438	12228	1791	+	not defined	NA	NA	NA	hypothetical protein	ENOG4111ZQH	NA	Function unknown	NA	NA	NA	NA
TECP_00660	contig_10	CDS	12447	12626	180	+	k_Bacteria;p_Proteobacteria	NA	NA	NA	hypothetical protein	NA	NA	NA	NA	NA	NA	NA
TECP_00661	contig_10	CDS	12952	14298	1347	-	k_Bacteria;p_Proteobacteria;c_Alphaproteobacteria	argJ	NA	COG1364	Arginine biosynthesis bifunctional protein ArgJ	COG1364	N-acetylglutamate synthase (N-acetylornithine aminotransferase)	Amino acid transport and metabolism	K00620	argJ	glutamate N-acetyltransferase / amino-acid N-acetyltransferase [EC:2.3.1.35 2.3.1.1]	Metabolism; Amino acid metabolism; Arginine biosynthesis
TECP_00662	contig_10	CDS	15281	18403	3123	+	k_Bacteria;p_Proteobacteria	secA	NA	NA	Protein translocase subunit SecA	COG0653	Preprotein translocase subunit SecA (ATPase, RNA helicase)	NA	K03070	secA	preprotein translocase subunit SecA	Genetic Information Processing; Folding, sorting and degradation; Protein export | Environmental Information Processing; Membrane transport; Bacterial secretion system | Cellular Processes; Cellular community - prokaryotes; Quorum sensing | Brite Hierarchies; Protein families: signaling and cellular processes; Secretion system
TECP_00663	contig_10	CDS	19075	19473	399	+	k_Bacteria;p_Proteobacteria;c_Alphaproteobacteria;o_Rhizobiales	NA	NA	NA	hypothetical protein	COG3761	NADH:ubiquinone oxidoreductase 17.2 kD subunit	Energy production and conversion	K18160	NDUFAF2	NADH dehydrogenase [ubiquinone] 1 alpha subcomplex assembly factor 2	Organismal Systems; Environmental adaptation; Thermogenesis | Brite Hierarchies; Protein families: genetic information processing; Mitochondrial biogenesis
TECP_00664	contig_10	CDS	19735	20238	504	+	k_Bacteria;p_Proteobacteria;c_Alphaproteobacteria;o_Rhizobiales	NA	NA	NA	hypothetical protein	COG4765	Uncharacterized protein conserved in bacteria	Function unknown	NA	NA	NA	NA
TECP_00665	contig_10	CDS	20471	20803	333	-	k_Bacteria;p_Proteobacteria	NA	NA	NA	hypothetical protein	COG1605	Chorismate mutase	Amino acid transport and metabolism	K04782	pchB	isochorismate pyruvate lyase [EC:4.2.99.21]	Metabolism; Metabolism of terpenoids and polyketides; Biosynthesis of siderophore group nonribosomal peptides
TECP_00666	contig_10	CDS	20988	21275	288	-	k_Bacteria;p_Proteobacteria	gatC	6.3.5.-	COG0721	Glutamyl-tRNA(Gln) amidotransferase subunit C	COG0721	Asp-tRNAAsn/Glu-tRNAGln amidotransferase C subunit	Translation, ribosomal structure and biogenesis	K02435	gatC, GATC	aspartyl-tRNA(Asn)/glutamyl-tRNA(Gln) amidotransferase subunit C [EC:6.3.5.6 6.3.5.7]	Genetic Information Processing; Translation; Aminoacyl-tRNA biosynthesis | Brite Hierarchies; Protein families: genetic information processing; Mitochondrial biogenesis
TECP_00667	contig_10	CDS	21401	22090	690	-	k_Bacteria;p_Proteobacteria;c_Alphaproteobacteria	NA	NA	NA	hypothetical protein	COG2220	Predicted Zn-dependent hydrolases of the beta-lactamase fold	General function prediction only	NA	NA	NA	NA
TECP_00668	contig_10	CDS	22688	23149	462	+	k_Bacteria;p_Proteobacteria;c_Alphaproteobacteria;o_Rhizobiales	rplM	NA	COG0102	50S ribosomal protein L13	COG0102	Ribosomal protein L13	Translation, ribosomal structure and biogenesis	K02871	RP-L13, MRPL13, rplM	large subunit ribosomal protein L13	Genetic Information Processing; Translation; Ribosome | Brite Hierarchies; Protein families: genetic information processing; Ribosome
TECP_00669	contig_10	CDS	23154	23612	459	+	k_Bacteria;p_Proteobacteria;c_Alphaproteobacteria	rpsI	NA	COG0103	30S ribosomal protein S9	COG0103	Ribosomal protein S9	Translation, ribosomal structure and biogenesis	K02996	RP-S9, MRPS9, rpsI	small subunit ribosomal protein S9	Genetic Information Processing; Translation; Ribosome | Brite Hierarchies; Protein families: genetic information processing; Ribosome
TECP_00670	contig_10	CDS	24566	25267	702	-	k_Bacteria;p_Proteobacteria;c_Alphaproteobacteria;o_Rhizobiales	dnaQ	2.7.7.7	COG0847	DNA polymerase III subunit epsilon	COG0847	DNA polymerase III, epsilon subunit and related 3'-5' exonucleases	DNA replication, recombination and repair	K02342	dnaQ	DNA polymerase III subunit epsilon [EC:2.7.7.7]	Genetic Information Processing; Replication and repair; DNA replication | Genetic Information Processing; Replication and repair; Mismatch repair | Genetic Information Processing; Replication and repair; Homologous recombination | Brite Hierarchies; Protein families: genetic information processing; DNA replication proteins | Brite Hierarchies; Protein families: genetic information processing; DNA…
TECP_00671	contig_10	CDS	25269	25931	663	-	k_Bacteria;p_Proteobacteria;c_Alphaproteobacteria	coaE	2.7.1.24	COG0237	Dephospho-CoA kinase	COG0237	Dephospho-CoA kinase	Coenzyme metabolism	K00859	coaE	dephospho-CoA kinase [EC:2.7.1.24]	Metabolism; Metabolism of cofactors and vitamins; Pantothenate and CoA biosynthesis
TECP_00672	contig_10	CDS	27262	28398	1137	+	k_Bacteria;p_Proteobacteria;c_Alphaproteobacteria	hemE	4.1.1.37	COG0407	Uroporphyrinogen decarboxylase	COG0407	Uroporphyrinogen-III decarboxylase	Coenzyme metabolism	K01599	hemE, UROD	uroporphyrinogen decarboxylase [EC:4.1.1.37]	Metabolism; Metabolism of cofactors and vitamins; Porphyrin and chlorophyll metabolism
TECP_00673	contig_10	CDS	28398	28919	522	+	k_Bacteria;p_Proteobacteria;c_Alphaproteobacteria;o_Rhizobiales	NA	NA	NA	hypothetical protein	COG1981	Predicted membrane protein	Function unknown	K08973	K08973	putative membrane protein	Not Included in Pathway or Brite; Poorly characterized; General function prediction only
TECP_00674	contig_10	CDS	29184	30449	1266	+	k_Bacteria;p_Proteobacteria;c_Alphaproteobacteria;o_Rhizobiales	rho	3.6.4.-	COG1158	Transcription termination factor Rho	COG1158	Transcription termination factor	Transcription	K03628	rho	transcription termination factor Rho	Genetic Information Processing; Folding, sorting and degradation; RNA degradation | Brite Hierarchies; Protein families: genetic information processing; Transcription machinery | Brite Hierarchies; Protein families: genetic information processing; Messenger RNA biogenesis
TECP_00675	contig_10	CDS	30680	32014	1335	+	k_Bacteria;p_Proteobacteria	mnmE	3.6.5.-	COG0486	tRNA modification GTPase MnmE	COG0486	Predicted GTPase	General function prediction only	K03650	mnmE, trmE, MSS1	tRNA modification GTPase [EC:3.6.-.-]	Brite Hierarchies; Protein families: genetic information processing; Transfer RNA biogenesis
TECP_00676	contig_10	CDS	32191	34065	1875	+	k_Bacteria;p_Proteobacteria;c_Alphaproteobacteria;o_Rhizobiales	mnmG	NA	COG0445	tRNA uridine 5-carboxymethylaminomethyl modification enzyme MnmG	COG0445	NAD/FAD-utilizing enzyme apparently involved in cell division	Cell division and chromosome partitioning	K03495	gidA, mnmG, MTO1	tRNA uridine 5-carboxymethylaminomethyl modification enzyme	Brite Hierarchies; Protein families: genetic information processing; Transfer RNA biogenesis | Brite Hierarchies; Protein families: genetic information processing; Chromosome and associated proteins
TECP_00677	contig_10	CDS	34522	35175	654	+	k_Bacteria;p_Proteobacteria	rsmG	2.1.1.170	NA	Ribosomal RNA small subunit methyltransferase G	COG0357	Predicted S-adenosylmethionine-dependent methyltransferase involved in bacterial cell division	Cell envelope biogenesis, outer membrane	K03501	gidB, rsmG	16S rRNA (guanine527-N7)-methyltransferase [EC:2.1.1.170]	Brite Hierarchies; Protein families: genetic information processing; Ribosome biogenesis | Brite Hierarchies; Protein families: genetic information processing; Chromosome and associated proteins
TECP_00678	contig_10	CDS	35179	35745	567	+	k_Bacteria;p_Proteobacteria;c_Alphaproteobacteria	parA_2	NA	NA	Chromosome partitioning protein ParA	COG1192	ATPases involved in chromosome partitioning	Cell division and chromosome partitioning	K03496	parA, soj	chromosome partitioning protein	Brite Hierarchies; Protein families: genetic information processing; Chromosome and associated proteins | Brite Hierarchies; Protein families: signaling and cellular processes; Cytoskeleton proteins
TECP_00679	contig_10	CDS	35752	35934	183	+	k_Bacteria;p_Proteobacteria;c_Alphaproteobacteria;o_Rhizobiales	parA_3	NA	NA	Chromosome partitioning protein ParA	COG1192	ATPases involved in chromosome partitioning	Cell division and chromosome partitioning	K03496	parA, soj	chromosome partitioning protein	Brite Hierarchies; Protein families: genetic information processing; Chromosome and associated proteins | Brite Hierarchies; Protein families: signaling and cellular processes; Cytoskeleton proteins
TECP_00680	contig_10	CDS	35965	36849	885	+	k_Bacteria;p_Proteobacteria	parB	NA	NA	Chromosome-partitioning protein ParB	COG1475	Predicted transcriptional regulators	Transcription	K03497	parB, spo0J	chromosome partitioning protein, ParB family	Brite Hierarchies; Protein families: genetic information processing; Transcription factors | Brite Hierarchies; Protein families: genetic information processing; Chromosome and associated proteins | Brite Hierarchies; Protein families: signaling and cellular processes; Cytoskeleton proteins
TECP_00681	contig_10	CDS	37000	37338	339	+	k_Bacteria;p_Proteobacteria;c_Alphaproteobacteria;o_Rhizobiales	hisE	3.6.1.31	COG0140	Phosphoribosyl-ATP pyrophosphatase	COG0140	Phosphoribosyl-ATP pyrophosphohydrolase	Amino acid transport and metabolism	K01523	hisE	phosphoribosyl-ATP pyrophosphohydrolase [EC:3.6.1.31]	Metabolism; Amino acid metabolism; Histidine metabolism
TECP_00682	contig_10	CDS	38011	38502	492	-	k_Bacteria;p_Proteobacteria;c_Alphaproteobacteria;o_Rhizobiales	NA	NA	NA	hypothetical protein	NA	NA	NA	NA	NA	NA	NA
TECP_00683	contig_10	CDS	38914	39909	996	-	k_Bacteria;p_Proteobacteria;c_Alphaproteobacteria	RBKS	2.7.1.15	NA	Ribokinase	COG0524	Sugar kinases, ribokinase family	Carbohydrate transport and metabolism	K00856	ADK	adenosine kinase [EC:2.7.1.20]	Metabolism; Nucleotide metabolism; Purine metabolism
TECP_00684	contig_10	CDS	40029	41072	1044	-	k_Bacteria	NA	NA	NA	hypothetical protein	COG1466	DNA polymerase III, delta subunit	DNA replication, recombination and repair	K02340	holA	DNA polymerase III subunit delta [EC:2.7.7.7]	Genetic Information Processing; Replication and repair; DNA replication | Genetic Information Processing; Replication and repair; Mismatch repair | Genetic Information Processing; Replication and repair; Homologous recombination | Brite Hierarchies; Protein families: genetic information processing; DNA replication proteins | Brite Hierarchies; Protein families: genetic information processing; DNA…
TECP_00685	contig_10	CDS	41107	41652	546	-	k_Bacteria;p_Proteobacteria	NA	NA	NA	hypothetical protein	COG5468	Predicted secreted (periplasmic) protein	Function unknown	K03643	lptE, rlpB	LPS-assembly lipoprotein	Brite Hierarchies; Protein families: signaling and cellular processes; Transporters
TECP_00686	contig_10	CDS	41682	44309	2628	-	k_Bacteria;p_Proteobacteria;c_Alphaproteobacteria;o_Rhizobiales;f_Hyphomicrobiaceae	leuS	6.1.1.4	NA	Leucine--tRNA ligase	COG0495	Leucyl-tRNA synthetase	Translation, ribosomal structure and biogenesis	K01869	LARS, leuS	leucyl-tRNA synthetase [EC:6.1.1.4]	Genetic Information Processing; Translation; Aminoacyl-tRNA biosynthesis | Brite Hierarchies; Protein families: metabolism; Amino acid related enzymes | Brite Hierarchies; Protein families: genetic information processing; Transfer RNA biogenesis | Brite Hierarchies; Protein families: genetic information processing; Mitochondrial biogenesis
TECP_00687	contig_10	CDS	44846	45511	666	+	k_Bacteria;p_Proteobacteria	yggS	NA	COG0325	Pyridoxal phosphate homeostasis protein	COG0325	Predicted enzyme with a TIM-barrel fold	General function prediction only	K06997	yggS, PROSC	PLP dependent protein	Not Included in Pathway or Brite; Unclassified: metabolism; Amino acid metabolism
TECP_00688	contig_10	CDS	45779	47404	1626	-	k_Bacteria;p_Proteobacteria;c_Alphaproteobacteria	prfC	NA	COG4108	Peptide chain release factor RF3	COG4108	Peptide chain release factor RF-3	Translation, ribosomal structure and biogenesis	K02837	prfC	peptide chain release factor 3	Brite Hierarchies; Protein families: genetic information processing; Translation factors
TECP_00689	contig_10	CDS	47498	48019	522	+	k_Bacteria;p_Proteobacteria;c_Alphaproteobacteria	def	3.5.1.88	COG0242	Peptide deformylase	COG0242	N-formylmethionyl-tRNA deformylase	Translation, ribosomal structure and biogenesis	K01462	PDF, def	peptide deformylase [EC:3.5.1.88]	Not Included in Pathway or Brite; Unclassified: metabolism; Enzymes with EC numbers
TECP_00690	contig_10	CDS	48035	48181	147	-	not defined	NA	NA	NA	hypothetical protein	NA	NA	NA	NA	NA	NA	NA
TECP_00691	contig_10	CDS	48489	50177	1689	+	k_Bacteria;p_Proteobacteria	NA	NA	NA	hypothetical protein	COG2812	DNA polymerase III, gamma/tau subunits	DNA replication, recombination and repair	K02343	dnaX	DNA polymerase III subunit gamma/tau [EC:2.7.7.7]	Genetic Information Processing; Replication and repair; DNA replication | Genetic Information Processing; Replication and repair; Mismatch repair | Genetic Information Processing; Replication and repair; Homologous recombination | Brite Hierarchies; Protein families: genetic information processing; DNA replication proteins | Brite Hierarchies; Protein families: genetic information processing; DNA…
TECP_00692	contig_10	CDS	50245	50565	321	+	k_Bacteria;p_Proteobacteria;c_Alphaproteobacteria	ybaB	NA	COG0718	Nucleoid-associated protein YbaB	COG0718	Uncharacterized protein conserved in bacteria	Function unknown	K09747	K09747	uncharacterized protein	Not Included in Pathway or Brite; Poorly characterized; Function unknown
TECP_00693	contig_10	CDS	50756	51286	531	+	k_Bacteria;p_Proteobacteria	rimM	NA	COG0806	Ribosome maturation factor RimM	COG0806	RimM protein, required for 16S rRNA processing	Translation, ribosomal structure and biogenesis	K02860	rimM	16S rRNA processing protein RimM	Brite Hierarchies; Protein families: genetic information processing; Ribosome biogenesis
TECP_00694	contig_10	CDS	51369	51983	615	-	k_Bacteria;p_Proteobacteria;c_Alphaproteobacteria;o_Rhizobiales;f_Hyphomicrobiaceae	recR	NA	COG0353	Recombination protein RecR	COG0353	Recombinational DNA repair protein (RecF pathway)	DNA replication, recombination and repair	K06187	recR	recombination protein RecR	Genetic Information Processing; Replication and repair; Homologous recombination | Brite Hierarchies; Protein families: genetic information processing; DNA repair and recombination proteins
TECP_00695	contig_10	CDS	52296	52880	585	-	k_Bacteria	NA	NA	NA	hypothetical protein	NA	NA	NA	NA	NA	NA	NA
TECP_00696	contig_10	CDS	52938	53486	549	-	k_Bacteria;p_Proteobacteria	NA	NA	NA	hypothetical protein	COG4961	Flp pilus assembly protein TadG	NA	NA	NA	NA	NA
TECP_00697	contig_10	CDS	54300	55211	912	-	k_Bacteria;p_Proteobacteria;c_Alphaproteobacteria	NA	2.5.1.10	NA	Farnesyl diphosphate synthase	COG0142	Geranylgeranyl pyrophosphate synthase	Coenzyme metabolism	K00795	ispA	farnesyl diphosphate synthase [EC:2.5.1.1 2.5.1.10]	Metabolism; Metabolism of terpenoids and polyketides; Terpenoid backbone biosynthesis | Brite Hierarchies; Protein families: metabolism; Prenyltransferases
TECP_00698	contig_10	CDS	55660	56622	963	+	k_Bacteria;p_Proteobacteria;c_Alphaproteobacteria	prfB	NA	COG1186	Peptide chain release factor RF2	COG1186	Protein chain release factor B	Translation, ribosomal structure and biogenesis	K02836	prfB	peptide chain release factor 2	Brite Hierarchies; Protein families: genetic information processing; Translation factors
TECP_00699	contig_10	CDS	58126	58407	282	+	k_Bacteria;p_Proteobacteria;c_Alphaproteobacteria	NA	NA	NA	hypothetical protein	ENOG4111NMJ	Protein of unknown function (DUF1153)	Function unknown	NA	NA	NA	NA
TECP_00700	contig_10	CDS	58677	58967	291	+	k_Bacteria;p_Proteobacteria;c_Alphaproteobacteria	groS5	NA	NA	10 kDa chaperonin 5	COG0234	Co-chaperonin GroES (HSP10)	Posttranslational modification, protein turnover, chaperones	K04078	groES, HSPE1	chaperonin GroES	Brite Hierarchies; Protein families: genetic information processing; Chaperones and folding catalysts | Brite Hierarchies; Protein families: genetic information processing; Mitochondrial biogenesis
TECP_00701	contig_10	CDS	59035	60684	1650	+	k_Bacteria;p_Proteobacteria;c_Alphaproteobacteria	groL1	NA	COG0459	60 kDa chaperonin 1	COG0459	Chaperonin GroEL (HSP60 family)	Posttranslational modification, protein turnover, chaperones	K04077	groEL, HSPD1	chaperonin GroEL	Genetic Information Processing; Folding, sorting and degradation; RNA degradation | Organismal Systems; Aging; Longevity regulating pathway - worm | Human Diseases; Endocrine and metabolic diseases; Type I diabetes mellitus | Human Diseases; Infectious diseases: Bacterial; Legionellosis | Human Diseases; Infectious diseases: Bacterial; Tuberculosis | Brite Hierarchies; Protein families: genetic i…
TECP_00702	contig_10	CDS	60981	61271	291	+	k_Bacteria;p_Proteobacteria;c_Alphaproteobacteria;o_Rhizobiales	NA	NA	NA	hypothetical protein	COG0762	Predicted integral membrane protein	Function unknown	K02221	yggT	YggT family protein	Brite Hierarchies; Protein families: signaling and cellular processes; Secretion system
TECP_00703	contig_10	CDS	61560	62516	957	+	k_Bacteria;p_Proteobacteria	yadG	NA	COG1131	putative ABC transporter ATP-binding protein YadG	COG1131	ABC-type multidrug transport system, ATPase component	NA	K01990	ABC-2.A	ABC-2 type transport system ATP-binding protein	Brite Hierarchies; Protein families: signaling and cellular processes; Transporters
TECP_00704	contig_10	CDS	62513	63289	777	+	k_Bacteria;p_Proteobacteria	yadH	NA	COG0842	Inner membrane transport permease YadH	COG0842	ABC-type multidrug transport system, permease component	NA	K01992	ABC-2.P	ABC-2 type transport system permease protein	Brite Hierarchies; Protein families: signaling and cellular processes; Transporters
TECP_00705	contig_10	CDS	63754	64932	1179	+	k_Bacteria;p_Proteobacteria;c_Alphaproteobacteria;o_Rhizobiales;f_Hyphomicrobiaceae	crtY	5.5.1.19	NA	Lycopene beta-cyclase	ENOG410ZVJ7	lycopene cyclase	Lipid transport and metabolism	K06443	lcyB, crtL1, crtY	lycopene beta-cyclase [EC:5.5.1.19]	Metabolism; Metabolism of terpenoids and polyketides; Carotenoid biosynthesis
TECP_00706	contig_10	CDS	65881	66591	711	+	k_Bacteria	NA	NA	NA	hypothetical protein	COG3577	Predicted aspartyl protease	General function prediction only	K06985	K06985	aspartyl protease family protein	Cellular Processes; Cell growth and death; Cell cycle - Caulobacter
TECP_00707	contig_10	CDS	66951	68453	1503	+	k_Bacteria;p_Proteobacteria;c_Alphaproteobacteria	algC	5.4.2.2	COG1109	Phosphomannomutase/phosphoglucomutase	COG1109	Phosphomannomutase	Carbohydrate transport and metabolism	K15778	pmm-pgm	phosphomannomutase / phosphoglucomutase [EC:5.4.2.8 5.4.2.2]	Metabolism; Carbohydrate metabolism; Glycolysis / Gluconeogenesis | Metabolism; Carbohydrate metabolism; Pentose phosphate pathway | Metabolism; Carbohydrate metabolism; Fructose and mannose metabolism | Metabolism; Carbohydrate metabolism; Galactose metabolism | Metabolism; Carbohydrate metabolism; Starch and sucrose metabolism | Metabolism; Carbohydrate metabolism; Amino sugar and nucleotide su…
TECP_00708	contig_10	CDS	68748	68846	99	-	not defined	NA	NA	NA	hypothetical protein	NA	NA	NA	NA	NA	NA	NA
TECP_00709	contig_10	CDS	69282	69959	678	+	k_Bacteria;p_Proteobacteria	NA	NA	NA	hypothetical protein	ENOG410XUG5	allergen V5 Tpx-1 family protein	Function unknown	NA	NA	NA	NA
TECP_00710	contig_10	CDS	70419	72062	1644	+	k_Bacteria;p_Proteobacteria	NA	NA	NA	hypothetical protein	COG1178	ABC-type Fe3+ transport system, permease component	Inorganic ion transport and metabolism	K02011	afuB, fbpB	iron(III) transport system permease protein	Environmental Information Processing; Membrane transport; ABC transporters | Brite Hierarchies; Protein families: signaling and cellular processes; Transporters
TECP_00711	contig_10	CDS	72506	73807	1302	+	k_Bacteria;p_Proteobacteria;c_Alphaproteobacteria	recD2	3.6.4.12	NA	ATP-dependent RecD-like DNA helicase	COG0507	ATP-dependent exoDNAse (exonuclease V), alpha subunit - helicase superfamily I member	DNA replication, recombination and repair	K15255	PIF1	ATP-dependent DNA helicase PIF1 [EC:3.6.4.12]	Brite Hierarchies; Protein families: genetic information processing; DNA replication proteins | Brite Hierarchies; Protein families: genetic information processing; Mitochondrial biogenesis
TECP_00712	contig_10	CDS	74524	75054	531	+	k_Bacteria;p_Proteobacteria;c_Alphaproteobacteria	ppa	3.6.1.1	COG0221	Inorganic pyrophosphatase	COG0221	Inorganic pyrophosphatase	Energy production and conversion	K01507	ppa	inorganic pyrophosphatase [EC:3.6.1.1]	Metabolism; Energy metabolism; Oxidative phosphorylation
TECP_00713	contig_10	CDS	75192	76001	810	+	k_Bacteria;p_Proteobacteria;c_Alphaproteobacteria	dapB	1.17.1.8	COG0289	4-hydroxy-tetrahydrodipicolinate reductase	COG0289	Dihydrodipicolinate reductase	Amino acid transport and metabolism	K00215	dapB	4-hydroxy-tetrahydrodipicolinate reductase [EC:1.17.1.8]	Metabolism; Amino acid metabolism; Lysine biosynthesis | Metabolism; Biosynthesis of other secondary metabolites; Monobactam biosynthesis
TECP_00714	contig_10	CDS	76359	77135	777	-	k_Bacteria;p_Proteobacteria	proC	1.5.1.2	COG0345	Pyrroline-5-carboxylate reductase	COG0345	Pyrroline-5-carboxylate reductase	Amino acid transport and metabolism	K00286	proC	pyrroline-5-carboxylate reductase [EC:1.5.1.2]	Metabolism; Amino acid metabolism; Arginine and proline metabolism
TECP_00715	contig_10	CDS	77254	77754	501	-	k_Bacteria;p_Proteobacteria;c_Alphaproteobacteria	NA	NA	NA	hypothetical protein	COG5465	Uncharacterized conserved protein	Function unknown	NA	NA	NA	NA
TECP_00716	contig_10	CDS	78239	78805	567	-	k_Bacteria;p_Proteobacteria;c_Alphaproteobacteria	apt	2.4.2.7	NA	Adenine phosphoribosyltransferase	COG0503	Adenine/guanine phosphoribosyltransferases and related PRPP-binding proteins	Nucleotide transport and metabolism	K00759	APRT, apt	adenine phosphoribosyltransferase [EC:2.4.2.7]	Metabolism; Nucleotide metabolism; Purine metabolism | Brite Hierarchies; Protein families: signaling and cellular processes; Exosome
TECP_00717	contig_10	CDS	79422	80618	1197	-	k_Bacteria;p_Proteobacteria;c_Alphaproteobacteria;o_Rhizobiales	pgk	2.7.2.3	NA	Phosphoglycerate kinase	COG0126	3-phosphoglycerate kinase	Carbohydrate transport and metabolism	K00927	PGK, pgk	phosphoglycerate kinase [EC:2.7.2.3]	Metabolism; Carbohydrate metabolism; Glycolysis / Gluconeogenesis | Metabolism; Energy metabolism; Carbon fixation in photosynthetic organisms | Brite Hierarchies; Protein families: signaling and cellular processes; Exosome
TECP_00718	contig_10	CDS	80709	82709	2001	-	k_Bacteria;p_Proteobacteria	tktA	2.2.1.1	COG0021	Transketolase 1	COG0021	Transketolase	Carbohydrate transport and metabolism	K00615	tktA, tktB	transketolase [EC:2.2.1.1]	Metabolism; Carbohydrate metabolism; Pentose phosphate pathway | Metabolism; Energy metabolism; Carbon fixation in photosynthetic organisms | Metabolism; Metabolism of terpenoids and polyketides; Biosynthesis of ansamycins
TECP_00719	contig_10	CDS	83877	84206	330	-	k_Bacteria;p_Proteobacteria;c_Alphaproteobacteria;o_Rhizobiales	rpsP	NA	COG0228	30S ribosomal protein S16	COG0228	Ribosomal protein S16	Translation, ribosomal structure and biogenesis	K02959	RP-S16, MRPS16, rpsP	small subunit ribosomal protein S16	Genetic Information Processing; Translation; Ribosome | Brite Hierarchies; Protein families: genetic information processing; Ribosome | Brite Hierarchies; Protein families: genetic information processing; Mitochondrial biogenesis
TECP_00720	contig_10	CDS	84280	85872	1593	-	k_Bacteria;p_Proteobacteria;c_Alphaproteobacteria	ffh	NA	COG0541	Signal recognition particle protein	COG0541	Signal recognition particle GTPase	NA	K03106	SRP54, ffh	signal recognition particle subunit SRP54 [EC:3.6.5.4]	Genetic Information Processing; Folding, sorting and degradation; Protein export | Environmental Information Processing; Membrane transport; Bacterial secretion system | Cellular Processes; Cellular community - prokaryotes; Quorum sensing | Brite Hierarchies; Protein families: signaling and cellular processes; Secretion system
TECP_00721	contig_10	CDS	86704	87120	417	-	k_Bacteria	NA	NA	NA	IS1595 family transposase ISDth3	ENOG4111JFI	Transposase	Replication, recombination and repair	NA	NA	NA	NA
TECP_00722	contig_10	CDS	87489	88268	780	-	k_Bacteria;p_Proteobacteria;c_Alphaproteobacteria	puuD	3.5.1.94	COG2071	Gamma-glutamyl-gamma-aminobutyrate hydrolase PuuD	COG2071	Predicted glutamine amidotransferases	General function prediction only	K07010	K07010	putative glutamine amidotransferase	Brite Hierarchies; Protein families: metabolism; Peptidases
TECP_00723	contig_10	CDS	88582	89475	894	+	k_Bacteria;p_Proteobacteria	folD	NA	COG0190	Bifunctional protein FolD protein	COG0190	5,10-methylene-tetrahydrofolate dehydrogenase/Methenyl tetrahydrofolate cyclohydrolase	Coenzyme metabolism	K01491	folD	methylenetetrahydrofolate dehydrogenase (NADP+) / methenyltetrahydrofolate cyclohydrolase [EC:1.5.1.5 3.5.4.9]	Metabolism; Energy metabolism; Carbon fixation pathways in prokaryotes | Metabolism; Metabolism of cofactors and vitamins; One carbon pool by folate
TECP_00724	contig_10	CDS	89796	90791	996	+	k_Bacteria;p_Proteobacteria;c_Alphaproteobacteria	thiL	2.7.4.16	COG0611	Thiamine-monophosphate kinase	COG0611	Thiamine monophosphate kinase	Coenzyme metabolism	K00946	thiL	thiamine-monophosphate kinase [EC:2.7.4.16]	Metabolism; Metabolism of cofactors and vitamins; Thiamine metabolism
TECP_00725	contig_10	CDS	91194	91994	801	-	k_Bacteria;p_Proteobacteria;c_Alphaproteobacteria;o_Rhizobiales;f_Hyphomicrobiaceae;g_Filomicrobium	grpE	NA	NA	Protein GrpE	COG0576	Molecular chaperone GrpE (heat shock protein)	Posttranslational modification, protein turnover, chaperones	K03687	GRPE	molecular chaperone GrpE	Brite Hierarchies; Protein families: genetic information processing; Chaperones and folding catalysts | Brite Hierarchies; Protein families: genetic information processing; Mitochondrial biogenesis
TECP_00726	contig_10	CDS	92134	93201	1068	-	k_Bacteria;p_Proteobacteria;c_Alphaproteobacteria;o_Rhizobiales;f_Hyphomicrobiaceae	hrcA	NA	COG1420	Heat-inducible transcription repressor HrcA	COG1420	Transcriptional regulator of heat shock gene	Transcription	K03705	hrcA	heat-inducible transcriptional repressor	Brite Hierarchies; Protein families: genetic information processing; Transcription factors
TECP_00727	contig_10	CDS	93321	94598	1278	-	k_Bacteria;p_Proteobacteria;c_Alphaproteobacteria;o_Rhizobiales	hemA	2.3.1.37	COG0156	5-aminolevulinate synthase	COG0156	7-keto-8-aminopelargonate synthetase and related enzymes	Coenzyme metabolism	K00643	ALAS	5-aminolevulinate synthase [EC:2.3.1.37]	Metabolism; Amino acid metabolism; Glycine, serine and threonine metabolism | Metabolism; Metabolism of cofactors and vitamins; Porphyrin and chlorophyll metabolism | Brite Hierarchies; Protein families: metabolism; Amino acid related enzymes
TECP_00728	contig_10	CDS	95700	96467	768	+	k_Bacteria;p_Proteobacteria;c_Alphaproteobacteria	NA	NA	NA	hypothetical protein	COG1028	Dehydrogenases with different specificities (related to short-chain alcohol dehydrogenases)	General function prediction only|Secondary metabolites biosynthesis, transport and catabolism|Lipid metabolism	K07124	K07124	uncharacterized protein	Not Included in Pathway or Brite; Poorly characterized; Function unknown
TECP_00729	contig_10	CDS	97257	99833	2577	+	k_Bacteria;p_Proteobacteria;c_Alphaproteobacteria	mrcA	NA	COG5009	Penicillin-binding protein 1A	COG5009	Membrane carboxypeptidase/penicillin-binding protein	Cell envelope biogenesis, outer membrane	K05366	mrcA	penicillin-binding protein 1A [EC:2.4.1.129 3.4.16.4]	Metabolism; Glycan biosynthesis and metabolism; Peptidoglycan biosynthesis | Human Diseases; Drug resistance: Antimicrobial; beta-Lactam resistance | Brite Hierarchies; Protein families: metabolism; Glycosyltransferases | Brite Hierarchies; Protein families: metabolism; Peptidoglycan biosynthesis and degradation proteins
TECP_00730	contig_10	CDS	100395	101828	1434	+	k_Bacteria;p_Proteobacteria;c_Alphaproteobacteria	NA	1.-.-.-	COG0277	putative FAD-linked oxidoreductase	COG0277	FAD/FMN-containing dehydrogenases	Energy production and conversion	K00104	glcD	glycolate oxidase [EC:1.1.3.15]	Metabolism; Carbohydrate metabolism; Glyoxylate and dicarboxylate metabolism
TECP_00731	contig_10	CDS	101894	103114	1221	+	k_Bacteria;p_Proteobacteria;c_Alphaproteobacteria	NA	NA	NA	hypothetical protein	COG0277	FAD/FMN-containing dehydrogenases	Energy production and conversion	K11472	glcE	glycolate oxidase FAD binding subunit	Metabolism; Carbohydrate metabolism; Glyoxylate and dicarboxylate metabolism
TECP_00732	contig_10	CDS	103250	104623	1374	+	k_Bacteria;p_Proteobacteria;c_Alphaproteobacteria	lutA	NA	NA	Lactate utilization protein A	COG0247	Fe-S oxidoreductase	Energy production and conversion	K11473	glcF	glycolate oxidase iron-sulfur subunit	Metabolism; Carbohydrate metabolism; Glyoxylate and dicarboxylate metabolism
TECP_00733	contig_10	CDS	105037	105627	591	+	k_Bacteria;p_Proteobacteria;c_Alphaproteobacteria;o_Rhizobiales	aroK	2.7.1.71	COG0703	Shikimate kinase 1	COG0337;COG0703	NA	NA	K00891	aroK, aroL	shikimate kinase [EC:2.7.1.71]	Metabolism; Amino acid metabolism; Phenylalanine, tyrosine and tryptophan biosynthesis
TECP_00734	contig_10	CDS	105722	106843	1122	+	k_Bacteria;p_Proteobacteria;c_Alphaproteobacteria;o_Rhizobiales;f_Hyphomicrobiaceae	aroB	4.2.3.4	COG0337	3-dehydroquinate synthase	COG0337;COG0703	NA	NA	K01735	aroB	3-dehydroquinate synthase [EC:4.2.3.4]	Metabolism; Amino acid metabolism; Phenylalanine, tyrosine and tryptophan biosynthesis
TECP_00735	contig_10	CDS	106976	108313	1338	+	k_Bacteria;p_Proteobacteria;c_Alphaproteobacteria;o_Rhizobiales;f_Hyphomicrobiaceae	NA	NA	NA	hypothetical protein	COG4536	Putative Mg2+ and Co2+ transporter CorB	Inorganic ion transport and metabolism	K03699	tlyC	putative hemolysin	Brite Hierarchies; Protein families: signaling and cellular processes; Bacterial toxins
TECP_00736	contig_10	CDS	108327	108734	408	-	k_Bacteria;p_Proteobacteria;c_Alphaproteobacteria;o_Rhizobiales;f_Hyphomicrobiaceae	mutT	3.6.1.55	COG0494	8-oxo-dGTP diphosphatase	COG0494	NTP pyrophosphohydrolases including oxidative damage repair enzymes	General function prediction only|DNA replication, recombination and repair	K03574	mutT, NUDT15, MTH2	8-oxo-dGTP diphosphatase [EC:3.6.1.55]	Brite Hierarchies; Protein families: genetic information processing; DNA repair and recombination proteins
TECP_00737	contig_10	CDS	109987	110988	1002	+	k_Bacteria;p_Proteobacteria;c_Alphaproteobacteria;o_Rhizobiales	fmt	2.1.2.9	COG0223	Methionyl-tRNA formyltransferase	COG0223	Methionyl-tRNA formyltransferase	Translation, ribosomal structure and biogenesis	K00604	MTFMT, fmt	methionyl-tRNA formyltransferase [EC:2.1.2.9]	Metabolism; Metabolism of cofactors and vitamins; One carbon pool by folate | Genetic Information Processing; Translation; Aminoacyl-tRNA biosynthesis
TECP_00738	contig_10	CDS	111080	111829	750	-	k_Bacteria;p_Proteobacteria;c_Alphaproteobacteria;o_Rhizobiales;f_Hyphomicrobiaceae	truA	5.4.99.12	COG0101	tRNA pseudouridine synthase A	COG0101	Pseudouridylate synthase	Translation, ribosomal structure and biogenesis	K06173	truA, PUS1	tRNA pseudouridine38-40 synthase [EC:5.4.99.12]	Brite Hierarchies; Protein families: genetic information processing; Transfer RNA biogenesis
TECP_00739	contig_10	CDS	113668	115602	1935	+	k_Bacteria;p_Proteobacteria;c_Alphaproteobacteria;o_Rhizobiales	dnaK	NA	NA	Chaperone protein DnaK	COG0443	Molecular chaperone	Posttranslational modification, protein turnover, chaperones	K04043	dnaK, HSPA9	molecular chaperone DnaK	Genetic Information Processing; Folding, sorting and degradation; RNA degradation | Organismal Systems; Aging; Longevity regulating pathway - worm | Human Diseases; Infectious diseases: Bacterial; Tuberculosis | Brite Hierarchies; Protein families: genetic information processing; Messenger RNA biogenesis | Brite Hierarchies; Protein families: genetic information processing; Chaperones and folding…
TECP_00740	contig_10	CDS	115814	116932	1119	+	k_Bacteria;p_Proteobacteria	dnaJ_1	NA	COG0484	Chaperone protein DnaJ	COG0484	DnaJ-class molecular chaperone with C-terminal Zn finger domain	Posttranslational modification, protein turnover, chaperones	K03686	dnaJ	molecular chaperone DnaJ	Brite Hierarchies; Protein families: genetic information processing; Chaperones and folding catalysts | Brite Hierarchies; Protein families: genetic information processing; Mitochondrial biogenesis
TECP_00741	contig_10	CDS	117640	118251	612	+	k_Bacteria;p_Proteobacteria;c_Alphaproteobacteria;o_Rhizobiales;f_Phyllobacteriaceae	rplY	NA	COG1825	50S ribosomal protein L25	COG1825	Ribosomal protein L25 (general stress protein Ctc)	Translation, ribosomal structure and biogenesis	K02897	RP-L25, rplY	large subunit ribosomal protein L25	Genetic Information Processing; Translation; Ribosome | Brite Hierarchies; Protein families: genetic information processing; Ribosome
TECP_00742	contig_10	CDS	118425	119051	627	+	k_Bacteria;p_Proteobacteria;c_Alphaproteobacteria	pth	3.1.1.29	COG0193	Peptidyl-tRNA hydrolase	COG0193	Peptidyl-tRNA hydrolase	Translation, ribosomal structure and biogenesis	K01056	PTH1, pth, spoVC	peptidyl-tRNA hydrolase, PTH1 family [EC:3.1.1.29]	Brite Hierarchies; Protein families: genetic information processing; Translation factors
TECP_00743	contig_10	CDS	119428	120525	1098	+	k_Bacteria;p_Proteobacteria;c_Alphaproteobacteria	ychF	NA	COG0012	Ribosome-binding ATPase YchF	COG0012	Predicted GTPase, probable translation factor	Translation, ribosomal structure and biogenesis	K06942	ychF	ribosome-binding ATPase	Brite Hierarchies; Protein families: genetic information processing; Ribosome biogenesis
TECP_00744	contig_10	CDS	120727	121830	1104	+	k_Bacteria;p_Proteobacteria;c_Alphaproteobacteria;o_Rhizobiales	lhgD	1.1.5.-	COG0579	L-2-hydroxyglutarate dehydrogenase	COG0579	Predicted dehydrogenase	General function prediction only	K00273	DAO, aao	D-amino-acid oxidase [EC:1.4.3.3]	Metabolism; Amino acid metabolism; Glycine, serine and threonine metabolism | Metabolism; Amino acid metabolism; Arginine and proline metabolism | Metabolism; Metabolism of other amino acids; D-Arginine and D-ornithine metabolism | Metabolism; Biosynthesis of other secondary metabolites; Penicillin and cephalosporin biosynthesis | Cellular Processes; Transport and catabolism; Peroxisome
TECP_00745	contig_10	CDS	122319	123158	840	-	not defined	NA	NA	NA	hypothetical protein	ENOG410Y4CN	Squalene/phytoene synthase	Lipid transport and metabolism	K02291	crtB	15-cis-phytoene synthase [EC:2.5.1.32]	Metabolism; Metabolism of terpenoids and polyketides; Carotenoid biosynthesis | Brite Hierarchies; Protein families: metabolism; Prenyltransferases
TECP_00746	contig_10	CDS	123269	123646	378	-	k_Bacteria;p_Proteobacteria;c_Alphaproteobacteria	NA	NA	NA	hypothetical protein	COG3737	Uncharacterized conserved protein	Function unknown	K09008	NDUFAF3	NADH dehydrogenase [ubiquinone] 1 alpha subcomplex assembly factor 3	Organismal Systems; Environmental adaptation; Thermogenesis | Brite Hierarchies; Protein families: genetic information processing; Mitochondrial biogenesis
TECP_00747	contig_10	CDS	123749	124666	918	-	k_Bacteria;p_Proteobacteria;c_Alphaproteobacteria;o_Rhizobiales;f_Hyphomicrobiaceae	secF	NA	NA	Protein translocase subunit SecF	COG0341	Preprotein translocase subunit SecF	NA	K03074	secF	preprotein translocase subunit SecF	Genetic Information Processing; Folding, sorting and degradation; Protein export | Environmental Information Processing; Membrane transport; Bacterial secretion system | Brite Hierarchies; Protein families: signaling and cellular processes; Secretion system
TECP_00748	contig_10	CDS	124736	126376	1641	-	k_Bacteria;p_Proteobacteria;c_Alphaproteobacteria;o_Rhizobiales;f_Hyphomicrobiaceae	secD	NA	COG0342	Protein translocase subunit SecD	COG0342	Preprotein translocase subunit SecD	NA	K03072	secD	preprotein translocase subunit SecD	Genetic Information Processing; Folding, sorting and degradation; Protein export | Environmental Information Processing; Membrane transport; Bacterial secretion system | Brite Hierarchies; Protein families: signaling and cellular processes; Secretion system
TECP_00749	contig_10	CDS	126617	126940	324	-	k_Bacteria;p_Proteobacteria;c_Alphaproteobacteria	yajC	NA	COG1862	Sec translocon accessory complex subunit YajC	COG1862	Preprotein translocase subunit YajC	NA	K03210	yajC	preprotein translocase subunit YajC	Genetic Information Processing; Folding, sorting and degradation; Protein export | Environmental Information Processing; Membrane transport; Bacterial secretion system | Cellular Processes; Cellular community - prokaryotes; Quorum sensing | Brite Hierarchies; Protein families: signaling and cellular processes; Secretion system
TECP_00750	contig_10	CDS	128002	129243	1242	-	k_Bacteria;p_Proteobacteria	ubiL_2	1.14.13.-	COG0654	Ubiquinone hydroxylase UbiL	COG0654	2-polyprenyl-6-methoxyphenol hydroxylase and related FAD-dependent oxidoreductases	Energy production and conversion|Coenzyme metabolism	K03185	ubiH	2-octaprenyl-6-methoxyphenol hydroxylase [EC:1.14.13.-]	Metabolism; Metabolism of cofactors and vitamins; Ubiquinone and other terpenoid-quinone biosynthesis
TECP_00751	contig_10	CDS	129810	132122	2313	+	k_Bacteria;p_Proteobacteria	maeB	1.1.1.40	COG0280	NADP-dependent malic enzyme	COG0280;COG0281	NA	NA	K00029	maeB	malate dehydrogenase (oxaloacetate-decarboxylating)(NADP+) [EC:1.1.1.40]	Metabolism; Carbohydrate metabolism; Pyruvate metabolism | Metabolism; Energy metabolism; Carbon fixation in photosynthetic organisms
TECP_00752	contig_10	CDS	132927	133388	462	-	k_Bacteria;p_Proteobacteria;c_Alphaproteobacteria;o_Rhizobiales	NA	NA	NA	hypothetical protein	COG4103	Uncharacterized protein conserved in bacteria	Function unknown	NA	NA	NA	NA
TECP_00753	contig_10	CDS	133763	136198	2436	-	k_Bacteria;p_Proteobacteria;c_Alphaproteobacteria;o_Rhizobiales;f_Hyphomicrobiaceae	pheT	6.1.1.20	COG0072	Phenylalanine--tRNA ligase beta subunit	COG0072;COG0073	NA	NA	K01890	FARSB, pheT	phenylalanyl-tRNA synthetase beta chain [EC:6.1.1.20]	Genetic Information Processing; Translation; Aminoacyl-tRNA biosynthesis | Brite Hierarchies; Protein families: metabolism; Amino acid related enzymes | Brite Hierarchies; Protein families: genetic information processing; Transfer RNA biogenesis
TECP_00754	contig_10	CDS	136269	136823	555	-	k_Bacteria;p_Proteobacteria	NA	NA	NA	hypothetical protein	NA	NA	NA	NA	NA	NA	NA
TECP_00755	contig_10	CDS	136942	138015	1074	-	k_Bacteria;p_Proteobacteria;c_Alphaproteobacteria	pheS	6.1.1.20	COG0016	Phenylalanine--tRNA ligase alpha subunit	COG0016	Phenylalanyl-tRNA synthetase alpha subunit	Translation, ribosomal structure and biogenesis	K01889	FARSA, pheS	phenylalanyl-tRNA synthetase alpha chain [EC:6.1.1.20]	Genetic Information Processing; Translation; Aminoacyl-tRNA biosynthesis | Brite Hierarchies; Protein families: metabolism; Amino acid related enzymes | Brite Hierarchies; Protein families: genetic information processing; Transfer RNA biogenesis
TECP_00756	contig_10	CDS	138038	138412	375	-	k_Bacteria;p_Proteobacteria;c_Alphaproteobacteria;o_Rhizobiales	rplT	NA	COG0292	50S ribosomal protein L20	COG0292	Ribosomal protein L20	Translation, ribosomal structure and biogenesis	K02887	RP-L20, MRPL20, rplT	large subunit ribosomal protein L20	Genetic Information Processing; Translation; Ribosome | Brite Hierarchies; Protein families: genetic information processing; Ribosome
TECP_00757	contig_10	CDS	138470	138670	201	-	k_Bacteria;p_Proteobacteria;c_Alphaproteobacteria	rpmI	NA	COG0291	50S ribosomal protein L35	COG0291	Ribosomal protein L35	Translation, ribosomal structure and biogenesis	K02916	RP-L35, MRPL35, rpmI	large subunit ribosomal protein L35	Genetic Information Processing; Translation; Ribosome | Brite Hierarchies; Protein families: genetic information processing; Ribosome
TECP_00758	contig_10	CDS	139006	139494	489	-	k_Bacteria;p_Proteobacteria;c_Alphaproteobacteria	infC	NA	COG0290	Translation initiation factor IF-3	COG0290	Translation initiation factor 3 (IF-3)	Translation, ribosomal structure and biogenesis	K02520	infC, MTIF3	translation initiation factor IF-3	Brite Hierarchies; Protein families: genetic information processing; Translation factors | Brite Hierarchies; Protein families: genetic information processing; Mitochondrial biogenesis
TECP_00759	contig_10	CDS	139702	140901	1200	-	k_Bacteria;p_Proteobacteria;c_Alphaproteobacteria;o_Rhizobiales	bshA	2.4.1.-	COG0438	N-acetyl-alpha-D-glucosaminyl L-malate synthase	COG0438	Glycosyltransferase	Cell envelope biogenesis, outer membrane	NA	NA	NA	NA
TECP_00760	contig_10	tRNA	142454	142540	87	+	not defined	NA	NA	NA	tRNA-Leu(caa)	NA	NA	NA	NA	NA	NA	NA
TECP_00761	contig_10	CDS	143008	144108	1101	+	k_Bacteria;p_Proteobacteria	zapE	NA	COG1485	Cell division protein ZapE	COG1485	Predicted ATPase	General function prediction only	K06916	zapE	cell division protein ZapE	Brite Hierarchies; Protein families: genetic information processing; Chromosome and associated proteins
TECP_00762	contig_10	CDS	144486	145496	1011	-	k_Bacteria;p_Proteobacteria;c_Alphaproteobacteria;o_Rhizobiales	gap	1.2.1.12	COG0057	Glyceraldehyde-3-phosphate dehydrogenase	COG0057	Glyceraldehyde-3-phosphate dehydrogenase/erythrose-4-phosphate dehydrogenase	Carbohydrate transport and metabolism	K00134	GAPDH, gapA	glyceraldehyde 3-phosphate dehydrogenase [EC:1.2.1.12]	Metabolism; Carbohydrate metabolism; Glycolysis / Gluconeogenesis | Metabolism; Energy metabolism; Carbon fixation in photosynthetic organisms | Environmental Information Processing; Signal transduction; HIF-1 signaling pathway | Human Diseases; Neurodegenerative diseases; Alzheimer disease | Brite Hierarchies; Protein families: genetic information processing; Membrane trafficking | Brite Hierarc…
TECP_00763	contig_10	CDS	146515	147171	657	+	not defined	NA	NA	NA	hypothetical protein	NA	NA	NA	NA	NA	NA	NA
TECP_00764	contig_10	CDS	147244	147996	753	+	k_Bacteria;p_Proteobacteria;c_Alphaproteobacteria	sfsA	NA	COG1489	Sugar fermentation stimulation protein A	COG1489	DNA-binding protein, stimulates sugar fermentation	General function prediction only	K06206	sfsA	sugar fermentation stimulation protein A	Not Included in Pathway or Brite; Unclassified: metabolism; Carbohydrate metabolism
TECP_00765	contig_10	CDS	148341	149591	1251	+	k_Bacteria;p_Proteobacteria;c_Alphaproteobacteria	NA	6.2.1.30	COG1541	Phenylacetate-coenzyme A ligase	COG1541	Coenzyme F390 synthetase	Coenzyme metabolism	K01912	paaK	phenylacetate-CoA ligase [EC:6.2.1.30]	Metabolism; Amino acid metabolism; Phenylalanine metabolism | Cellular Processes; Cellular community - prokaryotes; Biofilm formation - Vibrio cholerae
TECP_00766	contig_10	CDS	149660	150391	732	-	k_Bacteria;p_Proteobacteria;c_Alphaproteobacteria	NA	NA	NA	hypothetical protein	COG4923	Uncharacterized conserved protein	Function unknown	NA	NA	NA	NA
TECP_00767	contig_10	CDS	150397	151218	822	-	k_Bacteria;p_Proteobacteria	pdxK	2.7.1.35	COG2240	Pyridoxine/pyridoxal/pyridoxamine kinase	COG2240	Pyridoxal/pyridoxine/pyridoxamine kinase	Coenzyme metabolism	K00868	pdxK, pdxY	pyridoxine kinase [EC:2.7.1.35]	Metabolism; Metabolism of cofactors and vitamins; Vitamin B6 metabolism
TECP_00768	contig_10	CDS	151728	152144	417	+	k_Bacteria;p_Proteobacteria	sdhC	NA	COG2009	Succinate dehydrogenase cytochrome b556 subunit	COG2009	Succinate dehydrogenase/fumarate reductase, cytochrome b subunit	Energy production and conversion	K00241	sdhC, frdC	succinate dehydrogenase / fumarate reductase, cytochrome b subunit	Metabolism; Carbohydrate metabolism; Citrate cycle (TCA cycle) | Metabolism; Carbohydrate metabolism; Butanoate metabolism | Metabolism; Energy metabolism; Oxidative phosphorylation | Metabolism; Energy metabolism; Carbon fixation pathways in prokaryotes
TECP_00769	contig_10	CDS	152148	152528	381	+	k_Bacteria;p_Proteobacteria;c_Alphaproteobacteria	NA	NA	NA	hypothetical protein	COG2142	Succinate dehydrogenase, hydrophobic anchor subunit	Energy production and conversion	K00242	sdhD, frdD	succinate dehydrogenase / fumarate reductase, membrane anchor subunit	Metabolism; Carbohydrate metabolism; Citrate cycle (TCA cycle) | Metabolism; Carbohydrate metabolism; Butanoate metabolism | Metabolism; Energy metabolism; Oxidative phosphorylation | Metabolism; Energy metabolism; Carbon fixation pathways in prokaryotes
TECP_00770	contig_10	CDS	152534	154372	1839	+	k_Bacteria;p_Proteobacteria;c_Alphaproteobacteria	sdhA	1.3.5.1	NA	Succinate dehydrogenase flavoprotein subunit	COG1053	Succinate dehydrogenase/fumarate reductase, flavoprotein subunit	Energy production and conversion	K00239	sdhA, frdA	succinate dehydrogenase / fumarate reductase, flavoprotein subunit [EC:1.3.5.1 1.3.5.4]	Metabolism; Carbohydrate metabolism; Citrate cycle (TCA cycle) | Metabolism; Carbohydrate metabolism; Butanoate metabolism | Metabolism; Energy metabolism; Oxidative phosphorylation | Metabolism; Energy metabolism; Carbon fixation pathways in prokaryotes | Human Diseases; Infectious diseases: Bacterial; Legionellosis
TECP_00771	contig_10	CDS	154794	155384	591	+	k_Bacteria;p_Proteobacteria;c_Alphaproteobacteria	NA	NA	NA	hypothetical protein	NA	NA	NA	NA	NA	NA	NA
TECP_00772	contig_10	CDS	155633	156412	780	+	k_Bacteria;p_Proteobacteria;c_Alphaproteobacteria	sdhB	1.3.5.1	COG0479	Succinate dehydrogenase iron-sulfur subunit	COG0479	Succinate dehydrogenase/fumarate reductase, Fe-S protein subunit	Energy production and conversion	K00240	sdhB, frdB	succinate dehydrogenase / fumarate reductase, iron-sulfur subunit [EC:1.3.5.1 1.3.5.4]	Metabolism; Carbohydrate metabolism; Citrate cycle (TCA cycle) | Metabolism; Carbohydrate metabolism; Butanoate metabolism | Metabolism; Energy metabolism; Oxidative phosphorylation | Metabolism; Energy metabolism; Carbon fixation pathways in prokaryotes
TECP_00773	contig_10	CDS	156976	157485	510	-	k_Bacteria;p_Proteobacteria	NA	NA	NA	hypothetical protein	COG0589	Universal stress protein UspA and related nucleotide-binding proteins	Signal transduction mechanisms	NA	NA	NA	NA
TECP_00774	contig_10	CDS	157742	159322	1581	-	k_Bacteria;p_Proteobacteria;c_Alphaproteobacteria;o_Rhizobiales	murJ	NA	COG0728	putative lipid II flippase MurJ	COG0728	Uncharacterized membrane protein, putative virulence factor	General function prediction only	K03980	murJ, mviN	putative peptidoglycan lipid II flippase	Brite Hierarchies; Protein families: metabolism; Peptidoglycan biosynthesis and degradation proteins | Brite Hierarchies; Protein families: signaling and cellular processes; Transporters
TECP_00775	contig_10	CDS	160528	161496	969	+	k_Bacteria;p_Proteobacteria;c_Alphaproteobacteria	lipA	2.8.1.8	COG0320	Lipoyl synthase	COG0320	Lipoate synthase	Coenzyme metabolism	K03644	lipA	lipoyl synthase [EC:2.8.1.8]	Metabolism; Metabolism of cofactors and vitamins; Lipoic acid metabolism
TECP_00776	contig_10	CDS	161499	161972	474	+	k_Bacteria;p_Proteobacteria;c_Alphaproteobacteria;o_Rhizobiales	pasT	NA	COG2867	Persistence and stress-resistance toxin PasT	COG2867	Oligoketide cyclase/lipid transport protein	Lipid metabolism	K18588	COQ10	coenzyme Q-binding protein COQ10	Not Included in Pathway or Brite; Unclassified: metabolism; Cofactor metabolism
TECP_00777	contig_10	CDS	161978	162493	516	-	k_Bacteria;p_Proteobacteria;c_Alphaproteobacteria	pncC	3.5.1.42	COG1546	Nicotinamide-nucleotide amidohydrolase PncC	COG1546	Uncharacterized protein (competence- and mitomycin-induced)	General function prediction only	K03743	pncC	nicotinamide-nucleotide amidase [EC:3.5.1.42]	Metabolism; Metabolism of cofactors and vitamins; Nicotinate and nicotinamide metabolism
TECP_00778	contig_10	CDS	162637	163119	483	-	k_Bacteria;p_Proteobacteria;c_Alphaproteobacteria;o_Rhizobiales	NA	NA	NA	hypothetical protein	COG1846	Transcriptional regulators	Transcription	NA	NA	NA	NA
TECP_00779	contig_10	CDS	163926	164981	1056	+	k_Bacteria;p_Proteobacteria;c_Alphaproteobacteria;o_Rhizobiales	NA	NA	NA	hypothetical protein	COG3588	Fructose-1,6-bisphosphate aldolase	Carbohydrate transport and metabolism	K01623	ALDO	fructose-bisphosphate aldolase, class I [EC:4.1.2.13]	Metabolism; Carbohydrate metabolism; Glycolysis / Gluconeogenesis | Metabolism; Carbohydrate metabolism; Pentose phosphate pathway | Metabolism; Carbohydrate metabolism; Fructose and mannose metabolism | Metabolism; Energy metabolism; Carbon fixation in photosynthetic organisms | Metabolism; Energy metabolism; Methane metabolism | Brite Hierarchies; Protein families: genetic information processin…
TECP_00780	contig_10	CDS	165086	165736	651	+	k_Bacteria	thiE	2.5.1.3	NA	Thiamine-phosphate synthase	COG0352	Thiamine monophosphate synthase	Coenzyme metabolism	K00788	thiE	thiamine-phosphate pyrophosphorylase [EC:2.5.1.3]	Metabolism; Metabolism of cofactors and vitamins; Thiamine metabolism
TECP_00781	contig_10	CDS	165736	165969	234	+	not defined	NA	NA	NA	hypothetical protein	NA	NA	NA	NA	NA	NA	NA
TECP_00782	contig_10	CDS	165978	166811	834	+	k_Bacteria;p_Proteobacteria;c_Alphaproteobacteria;o_Rhizobiales	esiB	NA	NA	Secretory immunoglobulin A-binding protein EsiB	NA	NA	NA	NA	NA	NA	NA
TECP_00783	contig_10	CDS	167019	167816	798	+	k_Bacteria;p_Proteobacteria;c_Alphaproteobacteria;o_Rhizobiales;f_Hyphomicrobiaceae	suhB	3.1.3.25	COG0483	Inositol-1-monophosphatase	COG0483	Archaeal fructose-1,6-bisphosphatase and related enzymes of inositol monophosphatase family	Carbohydrate transport and metabolism	K01092	IMPA, suhB	myo-inositol-1(or 4)-monophosphatase [EC:3.1.3.25]	Metabolism; Carbohydrate metabolism; Inositol phosphate metabolism | Metabolism; Biosynthesis of other secondary metabolites; Streptomycin biosynthesis | Environmental Information Processing; Signal transduction; Phosphatidylinositol signaling system
TECP_00784	contig_10	CDS	167939	168967	1029	+	k_Bacteria;p_Proteobacteria;c_Alphaproteobacteria	NA	NA	NA	hypothetical protein	ENOG410ZQA4	motA TolQ ExbB proton channel family	Function unknown	NA	NA	NA	NA
TECP_00785	contig_10	CDS	168969	170000	1032	+	k_Bacteria;p_Proteobacteria;c_Alphaproteobacteria	ompA	NA	NA	Outer membrane protein A	COG1360	Flagellar motor protein	Cell motility and secretion	K02557	motB	chemotaxis protein MotB	Cellular Processes; Cell motility; Bacterial chemotaxis | Cellular Processes; Cell motility; Flagellar assembly | Brite Hierarchies; Protein families: signaling and cellular processes; Transporters | Brite Hierarchies; Protein families: signaling and cellular processes; Bacterial motility proteins
TECP_00786	contig_10	CDS	170479	171837	1359	-	k_Bacteria;p_Proteobacteria;c_Alphaproteobacteria;o_Rhizobiales	garB	1.8.1.16	NA	Glutathione amide reductase	COG1249	Pyruvate/2-oxoglutarate dehydrogenase complex, dihydrolipoamide dehydrogenase (E3) component, and related enzymes	Energy production and conversion	K00383	GSR, gor	glutathione reductase (NADPH) [EC:1.8.1.7]	Metabolism; Metabolism of other amino acids; Glutathione metabolism | Organismal Systems; Endocrine system; Thyroid hormone synthesis
TECP_00787	contig_10	CDS	171904	172605	702	-	k_Bacteria;p_Proteobacteria;c_Alphaproteobacteria;o_Rhizobiales	rpiA	5.3.1.6	COG0120	Ribose-5-phosphate isomerase A	COG0120	Ribose 5-phosphate isomerase	Carbohydrate transport and metabolism	K01807	rpiA	ribose 5-phosphate isomerase A [EC:5.3.1.6]	Metabolism; Carbohydrate metabolism; Pentose phosphate pathway | Metabolism; Energy metabolism; Carbon fixation in photosynthetic organisms
TECP_00788	contig_10	CDS	172866	173369	504	+	k_Bacteria;p_Proteobacteria	gph	3.1.3.18	NA	Phosphoglycolate phosphatase	COG0546	Predicted phosphatases	General function prediction only	K01091	gph	phosphoglycolate phosphatase [EC:3.1.3.18]	Metabolism; Carbohydrate metabolism; Glyoxylate and dicarboxylate metabolism
TECP_00789	contig_10	CDS	173607	175721	2115	-	k_Bacteria;p_Proteobacteria;c_Alphaproteobacteria;o_Rhizobiales;f_Hyphomicrobiaceae	recG	3.6.4.12	COG1200	ATP-dependent DNA helicase RecG	COG1200	RecG-like helicase	Transcription|DNA replication, recombination and repair	K03655	recG	ATP-dependent DNA helicase RecG [EC:3.6.4.12]	Genetic Information Processing; Replication and repair; Homologous recombination | Brite Hierarchies; Protein families: genetic information processing; DNA repair and recombination proteins
TECP_00790	contig_10	CDS	176028	176180	153	+	not defined	NA	NA	NA	hypothetical protein	NA	NA	NA	NA	NA	NA	NA
TECP_00791	contig_10	tRNA	176358	176434	77	+	not defined	NA	NA	NA	tRNA-Arg(cct)	NA	NA	NA	NA	NA	NA	NA
TECP_00792	contig_10	CDS	176673	177554	882	-	k_Bacteria;p_Proteobacteria;c_Alphaproteobacteria	yeeZ	NA	COG0451	Protein YeeZ	COG0451	Nucleoside-diphosphate-sugar epimerases	Carbohydrate transport and metabolism|Cell envelope biogenesis, outer membrane	NA	NA	NA	NA
TECP_00793	contig_10	CDS	177587	178690	1104	-	k_Bacteria;p_Proteobacteria;c_Alphaproteobacteria;o_Rhizobiales	queG	1.17.99.6	COG1600	Epoxyqueuosine reductase	COG1600	Uncharacterized Fe-S protein	Energy production and conversion	K18979	queG	epoxyqueuosine reductase [EC:1.17.99.6]	Brite Hierarchies; Protein families: genetic information processing; Transfer RNA biogenesis
TECP_00794	contig_10	CDS	178756	179451	696	-	k_Bacteria;p_Proteobacteria	fzlA	NA	NA	FtsZ-localized protein A	ENOG410XPYM	glutathione Stransferase	Posttranslational modification, protein turnover, chaperones	K00799	GST, gst	glutathione S-transferase [EC:2.5.1.18]	Metabolism; Metabolism of other amino acids; Glutathione metabolism | Metabolism; Xenobiotics biodegradation and metabolism; Metabolism of xenobiotics by cytochrome P450 | Metabolism; Xenobiotics biodegradation and metabolism; Drug metabolism - cytochrome P450 | Metabolism; Xenobiotics biodegradation and metabolism; Drug metabolism - other enzymes | Human Diseases; Cancers: Overview; Pathways in …
TECP_00795	contig_10	CDS	180296	181924	1629	+	k_Bacteria	NA	NA	NA	hypothetical protein	ENOG410XS3V	Zinc dependent phospholipase C	Function unknown	NA	NA	NA	NA
TECP_00796	contig_10	CDS	181947	182999	1053	-	k_Bacteria;p_Proteobacteria;c_Alphaproteobacteria;o_Rhizobiales	asd2	1.2.1.11	COG0136	Aspartate-semialdehyde dehydrogenase 2	COG0136	Aspartate-semialdehyde dehydrogenase	Amino acid transport and metabolism	K00133	asd	aspartate-semialdehyde dehydrogenase [EC:1.2.1.11]	Metabolism; Amino acid metabolism; Glycine, serine and threonine metabolism | Metabolism; Amino acid metabolism; Cysteine and methionine metabolism | Metabolism; Amino acid metabolism; Lysine biosynthesis | Metabolism; Biosynthesis of other secondary metabolites; Monobactam biosynthesis
TECP_00797	contig_10	CDS	183634	184248	615	+	k_Bacteria;p_Proteobacteria	NA	6.3.3.2	COG0212	5-formyltetrahydrofolate cyclo-ligase	COG0212	5-formyltetrahydrofolate cyclo-ligase	Coenzyme metabolism	K01934	MTHFS	5-formyltetrahydrofolate cyclo-ligase [EC:6.3.3.2]	Metabolism; Metabolism of cofactors and vitamins; One carbon pool by folate
TECP_00798	contig_10	CDS	184230	185054	825	+	k_Bacteria;p_Proteobacteria;c_Alphaproteobacteria	ymdB	3.1.4.16	COG1692	2',3'-cyclic-nucleotide 2'-phosphodiesterase	COG1692	Uncharacterized protein conserved in bacteria	Function unknown	K09769	K09769	uncharacterized protein	Not Included in Pathway or Brite; Poorly characterized; Function unknown
TECP_00799	contig_10	CDS	185200	185949	750	+	k_Bacteria;p_Proteobacteria;c_Alphaproteobacteria;o_Rhizobiales	NA	NA	COG0217	putative transcriptional regulatory protein	COG0217	Uncharacterized conserved protein	Function unknown	K18189	TACO1	translational activator of cytochrome c oxidase 1	Brite Hierarchies; Protein families: genetic information processing; Mitochondrial biogenesis
TECP_00800	contig_10	CDS	185987	186895	909	-	k_Bacteria;p_Proteobacteria;c_Alphaproteobacteria;o_Rhizobiales;f_Hyphomicrobiaceae	hemF	1.3.3.3	COG0408	Oxygen-dependent coproporphyrinogen-III oxidase	COG0408	Coproporphyrinogen III oxidase	Coenzyme metabolism	K00228	CPOX, hemF	coproporphyrinogen III oxidase [EC:1.3.3.3]	Metabolism; Metabolism of cofactors and vitamins; Porphyrin and chlorophyll metabolism
TECP_00801	contig_10	CDS	188018	189862	1845	+	k_Bacteria;p_Proteobacteria;c_Alphaproteobacteria;o_Rhizobiales	NA	3.6.3.-	COG1132	Putative multidrug export ATP-binding/permease protein	COG1132	ABC-type multidrug transport system, ATPase and permease components	NA	K18893	vcaM	ATP-binding cassette, subfamily B, multidrug efflux pump	Environmental Information Processing; Membrane transport; ABC transporters | Brite Hierarchies; Protein families: signaling and cellular processes; Transporters
TECP_00802	contig_10	CDS	190088	190636	549	-	not defined	NA	NA	NA	hypothetical protein	NA	NA	NA	NA	NA	NA	NA
TECP_00803	contig_10	CDS	191071	191403	333	-	k_Bacteria;p_Proteobacteria;c_Alphaproteobacteria	trxA	NA	COG0526	Thioredoxin	COG0526	Thiol-disulfide isomerase and thioredoxins	Energy production and conversion|Posttranslational modification, protein turnover, chaperones	K03671	trxA	thioredoxin 1	Organismal Systems; Immune system; NOD-like receptor signaling pathway | Human Diseases; Cardiovascular diseases; Fluid shear stress and atherosclerosis | Brite Hierarchies; Protein families: genetic information processing; Chaperones and folding catalysts
TECP_00804	contig_10	CDS	191466	195071	3606	-	k_Bacteria;p_Proteobacteria	addA	3.6.4.12	NA	ATP-dependent helicase/nuclease subunit A	COG1074	ATP-dependent exoDNAse (exonuclease V) beta subunit (contains helicase and exonuclease domains)	DNA replication, recombination and repair	K16898	addA	ATP-dependent helicase/nuclease subunit A [EC:3.1.-.- 3.6.4.12]	Brite Hierarchies; Protein families: genetic information processing; DNA repair and recombination proteins
TECP_00805	contig_10	CDS	195074	198232	3159	-	k_Bacteria;p_Proteobacteria	NA	NA	NA	hypothetical protein	COG2887;COG3893	NA	NA	K16899	addB	ATP-dependent helicase/nuclease subunit B [EC:3.1.-.- 3.6.4.12]	Brite Hierarchies; Protein families: genetic information processing; DNA repair and recombination proteins
TECP_00806	contig_10	CDS	199226	199762	537	-	k_Bacteria;p_Proteobacteria	NA	NA	NA	hypothetical protein	COG0802	Predicted ATPase or kinase	General function prediction only	K06925	tsaE	tRNA threonylcarbamoyladenosine biosynthesis protein TsaE	Brite Hierarchies; Protein families: genetic information processing; Transfer RNA biogenesis
TECP_00807	contig_10	CDS	199755	202262	2508	-	k_Bacteria;p_Proteobacteria;c_Alphaproteobacteria	divL	2.7.13.3	NA	Sensor protein DivL	ENOG410Y097	PAS	Signal transduction mechanisms	K07716	pleC	two-component system, cell cycle sensor histidine kinase PleC [EC:2.7.13.3]	Environmental Information Processing; Signal transduction; Two-component system | Cellular Processes; Cell growth and death; Cell cycle - Caulobacter | Brite Hierarchies; Protein families: metabolism; Protein kinases | Brite Hierarchies; Protein families: signaling and cellular processes; Two-component system
TECP_00808	contig_10	CDS	202466	203863	1398	-	k_Bacteria;p_Proteobacteria;c_Alphaproteobacteria;o_Rhizobiales;f_Rhizobiaceae	ahcY	3.3.1.1	NA	Adenosylhomocysteinase	COG0499	S-adenosylhomocysteine hydrolase	Coenzyme metabolism	K01251	ahcY	adenosylhomocysteinase [EC:3.3.1.1]	Metabolism; Amino acid metabolism; Cysteine and methionine metabolism | Brite Hierarchies; Protein families: metabolism; Protein phosphatases and associated proteins | Brite Hierarchies; Protein families: signaling and cellular processes; Exosome
TECP_00809	contig_10	CDS	204145	205014	870	-	k_Bacteria;p_Proteobacteria;c_Alphaproteobacteria	speE	2.5.1.-	COG0421	Polyamine aminopropyltransferase	COG0421	Spermidine synthase	Amino acid transport and metabolism	K00797	speE, SRM	spermidine synthase [EC:2.5.1.16]	Metabolism; Amino acid metabolism; Cysteine and methionine metabolism | Metabolism; Amino acid metabolism; Arginine and proline metabolism | Metabolism; Metabolism of other amino acids; beta-Alanine metabolism | Metabolism; Metabolism of other amino acids; Glutathione metabolism
TECP_00810	contig_10	CDS	205134	205730	597	-	k_Bacteria;p_Proteobacteria	speH	4.1.1.50	NA	S-adenosylmethionine decarboxylase proenzyme	COG1586	S-adenosylmethionine decarboxylase	Amino acid transport and metabolism	K01611	speD, AMD1	S-adenosylmethionine decarboxylase [EC:4.1.1.50]	Metabolism; Amino acid metabolism; Cysteine and methionine metabolism | Metabolism; Amino acid metabolism; Arginine and proline metabolism
TECP_00811	contig_10	CDS	206833	207783	951	+	k_Bacteria;p_Proteobacteria	NA	1.6.3.5	COG3380	Renalase	COG3380	Predicted NAD/FAD-dependent oxidoreductase	General function prediction only	K06955	K06955	uncharacterized protein	Not Included in Pathway or Brite; Poorly characterized; Function unknown
TECP_00812	contig_10	CDS	208148	209350	1203	+	k_Bacteria;p_Proteobacteria;c_Alphaproteobacteria;o_Rhizobiales	aatA	2.6.1.1	COG0436	Aspartate/prephenate aminotransferase	COG0436	Aspartate/tyrosine/aromatic aminotransferase	Amino acid transport and metabolism	K00812	aspB	aspartate aminotransferase [EC:2.6.1.1]	Metabolism; Amino acid metabolism; Alanine, aspartate and glutamate metabolism | Metabolism; Amino acid metabolism; Cysteine and methionine metabolism | Metabolism; Amino acid metabolism; Arginine biosynthesis | Metabolism; Amino acid metabolism; Arginine and proline metabolism | Metabolism; Amino acid metabolism; Tyrosine metabolism | Metabolism; Amino acid metabolism; Phenylalanine metabolism |…
TECP_00813	contig_10	CDS	209502	210428	927	+	k_Bacteria	NA	NA	NA	hypothetical protein	ENOG4111QDI	Alpha beta hydrolase fold protein	Function unknown	NA	NA	NA	NA
TECP_00814	contig_10	CDS	211958	212989	1032	+	k_Bacteria;p_Proteobacteria;c_Alphaproteobacteria;o_Rhizobiales;f_Hyphomicrobiaceae	sphX	NA	COG0226	Protein SphX	COG0226	ABC-type phosphate transport system, periplasmic component	Inorganic ion transport and metabolism	K02040	pstS	phosphate transport system substrate-binding protein	Environmental Information Processing; Membrane transport; ABC transporters | Environmental Information Processing; Signal transduction; Two-component system | Human Diseases; Infectious diseases: Bacterial; Tuberculosis | Brite Hierarchies; Protein families: signaling and cellular processes; Transporters
TECP_00815	contig_10	CDS	213291	214766	1476	+	k_Bacteria;p_Proteobacteria;c_Alphaproteobacteria;o_Rhizobiales;f_Hyphomicrobiaceae	NA	NA	NA	hypothetical protein	COG0573	ABC-type phosphate transport system, permease component	Inorganic ion transport and metabolism	K02037	pstC	phosphate transport system permease protein	Environmental Information Processing; Membrane transport; ABC transporters | Brite Hierarchies; Protein families: signaling and cellular processes; Transporters
TECP_00816	contig_10	CDS	214766	216085	1320	+	k_Bacteria;p_Proteobacteria;c_Alphaproteobacteria;o_Rhizobiales;f_Hyphomicrobiaceae	NA	NA	NA	hypothetical protein	COG0581	ABC-type phosphate transport system, permease component	Inorganic ion transport and metabolism	K02038	pstA	phosphate transport system permease protein	Environmental Information Processing; Membrane transport; ABC transporters | Brite Hierarchies; Protein families: signaling and cellular processes; Transporters
TECP_00817	contig_10	CDS	216105	216914	810	+	k_Bacteria;p_Proteobacteria;c_Alphaproteobacteria;o_Rhizobiales	pstB	7.3.2.1	NA	Phosphate import ATP-binding protein PstB	COG1117	ABC-type phosphate transport system, ATPase component	Inorganic ion transport and metabolism	K02036	pstB	phosphate transport system ATP-binding protein [EC:7.3.2.1]	Environmental Information Processing; Membrane transport; ABC transporters | Brite Hierarchies; Protein families: signaling and cellular processes; Transporters
TECP_00818	contig_10	CDS	217836	221522	3687	-	k_Bacteria;p_Proteobacteria;c_Alphaproteobacteria	NA	NA	NA	hypothetical protein	COG0209	Ribonucleotide reductase, alpha subunit	Nucleotide transport and metabolism	K00525	A, nrdA, nrdE	ribonucleoside-diphosphate reductase alpha chain [EC:1.17.4.1]	Metabolism; Nucleotide metabolism; Purine metabolism | Metabolism; Nucleotide metabolism; Pyrimidine metabolism | Brite Hierarchies; Protein families: genetic information processing; DNA repair and recombination proteins
TECP_00819	contig_10	CDS	222874	223548	675	+	k_Bacteria;p_Proteobacteria;c_Alphaproteobacteria;o_Rhizobiales	ftsE	NA	COG2884	Cell division ATP-binding protein FtsE	COG2884	Predicted ATPase involved in cell division	Cell division and chromosome partitioning	K09812	ftsE	cell division transport system ATP-binding protein	Environmental Information Processing; Membrane transport; ABC transporters | Brite Hierarchies; Protein families: genetic information processing; Chromosome and associated proteins | Brite Hierarchies; Protein families: signaling and cellular processes; Transporters
TECP_00820	contig_10	CDS	223723	224607	885	+	k_Bacteria;p_Proteobacteria;c_Alphaproteobacteria	NA	NA	NA	hypothetical protein	COG2177	Cell division protein	Cell division and chromosome partitioning	K09811	ftsX	cell division transport system permease protein	Environmental Information Processing; Membrane transport; ABC transporters | Brite Hierarchies; Protein families: genetic information processing; Chromosome and associated proteins | Brite Hierarchies; Protein families: signaling and cellular processes; Transporters
TECP_00821	contig_10	CDS	224884	225477	594	+	k_Bacteria;p_Proteobacteria;c_Alphaproteobacteria;o_Rhizobiales	NA	NA	NA	hypothetical protein	COG1434	Uncharacterized conserved protein	Function unknown	NA	NA	NA	NA
TECP_00822	contig_10	CDS	226012	226434	423	+	k_Bacteria;p_Proteobacteria;c_Alphaproteobacteria	divK	NA	NA	Polar-differentiation response regulator DivK	ENOG4111I86	response regulator	Signal transduction mechanisms	K11443	divK	two-component system, cell cycle response regulator DivK	Environmental Information Processing; Signal transduction; Two-component system | Cellular Processes; Cell growth and death; Cell cycle - Caulobacter | Brite Hierarchies; Protein families: signaling and cellular processes; Two-component system
TECP_00823	contig_10	CDS	226787	227038	252	-	not defined	NA	NA	NA	hypothetical protein	NA	NA	NA	NA	NA	NA	NA
TECP_00824	contig_10	CDS	227040	227171	132	-	not defined	NA	NA	NA	hypothetical protein	NA	NA	NA	NA	NA	NA	NA
TECP_00825	contig_10	CDS	227775	230084	2310	+	k_Bacteria;p_Proteobacteria;c_Alphaproteobacteria;o_Rhizobiales;f_Hyphomicrobiaceae	fadE	1.3.8.7	COG1960	Acyl-coenzyme A dehydrogenase	COG1960	Acyl-CoA dehydrogenases	Lipid metabolism	K06445	fadE	acyl-CoA dehydrogenase [EC:1.3.99.-]	Metabolism; Lipid metabolism; Fatty acid degradation
TECP_00826	contig_10	CDS	230165	232153	1989	+	k_Bacteria;p_Proteobacteria;c_Alphaproteobacteria;o_Rhizobiales;f_Hyphomicrobiaceae	fadJ	NA	COG1024	Fatty acid oxidation complex subunit alpha	COG1024;COG1250	NA	NA	K01782	fadJ	3-hydroxyacyl-CoA dehydrogenase / enoyl-CoA hydratase / 3-hydroxybutyryl-CoA epimerase [EC:1.1.1.35 4.2.1.17 5.1.2.3]	Metabolism; Carbohydrate metabolism; Propanoate metabolism | Metabolism; Carbohydrate metabolism; Butanoate metabolism | Metabolism; Lipid metabolism; Fatty acid degradation | Metabolism; Amino acid metabolism; Valine, leucine and isoleucine degradation | Metabolism; Amino acid metabolism; Lysine degradation | Metabolism; Amino acid metabolism; Tryptophan metabolism | Metabolism; Metabolism of ot…
TECP_00827	contig_10	CDS	232224	233510	1287	+	k_Bacteria;p_Proteobacteria;c_Alphaproteobacteria;o_Rhizobiales;f_Hyphomicrobiaceae	fadI	2.3.1.16	COG0183	3-ketoacyl-CoA thiolase FadI	COG0183	Acetyl-CoA acetyltransferase	Lipid metabolism	K00626	atoB	acetyl-CoA C-acetyltransferase [EC:2.3.1.9]	Metabolism; Carbohydrate metabolism; Pyruvate metabolism | Metabolism; Carbohydrate metabolism; Glyoxylate and dicarboxylate metabolism | Metabolism; Carbohydrate metabolism; Propanoate metabolism | Metabolism; Carbohydrate metabolism; Butanoate metabolism | Metabolism; Energy metabolism; Carbon fixation pathways in prokaryotes | Metabolism; Lipid metabolism; Fatty acid degradation | Metabolism; …
TECP_00828	contig_10	CDS	234313	234462	150	-	not defined	NA	NA	NA	hypothetical protein	NA	NA	NA	NA	NA	NA	NA
TECP_00829	contig_11	CDS	11	433	423	+	k_Bacteria;p_Proteobacteria;c_Gammaproteobacteria	nifK_1	1.18.6.1	COG2710	Nitrogenase molybdenum-iron protein beta chain	COG2710	Nitrogenase molybdenum-iron protein, alpha and beta chains	Energy production and conversion	K02591	nifK	nitrogenase molybdenum-iron protein beta chain [EC:1.18.6.1]	Metabolism; Energy metabolism; Nitrogen metabolism | Metabolism; Xenobiotics biodegradation and metabolism; Chloroalkane and chloroalkene degradation
TECP_00830	contig_11	CDS	521	646	126	+	k_Bacteria;p_Proteobacteria;c_Gammaproteobacteria	NA	NA	NA	hypothetical protein	ENOG41123NX	nitrogen fixation protein	Secondary metabolites biosynthesis, transport and catabolism	K02593	nifT	nitrogen fixation protein NifT	Not Included in Pathway or Brite; Unclassified: metabolism; Energy metabolism
TECP_00831	contig_11	CDS	1146	1877	732	+	k_Bacteria;p_Proteobacteria;c_Gammaproteobacteria	NA	NA	NA	hypothetical protein	ENOG4111JNF	Nitrogen fixation protein NifX	Function unknown	K02596	nifX	nitrogen fixation protein NifX	Not Included in Pathway or Brite; Unclassified: metabolism; Energy metabolism
TECP_00832	contig_11	CDS	1874	2146	273	+	k_Bacteria;p_Proteobacteria;c_Gammaproteobacteria	NA	NA	NA	hypothetical protein	ENOG41125GA	NA	Function unknown	NA	NA	NA	NA
TECP_00833	contig_11	CDS	2249	2464	216	-	not defined	NA	NA	NA	hypothetical protein	NA	NA	NA	NA	NA	NA	NA
TECP_00834	contig_11	CDS	2931	5735	2805	+	k_Bacteria;p_Proteobacteria	bchB	1.3.7.7	NA	Light-independent protochlorophyllide reductase subunit B	COG2710	Nitrogenase molybdenum-iron protein, alpha and beta chains	Energy production and conversion	K02587	nifE	nitrogenase molybdenum-cofactor synthesis protein NifE	Not Included in Pathway or Brite; Unclassified: metabolism; Energy metabolism
TECP_00835	contig_11	CDS	5774	6259	486	+	k_Bacteria;p_Proteobacteria;c_Gammaproteobacteria	NA	NA	NA	hypothetical protein	ENOG4111JNF	Nitrogen fixation protein NifX	Function unknown	K02596	nifX	nitrogen fixation protein NifX	Not Included in Pathway or Brite; Unclassified: metabolism; Energy metabolism
TECP_00836	contig_11	CDS	6261	6824	564	+	not defined	NA	NA	NA	hypothetical protein	NA	NA	NA	NA	NA	NA	NA
TECP_00837	contig_11	CDS	6821	7294	474	+	k_Bacteria;p_Proteobacteria;c_Gammaproteobacteria	NA	NA	NA	hypothetical protein	ENOG4111ITS	nitrogen fixation protein	Function unknown	NA	NA	NA	NA
TECP_00838	contig_11	CDS	7376	7594	219	+	k_Bacteria;p_Proteobacteria;c_Gammaproteobacteria	NA	NA	NA	hypothetical protein	ENOG41129AT	Pfam:DUF683	Function unknown	NA	NA	NA	NA
TECP_00839	contig_11	CDS	7668	7982	315	+	k_Bacteria;p_Proteobacteria;c_Gammaproteobacteria	fdxB	NA	COG1145	Ferredoxin-3	COG1145	Ferredoxin	Energy production and conversion	NA	NA	NA	NA
TECP_00840	contig_11	CDS	8203	8979	777	+	k_Bacteria;p_Proteobacteria;c_Gammaproteobacteria	NA	NA	NA	hypothetical protein	COG0725	ABC-type molybdate transport system, periplasmic component	Inorganic ion transport and metabolism	K02020	modA	molybdate transport system substrate-binding protein	Environmental Information Processing; Membrane transport; ABC transporters | Brite Hierarchies; Protein families: signaling and cellular processes; Transporters
TECP_00841	contig_11	CDS	8984	9676	693	+	k_Bacteria;p_Proteobacteria	modB	NA	COG4149	Molybdenum transport system permease protein ModB	COG4149	ABC-type molybdate transport system, permease component	Inorganic ion transport and metabolism	K02018	modB	molybdate transport system permease protein	Environmental Information Processing; Membrane transport; ABC transporters | Brite Hierarchies; Protein families: signaling and cellular processes; Transporters
TECP_00842	contig_11	CDS	9673	10821	1149	+	k_Bacteria;p_Proteobacteria	btuD_2	7.6.2.8	NA	Vitamin B12 import ATP-binding protein BtuD	COG3842	ABC-type spermidine/putrescine transport systems, ATPase components	Amino acid transport and metabolism	K02017	modC	molybdate transport system ATP-binding protein [EC:3.6.3.29]	Environmental Information Processing; Membrane transport; ABC transporters | Brite Hierarchies; Protein families: signaling and cellular processes; Transporters
TECP_00843	contig_11	CDS	10883	11968	1086	+	k_Bacteria;p_Proteobacteria;c_Alphaproteobacteria;o_Rhodobacterales	NA	NA	NA	hypothetical protein	COG1477	Membrane-associated lipoprotein involved in thiamine biosynthesis	Coenzyme metabolism	K03734	apbE	FAD:protein FMN transferase [EC:2.7.1.180]	Not Included in Pathway or Brite; Unclassified: metabolism; Enzymes with EC numbers
TECP_00844	contig_11	CDS	12847	13380	534	+	k_Bacteria;p_Proteobacteria;c_Alphaproteobacteria;o_Rhizobiales	NA	1.11.1.15	NA	Peroxiredoxin	COG0678	Peroxiredoxin	Posttranslational modification, protein turnover, chaperones	K03386	PRDX2_4, ahpC	peroxiredoxin (alkyl hydroperoxide reductase subunit C) [EC:1.11.1.15]	Cellular Processes; Cell growth and death; Apoptosis - fly | Brite Hierarchies; Protein families: signaling and cellular processes; Exosome
TECP_00845	contig_11	CDS	13928	14428	501	+	k_Bacteria;p_Proteobacteria;c_Alphaproteobacteria	ruvC	3.1.22.4	NA	Crossover junction endodeoxyribonuclease RuvC	COG0817	Holliday junction resolvasome, endonuclease subunit	DNA replication, recombination and repair	K01159	ruvC	crossover junction endodeoxyribonuclease RuvC [EC:3.1.22.4]	Genetic Information Processing; Replication and repair; Homologous recombination | Brite Hierarchies; Protein families: genetic information processing; DNA repair and recombination proteins
TECP_00846	contig_11	CDS	14453	15079	627	+	k_Bacteria;p_Proteobacteria;c_Alphaproteobacteria;o_Rhizobiales	ruvA	3.6.4.12	COG0632	Holliday junction ATP-dependent DNA helicase RuvA	COG0632	Holliday junction resolvasome, DNA-binding subunit	DNA replication, recombination and repair	K03550	ruvA	holliday junction DNA helicase RuvA [EC:3.6.4.12]	Genetic Information Processing; Replication and repair; Homologous recombination | Brite Hierarchies; Protein families: genetic information processing; DNA repair and recombination proteins
TECP_00847	contig_11	CDS	15330	15476	147	-	not defined	NA	NA	NA	hypothetical protein	NA	NA	NA	NA	NA	NA	NA
TECP_00848	contig_11	CDS	15604	16686	1083	+	k_Bacteria;p_Proteobacteria;c_Alphaproteobacteria;o_Rhizobiales	ruvB	3.6.4.12	COG2255	Holliday junction ATP-dependent DNA helicase RuvB	COG2255	Holliday junction resolvasome, helicase subunit	DNA replication, recombination and repair	K03551	ruvB	holliday junction DNA helicase RuvB [EC:3.6.4.12]	Genetic Information Processing; Replication and repair; Homologous recombination | Brite Hierarchies; Protein families: genetic information processing; DNA repair and recombination proteins
TECP_00849	contig_11	CDS	17222	17941	720	+	k_Bacteria;p_Proteobacteria;c_Alphaproteobacteria	tolQ	NA	COG0811	Tol-Pal system protein TolQ	COG0811	Biopolymer transport proteins	NA	K03562	tolQ	biopolymer transport protein TolQ	Brite Hierarchies; Protein families: signaling and cellular processes; Transporters
TECP_00850	contig_11	CDS	17969	18427	459	+	k_Bacteria;p_Proteobacteria	exbD	NA	COG0848	Biopolymer transport protein ExbD	COG0848	Biopolymer transport protein	NA	K03560	tolR	biopolymer transport protein TolR	Brite Hierarchies; Protein families: signaling and cellular processes; Transporters
TECP_00851	contig_11	CDS	19567	20922	1356	+	k_Bacteria;p_Proteobacteria	tolB	NA	COG0823	Tol-Pal system protein TolB	COG0823	Periplasmic component of the Tol biopolymer transport system	NA	K03641	tolB	TolB protein	Brite Hierarchies; Protein families: signaling and cellular processes; Transporters
TECP_00852	contig_11	CDS	21245	21376	132	+	k_Bacteria;p_Proteobacteria;c_Alphaproteobacteria;o_Rhizobiales;f_Hyphomicrobiaceae	NA	NA	NA	hypothetical protein	NA	NA	NA	NA	NA	NA	NA
TECP_00853	contig_11	CDS	21653	22159	507	+	k_Bacteria;p_Proteobacteria;c_Alphaproteobacteria	pal_2	NA	NA	Peptidoglycan-associated lipoprotein	COG2885	Outer membrane protein and related peptidoglycan-associated (lipo)proteins	Cell envelope biogenesis, outer membrane	K03640	pal	peptidoglycan-associated lipoprotein	Brite Hierarchies; Protein families: signaling and cellular processes; Transporters
TECP_00854	contig_11	CDS	23184	24332	1149	-	k_Bacteria;p_Proteobacteria;c_Alphaproteobacteria;o_Rhizobiales;f_Hyphomicrobiaceae	rnd_1	3.1.13.5	COG0349	Ribonuclease D	COG0349	Ribonuclease D	Translation, ribosomal structure and biogenesis	K03684	rnd	ribonuclease D [EC:3.1.13.5]	Brite Hierarchies; Protein families: genetic information processing; Transfer RNA biogenesis
TECP_00855	contig_11	CDS	24617	26404	1788	+	k_Bacteria;p_Proteobacteria;c_Alphaproteobacteria;o_Rhizobiales;f_Hyphomicrobiaceae	aspS	6.1.1.23	COG0173	Aspartate--tRNA(Asp/Asn) ligase	COG0173	Aspartyl-tRNA synthetase	Translation, ribosomal structure and biogenesis	K01876	aspS	aspartyl-tRNA synthetase [EC:6.1.1.12]	Genetic Information Processing; Translation; Aminoacyl-tRNA biosynthesis | Brite Hierarchies; Protein families: metabolism; Amino acid related enzymes | Brite Hierarchies; Protein families: genetic information processing; Transfer RNA biogenesis | Brite Hierarchies; Protein families: genetic information processing; Mitochondrial biogenesis
TECP_00856	contig_11	CDS	27198	27668	471	-	k_Bacteria;p_Proteobacteria;c_Alphaproteobacteria	ndk	2.7.4.6	NA	Nucleoside diphosphate kinase	COG0105	Nucleoside diphosphate kinase	Nucleotide transport and metabolism	K00940	ndk, NME	nucleoside-diphosphate kinase [EC:2.7.4.6]	Metabolism; Nucleotide metabolism; Purine metabolism | Metabolism; Nucleotide metabolism; Pyrimidine metabolism | Metabolism; Xenobiotics biodegradation and metabolism; Drug metabolism - other enzymes | Environmental Information Processing; Signal transduction; MAPK signaling pathway - plant | Brite Hierarchies; Protein families: genetic information processing; Membrane trafficking
TECP_00857	contig_11	CDS	27982	29370	1389	+	k_Bacteria;p_Proteobacteria;c_Alphaproteobacteria	NA	NA	NA	hypothetical protein	NA	NA	NA	NA	NA	NA	NA
TECP_00858	contig_11	CDS	29453	29803	351	-	k_Bacteria;p_Proteobacteria;c_Alphaproteobacteria;o_Rhizobiales	smc_1	NA	NA	Chromosome partition protein Smc	COG1196	Chromosome segregation ATPases	Cell division and chromosome partitioning	K03529	smc	chromosome segregation protein	Brite Hierarchies; Protein families: genetic information processing; Chromosome and associated proteins
TECP_00859	contig_11	CDS	30552	31088	537	-	k_Bacteria	NA	NA	NA	hypothetical protein	COG1196	Chromosome segregation ATPases	Cell division and chromosome partitioning	K03529	smc	chromosome segregation protein	Brite Hierarchies; Protein families: genetic information processing; Chromosome and associated proteins
TECP_00860	contig_11	CDS	31100	31762	663	-	not defined	NA	NA	NA	hypothetical protein	NA	NA	NA	K03529	smc	chromosome segregation protein	Brite Hierarchies; Protein families: genetic information processing; Chromosome and associated proteins
TECP_00861	contig_11	CDS	31969	32217	249	-	k_Bacteria;p_Proteobacteria;c_Alphaproteobacteria	smc_2	NA	NA	Chromosome partition protein Smc	COG1196	Chromosome segregation ATPases	Cell division and chromosome partitioning	K03529	smc	chromosome segregation protein	Brite Hierarchies; Protein families: genetic information processing; Chromosome and associated proteins
TECP_00862	contig_11	CDS	32278	33054	777	-	k_Bacteria;p_Proteobacteria;c_Alphaproteobacteria	NA	NA	NA	hypothetical protein	COG1651	Protein-disulfide isomerase	Posttranslational modification, protein turnover, chaperones	NA	NA	NA	NA
TECP_00863	contig_11	CDS	33104	33784	681	-	k_Bacteria;p_Proteobacteria;c_Alphaproteobacteria	NA	NA	NA	hypothetical protein	COG1651	Protein-disulfide isomerase	Posttranslational modification, protein turnover, chaperones	NA	NA	NA	NA
TECP_00864	contig_11	CDS	33946	34512	567	-	k_Bacteria;p_Proteobacteria	NA	NA	NA	hypothetical protein	COG5389	Uncharacterized protein conserved in bacteria	Function unknown	NA	NA	NA	NA
TECP_00865	contig_11	CDS	34597	35697	1101	+	k_Bacteria;p_Proteobacteria;c_Alphaproteobacteria;o_Rhizobiales	mutY	3.2.2.31	NA	Adenine DNA glycosylase	COG1194	A/G-specific DNA glycosylase	DNA replication, recombination and repair	K03575	mutY	A/G-specific adenine glycosylase [EC:3.2.2.31]	Genetic Information Processing; Replication and repair; Base excision repair | Brite Hierarchies; Protein families: genetic information processing; DNA repair and recombination proteins
TECP_00866	contig_11	CDS	37083	38060	978	+	k_Bacteria;p_Proteobacteria;c_Alphaproteobacteria	NA	NA	NA	hypothetical protein	COG1633	Uncharacterized conserved protein	Function unknown	NA	NA	NA	NA
TECP_00867	contig_11	CDS	39123	39872	750	+	k_Bacteria;p_Proteobacteria	NA	NA	NA	hypothetical protein	NA	NA	NA	NA	NA	NA	NA
TECP_00868	contig_11	CDS	40024	40329	306	-	k_Bacteria;p_Proteobacteria;c_Alphaproteobacteria	NA	NA	NA	hypothetical protein	COG3750	Uncharacterized protein conserved in bacteria	Function unknown	NA	NA	NA	NA
TECP_00869	contig_11	CDS	41188	41643	456	+	k_Bacteria;p_Proteobacteria;c_Alphaproteobacteria	NA	NA	NA	hypothetical protein	COG5480	Predicted integral membrane protein	Function unknown	NA	NA	NA	NA
TECP_00870	contig_11	CDS	42457	42840	384	-	k_Bacteria;p_Proteobacteria	NA	NA	NA	hypothetical protein	NA	NA	NA	NA	NA	NA	NA
TECP_00871	contig_11	CDS	43071	43658	588	+	k_Bacteria;p_Proteobacteria;c_Alphaproteobacteria;o_Rhizobiales	pgsA	2.7.8.5	COG0558	CDP-diacylglycerol--glycerol-3-phosphate 3-phosphatidyltransferase	COG0558	Phosphatidylglycerophosphate synthase	Lipid metabolism	K08744	CRLS	cardiolipin synthase (CMP-forming) [EC:2.7.8.41]	Metabolism; Lipid metabolism; Glycerophospholipid metabolism
TECP_00872	contig_11	CDS	44418	44753	336	-	k_Bacteria;p_Proteobacteria;c_Alphaproteobacteria	NA	NA	NA	hypothetical protein	COG2983	Uncharacterized conserved protein	Function unknown	K09160	K09160	uncharacterized protein	Not Included in Pathway or Brite; Poorly characterized; Function unknown
TECP_00873	contig_11	CDS	45421	47076	1656	+	k_Bacteria;p_Proteobacteria	ettA	NA	COG0488	Energy-dependent translational throttle protein EttA	COG0488	ATPase components of ABC transporters with duplicated ATPase domains	General function prediction only	K06020	ettA	energy-dependent translational throttle protein EttA	Brite Hierarchies; Protein families: genetic information processing; Transfer RNA biogenesis
TECP_00874	contig_11	CDS	47767	48273	507	-	k_Bacteria;p_Proteobacteria	NA	NA	NA	hypothetical protein	COG3153	Predicted acetyltransferase	General function prediction only	NA	NA	NA	NA
TECP_00875	contig_11	CDS	48909	49841	933	+	k_Bacteria	cpdA	3.1.4.53	NA	3',5'-cyclic adenosine monophosphate phosphodiesterase CpdA	COG1409	Predicted phosphohydrolases	General function prediction only	NA	NA	NA	NA
TECP_00876	contig_11	CDS	50533	51459	927	+	k_Bacteria;p_Proteobacteria;c_Alphaproteobacteria	NA	NA	NA	hypothetical protein	COG0730	Predicted permeases	General function prediction only	K07090	K07090	uncharacterized protein	Not Included in Pathway or Brite; Poorly characterized; Function unknown
TECP_00877	contig_11	CDS	51460	52326	867	+	k_Bacteria;p_Proteobacteria	NA	NA	NA	hypothetical protein	ENOG410Y62H	Putative transmembrane protein (Alph_Pro_TM)	Function unknown	NA	NA	NA	NA
TECP_00878	contig_11	CDS	52444	53100	657	-	k_Bacteria;p_Proteobacteria;c_Alphaproteobacteria;o_Rhizobiales	gloC	3.1.2.6	COG0491	Hydroxyacylglutathione hydrolase GloC	COG0491	Zn-dependent hydrolases, including glyoxylases	General function prediction only	K01069	gloB, gloC, HAGH	hydroxyacylglutathione hydrolase [EC:3.1.2.6]	Metabolism; Carbohydrate metabolism; Pyruvate metabolism
TECP_00879	contig_11	CDS	53873	54577	705	-	k_Bacteria;p_Proteobacteria;c_Alphaproteobacteria;o_Rhizobiales	ctrA	NA	NA	Cell cycle response regulator CtrA	COG0745	Response regulators consisting of a CheY-like receiver domain and a winged-helix DNA-binding domain	Transcription|Signal transduction mechanisms	K13584	ctrA	two-component system, cell cycle response regulator CtrA	Environmental Information Processing; Signal transduction; Two-component system | Cellular Processes; Cell growth and death; Cell cycle - Caulobacter | Brite Hierarchies; Protein families: signaling and cellular processes; Two-component system
TECP_00880	contig_11	CDS	55738	56103	366	+	k_Bacteria;p_Proteobacteria	NA	NA	NA	hypothetical protein	ENOG4111N16	flagellar export protein FliJ	Function unknown	NA	NA	NA	NA
TECP_00881	contig_11	CDS	56321	56962	642	-	k_Bacteria;p_Proteobacteria;c_Alphaproteobacteria	cobO	2.5.1.17	NA	Corrinoid adenosyltransferase	COG2109	ATP:corrinoid adenosyltransferase	Coenzyme metabolism	K19221	cobA, btuR	cob(I)alamin adenosyltransferase [EC:2.5.1.17]	Metabolism; Metabolism of cofactors and vitamins; Porphyrin and chlorophyll metabolism
TECP_00882	contig_11	CDS	57019	60810	3792	-	k_Bacteria;p_Proteobacteria;c_Alphaproteobacteria	cobN	6.6.1.2	NA	Aerobic cobaltochelatase subunit CobN	COG1429	Cobalamin biosynthesis protein CobN and related Mg-chelatases	Coenzyme metabolism	K02230	cobN	cobaltochelatase CobN [EC:6.6.1.2]	Metabolism; Metabolism of cofactors and vitamins; Porphyrin and chlorophyll metabolism
TECP_00883	contig_11	CDS	61255	62271	1017	-	k_Bacteria;p_Proteobacteria	yjiA_2	3.6.-.-	COG0523	P-loop guanosine triphosphatase YjiA	COG0523	Putative GTPases (G3E family)	General function prediction only	K02234	cobW	cobalamin biosynthesis protein CobW	Metabolism; Metabolism of cofactors and vitamins; Porphyrin and chlorophyll metabolism
TECP_00884	contig_11	CDS	63404	65164	1761	+	k_Bacteria;p_Proteobacteria;c_Alphaproteobacteria	NA	NA	NA	hypothetical protein	ENOG4111WVH	peptidoglycaN-binding	Function unknown	NA	NA	NA	NA
TECP_00885	contig_11	CDS	65207	67045	1839	+	k_Bacteria;p_Proteobacteria;c_Alphaproteobacteria;o_Rhizobiales	atm1	NA	COG5265	ATM1-type heavy metal exporter	COG5265	ABC-type transport system involved in Fe-S cluster assembly, permease and ATPase components	Posttranslational modification, protein turnover, chaperones	K06147	ABCB-BAC	ATP-binding cassette, subfamily B, bacterial	Brite Hierarchies; Protein families: signaling and cellular processes; Transporters
TECP_00886	contig_11	CDS	67388	69103	1716	-	k_Bacteria;p_Proteobacteria;c_Alphaproteobacteria	lcfB	6.2.1.3	COG0318	Long-chain-fatty-acid--CoA ligase	COG0318	Acyl-CoA synthetases (AMP-forming)/AMP-acid ligases II	Secondary metabolites biosynthesis, transport and catabolism|Lipid metabolism	K01897	ACSL, fadD	long-chain acyl-CoA synthetase [EC:6.2.1.3]	Metabolism; Lipid metabolism; Fatty acid biosynthesis | Metabolism; Lipid metabolism; Fatty acid degradation | Cellular Processes; Transport and catabolism; Peroxisome | Cellular Processes; Cell growth and death; Ferroptosis | Cellular Processes; Cellular community - prokaryotes; Quorum sensing | Organismal Systems; Endocrine system; Adipocytokine signaling pathway | Organismal Systems; Endocrine…
TECP_00887	contig_11	CDS	70590	70754	165	+	not defined	NA	NA	NA	hypothetical protein	NA	NA	NA	NA	NA	NA	NA
TECP_00888	contig_11	CDS	70944	71789	846	-	k_Bacteria;p_Proteobacteria;c_Alphaproteobacteria;o_Rhizobiales	fabI_2	1.3.1.9	COG0623	Enoyl-[acyl-carrier-protein] reductase [NADH] FabI	COG0623	Enoyl-[acyl-carrier-protein] reductase (NADH)	Lipid metabolism	K00208	fabI	enoyl-[acyl-carrier protein] reductase I [EC:1.3.1.9 1.3.1.10]	Metabolism; Lipid metabolism; Fatty acid biosynthesis | Metabolism; Metabolism of cofactors and vitamins; Biotin metabolism | Metabolism; Biosynthesis of other secondary metabolites; Prodigiosin biosynthesis | Brite Hierarchies; Protein families: metabolism; Lipid biosynthesis proteins
TECP_00889	contig_11	CDS	72576	73244	669	+	k_Bacteria;p_Proteobacteria;c_Alphaproteobacteria;o_Rhizobiales	pdxH	1.4.3.5	COG0259	Pyridoxine/pyridoxamine 5'-phosphate oxidase	COG0259	Pyridoxamine-phosphate oxidase	Coenzyme metabolism	K00275	pdxH, PNPO	pyridoxamine 5'-phosphate oxidase [EC:1.4.3.5]	Metabolism; Metabolism of cofactors and vitamins; Vitamin B6 metabolism
TECP_00890	contig_11	CDS	73404	73772	369	+	not defined	NA	NA	NA	hypothetical protein	NA	NA	NA	NA	NA	NA	NA
TECP_00891	contig_11	CDS	73897	74514	618	-	k_Bacteria;p_Proteobacteria;c_Alphaproteobacteria	NA	NA	NA	hypothetical protein	COG3222	Uncharacterized protein conserved in bacteria	Function unknown	K09931	K09931	uncharacterized protein	Not Included in Pathway or Brite; Poorly characterized; Function unknown
TECP_00892	contig_11	CDS	74564	75256	693	-	k_Bacteria;p_Proteobacteria;c_Alphaproteobacteria	NA	NA	NA	hypothetical protein	ENOG4111FDR	Glycosyl transferase, family 2	Cell wall/membrane/envelope biogenesis	K09931	K09931	uncharacterized protein	Not Included in Pathway or Brite; Poorly characterized; Function unknown
TECP_00893	contig_11	CDS	75890	76555	666	+	k_Bacteria;p_Proteobacteria;c_Alphaproteobacteria;o_Rhizobiales	rnhB	3.1.26.4	COG0164	Ribonuclease HII	COG0164	Ribonuclease HII	DNA replication, recombination and repair	K03470	rnhB	ribonuclease HII [EC:3.1.26.4]	Genetic Information Processing; Replication and repair; DNA replication | Brite Hierarchies; Protein families: genetic information processing; DNA replication proteins
TECP_00894	contig_11	CDS	77065	78168	1104	-	k_Bacteria;p_Proteobacteria;c_Alphaproteobacteria	hisC_3	2.6.1.9	NA	Histidinol-phosphate aminotransferase	COG0079	Histidinol-phosphate/aromatic aminotransferase and cobyric acid decarboxylase	Amino acid transport and metabolism	K00817	hisC	histidinol-phosphate aminotransferase [EC:2.6.1.9]	Metabolism; Amino acid metabolism; Histidine metabolism | Metabolism; Amino acid metabolism; Tyrosine metabolism | Metabolism; Amino acid metabolism; Phenylalanine metabolism | Metabolism; Amino acid metabolism; Phenylalanine, tyrosine and tryptophan biosynthesis | Metabolism; Biosynthesis of other secondary metabolites; Tropane, piperidine and pyridine alkaloid biosynthesis | Metabolism; Biosynt…
TECP_00895	contig_11	CDS	78231	78719	489	-	k_Bacteria;p_Proteobacteria;c_Alphaproteobacteria	NA	NA	NA	hypothetical protein	COG5458	Uncharacterized conserved protein	Function unknown	NA	NA	NA	NA
TECP_00896	contig_11	CDS	79830	81083	1254	+	k_Bacteria;p_Proteobacteria	NA	NA	NA	hypothetical protein	ENOG410Z1MF	von Willebrand factor type A	Function unknown	NA	NA	NA	NA
TECP_00897	contig_11	CDS	81469	81780	312	+	k_Bacteria;p_Proteobacteria;c_Alphaproteobacteria	rplU	NA	COG0261	50S ribosomal protein L21	COG0261	Ribosomal protein L21	Translation, ribosomal structure and biogenesis	K02888	RP-L21, MRPL21, rplU	large subunit ribosomal protein L21	Genetic Information Processing; Translation; Ribosome | Brite Hierarchies; Protein families: genetic information processing; Ribosome
TECP_00898	contig_11	CDS	81922	82194	273	+	k_Bacteria;p_Proteobacteria;c_Alphaproteobacteria	rpmA	NA	COG0211	50S ribosomal protein L27	COG0211	Ribosomal protein L27	Translation, ribosomal structure and biogenesis	K02899	RP-L27, MRPL27, rpmA	large subunit ribosomal protein L27	Genetic Information Processing; Translation; Ribosome | Brite Hierarchies; Protein families: genetic information processing; Ribosome
TECP_00899	contig_11	CDS	82884	84164	1281	-	k_Bacteria;p_Proteobacteria;c_Alphaproteobacteria;o_Rhizobiales;f_Hyphomicrobiaceae	nqo1	7.1.1.-	COG1894	NADH-quinone oxidoreductase chain 1	COG1894	NADH:ubiquinone oxidoreductase, NADH-binding (51 kD) subunit	Energy production and conversion	K00335	nuoF	NADH-quinone oxidoreductase subunit F [EC:7.1.1.2]	Metabolism; Energy metabolism; Oxidative phosphorylation
TECP_00900	contig_11	CDS	84167	84808	642	-	k_Bacteria;p_Proteobacteria;c_Alphaproteobacteria	nqo2	7.1.1.-	COG1905	NADH-quinone oxidoreductase chain 2	COG1905	NADH:ubiquinone oxidoreductase 24 kD subunit	Energy production and conversion	K00334	nuoE	NADH-quinone oxidoreductase subunit E [EC:7.1.1.2]	Metabolism; Energy metabolism; Oxidative phosphorylation
TECP_00901	contig_11	CDS	85452	86852	1401	-	k_Bacteria;p_Proteobacteria;c_Alphaproteobacteria;o_Rhizobiales	glnG	NA	COG2204	DNA-binding transcriptional regulator NtrC	COG2204	Response regulator containing CheY-like receiver, AAA-type ATPase, and DNA-binding domains	Signal transduction mechanisms	K13599	ntrX	two-component system, NtrC family, nitrogen regulation response regulator NtrX	Environmental Information Processing; Signal transduction; Two-component system | Brite Hierarchies; Protein families: signaling and cellular processes; Two-component system
TECP_00902	contig_11	CDS	86927	89293	2367	-	k_Bacteria;p_Proteobacteria	sasA_3	2.7.-.-	NA	Adaptive-response sensory-kinase SasA	COG5000	Signal transduction histidine kinase involved in nitrogen fixation and metabolism regulation	Signal transduction mechanisms	K13598	ntrY	two-component system, NtrC family, nitrogen regulation sensor histidine kinase NtrY [EC:2.7.13.3]	Environmental Information Processing; Signal transduction; Two-component system | Brite Hierarchies; Protein families: metabolism; Protein kinases | Brite Hierarchies; Protein families: signaling and cellular processes; Two-component system
TECP_00903	contig_11	CDS	89434	89820	387	-	k_Bacteria;p_Proteobacteria;c_Alphaproteobacteria;o_Rhizobiales	ntrC	NA	COG2204	DNA-binding transcriptional regulator NtrC	COG2204	Response regulator containing CheY-like receiver, AAA-type ATPase, and DNA-binding domains	Signal transduction mechanisms	K07712	glnG, ntrC	two-component system, NtrC family, nitrogen regulation response regulator GlnG	Environmental Information Processing; Signal transduction; Two-component system | Brite Hierarchies; Protein families: signaling and cellular processes; Two-component system
TECP_00904	contig_12	CDS	1032	2435	1404	-	k_Bacteria;p_Proteobacteria;c_Alphaproteobacteria	leuC1	4.2.1.33	COG0065	3-isopropylmalate dehydratase large subunit 1	COG0065	3-isopropylmalate dehydratase large subunit	Amino acid transport and metabolism	K01703	leuC, IPMI-L	3-isopropylmalate/(R)-2-methylmalate dehydratase large subunit [EC:4.2.1.33 4.2.1.35]	Metabolism; Carbohydrate metabolism; C5-Branched dibasic acid metabolism | Metabolism; Amino acid metabolism; Valine, leucine and isoleucine biosynthesis | Metabolism; Biosynthesis of other secondary metabolites; Glucosinolate biosynthesis
TECP_00905	contig_12	CDS	2524	3987	1464	-	k_Bacteria;p_Proteobacteria;c_Alphaproteobacteria;o_Rhizobiales	rpoN2	NA	COG1508	RNA polymerase sigma-54 factor 2	COG1508	DNA-directed RNA polymerase specialized sigma subunit, sigma54 homolog	Transcription	K03092	rpoN	RNA polymerase sigma-54 factor	Environmental Information Processing; Signal transduction; Two-component system | Cellular Processes; Cellular community - prokaryotes; Biofilm formation - Vibrio cholerae | Brite Hierarchies; Protein families: genetic information processing; Transcription machinery
TECP_00906	contig_12	CDS	4040	4885	846	-	k_Bacteria;p_Proteobacteria;c_Alphaproteobacteria;o_Rhizobiales;f_Hyphomicrobiaceae	lptB	3.6.3.-	COG1137	Lipopolysaccharide export system ATP-binding protein LptB	COG1137	ABC-type (unclassified) transport system, ATPase component	General function prediction only	K06861	lptB	lipopolysaccharide export system ATP-binding protein [EC:3.6.3.-]	Environmental Information Processing; Membrane transport; ABC transporters | Brite Hierarchies; Protein families: signaling and cellular processes; Transporters
TECP_00907	contig_12	CDS	5031	6989	1959	-	k_Bacteria	lptA	NA	NA	Lipopolysaccharide export system protein LptA	COG1934	Uncharacterized protein conserved in bacteria	Function unknown	K09774	lptA	lipopolysaccharide export system protein LptA	Brite Hierarchies; Protein families: signaling and cellular processes; Transporters
TECP_00908	contig_12	CDS	7235	7858	624	-	k_Bacteria;p_Proteobacteria;c_Alphaproteobacteria	rnd_2	3.1.13.5	NA	Ribonuclease D	COG0349	Ribonuclease D	Translation, ribosomal structure and biogenesis	K03684	rnd	ribonuclease D [EC:3.1.13.5]	Brite Hierarchies; Protein families: genetic information processing; Transfer RNA biogenesis
TECP_00909	contig_12	tRNA	7925	8011	87	-	not defined	NA	NA	NA	tRNA-Leu(cag)	NA	NA	NA	NA	NA	NA	NA
TECP_00910	contig_12	CDS	8216	9199	984	+	k_Bacteria;p_Proteobacteria;c_Alphaproteobacteria	NA	NA	NA	hypothetical protein	COG0702	Predicted nucleoside-diphosphate-sugar epimerases	Carbohydrate transport and metabolism|Cell envelope biogenesis, outer membrane	K00329;K00356	NA	NA	NA
TECP_00911	contig_12	CDS	9925	11694	1770	-	k_Bacteria;p_Proteobacteria;c_Alphaproteobacteria;o_Rhizobiales	ilvI	2.2.1.6	COG0028	Acetolactate synthase isozyme 3 large subunit	COG0028	Thiamine pyrophosphate-requiring enzymes [acetolactate synthase, pyruvate dehydrogenase (cytochrome), glyoxylate carboligase, phosphonopyruvate decarboxylase]	Coenzyme metabolism|Amino acid transport and metabolism	K01652	L, ilvB, ilvG, ilvI	acetolactate synthase I/II/III large subunit [EC:2.2.1.6]	Metabolism; Carbohydrate metabolism; Butanoate metabolism | Metabolism; Carbohydrate metabolism; C5-Branched dibasic acid metabolism | Metabolism; Amino acid metabolism; Valine, leucine and isoleucine biosynthesis | Metabolism; Metabolism of cofactors and vitamins; Pantothenate and CoA biosynthesis
TECP_00912	contig_12	CDS	11772	12695	924	-	k_Bacteria;p_Proteobacteria;c_Alphaproteobacteria	miaA	2.5.1.75	COG0324	tRNA dimethylallyltransferase	COG0324	tRNA delta(2)-isopentenylpyrophosphate transferase	Translation, ribosomal structure and biogenesis	K00791	miaA, TRIT1	tRNA dimethylallyltransferase [EC:2.5.1.75]	Metabolism; Metabolism of terpenoids and polyketides; Zeatin biosynthesis | Brite Hierarchies; Protein families: metabolism; Prenyltransferases | Brite Hierarchies; Protein families: genetic information processing; Transfer RNA biogenesis
TECP_00913	contig_12	CDS	12768	13679	912	+	k_Bacteria;p_Proteobacteria	NA	NA	NA	hypothetical protein	COG0560	Phosphoserine phosphatase	Amino acid transport and metabolism	K01079	serB, PSPH	phosphoserine phosphatase [EC:3.1.3.3]	Metabolism; Energy metabolism; Methane metabolism | Metabolism; Amino acid metabolism; Glycine, serine and threonine metabolism | Brite Hierarchies; Protein families: metabolism; Protein phosphatases and associated proteins
TECP_00914	contig_12	CDS	13884	14885	1002	+	k_Bacteria;p_Proteobacteria;c_Alphaproteobacteria	yrbG	NA	COG0530	Inner membrane protein YrbG	COG0530	Ca2+/Na+ antiporter	Inorganic ion transport and metabolism	K07301	yrbG	cation:H+ antiporter	Brite Hierarchies; Protein families: signaling and cellular processes; Transporters
TECP_00915	contig_12	CDS	15313	16545	1233	-	k_Bacteria;p_Proteobacteria;c_Alphaproteobacteria;o_Rhizobiales	NA	NA	NA	hypothetical protein	ENOG410YD2Y	NA	Function unknown	NA	NA	NA	NA
TECP_00916	contig_12	CDS	16935	17195	261	+	k_Bacteria;p_Proteobacteria	nudL	3.6.1.-	NA	putative Nudix hydrolase NudL	COG0494	NTP pyrophosphohydrolases including oxidative damage repair enzymes	General function prediction only|DNA replication, recombination and repair	NA	NA	NA	NA
TECP_00917	contig_12	CDS	17296	17568	273	+	k_Bacteria;p_Proteobacteria	NA	NA	NA	hypothetical protein	ENOG410Y1QJ	NA	Function unknown	NA	NA	NA	NA
TECP_00918	contig_12	CDS	17565	18848	1284	+	k_Bacteria;p_Proteobacteria	cca	2.7.7.72	NA	CCA-adding enzyme	COG0617	tRNA nucleotidyltransferase/poly(A) polymerase	Translation, ribosomal structure and biogenesis	K00970	pcnB	poly(A) polymerase [EC:2.7.7.19]	Genetic Information Processing; Folding, sorting and degradation; RNA degradation | Brite Hierarchies; Protein families: genetic information processing; Messenger RNA biogenesis
TECP_00919	contig_12	CDS	18978	19526	549	-	k_Bacteria;p_Proteobacteria;c_Alphaproteobacteria;o_Rhizobiales;f_Hyphomicrobiaceae;g_Filomicrobium	NA	NA	NA	hypothetical protein	ENOG41125DS	PRC-barrel domain protein	Function unknown	NA	NA	NA	NA
TECP_00920	contig_12	CDS	20035	22866	2832	+	k_Bacteria;p_Proteobacteria;c_Alphaproteobacteria;o_Rhizobiales;f_Hyphomicrobiaceae	gyrA	5.6.2.2	COG0188	DNA gyrase subunit A	COG0188	Type IIA topoisomerase (DNA gyrase/topo II, topoisomerase IV), A subunit	DNA replication, recombination and repair	K02469	gyrA	DNA gyrase subunit A [EC:5.99.1.3]	Brite Hierarchies; Protein families: genetic information processing; DNA replication proteins | Brite Hierarchies; Protein families: genetic information processing; DNA repair and recombination proteins
TECP_00921	contig_12	CDS	22947	23441	495	+	k_Bacteria;p_Proteobacteria;c_Alphaproteobacteria;o_Rhizobiales	coaD	2.7.7.3	COG0669	Phosphopantetheine adenylyltransferase	COG0669	Phosphopantetheine adenylyltransferase	Coenzyme metabolism	K00954	A, coaD, kdtB	pantetheine-phosphate adenylyltransferase [EC:2.7.7.3]	Metabolism; Metabolism of cofactors and vitamins; Pantothenate and CoA biosynthesis
TECP_00922	contig_12	CDS	23506	24156	651	+	k_Bacteria;p_Proteobacteria;c_Alphaproteobacteria	NA	NA	NA	hypothetical protein	COG0652	Peptidyl-prolyl cis-trans isomerase (rotamase) - cyclophilin family	Posttranslational modification, protein turnover, chaperones	K01802	NA	peptidylprolyl isomerase [EC:5.2.1.8]	Not Included in Pathway or Brite; Unclassified: metabolism; Enzymes with EC numbers
TECP_00923	contig_12	CDS	24270	24743	474	+	k_Bacteria;p_Proteobacteria;c_Alphaproteobacteria;o_Rhizobiales	ppiB	5.2.1.8	COG0652	Peptidyl-prolyl cis-trans isomerase B	COG0652	Peptidyl-prolyl cis-trans isomerase (rotamase) - cyclophilin family	Posttranslational modification, protein turnover, chaperones	K01802	NA	peptidylprolyl isomerase [EC:5.2.1.8]	Not Included in Pathway or Brite; Unclassified: metabolism; Enzymes with EC numbers
TECP_00924	contig_12	CDS	24810	25889	1080	+	k_Bacteria;p_Proteobacteria;c_Alphaproteobacteria;o_Rhizobiales	queA	2.4.99.17	COG0809	S-adenosylmethionine:tRNA ribosyltransferase-isomerase	COG0809	S-adenosylmethionine:tRNA-ribosyltransferase-isomerase (queuine synthetase)	Translation, ribosomal structure and biogenesis	K07568	queA	S-adenosylmethionine:tRNA ribosyltransferase-isomerase [EC:2.4.99.17]	Brite Hierarchies; Protein families: genetic information processing; Transfer RNA biogenesis
TECP_00925	contig_12	CDS	25879	27027	1149	+	k_Bacteria;p_Proteobacteria;c_Alphaproteobacteria	tgt	2.4.2.29	NA	Queuine tRNA-ribosyltransferase	COG0343	Queuine/archaeosine tRNA-ribosyltransferase	Translation, ribosomal structure and biogenesis	K00773	tgt, QTRT1	queuine tRNA-ribosyltransferase [EC:2.4.2.29]	Brite Hierarchies; Protein families: genetic information processing; Transfer RNA biogenesis
TECP_00926	contig_12	tRNA	27133	27207	75	+	not defined	NA	NA	NA	tRNA-Lys(ttt)	NA	NA	NA	NA	NA	NA	NA
TECP_00927	contig_12	CDS	27589	28749	1161	-	k_Bacteria;p_Proteobacteria	metC	4.4.1.13	COG0626	Cystathionine beta-lyase	COG0626	Cystathionine beta-lyases/cystathionine gamma-synthases	Amino acid transport and metabolism	K01760	metC	cysteine-S-conjugate beta-lyase [EC:4.4.1.13]	Metabolism; Amino acid metabolism; Cysteine and methionine metabolism | Metabolism; Metabolism of other amino acids; Selenocompound metabolism
TECP_00928	contig_12	CDS	29367	32408	3042	-	k_Bacteria;p_Proteobacteria	NA	NA	NA	hypothetical protein	ENOG410ZVWN	NA	Function unknown	NA	NA	NA	NA
TECP_00929	contig_12	CDS	33513	34658	1146	-	k_Bacteria;p_Proteobacteria	dadA	1.4.99.-	NA	D-amino acid dehydrogenase	ENOG410ZVRH	oxidoreductase	Function unknown	K03153	thiO	glycine oxidase [EC:1.4.3.19]	Metabolism; Metabolism of cofactors and vitamins; Thiamine metabolism
TECP_00930	contig_12	CDS	34764	35465	702	+	k_Bacteria;p_Proteobacteria;c_Alphaproteobacteria	mnmC	NA	COG0665	tRNA 5-methylaminomethyl-2-thiouridine biosynthesis bifunctional protein MnmC	COG4121	Uncharacterized conserved protein	Function unknown	K15461	mnmC	tRNA 5-methylaminomethyl-2-thiouridine biosynthesis bifunctional protein [EC:2.1.1.61 1.5.-.-]	Brite Hierarchies; Protein families: genetic information processing; Transfer RNA biogenesis
TECP_00931	contig_12	CDS	35607	37193	1587	+	k_Bacteria;p_Proteobacteria;c_Alphaproteobacteria	lig	6.5.1.1	NA	DNA ligase	COG1793	ATP-dependent DNA ligase	DNA replication, recombination and repair	K10747	LIG1	DNA ligase 1 [EC:6.5.1.1 6.5.1.6 6.5.1.7]	Genetic Information Processing; Replication and repair; DNA replication | Genetic Information Processing; Replication and repair; Base excision repair | Genetic Information Processing; Replication and repair; Nucleotide excision repair | Genetic Information Processing; Replication and repair; Mismatch repair | Brite Hierarchies; Protein families: genetic information processing; DNA replication pr…
TECP_00932	contig_12	tRNA	37423	37498	76	-	not defined	NA	NA	NA	tRNA-Thr(tgt)	NA	NA	NA	NA	NA	NA	NA
TECP_00933	contig_12	CDS	38035	38964	930	+	k_Bacteria;p_Proteobacteria;c_Alphaproteobacteria	trxB	1.8.1.9	COG0492	Thioredoxin reductase	COG0492	Thioredoxin reductase	Posttranslational modification, protein turnover, chaperones	K00384	trxB, TRR	thioredoxin reductase (NADPH) [EC:1.8.1.9]	Metabolism; Metabolism of other amino acids; Selenocompound metabolism
TECP_00934	contig_12	CDS	39012	39710	699	+	k_Bacteria;p_Proteobacteria	arsH	1.-.-.-	COG0431	NADPH-dependent FMN reductase ArsH	COG0431	Predicted flavoprotein	General function prediction only	K11811	arsH	arsenical resistance protein ArsH	Not Included in Pathway or Brite; Poorly characterized; General function prediction only
TECP_00935	contig_12	CDS	40041	40901	861	-	k_Bacteria;p_Proteobacteria;c_Alphaproteobacteria	fpgS	6.3.2.17	NA	Folylpolyglutamate synthase	COG0285	Folylpolyglutamate synthase	Coenzyme metabolism	K11754	folC	dihydrofolate synthase / folylpolyglutamate synthase [EC:6.3.2.12 6.3.2.17]	Metabolism; Metabolism of cofactors and vitamins; Folate biosynthesis
TECP_00936	contig_13	CDS	286	1164	879	+	k_Bacteria;p_Proteobacteria;c_Gammaproteobacteria	NA	NA	NA	hypothetical protein	ENOG410XSVQ	NA	Function unknown	NA	NA	NA	NA
TECP_00937	contig_13	CDS	1195	1620	426	+	k_Bacteria	NA	NA	NA	Bacteriohemerythrin	COG2703	Hemerythrin	Inorganic ion transport and metabolism	K07216	K07216	hemerythrin	Not Included in Pathway or Brite; Unclassified: signaling and cellular processes; Others
TECP_00938	contig_13	CDS	1707	2384	678	-	k_Bacteria;p_Proteobacteria	NA	NA	NA	hypothetical protein	ENOG4111Y1U	nifq family	Function unknown	K15790	nifQ	nitrogen fixation protein NifQ	Not Included in Pathway or Brite; Unclassified: metabolism; Energy metabolism
TECP_00939	contig_13	CDS	2689	2976	288	-	k_Bacteria;p_Proteobacteria;c_Alphaproteobacteria;o_Rhodobacterales	NA	NA	NA	hypothetical protein	ENOG4111UAK	2Fe-2S iron-sulfur cluster binding domain	Energy production and conversion	NA	NA	NA	NA
TECP_00940	contig_14	CDS	383	1747	1365	-	k_Bacteria;p_Proteobacteria	surA_2	5.2.1.8	NA	Chaperone SurA	COG0760	Parvulin-like peptidyl-prolyl isomerase	Posttranslational modification, protein turnover, chaperones	K03771	surA	peptidyl-prolyl cis-trans isomerase SurA [EC:5.2.1.8]	Brite Hierarchies; Protein families: genetic information processing; Chaperones and folding catalysts
TECP_00941	contig_14	tRNA	2591	2668	78	-	not defined	NA	NA	NA	tRNA-Pro(ggg)	NA	NA	NA	NA	NA	NA	NA
TECP_00942	contig_14	CDS	3477	4616	1140	-	k_Bacteria;p_Proteobacteria;c_Gammaproteobacteria	NA	NA	NA	hypothetical protein	ENOG41112W5	permease	Function unknown	K07089	K07089	uncharacterized protein	Not Included in Pathway or Brite; Poorly characterized; Function unknown
TECP_00943	contig_14	CDS	4965	5876	912	-	k_Bacteria;p_Proteobacteria;c_Alphaproteobacteria	ilvE	2.6.1.42	COG0115	Branched-chain-amino-acid aminotransferase	COG0115	Branched-chain amino acid aminotransferase/4-amino-4-deoxychorismate lyase	Coenzyme metabolism|Amino acid transport and metabolism	K00826	ilvE	branched-chain amino acid aminotransferase [EC:2.6.1.42]	Metabolism; Amino acid metabolism; Cysteine and methionine metabolism | Metabolism; Amino acid metabolism; Valine, leucine and isoleucine degradation | Metabolism; Amino acid metabolism; Valine, leucine and isoleucine biosynthesis | Metabolism; Metabolism of cofactors and vitamins; Pantothenate and CoA biosynthesis | Brite Hierarchies; Protein families: metabolism; Amino acid related enzymes
TECP_00944	contig_14	CDS	6219	6935	717	+	k_Bacteria;p_Proteobacteria;c_Alphaproteobacteria	ompR	NA	NA	Transcriptional regulatory protein OmpR	COG0745	Response regulators consisting of a CheY-like receiver domain and a winged-helix DNA-binding domain	Transcription|Signal transduction mechanisms	K07659	ompR	two-component system, OmpR family, phosphate regulon response regulator OmpR	Environmental Information Processing; Signal transduction; Two-component system | Cellular Processes; Cellular community - prokaryotes; Biofilm formation - Escherichia coli | Brite Hierarchies; Protein families: signaling and cellular processes; Two-component system
TECP_00945	contig_14	CDS	7193	10714	3522	-	k_Bacteria;p_Proteobacteria;c_Alphaproteobacteria;o_Rhizobiales;f_Hyphomicrobiaceae	NA	NA	NA	hypothetical protein	ENOG410XRTC	Domain of unknown function DUF87	Function unknown	NA	NA	NA	NA
TECP_00946	contig_14	CDS	11148	11276	129	-	not defined	NA	NA	NA	hypothetical protein	NA	NA	NA	NA	NA	NA	NA
TECP_00947	contig_14	CDS	11726	12898	1173	-	k_Bacteria;p_Proteobacteria;c_Alphaproteobacteria	ispDF	4.6.1.12	NA	Bifunctional enzyme IspD/IspF	COG0245;COG1211	NA	NA	K12506	ispDF	2-C-methyl-D-erythritol 4-phosphate cytidylyltransferase / 2-C-methyl-D-erythritol 2,4-cyclodiphosphate synthase [EC:2.7.7.60 4.6.1.12]	Metabolism; Metabolism of terpenoids and polyketides; Terpenoid backbone biosynthesis
TECP_00948	contig_14	CDS	13251	13433	183	+	not defined	NA	NA	NA	hypothetical protein	NA	NA	NA	NA	NA	NA	NA
TECP_00949	contig_14	CDS	13672	14811	1140	+	k_Bacteria;p_Proteobacteria;c_Alphaproteobacteria;o_Rhizobiales	glnL	2.7.13.3	COG3852	Sensory histidine kinase/phosphatase NtrB	COG3852	Signal transduction histidine kinase, nitrogen specific	Signal transduction mechanisms	K07708	glnL, ntrB	two-component system, NtrC family, nitrogen regulation sensor histidine kinase GlnL [EC:2.7.13.3]	Environmental Information Processing; Signal transduction; Two-component system | Brite Hierarchies; Protein families: metabolism; Protein kinases | Brite Hierarchies; Protein families: signaling and cellular processes; Two-component system
TECP_00950	contig_15	CDS	158	448	291	-	k_Bacteria;p_Proteobacteria;c_Alphaproteobacteria;o_Rhizobiales;f_Hyphomicrobiaceae	hupB	NA	COG0776	DNA-binding protein HU-beta	COG0776	Bacterial nucleoid DNA-binding protein	DNA replication, recombination and repair	K03530	hupB	DNA-binding protein HU-beta	Brite Hierarchies; Protein families: genetic information processing; DNA replication proteins | Brite Hierarchies; Protein families: genetic information processing; Chromosome and associated proteins | Brite Hierarchies; Protein families: genetic information processing; DNA repair and recombination proteins
TECP_00951	contig_15	CDS	689	3115	2427	-	k_Bacteria;p_Proteobacteria;c_Alphaproteobacteria	lon_2	3.4.21.53	NA	Lon protease	COG0466	ATP-dependent Lon protease, bacterial type	Posttranslational modification, protein turnover, chaperones	K01338	lon	ATP-dependent Lon protease [EC:3.4.21.53]	Cellular Processes; Cell growth and death; Cell cycle - Caulobacter | Brite Hierarchies; Protein families: metabolism; Peptidases
TECP_00952	contig_15	CDS	3424	4677	1254	-	k_Bacteria;p_Proteobacteria;c_Alphaproteobacteria	clpX	NA	NA	ATP-dependent Clp protease ATP-binding subunit ClpX	COG1219	ATP-dependent protease Clp, ATPase subunit	Posttranslational modification, protein turnover, chaperones	K03544	clpX, CLPX	ATP-dependent Clp protease ATP-binding subunit ClpX	Cellular Processes; Cell growth and death; Cell cycle - Caulobacter | Brite Hierarchies; Protein families: genetic information processing; Chaperones and folding catalysts
TECP_00953	contig_15	CDS	5084	5704	621	-	k_Bacteria;p_Proteobacteria;c_Alphaproteobacteria;o_Rhizobiales;f_Hyphomicrobiaceae	clpP	3.4.21.92	NA	ATP-dependent Clp protease proteolytic subunit	COG0740	Protease subunit of ATP-dependent Clp proteases	Posttranslational modification, protein turnover, chaperones	K01358	clpP, CLPP	ATP-dependent Clp protease, protease subunit [EC:3.4.21.92]	Cellular Processes; Cell growth and death; Cell cycle - Caulobacter | Organismal Systems; Aging; Longevity regulating pathway - worm | Brite Hierarchies; Protein families: metabolism; Peptidases
TECP_00954	contig_15	CDS	6093	7445	1353	-	k_Bacteria;p_Proteobacteria;c_Alphaproteobacteria	tig	5.2.1.8	COG0544	Trigger factor	COG0544	FKBP-type peptidyl-prolyl cis-trans isomerase (trigger factor)	Posttranslational modification, protein turnover, chaperones	K03545	tig	trigger factor	Not Included in Pathway or Brite; Unclassified: genetic information processing; Protein processing
TECP_00955	contig_15	tRNA	7538	7622	85	-	not defined	NA	NA	NA	tRNA-Leu(tag)	NA	NA	NA	NA	NA	NA	NA
TECP_00956	contig_15	CDS	9408	10208	801	+	k_Bacteria;p_Proteobacteria;c_Alphaproteobacteria;o_Rhizobiales	trpC	4.1.1.48	NA	Indole-3-glycerol phosphate synthase	COG0134	Indole-3-glycerol phosphate synthase	Amino acid transport and metabolism	K01609	trpC	indole-3-glycerol phosphate synthase [EC:4.1.1.48]	Metabolism; Amino acid metabolism; Phenylalanine, tyrosine and tryptophan biosynthesis
TECP_00957	contig_15	CDS	11881	12552	672	+	k_Bacteria;p_Proteobacteria;c_Alphaproteobacteria;o_Rhizobiales	tmk	2.7.4.9	COG0125	Thymidylate kinase	COG0125	Thymidylate kinase	Nucleotide transport and metabolism	K00943	tmk, DTYMK	dTMP kinase [EC:2.7.4.9]	Metabolism; Nucleotide metabolism; Pyrimidine metabolism
TECP_00958	contig_15	CDS	12570	13685	1116	+	k_Bacteria;p_Proteobacteria	NA	NA	NA	hypothetical protein	COG0470	ATPase involved in DNA replication	DNA replication, recombination and repair	K02341	holB	DNA polymerase III subunit delta' [EC:2.7.7.7]	Genetic Information Processing; Replication and repair; DNA replication | Genetic Information Processing; Replication and repair; Mismatch repair | Genetic Information Processing; Replication and repair; Homologous recombination | Brite Hierarchies; Protein families: genetic information processing; DNA replication proteins | Brite Hierarchies; Protein families: genetic information processing; DNA…
TECP_00959	contig_15	CDS	13765	15321	1557	+	k_Bacteria;p_Proteobacteria;c_Alphaproteobacteria	metG	6.1.1.10	NA	Methionine--tRNA ligase	COG0143	Methionyl-tRNA synthetase	Translation, ribosomal structure and biogenesis	K01874	MARS, metG	methionyl-tRNA synthetase [EC:6.1.1.10]	Metabolism; Metabolism of other amino acids; Selenocompound metabolism | Genetic Information Processing; Translation; Aminoacyl-tRNA biosynthesis | Brite Hierarchies; Protein families: metabolism; Amino acid related enzymes | Brite Hierarchies; Protein families: genetic information processing; Transfer RNA biogenesis
TECP_00960	contig_15	CDS	15328	16125	798	+	k_Bacteria;p_Proteobacteria;c_Alphaproteobacteria;o_Rhizobiales	ycfH	3.1.-.-	COG0084	putative metal-dependent hydrolase YcfH	COG0084	Mg-dependent DNase	DNA replication, recombination and repair	K03424	tatD	TatD DNase family protein [EC:3.1.21.-]	Not Included in Pathway or Brite; Unclassified: metabolism; Enzymes with EC numbers
TECP_00961	contig_15	CDS	16127	16927	801	+	k_Bacteria;p_Proteobacteria;c_Alphaproteobacteria;o_Rhizobiales	phnP	3.1.4.55	COG1235	Phosphoribosyl 1,2-cyclic phosphate phosphodiesterase	COG1235	Metal-dependent hydrolases of the beta-lactamase superfamily I	General function prediction only	K06167	phnP	phosphoribosyl 1,2-cyclic phosphate phosphodiesterase [EC:3.1.4.55]	Metabolism; Metabolism of other amino acids; Phosphonate and phosphinate metabolism
TECP_00962	contig_15	CDS	17363	18220	858	+	k_Bacteria;p_Proteobacteria;c_Alphaproteobacteria	NA	NA	NA	hypothetical protein	COG1236	Predicted exonuclease of the beta-lactamase fold involved in RNA processing	Translation, ribosomal structure and biogenesis	K07577	K07577	putative mRNA 3-end processing factor	Not Included in Pathway or Brite; Unclassified: genetic information processing; Translation
TECP_00963	contig_15	CDS	18608	20440	1833	-	k_Bacteria;p_Proteobacteria;c_Alphaproteobacteria;o_Rhizobiales;f_Hyphomicrobiaceae	uvrC	NA	COG0322	UvrABC system protein C	COG0322	Nuclease subunit of the excinuclease complex	DNA replication, recombination and repair	K03703	uvrC	excinuclease ABC subunit C	Genetic Information Processing; Replication and repair; Nucleotide excision repair | Brite Hierarchies; Protein families: genetic information processing; DNA repair and recombination proteins
TECP_00964	contig_15	CDS	23100	24929	1830	+	not defined	NA	NA	NA	hypothetical protein	ENOG4112ASE	NA	Function unknown	NA	NA	NA	NA
TECP_00965	contig_15	CDS	24934	26415	1482	+	k_Bacteria;p_Proteobacteria;c_Alphaproteobacteria;o_Rhizobiales	NA	NA	NA	hypothetical protein	COG3898	Uncharacterized membrane-bound protein	Function unknown	K02498	hemY	HemY protein	Not Included in Pathway or Brite; Unclassified: metabolism; Cofactor metabolism
TECP_00966	contig_15	tRNA	27012	27087	76	+	not defined	NA	NA	NA	tRNA-Thr(cgt)	NA	NA	NA	NA	NA	NA	NA
TECP_00967	contig_16	CDS	207	842	636	+	k_Bacteria;p_Proteobacteria;c_Alphaproteobacteria	rimP	NA	NA	Ribosome maturation factor RimP	COG0779	Uncharacterized protein conserved in bacteria	Function unknown	K09748	rimP	ribosome maturation factor RimP	Brite Hierarchies; Protein families: genetic information processing; Ribosome biogenesis
TECP_00968	contig_16	CDS	842	2518	1677	+	k_Bacteria;p_Proteobacteria;c_Alphaproteobacteria	nusA	NA	COG0195	Transcription termination/antitermination protein NusA	COG0195	Transcription elongation factor	Transcription	K02600	nusA	N utilization substance protein A	Brite Hierarchies; Protein families: genetic information processing; Transcription machinery | Brite Hierarchies; Protein families: genetic information processing; Ribosome biogenesis
TECP_00969	contig_16	CDS	2560	3228	669	+	k_Bacteria	NA	NA	NA	hypothetical protein	COG2740	Predicted nucleic-acid-binding protein implicated in transcription termination	Transcription	K07742	ylxR	uncharacterized protein	Not Included in Pathway or Brite; Poorly characterized; Function unknown
TECP_00970	contig_16	CDS	3278	6031	2754	+	k_Bacteria;p_Proteobacteria;c_Alphaproteobacteria	infB	NA	NA	Translation initiation factor IF-2	COG0532	Translation initiation factor 2 (IF-2; GTPase)	Translation, ribosomal structure and biogenesis	K02519	infB, MTIF2	translation initiation factor IF-2	Brite Hierarchies; Protein families: genetic information processing; Translation factors | Brite Hierarchies; Protein families: genetic information processing; Mitochondrial biogenesis
TECP_00971	contig_16	CDS	6145	8154	2010	+	k_Bacteria;p_Proteobacteria;c_Alphaproteobacteria	dxs_2	2.2.1.7	NA	1-deoxy-D-xylulose-5-phosphate synthase	COG3958	Transketolase, C-terminal subunit	Carbohydrate transport and metabolism	K00615	tktA, tktB	transketolase [EC:2.2.1.1]	Metabolism; Carbohydrate metabolism; Pentose phosphate pathway | Metabolism; Energy metabolism; Carbon fixation in photosynthetic organisms | Metabolism; Metabolism of terpenoids and polyketides; Biosynthesis of ansamycins
TECP_00972	contig_16	CDS	8154	9284	1131	+	k_Bacteria;p_Proteobacteria;c_Alphaproteobacteria	rlp	5.3.3.-	COG1850	5-methylthioribulose-1-phosphate isomerase	COG1850	Ribulose 1,5-bisphosphate carboxylase, large subunit	Carbohydrate transport and metabolism	K01601	rbcL	ribulose-bisphosphate carboxylase large chain [EC:4.1.1.39]	Metabolism; Carbohydrate metabolism; Glyoxylate and dicarboxylate metabolism | Metabolism; Energy metabolism; Carbon fixation in photosynthetic organisms
TECP_00973	contig_16	CDS	9514	10002	489	-	k_Bacteria;p_Proteobacteria;c_Alphaproteobacteria;o_Rhizobiales;f_Hyphomicrobiaceae;g_Filomicrobium	NA	NA	NA	hypothetical protein	COG2913	Small protein A (tmRNA-binding)	Translation, ribosomal structure and biogenesis	K06186	bamE, smpA	outer membrane protein assembly factor BamE	Brite Hierarchies; Protein families: signaling and cellular processes; Transporters
TECP_00974	contig_16	CDS	10177	10728	552	+	k_Bacteria;p_Proteobacteria;c_Alphaproteobacteria;o_Rhizobiales	NA	NA	NA	hypothetical protein	COG5452	Uncharacterized conserved protein	Function unknown	K17662	CBP3, UQCC	cytochrome b pre-mRNA-processing protein 3	Brite Hierarchies; Protein families: genetic information processing; Mitochondrial biogenesis
TECP_00975	contig_16	CDS	10808	11341	534	+	not defined	NA	NA	NA	hypothetical protein	NA	NA	NA	NA	NA	NA	NA
TECP_00976	contig_16	CDS	11552	12595	1044	+	k_Bacteria;p_Proteobacteria;c_Alphaproteobacteria	plsX	2.3.1.274	COG0416	Phosphate acyltransferase	COG0416	Fatty acid/phospholipid biosynthesis enzyme	Lipid metabolism	K03621	plsX	phosphate acyltransferase [EC:2.3.1.274]	Metabolism; Lipid metabolism; Glycerolipid metabolism | Brite Hierarchies; Protein families: metabolism; Lipid biosynthesis proteins
TECP_00977	contig_16	CDS	12671	13648	978	+	k_Bacteria;p_Proteobacteria;c_Alphaproteobacteria	fabH	2.3.1.180	NA	3-oxoacyl-[acyl-carrier-protein] synthase 3	COG0332	3-oxoacyl-[acyl-carrier-protein] synthase III	Lipid metabolism	K00648	fabH	3-oxoacyl-[acyl-carrier-protein] synthase III [EC:2.3.1.180]	Metabolism; Lipid metabolism; Fatty acid biosynthesis | Brite Hierarchies; Protein families: metabolism; Lipid biosynthesis proteins
TECP_00978	contig_16	CDS	13910	14227	318	+	k_Bacteria;p_Proteobacteria;c_Alphaproteobacteria	ihfA	NA	COG0776	Integration host factor subunit alpha	COG0776	Bacterial nucleoid DNA-binding protein	DNA replication, recombination and repair	K04764	ihfA, himA	integration host factor subunit alpha	Brite Hierarchies; Protein families: genetic information processing; DNA replication proteins | Brite Hierarchies; Protein families: genetic information processing; Chromosome and associated proteins | Brite Hierarchies; Protein families: genetic information processing; DNA repair and recombination proteins
TECP_00979	contig_16	CDS	14516	14977	462	-	k_Bacteria;p_Proteobacteria	NA	NA	NA	hypothetical protein	COG2847	Uncharacterized protein conserved in bacteria	Function unknown	K09796	pccA	periplasmic copper chaperone A	Brite Hierarchies; Protein families: genetic information processing; Chaperones and folding catalysts
TECP_00980	contig_16	CDS	15777	16103	327	+	k_Bacteria	NA	NA	NA	hypothetical protein	COG2938	Uncharacterized conserved protein	Function unknown	K09159	cptB	antitoxin CptB	Brite Hierarchies; Protein families: signaling and cellular processes; Prokaryotic defense system
TECP_00981	contig_16	CDS	16471	19962	3492	+	k_Bacteria;p_Proteobacteria;c_Alphaproteobacteria	mfd	3.6.4.-	COG1197	Transcription-repair-coupling factor	COG1197	Transcription-repair coupling factor (superfamily II helicase)	Transcription|DNA replication, recombination and repair	K03723	mfd	transcription-repair coupling factor (superfamily II helicase) [EC:3.6.4.-]	Genetic Information Processing; Replication and repair; Nucleotide excision repair | Brite Hierarchies; Protein families: genetic information processing; DNA repair and recombination proteins
TECP_00982	contig_16	CDS	20425	24072	3648	-	k_Bacteria;p_Proteobacteria;c_Alphaproteobacteria	NA	NA	NA	hypothetical protein	COG2200;COG2202	NA	NA	K13069	NA	diguanylate cyclase [EC:2.7.7.65]	Not Included in Pathway or Brite; Unclassified: metabolism; Enzymes with EC numbers
TECP_00983	contig_16	CDS	24316	25713	1398	-	k_Bacteria;p_Proteobacteria;c_Alphaproteobacteria;o_Rhizobiales	thrC	4.2.3.1	COG0498	Threonine synthase	COG0498	Threonine synthase	Amino acid transport and metabolism	K01733	thrC	threonine synthase [EC:4.2.3.1]	Metabolism; Amino acid metabolism; Glycine, serine and threonine metabolism | Metabolism; Metabolism of cofactors and vitamins; Vitamin B6 metabolism
TECP_00984	contig_16	CDS	26525	27052	528	+	k_Bacteria;p_Proteobacteria	NA	NA	NA	hypothetical protein	COG5342	Invasion protein B, involved in pathogenesis	General function prediction only	NA	NA	NA	NA
TECP_00985	contig_16	CDS	27218	27832	615	+	k_Bacteria;p_Proteobacteria	NA	NA	NA	hypothetical protein	COG1268	Uncharacterized conserved protein	General function prediction only	K03523	bioY	biotin transport system substrate-specific component	Environmental Information Processing; Membrane transport; ABC transporters | Brite Hierarchies; Protein families: signaling and cellular processes; Transporters
TECP_00986	contig_16	CDS	28336	29301	966	+	k_Bacteria;p_Proteobacteria;c_Alphaproteobacteria;o_Rhizobiales	kdsD	5.3.1.13	COG0517	Arabinose 5-phosphate isomerase KdsD	COG0517;COG0794	NA	NA	K06041	kdsD, kpsF	arabinose-5-phosphate isomerase [EC:5.3.1.13]	Metabolism; Glycan biosynthesis and metabolism; Lipopolysaccharide biosynthesis | Brite Hierarchies; Protein families: metabolism; Lipopolysaccharide biosynthesis proteins
TECP_00987	contig_16	CDS	29804	30337	534	-	k_Bacteria;p_Proteobacteria	dsbB	NA	NA	Disulfide bond formation protein B	COG1495	Disulfide bond formation protein DsbB	Posttranslational modification, protein turnover, chaperones	NA	NA	NA	NA
TECP_00988	contig_16	CDS	30386	30997	612	-	k_Bacteria;p_Proteobacteria;c_Alphaproteobacteria	NA	NA	NA	hypothetical protein	COG1238	Predicted membrane protein	Function unknown	K19302	bcrC	undecaprenyl-diphosphatase [EC:3.6.1.27]	Metabolism; Glycan biosynthesis and metabolism; Peptidoglycan biosynthesis | Brite Hierarchies; Protein families: metabolism; Peptidoglycan biosynthesis and degradation proteins
TECP_00989	contig_16	CDS	31190	32383	1194	-	k_Bacteria;p_Proteobacteria;c_Alphaproteobacteria	hemW	NA	COG0635	Heme chaperone HemW	COG0635	Coproporphyrinogen III oxidase and related Fe-S oxidoreductases	Coenzyme metabolism	K21936	chuW	anaerobilin synthase [EC:2.1.1.342]	Not Included in Pathway or Brite; Unclassified: metabolism; Enzymes with EC numbers
TECP_00990	contig_16	CDS	32361	33008	648	-	k_Bacteria;p_Proteobacteria;c_Alphaproteobacteria	NA	3.6.1.66	COG0127	dITP/XTP pyrophosphatase	COG0127	Xanthosine triphosphate pyrophosphatase	Nucleotide transport and metabolism	K02428	rdgB	XTP/dITP diphosphohydrolase [EC:3.6.1.66]	Metabolism; Nucleotide metabolism; Purine metabolism
TECP_00991	contig_16	CDS	33082	33795	714	-	k_Bacteria;p_Proteobacteria;c_Alphaproteobacteria;o_Rhizobiales;f_Hyphomicrobiaceae	rph	2.7.7.56	COG0689	Ribonuclease PH	COG0689	RNase PH	Translation, ribosomal structure and biogenesis	K00989	rph	ribonuclease PH [EC:2.7.7.56]	Brite Hierarchies; Protein families: genetic information processing; Transfer RNA biogenesis
TECP_00992	contig_16	CDS	34390	34956	567	-	k_Bacteria;p_Proteobacteria;c_Alphaproteobacteria	cycY	NA	COG0526	Thiol:disulfide interchange protein CycY	COG0526	Thiol-disulfide isomerase and thioredoxins	Energy production and conversion|Posttranslational modification, protein turnover, chaperones	K02199	ccmG, dsbE	cytochrome c biogenesis protein CcmG, thiol:disulfide interchange protein DsbE	Brite Hierarchies; Protein families: genetic information processing; Chaperones and folding catalysts
TECP_00993	contig_16	CDS	34996	35175	180	-	k_Bacteria	NA	NA	NA	hypothetical protein	NA	NA	NA	K02196	ccmD	heme exporter protein D	Environmental Information Processing; Membrane transport; ABC transporters | Brite Hierarchies; Protein families: signaling and cellular processes; Transporters
TECP_00994	contig_16	CDS	35227	36030	804	-	k_Bacteria;p_Proteobacteria;c_Alphaproteobacteria	ccmC	NA	COG0755	Heme exporter protein C	COG0755	ABC-type transport system involved in cytochrome c biogenesis, permease component	Posttranslational modification, protein turnover, chaperones	K02195	ccmC	heme exporter protein C	Environmental Information Processing; Membrane transport; ABC transporters | Brite Hierarchies; Protein families: signaling and cellular processes; Transporters
TECP_00995	contig_16	CDS	36125	36793	669	-	k_Bacteria;p_Proteobacteria;c_Alphaproteobacteria	ccmB	NA	COG2386	Heme exporter protein B	COG2386	ABC-type transport system involved in cytochrome c biogenesis, permease component	Posttranslational modification, protein turnover, chaperones	K02194	ccmB	heme exporter protein B	Environmental Information Processing; Membrane transport; ABC transporters | Brite Hierarchies; Protein families: signaling and cellular processes; Transporters
TECP_00996	contig_16	CDS	36795	37478	684	-	k_Bacteria;p_Proteobacteria;c_Alphaproteobacteria	ccmA	7.6.2.5	COG4133	Cytochrome c biogenesis ATP-binding export protein CcmA	COG4133	ABC-type transport system involved in cytochrome c biogenesis, ATPase component	Posttranslational modification, protein turnover, chaperones	K02193	ccmA	heme exporter protein A [EC:3.6.3.41]	Environmental Information Processing; Membrane transport; ABC transporters | Brite Hierarchies; Protein families: signaling and cellular processes; Transporters
TECP_00997	contig_16	CDS	38873	39829	957	+	k_Bacteria;p_Proteobacteria	ywlC	2.7.7.87	COG0009	Threonylcarbamoyl-AMP synthase	COG0009	Putative translation factor (SUA5)	Translation, ribosomal structure and biogenesis	K07566	tsaC, rimN, SUA5	L-threonylcarbamoyladenylate synthase [EC:2.7.7.87]	Brite Hierarchies; Protein families: genetic information processing; Ribosome biogenesis | Brite Hierarchies; Protein families: genetic information processing; Transfer RNA biogenesis
TECP_00998	contig_16	CDS	40235	40510	276	-	not defined	NA	NA	NA	hypothetical protein	NA	NA	NA	NA	NA	NA	NA
TECP_00999	contig_16	CDS	41331	41708	378	+	k_Bacteria	NA	NA	NA	hypothetical protein	COG3651	Uncharacterized protein conserved in bacteria	Function unknown	K09966	K09966	uncharacterized protein	Not Included in Pathway or Brite; Poorly characterized; Function unknown
TECP_01000	contig_16	CDS	41705	42262	558	+	k_Bacteria;p_Proteobacteria;c_Gammaproteobacteria	btuE	1.11.1.15	NA	Thioredoxin/glutathione peroxidase BtuE	COG0386	Glutathione peroxidase	Posttranslational modification, protein turnover, chaperones	K00432	gpx	glutathione peroxidase [EC:1.11.1.9]	Metabolism; Lipid metabolism; Arachidonic acid metabolism | Metabolism; Metabolism of other amino acids; Glutathione metabolism | Organismal Systems; Endocrine system; Thyroid hormone synthesis
TECP_01001	contig_16	CDS	45024	45992	969	-	k_Bacteria;p_Proteobacteria;c_Alphaproteobacteria;o_Rhizobiales	prs	2.7.6.1	COG0462	Ribose-phosphate pyrophosphokinase	COG0462	Phosphoribosylpyrophosphate synthetase	Amino acid transport and metabolism|Nucleotide transport and metabolism	K00948	PRPS, prsA	ribose-phosphate pyrophosphokinase [EC:2.7.6.1]	Metabolism; Carbohydrate metabolism; Pentose phosphate pathway | Metabolism; Nucleotide metabolism; Purine metabolism
TECP_01002	contig_16	CDS	46205	47251	1047	-	k_Bacteria	NA	NA	NA	hypothetical protein	ENOG4111XDJ	NA	Function unknown	NA	NA	NA	NA
TECP_01003	contig_16	CDS	47443	48228	786	-	k_Bacteria;p_Proteobacteria;c_Alphaproteobacteria	yfiH	1.10.3.-	COG1496	Polyphenol oxidase	COG1496	Uncharacterized conserved protein	Function unknown	K05810	yfiH	polyphenol oxidase [EC:1.10.3.-]	Not Included in Pathway or Brite; Unclassified: metabolism; Enzymes with EC numbers
TECP_01004	contig_16	CDS	48296	49474	1179	-	k_Bacteria;p_Proteobacteria	NA	NA	NA	hypothetical protein	COG1565	Uncharacterized conserved protein	Function unknown	K18164	NDUFAF7	NADH dehydrogenase [ubiquinone] 1 alpha subcomplex assembly factor 7	Organismal Systems; Environmental adaptation; Thermogenesis | Brite Hierarchies; Protein families: genetic information processing; Mitochondrial biogenesis
TECP_01005	contig_16	CDS	49475	50311	837	-	k_Bacteria;p_Proteobacteria;c_Alphaproteobacteria;o_Rhizobiales	lgt	2.5.1.145	COG0682	Phosphatidylglycerol--prolipoprotein diacylglyceryl transferase	COG0682	Prolipoprotein diacylglyceryltransferase	Cell envelope biogenesis, outer membrane	K13292	lgt, umpA	phosphatidylglycerol---prolipoprotein diacylglyceryl transferase [EC:2.5.1.145]	Not Included in Pathway or Brite; Unclassified: metabolism; Enzymes with EC numbers
TECP_01006	contig_16	CDS	50530	50790	261	+	k_Bacteria;p_Proteobacteria;c_Alphaproteobacteria;o_Rhizobiales	ubiK	NA	NA	Ubiquinone biosynthesis accessory factor UbiK	COG2960	Uncharacterized protein conserved in bacteria	Function unknown	K09806	K09806	uncharacterized protein	Not Included in Pathway or Brite; Poorly characterized; Function unknown
TECP_01007	contig_16	CDS	51059	51802	744	-	k_Bacteria;p_Proteobacteria;c_Alphaproteobacteria;o_Rhizobiales	NA	3.6.1.9	NA	dTTP/UTP pyrophosphatase	COG0424	Nucleotide-binding protein implicated in inhibition of septum formation	Cell division and chromosome partitioning	K06287	maf	septum formation protein	Not Included in Pathway or Brite; Unclassified: signaling and cellular processes; Cell growth
TECP_01008	contig_16	CDS	51762	51980	219	-	k_Bacteria;p_Proteobacteria;c_Alphaproteobacteria	infA	NA	NA	Translation initiation factor IF-1	COG0361	Translation initiation factor 1 (IF-1)	Translation, ribosomal structure and biogenesis	K02518	infA	translation initiation factor IF-1	Brite Hierarchies; Protein families: genetic information processing; Translation factors
TECP_01009	contig_16	CDS	52847	54886	2040	+	k_Bacteria;p_Proteobacteria;c_Alphaproteobacteria	gyrB_2	5.6.2.2	COG0187	DNA gyrase subunit B	COG0187	Type IIA topoisomerase (DNA gyrase/topo II, topoisomerase IV), B subunit	DNA replication, recombination and repair	K02622	parE	topoisomerase IV subunit B [EC:5.99.1.-]	Brite Hierarchies; Protein families: genetic information processing; DNA replication proteins | Brite Hierarchies; Protein families: genetic information processing; Chromosome and associated proteins | Brite Hierarchies; Protein families: signaling and cellular processes; Prokaryotic defense system
TECP_01010	contig_16	CDS	55299	56762	1464	-	k_Bacteria	NA	NA	NA	hypothetical protein	COG1686	D-alanyl-D-alanine carboxypeptidase	Cell envelope biogenesis, outer membrane	K01286	NA	D-alanyl-D-alanine carboxypeptidase [EC:3.4.16.4]	Not Included in Pathway or Brite; Unclassified: metabolism; Enzymes with EC numbers
TECP_01011	contig_16	CDS	57677	58012	336	+	k_Bacteria;p_Proteobacteria;c_Alphaproteobacteria;o_Rhizobiales;f_Hyphomicrobiaceae	clpS	NA	COG2127	ATP-dependent Clp protease adapter protein ClpS	COG2127	Uncharacterized conserved protein	Function unknown	K06891	clpS	ATP-dependent Clp protease adaptor protein ClpS	Not Included in Pathway or Brite; Unclassified: genetic information processing; Protein processing
TECP_01012	contig_16	CDS	58019	60376	2358	+	k_Bacteria;p_Proteobacteria;c_Alphaproteobacteria	clpA	NA	COG0542	ATP-dependent Clp protease ATP-binding subunit ClpA	COG0542	ATPases with chaperone activity, ATP-binding subunit	Posttranslational modification, protein turnover, chaperones	K03694	clpA	ATP-dependent Clp protease ATP-binding subunit ClpA	Brite Hierarchies; Protein families: genetic information processing; Chaperones and folding catalysts
TECP_01013	contig_16	CDS	60654	61598	945	-	k_Bacteria;p_Proteobacteria;c_Alphaproteobacteria;o_Rhizobiales	mepA	3.4.24.-	COG3770	Penicillin-insensitive murein endopeptidase	COG3770	Murein endopeptidase	Cell envelope biogenesis, outer membrane	K07261	mepA	penicillin-insensitive murein DD-endopeptidase [EC:3.4.24.-]	Brite Hierarchies; Protein families: metabolism; Peptidases | Brite Hierarchies; Protein families: metabolism; Peptidoglycan biosynthesis and degradation proteins
TECP_01014	contig_16	CDS	62445	63044	600	+	k_Bacteria;p_Proteobacteria;c_Alphaproteobacteria	sodB	1.15.1.1	COG0605	Superoxide dismutase [Mn]	COG0605	Superoxide dismutase	Inorganic ion transport and metabolism	K04564	SOD2	superoxide dismutase, Fe-Mn family [EC:1.15.1.1]	Environmental Information Processing; Signal transduction; MAPK signaling pathway - fly | Environmental Information Processing; Signal transduction; FoxO signaling pathway | Cellular Processes; Transport and catabolism; Peroxisome | Organismal Systems; Aging; Longevity regulating pathway | Organismal Systems; Aging; Longevity regulating pathway - worm | Organismal Systems; Aging; Longevity regula…
TECP_01015	contig_16	CDS	63436	64791	1356	+	k_Bacteria;p_Proteobacteria;c_Alphaproteobacteria	NA	NA	NA	hypothetical protein	COG3146	Uncharacterized protein conserved in bacteria	Function unknown	K09919	K09919	uncharacterized protein	Not Included in Pathway or Brite; Poorly characterized; Function unknown
TECP_01016	contig_16	CDS	64874	65296	423	+	k_Bacteria;p_Proteobacteria;c_Alphaproteobacteria	NA	NA	NA	hypothetical protein	COG0537	Diadenosine tetraphosphate (Ap4A) hydrolase and other HIT family hydrolases	General function prediction only|Carbohydrate transport and metabolism|Nucleotide transport and metabolism	K02503	HINT1, hinT, hit	histidine triad (HIT) family protein	Brite Hierarchies; Protein families: signaling and cellular processes; Exosome
TECP_01017	contig_16	CDS	66179	66775	597	+	k_Bacteria;p_Proteobacteria;c_Alphaproteobacteria	hpf	NA	COG1544	Ribosome hibernation promotion factor	COG1544	Ribosome-associated protein Y (PSrp-1)	Translation, ribosomal structure and biogenesis	K05808	yhbH	putative sigma-54 modulation protein	Brite Hierarchies; Protein families: genetic information processing; Ribosome biogenesis
TECP_01018	contig_16	CDS	66808	67275	468	+	k_Bacteria;p_Proteobacteria;c_Alphaproteobacteria	ptsN	NA	COG1762	Nitrogen regulatory protein	COG1762	Phosphotransferase system mannitol/fructose-specific IIA domain (Ntr-type)	Signal transduction mechanisms|Carbohydrate transport and metabolism	K02806	PTS-Ntr-EIIA, ptsN	PTS system, nitrogen regulatory IIA component [EC:2.7.1.-]	Environmental Information Processing; Membrane transport; Phosphotransferase system (PTS) | Brite Hierarchies; Protein families: signaling and cellular processes; Transporters
TECP_01019	contig_16	CDS	67348	68145	798	-	k_Bacteria;p_Proteobacteria;c_Alphaproteobacteria	uppP	3.6.1.27	COG1968	Undecaprenyl-diphosphatase	COG1968	Uncharacterized bacitracin resistance protein	NA	K06153	bacA	undecaprenyl-diphosphatase [EC:3.6.1.27]	Metabolism; Glycan biosynthesis and metabolism; Peptidoglycan biosynthesis | Brite Hierarchies; Protein families: metabolism; Peptidoglycan biosynthesis and degradation proteins
TECP_01020	contig_16	CDS	69164	70972	1809	-	k_Bacteria;p_Proteobacteria	typA	NA	COG1217	GTP-binding protein TypA/BipA	COG1217	Predicted membrane GTPase involved in stress response	Signal transduction mechanisms	K06207	typA, bipA	GTP-binding protein	Not Included in Pathway or Brite; Unclassified: signaling and cellular processes; Signaling proteins
TECP_01021	contig_16	CDS	72152	73090	939	+	k_Bacteria;p_Proteobacteria;c_Alphaproteobacteria	argC	1.2.1.38	COG0002	N-acetyl-gamma-glutamyl-phosphate reductase	COG0002	Acetylglutamate semialdehyde dehydrogenase	Amino acid transport and metabolism	K00145	argC	N-acetyl-gamma-glutamyl-phosphate reductase [EC:1.2.1.38]	Metabolism; Amino acid metabolism; Arginine biosynthesis
TECP_01022	contig_16	CDS	73616	73819	204	+	k_Bacteria;p_Proteobacteria;c_Alphaproteobacteria;o_Rhizobiales	NA	NA	NA	hypothetical protein	ENOG4112A40	Protein of unknown function (DUF2842)	Function unknown	NA	NA	NA	NA
TECP_01023	contig_16	CDS	73943	76018	2076	-	not defined	NA	NA	NA	hypothetical protein	NA	NA	NA	NA	NA	NA	NA
TECP_01024	contig_16	CDS	77010	77714	705	-	k_Bacteria;p_Proteobacteria	bepA_1	3.4.-.-	NA	Beta-barrel assembly-enhancing protease	COG5010	Flp pilus assembly protein TadD, contains TPR repeats	NA	NA	NA	NA	NA
TECP_01025	contig_16	CDS	78745	80862	2118	-	k_Bacteria;p_Proteobacteria;c_Alphaproteobacteria	glyS	6.1.1.14	COG0751	Glycine--tRNA ligase beta subunit	COG0751	Glycyl-tRNA synthetase, beta subunit	Translation, ribosomal structure and biogenesis	K01879	glyS	glycyl-tRNA synthetase beta chain [EC:6.1.1.14]	Genetic Information Processing; Translation; Aminoacyl-tRNA biosynthesis | Brite Hierarchies; Protein families: metabolism; Amino acid related enzymes | Brite Hierarchies; Protein families: genetic information processing; Transfer RNA biogenesis
TECP_01026	contig_16	CDS	81096	82082	987	-	k_Bacteria;p_Proteobacteria;c_Alphaproteobacteria	glyQ	6.1.1.14	COG0752	Glycine--tRNA ligase alpha subunit	COG0752	Glycyl-tRNA synthetase, alpha subunit	Translation, ribosomal structure and biogenesis	K01878	glyQ	glycyl-tRNA synthetase alpha chain [EC:6.1.1.14]	Genetic Information Processing; Translation; Aminoacyl-tRNA biosynthesis | Brite Hierarchies; Protein families: metabolism; Amino acid related enzymes | Brite Hierarchies; Protein families: genetic information processing; Transfer RNA biogenesis
TECP_01027	contig_16	CDS	82214	82399	186	-	k_Bacteria	NA	NA	NA	hypothetical protein	NA	NA	NA	NA	NA	NA	NA
TECP_01028	contig_16	CDS	82443	83285	843	-	k_Bacteria;p_Proteobacteria;c_Alphaproteobacteria;o_Rhizobiales;f_Hyphomicrobiaceae	sppA	3.4.21.-	COG0616	Putative signal peptide peptidase SppA	COG0616	Periplasmic serine proteases (ClpP class)	Posttranslational modification, protein turnover, chaperones	K04774	sohB	serine protease SohB [EC:3.4.21.-]	Brite Hierarchies; Protein families: metabolism; Peptidases
TECP_01029	contig_16	CDS	83371	84156	786	-	k_Bacteria	yfiC	2.1.1.223	NA	tRNA1(Val) (adenine(37)-N6)-methyltransferase	COG4123	Predicted O-methyltransferase	General function prediction only	K00564	rsmC	16S rRNA (guanine1207-N2)-methyltransferase [EC:2.1.1.172]	Brite Hierarchies; Protein families: genetic information processing; Ribosome biogenesis
TECP_01030	contig_16	CDS	84524	85540	1017	+	k_Bacteria;p_Proteobacteria;c_Alphaproteobacteria	ispB	2.5.1.90	COG0142	Octaprenyl diphosphate synthase	COG0142	Geranylgeranyl pyrophosphate synthase	Coenzyme metabolism	K02523	ispB	octaprenyl-diphosphate synthase [EC:2.5.1.90]	Metabolism; Metabolism of terpenoids and polyketides; Terpenoid backbone biosynthesis | Brite Hierarchies; Protein families: metabolism; Prenyltransferases
TECP_01031	contig_16	CDS	85828	86730	903	-	k_Bacteria;p_Proteobacteria;c_Alphaproteobacteria;o_Rhizobiales	NA	NA	NA	hypothetical protein	COG0500	SAM-dependent methyltransferases	General function prediction only|Secondary metabolites biosynthesis, transport and catabolism	K18162	NDUFAF5	NADH dehydrogenase [ubiquinone] 1 alpha subcomplex assembly factor 5 [EC:2.1.1.-]	Organismal Systems; Environmental adaptation; Thermogenesis | Brite Hierarchies; Protein families: genetic information processing; Mitochondrial biogenesis
TECP_01032	contig_16	CDS	87454	88113	660	+	k_Bacteria;p_Proteobacteria;c_Alphaproteobacteria	NA	NA	NA	hypothetical protein	COG3814	Uncharacterized protein conserved in bacteria	Function unknown	K09985	K09985	uncharacterized protein	Not Included in Pathway or Brite; Poorly characterized; Function unknown
TECP_01033	contig_16	CDS	88282	89673	1392	+	k_Bacteria;p_Proteobacteria;c_Alphaproteobacteria;o_Rhizobiales	fumC	4.2.1.2	COG0114	Fumarate hydratase class II	COG0114	Fumarase	Energy production and conversion	K01679	B, fumC, FH	fumarate hydratase, class II [EC:4.2.1.2]	Metabolism; Carbohydrate metabolism; Citrate cycle (TCA cycle) | Metabolism; Carbohydrate metabolism; Pyruvate metabolism | Metabolism; Energy metabolism; Carbon fixation pathways in prokaryotes | Human Diseases; Cancers: Overview; Pathways in cancer | Human Diseases; Cancers: Specific types; Renal cell carcinoma | Human Diseases; Endocrine and metabolic diseases; Cushing syndrome
TECP_01034	contig_16	CDS	89961	90947	987	+	k_Bacteria;p_Proteobacteria;c_Alphaproteobacteria;o_Rhizobiales;f_Hyphomicrobiaceae	NA	NA	NA	hypothetical protein	COG3176	Putative hemolysin	General function prediction only	K22310	olsB	L-ornithine Nalpha-acyltransferase [EC:2.3.2.30]	Not Included in Pathway or Brite; Unclassified: metabolism; Enzymes with EC numbers
TECP_01035	contig_16	CDS	91175	92746	1572	-	k_Bacteria	ycf3	NA	NA	Photosystem I assembly protein Ycf3	NA	NA	NA	NA	NA	NA	NA
TECP_01036	contig_16	CDS	92896	94320	1425	-	k_Bacteria;p_Proteobacteria;c_Alphaproteobacteria;o_Rhizobiales	cysS	6.1.1.16	COG0215	Cysteine--tRNA ligase	COG0215	Cysteinyl-tRNA synthetase	Translation, ribosomal structure and biogenesis	K01883	CARS, cysS	cysteinyl-tRNA synthetase [EC:6.1.1.16]	Genetic Information Processing; Translation; Aminoacyl-tRNA biosynthesis | Brite Hierarchies; Protein families: metabolism; Amino acid related enzymes | Brite Hierarchies; Protein families: genetic information processing; Transfer RNA biogenesis
TECP_01037	contig_16	CDS	94666	95610	945	+	k_Bacteria;p_Proteobacteria;c_Alphaproteobacteria	NA	NA	NA	hypothetical protein	ENOG411211H	Protein of unknown function (DUF2865)	Function unknown	NA	NA	NA	NA
TECP_01038	contig_16	CDS	95964	96563	600	+	not defined	NA	NA	NA	hypothetical protein	NA	NA	NA	NA	NA	NA	NA
TECP_01039	contig_16	CDS	96959	97174	216	+	not defined	NA	NA	NA	hypothetical protein	NA	NA	NA	NA	NA	NA	NA
TECP_01040	contig_16	CDS	97762	98727	966	+	k_Bacteria;p_Proteobacteria;c_Alphaproteobacteria	NA	NA	NA	hypothetical protein	COG3329	Predicted permease	General function prediction only	K07086	K07086	uncharacterized protein	Not Included in Pathway or Brite; Poorly characterized; Function unknown
TECP_01041	contig_16	CDS	99332	100576	1245	-	k_Bacteria;p_Proteobacteria;c_Alphaproteobacteria;o_Rhizobiales	argG	6.3.4.5	COG0137	Argininosuccinate synthase	COG0137	Argininosuccinate synthase	Amino acid transport and metabolism	K01940	argG, ASS1	argininosuccinate synthase [EC:6.3.4.5]	Metabolism; Amino acid metabolism; Alanine, aspartate and glutamate metabolism | Metabolism; Amino acid metabolism; Arginine biosynthesis | Human Diseases; Cardiovascular diseases; Fluid shear stress and atherosclerosis | Brite Hierarchies; Protein families: signaling and cellular processes; Exosome
TECP_01042	contig_16	CDS	100589	100720	132	-	not defined	NA	NA	NA	hypothetical protein	NA	NA	NA	NA	NA	NA	NA
TECP_01043	contig_16	CDS	100845	104117	3273	-	k_Bacteria;p_Proteobacteria;c_Alphaproteobacteria;o_Rhizobiales	acrB	NA	COG0841	Multidrug efflux pump subunit AcrB	COG0841	Cation/multidrug efflux pump	NA	NA	NA	NA	NA
TECP_01044	contig_16	CDS	104119	105549	1431	-	k_Bacteria	mdtA	NA	NA	Multidrug resistance protein MdtA	ENOG410XRZ1	Efflux transporter rnd family, mfp subunit	Defense mechanisms	NA	NA	NA	NA
TECP_01045	contig_16	CDS	107648	107782	135	+	not defined	NA	NA	NA	hypothetical protein	NA	NA	NA	NA	NA	NA	NA
TECP_01046	contig_16	CDS	108738	108947	210	+	k_Bacteria;p_Proteobacteria;c_Alphaproteobacteria;o_Rhodobacterales;f_Rhodobacteraceae	NA	NA	NA	hypothetical protein	COG4717	Uncharacterized conserved protein	Function unknown	NA	NA	NA	NA
TECP_01047	contig_16	CDS	108944	109051	108	+	k_Bacteria;p_Proteobacteria;c_Alphaproteobacteria;o_Rhodobacterales;f_Rhodobacteraceae	NA	NA	NA	hypothetical protein	NA	NA	NA	NA	NA	NA	NA
TECP_01048	contig_16	CDS	109816	111261	1446	+	k_Bacteria;p_Proteobacteria;c_Alphaproteobacteria	trkI	NA	COG0168	Trk system potassium uptake protein TrkI	COG0168	Trk-type K+ transport systems, membrane components	Inorganic ion transport and metabolism	K03498	trkH, trkG, ktrB	trk system potassium uptake protein	Brite Hierarchies; Protein families: signaling and cellular processes; Transporters
TECP_01049	contig_16	CDS	111287	111805	519	-	k_Bacteria;p_Proteobacteria;c_Alphaproteobacteria;o_Rhizobiales	rppH	3.6.1.-	COG0494	RNA pyrophosphohydrolase	COG0494	NTP pyrophosphohydrolases including oxidative damage repair enzymes	General function prediction only|DNA replication, recombination and repair	K08311	nudH	putative (di)nucleoside polyphosphate hydrolase [EC:3.6.1.-]	Genetic Information Processing; Folding, sorting and degradation; RNA degradation | Brite Hierarchies; Protein families: genetic information processing; Messenger RNA biogenesis
TECP_01050	contig_16	CDS	115833	116108	276	-	not defined	NA	NA	NA	hypothetical protein	NA	NA	NA	NA	NA	NA	NA
TECP_01051	contig_16	CDS	116350	117987	1638	+	k_Bacteria;p_Proteobacteria;c_Alphaproteobacteria;o_Rhizobiales;f_Hyphomicrobiaceae;g_Hyphomicrobium	recQ	3.6.4.12	COG0514	ATP-dependent DNA helicase RecQ	COG0514	Superfamily II DNA helicase	DNA replication, recombination and repair	K03654	recQ	ATP-dependent DNA helicase RecQ [EC:3.6.4.12]	Genetic Information Processing; Folding, sorting and degradation; RNA degradation | Brite Hierarchies; Protein families: genetic information processing; DNA repair and recombination proteins
TECP_01052	contig_16	CDS	118781	118906	126	+	k_Bacteria;p_Proteobacteria;c_Alphaproteobacteria	rpmJ	NA	COG0257	50S ribosomal protein L36	COG0257	Ribosomal protein L36	Translation, ribosomal structure and biogenesis	K02919	RP-L36, MRPL36, rpmJ	large subunit ribosomal protein L36	Genetic Information Processing; Translation; Ribosome | Brite Hierarchies; Protein families: genetic information processing; Ribosome
TECP_01053	contig_16	CDS	119013	120029	1017	-	k_Bacteria;p_Proteobacteria;c_Alphaproteobacteria	rluD	5.4.99.23	COG0564	Ribosomal large subunit pseudouridine synthase D	COG0564	Pseudouridylate synthases, 23S RNA-specific	Translation, ribosomal structure and biogenesis	K06180	rluD	23S rRNA pseudouridine1911/1915/1917 synthase [EC:5.4.99.23]	Brite Hierarchies; Protein families: genetic information processing; Ribosome biogenesis
TECP_01054	contig_16	CDS	121007	122005	999	+	k_Bacteria	NA	NA	NA	hypothetical protein	ENOG4111I8Q	NA	Function unknown	NA	NA	NA	NA
TECP_01055	contig_16	CDS	122378	123469	1092	-	k_Bacteria;p_Proteobacteria;c_Alphaproteobacteria	mtnA	5.3.1.23	COG0182	Methylthioribose-1-phosphate isomerase	COG0182	Predicted translation initiation factor 2B subunit, eIF-2B alpha/beta/delta family	Translation, ribosomal structure and biogenesis	K08963	mtnA	methylthioribose-1-phosphate isomerase [EC:5.3.1.23]	Metabolism; Amino acid metabolism; Cysteine and methionine metabolism
TECP_01056	contig_16	CDS	124016	124579	564	+	k_Bacteria;p_Proteobacteria;c_Alphaproteobacteria	NA	2.3.1.-	COG1670	Acetyltransferase	COG1670	Acetyltransferases, including N-acetylases of ribosomal proteins	Translation, ribosomal structure and biogenesis	K03790	rimJ	[ribosomal protein S5]-alanine N-acetyltransferase [EC:2.3.1.267]	Brite Hierarchies; Protein families: genetic information processing; Ribosome biogenesis
TECP_01057	contig_16	CDS	125053	125922	870	+	k_Bacteria;p_Proteobacteria;c_Alphaproteobacteria	NA	NA	NA	hypothetical protein	COG0647	Predicted sugar phosphatases of the HAD superfamily	Carbohydrate transport and metabolism	NA	NA	NA	NA
TECP_01058	contig_16	CDS	126492	127271	780	+	k_Bacteria	cobK	1.3.1.54	COG2099	Precorrin-6A reductase	COG2099	Precorrin-6x reductase	Coenzyme metabolism	K05895	cobK-cbiJ	precorrin-6A/cobalt-precorrin-6A reductase [EC:1.3.1.54 1.3.1.106]	Metabolism; Metabolism of cofactors and vitamins; Porphyrin and chlorophyll metabolism
TECP_01059	contig_16	CDS	127561	128679	1119	-	k_Bacteria;p_Proteobacteria;c_Alphaproteobacteria	ald	1.4.1.1	COG0686	Alanine dehydrogenase	COG0686	Alanine dehydrogenase	Amino acid transport and metabolism	K00259	ald	alanine dehydrogenase [EC:1.4.1.1]	Metabolism; Amino acid metabolism; Alanine, aspartate and glutamate metabolism | Metabolism; Metabolism of other amino acids; Taurine and hypotaurine metabolism
TECP_01060	contig_16	CDS	128651	128818	168	-	not defined	NA	NA	NA	hypothetical protein	NA	NA	NA	NA	NA	NA	NA
TECP_01061	contig_16	CDS	129525	130382	858	-	k_Bacteria;p_Proteobacteria;c_Alphaproteobacteria	rlmB	2.1.1.185	COG0566	23S rRNA (guanosine-2'-O-)-methyltransferase RlmB	COG0566	rRNA methylases	Translation, ribosomal structure and biogenesis	K03218	rlmB	23S rRNA (guanosine2251-2'-O)-methyltransferase [EC:2.1.1.185]	Brite Hierarchies; Protein families: genetic information processing; Ribosome biogenesis
TECP_01062	contig_16	tRNA	130639	130723	85	+	not defined	NA	NA	NA	tRNA-Tyr(gta)	NA	NA	NA	NA	NA	NA	NA
TECP_01063	contig_16	CDS	131570	131974	405	-	not defined	NA	NA	NA	hypothetical protein	NA	NA	NA	NA	NA	NA	NA
TECP_01064	contig_16	CDS	132544	134433	1890	-	k_Bacteria;p_Proteobacteria;c_Alphaproteobacteria;o_Rhizobiales;f_Bradyrhizobiaceae	htpG	NA	COG0326	Chaperone protein HtpG	COG0326	Molecular chaperone, HSP90 family	Posttranslational modification, protein turnover, chaperones	K04079	HSP90A, htpG	molecular chaperone HtpG	Genetic Information Processing; Folding, sorting and degradation; Protein processing in endoplasmic reticulum | Environmental Information Processing; Signal transduction; PI3K-Akt signaling pathway | Cellular Processes; Cell growth and death; Necroptosis | Organismal Systems; Immune system; NOD-like receptor signaling pathway | Organismal Systems; Immune system; Antigen processing and presentatio…
TECP_01065	contig_16	CDS	135404	135532	129	-	k_Bacteria;p_Proteobacteria	NA	NA	NA	hypothetical protein	COG2710	Nitrogenase molybdenum-iron protein, alpha and beta chains	Energy production and conversion	K02592	nifN	nitrogenase molybdenum-iron protein NifN	Not Included in Pathway or Brite; Unclassified: metabolism; Energy metabolism
TECP_01066	contig_16	CDS	135733	135864	132	-	k_Bacteria;p_Proteobacteria	NA	NA	NA	hypothetical protein	COG2710	Nitrogenase molybdenum-iron protein, alpha and beta chains	Energy production and conversion	K02587	nifE	nitrogenase molybdenum-cofactor synthesis protein NifE	Not Included in Pathway or Brite; Unclassified: metabolism; Energy metabolism
TECP_01067	contig_16	CDS	137456	137656	201	-	k_Bacteria;p_Proteobacteria;c_Alphaproteobacteria;o_Rhodobacterales	fdxN	NA	NA	Ferredoxin-1	ENOG410XZGR	4fe-4s ferredoxin, iron-sulfur binding	Energy production and conversion	NA	NA	NA	NA
[truncated: 313 more rows]
