# Supplementary material for: Rhizobia–diatom symbiosis fixes missing nitrogen in the ocean
Source: Nature. 2024 May 9;630(8018):899–904. doi: 10.1038/s41586-024-07495-w (PMC11208148; doi:10.1038/s41586-024-07495-w)
Supplement: Supplementary file 8 — These are tree files corresponding to the phylogenetic trees shown in Fig.1 and Extended Data Figs. 2 and 3. [file 41586_2024_7495_MOESM8_ESM.zip]

Archive with 10 entries (10 files):
- 2023-11-20804B-s8/2023-11-20804B-ccoN_tree_file.csv
- 2023-11-20804B-s8/2023-11-20804B-Kuypers_Tree_file_guide.docx
- 2023-11-20804B-s8/2023-11-20804B-nifB_tree_file.csv
- 2023-11-20804B-s8/2023-11-20804B-nifD_tree_file.csv
- 2023-11-20804B-s8/2023-11-20804B-nifE_tree_file.csv
- 2023-11-20804B-s8/2023-11-20804B-nifH_tree_file.csv
- 2023-11-20804B-s8/2023-11-20804B-nifK_tree_file.csv
- 2023-11-20804B-s8/2023-11-20804B-nifN_tree_file.csv
- 2023-11-20804B-s8/2023-11-20804B-nifS_tree_file.csv
- 2023-11-20804B-s8/2023-11-20804B-Rhizobiales_tree_file.csv
