# Supplementary material for: Rhizobia–diatom symbiosis fixes missing nitrogen in the ocean
Source: Nature. 2024 May 9;630(8018):899–904. doi: 10.1038/s41586-024-07495-w (PMC11208148; doi:10.1038/s41586-024-07495-w)
Supplement: Supplementary file 8 — These are tree files corresponding to the phylogenetic trees shown in Fig.1 and Extended Data Figs. 2 and 3. [file 41586_2024_7495_MOESM8_ESM.zip › 2023-11-20804B-s8/2023-11-20804B-ccoN_tree_file.csv]

(((Acuticoccus_sp021556395:0.2172415615	(Acuticoccus_mangrovi:0.1709184817	(Acuticoccus_yangtzensis:0.0856971564	(Acuticoccus_sp022865125:0.0725344873	Acuticoccus_sediminis:0.0885169440):0.0396304228[60]):0.1230814672[100]):0.1056637278[99])Acuticoccus:0.3968040203[100]	(((CALZIL01_sp945787495:0.2291327424	(Propylenella_binzhouense:0.1316895051	Rhodoligotrophos_appendicifer:0.2341880779):0.0839599290[100]):0.0529042707[94]	((Afifella_sp020144925:0.0553508808	Afifella_pfennigii:0.1005239862):0.0929909045[100]	(Afifella_marina:0.0325330822	Afifella_aestuarii:0.0058647536):0.0753660010[100])Afifella:0.0953199261[100]):0.0442289928[94]	(Aureimonas_fodinaquatilis:0.3644494820	((VTOM01_sp009765365:0.1112421181	(Aureimonas_A_sp001425485:0.0848258135	Aureimonas_A_sp001424685:0.0355706888):0.1482375358[100]):0.1128127991[99]	((Mesorhizobium_B_amorphae_A:0.0937121577	JAEZCD01_sp023430145:0.2980550567):0.0703747210[98]	(Tianweitania_sediminis:0.0700074580	(Corticibacterium_sp018457165:0.0424322252	(Corticibacterium_populi:0.0056639547	Corticibacterium_sp002316345:0.0033189786):0.0289792223[100])Corticibacterium:0.0309986542[98]):0.0963631169[100]):0.0801058276[99]):0.1030003920[100]):0.1220554729[100]):0.1253992228[99]):0.1087821693	(((Consotaella_salsifontis:0.1496073999	Mangrovicella_endophytica:0.2519291878):0.0682499258[92]	(Kaistia_hirudinis:0.2315759995	(Aureimonas_A_sp019973775:0.0413729676	Aureimonas_A_glaciei:0.0286183011):0.1798576423[100]):0.1590046912[100]):0.0912117642[99]	((((Fulvimarina_manganoxydans:0.1613559044	(Notoacmeibacter_ruber:0.1138131938	(Notoacmeibacter_sp024158145:0.0190516871	Notoacmeibacter_marinus:0.0562877017):0.0291317850[100])Notoacmeibacter:0.2878175920[100]):0.0980839518[99]	((Aurantimonas_coralicida_A:0.1081720964	(Aurantimonas_sp024195285:0.0246982805	Aurantimonas_marina:0.1077747151):0.0319425870[99]):0.0673158676[100]	(Aurantimonas_endophytica:0.0208529658	(Aurantimonas_sp021391535:0.0441112052	Aurantimonas_aggregata:0.0299325825):0.0283351760[97]):0.1290289699[100])Aurantimonas:0.0288326887[92]):0.0185485325[77]	((Aurantimonas_coralicida:0.0000026777	Aurantimonas_manganoxydans:0.0199091895):0.1536434199[100]	(VKMB-3413_sp020615385:0.1323040458	(Jiella_sp024359545:0.1613880156	((Jiella_endophytica:0.0000025750	GCF_004519335_516:0.0000025750):0.0581735324[100]	(Jiella_sonneratiae:0.0718519839	(Jiella_pacifica:0.0316646180	(Jiella_sp021390325:0.0262659202	(Jiella_sp002088275:0.0134126718	Jiella_sp002700095:0.0184546779):0.0502462378[100]):0.0128223024[97]):0.0277936208[98]):0.0251717479[98]):0.0450611435[100])Jiella:0.0654113763[100]):0.0289362291[50]):0.0488159549[96]):0.0637225693[96]	(((Aestuariivirga_litoralis_A:0.3342011992	(Aestuariivirga_sp020161855:0.1329668447
[truncated: 43 more columns]
