# Supplementary material for: Rhizobia–diatom symbiosis fixes missing nitrogen in the ocean
Source: Nature. 2024 May 9;630(8018):899–904. doi: 10.1038/s41586-024-07495-w (PMC11208148; doi:10.1038/s41586-024-07495-w)
Supplement: Supplementary file 8 — These are tree files corresponding to the phylogenetic trees shown in Fig.1 and Extended Data Figs. 2 and 3. [file 41586_2024_7495_MOESM8_ESM.zip › 2023-11-20804B-s8/2023-11-20804B-nifB_tree_file.csv]

(GCA_015295905_222:0.0643196473	GCF_000332155_1574:0.0702162876	((((((GCF_000009705_1536:0.0024505148	GCF_009856605_5098:0.0000023321)99.9/100:0.0709812164	(GCF_000196515_1636:0.0555672835	GCF_003367075_2324:0.0605303612)91.1/93:0.0250792894)85/77:0.0199868020	GCF_000340565_3630:0.0466238310)92.4/90:0.0357138570	GCF_000020025_441:0.0683726954)97.6/100:0.0482135273	((((((GCF_000017845_541:0.0037253645	GCF_000169335_5646:0.0132100104)94.3/97:0.0248633204	GCF_000167195_3803:0.0273277723)99.1/100:0.0474910446	GCF_000021805_1780:0.0683725505)98.6/100:0.0444251247	(GCF_000021825_2157:0.0415235852	GCF_000147335_3670:0.0375754992)99.5/99:0.0467206472)96.5/97:0.0514838627	GCF_000169095_2397:0.1249275060)95.1/92:0.0343195447	((GCA_018457135_4603:0.1909679582	(((((((((((((((((((((((((GCA_000017645_113:0.0023106391	(GCF_005871085_3403:0.0000011906	GCF_008364685_3732:0.0000011906)0/99:0.0000022466)90.7/94:0.0069830589	GCF_016807805_835:0.0000024301)80.1/76:0.0044179509	((GCF_017875275_2002:0.0023141359	GCF_021730305_332:0.0022998276)59.9/61:0.0023466305	GCF_023571765_3963:0.0000023938)89.5/95:0.0076625367)85/89:0.0088910221	((GCF_021401125_691:0.0056179383	GCF_022138605_3509:0.0041195906)97.9/98:0.0154630881	GCF_021730435_4118:0.0028005355)59/80:0.0102248386)98.9/100:0.0295300491	GCA_004564215_2445:0.0118597763)92/88:0.0108806380	GCF_900114285_613:0.0199207470)84.9/76:0.0056824000	(((((GCF_018449525_2216:0.0079680026	GCF_004346185_381:0.0353456313)88.1/87:0.0072839748	GCA_003164375_1254:0.0247417185)71.9/71:0.0059520837	GCF_024181725_792:0.0188149095)73/78:0.0022404152	GCF_018130385_7027:0.0046100507)77.6/67:0.0022991488	((GCA_024707075_2343:0.0000011906	GCF_021502575_3872:0.0045980499)85.6/96:0.0045681380	GCA_902826195_1977:0.0139551763)87.3/81:0.0046744553)76.7/72:0.0024103373)77.3/61:0.0032836059	(((GCF_000015165_5526:0.0023023658	((((GCF_000026145_5071:0.0000000000	GCF_900176205_1541:0.0000000000):0.0000000000	GCF_013178945_4458:0.0000000000):0.0000011906	GCF_000239795_3784:0.0000011906)0/92:0.0000026318	GCF_021088345_6766:0.0046073917)80/66:0.0023013181)0/39:0.0000028619	GCF_000344805_2242:0.0023012169)99.1/100:0.0204204014	(((GCA_016869555_805:0.0256239520	(GCF_002117405_1556:0.0000025020	GCF_002117405_1582:0.0023213711)90.6/96:0.0110275074)88.8/85:0.0145490031	((GCF_000304315_2578:0.0000029448	(GCF_000372845_913:0.0000011906	GCF_015709515_3536:0.0000011906)84.5/95:0.0023045870)44.3/70:0.0023042426	((GCF_003722355_768:0.0000000000
[truncated: 1,672 more columns]
