# Supplementary material for: Rhizobia–diatom symbiosis fixes missing nitrogen in the ocean
Source: Nature. 2024 May 9;630(8018):899–904. doi: 10.1038/s41586-024-07495-w (PMC11208148; doi:10.1038/s41586-024-07495-w)
Supplement: Supplementary file 8 — These are tree files corresponding to the phylogenetic trees shown in Fig.1 and Extended Data Figs. 2 and 3. [file 41586_2024_7495_MOESM8_ESM.zip › 2023-11-20804B-s8/2023-11-20804B-nifD_tree_file.csv]

(GCA_015295905_217:0.0475790449	(GCF_009856605_180:0.0702193676	GCF_000332155_1578:0.0523170722)79.4/75:0.0261681808	(((((GCF_000020025_434:0.0216818716	(GCF_000009705_1472:0.0178650059	GCF_009856605_5103:0.0036098110)100/100:0.2509259304)62.4/75:0.0235865747	GCF_000340565_3640:0.0461146793)98.1/94:0.0503305645	GCF_000196515_1631:0.0335087463)51.5/69:0.0198592429	GCF_003367075_2319:0.0587812569)99.3/99:0.0650250786	(((((GCF_000017845_547:0.0022784264	GCF_000169335_5652:0.0066511068)99.3/100:0.0442800279	GCF_000167195_3807:0.0596848443)99.9/100:0.0845841507	((GCF_000021805_1786:0.0485572129	(GCF_000021825_2152:0.0251010955	GCF_000147335_3675:0.0517762300)34.7/58:0.0109394821)99.9/100:0.0622614776	GCF_000169095_2393:0.1109490708)19.5/49:0.0212757412)79.6/83:0.0289957543	(((((((((((((((((((((((((((((((GCA_000017645_90:0.0000020562	((GCF_005871085_3425:0.0000029469	GCF_016807805_857:0.0086812184)77/65:0.0021113315	GCF_008364685_3711:0.0064889488)82.3/69:0.0021416669)91.3/90:0.0067645186	(((GCF_017875275_2023:0.0064648854	GCF_023571765_3984:0.0000020102)81/64:0.0021443979	GCF_021730305_310:0.0000020760)93.5/96:0.0090740457	((GCF_021401125_806:0.0020490449	GCF_021730435_952:0.0065885445)86.3/97:0.0064331130	GCF_022138605_1363:0.0072591386)98.8/100:0.0194678701)74.5/72:0.0045859079)80.9/77:0.0050965714	(((GCF_000015165_5545:0.0021395800	((GCF_000344805_2223:0.0064428167	(GCF_013178945_4477:0.0000020102	GCF_021088345_6746:0.0000020102)0/95:0.0000021078)92.1/87:0.0043039526	GCF_900176205_1522:0.0000026061)96/88:0.0064294655)0/21:0.0000020871	GCF_000026145_5091:0.0000020102)82/40:0.0021444999	GCF_000239795_903:0.0000021982)99.3/95:0.0198426436)86.9/55:0.0126092902	GCF_003667445_2312:0.0124956416)88.8/50:0.0074137461	GCF_002117405_1576:0.0109005853)37.8/34:0.0066262807	(GCA_016869555_2924:0.0033054667	(((((GCF_000304315_2585:0.0000000000	GCF_015709515_3028:0.0000000000):0.0000000000	GCF_013350005_2282:0.0000000000):0.0000000000	GCF_003722355_775:0.0000000000):0.0000020102	GCF_000372845_920:0.0000020102)0/97:0.0000024748	GCF_015709525_3080:0.0021397622)77.6/76:0.0031867547)99.9/96:0.0254359109)0/21:0.0000022442	((((GCA_024707075_2366:0.0079227699	GCF_021502575_3851:0.0060735095)93.3/62:0.0098794323	((GCF_018130385_7050:0.0023929966	GCF_018449525_2235:0.0248328226)90.1/55:0.0064642608	GCA_902826195_1954:0.0139989791)0/35:0.0000024180)47/26:0.0044694745	GCF_005153485_562:0.0088036662)93.9/72:0.0103284844	((((((GCA_003963145_2167:0.0055514161	((((((GCF_000472925_4889:0.0021658708
[truncated: 1,701 more columns]
