# Supplementary material for: Rhizobia–diatom symbiosis fixes missing nitrogen in the ocean
Source: Nature. 2024 May 9;630(8018):899–904. doi: 10.1038/s41586-024-07495-w (PMC11208148; doi:10.1038/s41586-024-07495-w)
Supplement: Supplementary file 8 — These are tree files corresponding to the phylogenetic trees shown in Fig.1 and Extended Data Figs. 2 and 3. [file 41586_2024_7495_MOESM8_ESM.zip › 2023-11-20804B-s8/2023-11-20804B-nifE_tree_file.csv]

(GCA_017792465_1090:0.0377289422	(Ca_Tectiglobus_diatomicola:0.0404620187	Ca_Tectiglobus_profundi:0.0820568129)98.1/99:0.0632809410	((((((((((((((((((((((GCA_001644045_453:0.0023028397	(((GCA_002083615_1255:0.0069207307	GCF_000214665_3056:0.0022906716)0/46:0.0000031390	GCF_024505165_2123:0.0000011194)0/24:0.0000025622	(GCA_023228165_1897:0.0115982193	GCF_024505185_43:0.0045967451)0/55:0.0000030855)87.1/55:0.0022952568)0/30:0.0000022876	GCF_024505055_3524:0.0000011194)0/51:0.0000022898	GCF_014850955_805:0.0141059818)78.4/57:0.0022960301	(((GCF_000515215_2050:0.0000000000	GCA_014850975_3157:0.0000000000):0.0000011194	GCF_016865255_919:0.0000011194)0/76:0.0000022791	GCF_001644035_2615:0.0023030232)0/50:0.0000032178)90.8/94:0.0089276262	GCF_015711015_1281:0.0319039596)92/84:0.0095472081	((GCF_001644025_2136:0.0526497995	(GCF_006483455_303:0.0046077063	(GCF_024505045_3323:0.0000026104	(GCF_019669905_898:0.0121153009	GCF_008632455_3566:0.0218286463)83.8/73:0.0045746464)68.9/42:0.0024067753)97.5/98:0.0284188572)91.4/86:0.0152270956	((((((((((((GCA_002422395_2035:0.0112239988	((GCA_903928685_2225:0.0157014220	GCF_000384075_1359:0.0079632507)63.5/55:0.0027663106	GCF_000963695_105:0.0740765331)85.3/72:0.0052616758)85.9/65:0.0083244719	(GCA_903927955_611:0.0102892707	GCA_903945605_812:0.0125781096)90/96:0.0103737086)4.6/35:0.0071623538	GCF_002923755_1494:0.0215692695)79.3/67:0.0064409676	GCA_903945375_2048:0.0276188617)91.5/83:0.0140595838	(GCA_013141505_647:0.0365696796	GCA_903944165_746:0.0535446026)84.7/81:0.0138262692)95.1/92:0.0170564909	GCA_003584875_579:0.0489715665)84.1/53:0.0057889976	GCA_007280895_2015:0.0196838285)87/31:0.0067011369	(((((((GCA_903839795_1891:0.0137688812	GCA_903903365_2020:0.0045232677)0/66:0.0000031218	GCA_903873045_21:0.0045039475)93.8/98:0.0107624428	GCF_022788635_3243:0.0219236611)95.7/96:0.0138381519	(((GCA_003584865_1871:0.0022713318	GCA_903839855_500:0.0000029284)80.2/67:0.0022680867	GCA_903866825_19:0.0000022648)75.1/80:0.0035251666	(GCA_903917345_635:0.0089496965	GCA_903873165_330:0.0093163733)85.2/83:0.0059757411)97.6/100:0.0181144629)22.2/27:0.0037609618	(GCA_024636875_2128:0.0118336391	GCF_902806695_783:0.0243931321)88.8/47:0.0124471899)12.2/18:0.0061982367	GCA_013140705_919:0.0402022020)77.5/28:0.0055627627	(GCA_004299305_497:0.0039168914	((((GCA_004322395_5:0.0070172356	GCF_002934365_3525:0.0069877957)0/64:0.0000027609	GCF_003994235_1641:0.0069960605)89.5/74:0.0047065641	GCF_000190755_2902:0.0092980208)43.9/59:0.0025243354
[truncated: 1,720 more columns]
