# Supplementary material for: Rhizobia–diatom symbiosis fixes missing nitrogen in the ocean
Source: Nature. 2024 May 9;630(8018):899–904. doi: 10.1038/s41586-024-07495-w (PMC11208148; doi:10.1038/s41586-024-07495-w)
Supplement: Supplementary file 8 — These are tree files corresponding to the phylogenetic trees shown in Fig.1 and Extended Data Figs. 2 and 3. [file 41586_2024_7495_MOESM8_ESM.zip › 2023-11-20804B-s8/2023-11-20804B-nifH_tree_file.csv]

(GCA_000017645_89:0.0000027314	GCA_000017645_146:0.0000027314	(((((GCF_005871085_3370:0.0000000000	GCF_008364685_3710:0.0000000000):0.0000000000	GCF_008364685_3765:0.0000000000):0.0000027314	GCF_005871085_3426:0.0000027314)100:0.0000024119	((((GCF_022138605_200:0.0109223543	((GCF_021401125_3692:0.0210373581	GCF_022138605_2548:0.0102717414)30:0.0044297727	GCF_005871085_2396:0.0236612327)48:0.0043716874)64:0.0159180204	((GCF_017875275_1970:0.0000027314	GCF_017875275_2024:0.0000027314)100:0.0098023213	((GCF_021730305_309:0.0000000000	GCF_023571765_2436:0.0000000000):0.0000027314	GCF_021730305_363:0.0000027314)100:0.0048886700)100:0.0323677813)35:0.0082694325	((((((((((((((((GCA_003164375_1421:0.0143663865	(GCA_902826195_4471:0.0044556000	(GCF_018130385_6995:0.0000027314	GCF_018130385_7051:0.0000027314)99:0.0103406106)47:0.0048145076)41:0.0073850308	(GCA_024707075_2312:0.0031168869	(GCF_021502575_3850:0.0000027314	GCF_021502575_3901:0.0000027314)100:0.0035645261)99:0.0231502325)54:0.0036855336	(GCF_018449525_2187:0.0175270375	GCA_002304505_2511:0.1302735628)55:0.0000027383)62:0.0072513813	(GCF_021088345_6745:0.0062714580	GCF_021088345_6791:0.0020625004)68:0.0045205983)63:0.0085868656	(GCF_000344805_2222:0.0000027314	GCF_000344805_2266:0.0000027314)100:0.0104608265)32:0.0000027383	((GCF_004346185_403:0.0123180918	(GCF_000473085_4504:0.0101860855	(GCF_000010525_1068:0.0000027314	GCF_000010525_3541:0.0034347956)100:0.0246744788)88:0.0148746548)44:0.0045780323	GCF_013178945_6198:0.0000027314)48:0.0045652735)20:0.0000027383	((GCF_024181725_764:0.0000027314	GCF_024181725_813:0.0033584094)91:0.0038478197	GCF_024181725_3530:0.0139044830)85:0.0106727871)39:0.0070441814	(((((GCF_000015165_5502:0.0000000000	GCF_000015165_5546:0.0000000000):0.0000000000	GCF_900176205_1521:0.0000000000):0.0000027314	GCF_013178945_1728:0.0000027314)98:0.0000027314	GCF_000239795_573:0.0000027314)79:0.0104107127	((GCF_000026145_5046:0.0000000000	GCF_000026145_5092:0.0000000000):0.0000027314	GCF_900176205_1565:0.0000027314)98:0.0000027383)30:0.0071472320)26:0.0034471865	(((((((GCA_017996735_2224:0.0034530395	GCF_009495745_1784:0.0000027314)66:0.0034492798	GCF_000429645_4439:0.0000027314)100:0.0373310399	GCF_007827955_3750:0.0074520392)90:0.0103801454	GCF_007828035_4372:0.0034422112)82:0.0067328036	GCF_000730165_1044:0.0032700113)83:0.0069718957
[truncated: 1,857 more columns]
