# Supplementary material for: Rhizobia–diatom symbiosis fixes missing nitrogen in the ocean
Source: Nature. 2024 May 9;630(8018):899–904. doi: 10.1038/s41586-024-07495-w (PMC11208148; doi:10.1038/s41586-024-07495-w)
Supplement: Supplementary file 8 — These are tree files corresponding to the phylogenetic trees shown in Fig.1 and Extended Data Figs. 2 and 3. [file 41586_2024_7495_MOESM8_ESM.zip › 2023-11-20804B-s8/2023-11-20804B-nifK_tree_file.csv]

(GCA_015295905_216:0.0883022233	GCF_009856605_181:0.0765372131	(GCF_000332155_1579:0.0855802783	(((((GCF_000020025_408:0.0540236831	GCF_000340565_3645:0.0538481126)88.8/89:0.0357368012	(GCF_000196515_1630:0.0493445958	GCF_003367075_2318:0.0497010881)99.5/100:0.0519830054)98.3/97:0.0539094755	(GCF_000009705_1458:0.0108228355	GCF_009856605_5117:0.0098217248)100/100:0.2017653267)18.4/53:0.0339363288	((((((((((((((((((((GCA_000017645_91:0.0062165684	(GCF_008364685_3712:0.0000011837	GCF_005871085_3424:0.0183565435)73/44:0.0017548686)85.3/63:0.0062677790	GCF_016807805_856:0.0121341556)99.7/99:0.0360525911	(GCF_017875275_2022:0.0000022906	(GCF_023571765_3983:0.0010188422	GCF_021730305_311:0.0056060716)38.2/59:0.0032885589)94.4/96:0.0154418425)98/97:0.0292578771	GCF_003667445_2311:0.0485502745)96.1/88:0.0243514601	(GCF_000253295_3373:0.0658370585	(GCF_002906165_282:0.0520051562	GCF_014842915_450:0.0242648164)99.9/95:0.0456946648)0/28:0.0059283259)95.4/54:0.0143535315	(((((GCF_021401125_805:0.0171602559	GCF_022138605_1362:0.0089689853)96.4/98:0.0179835309	GCF_021730435_953:0.0201691056)98.3/99:0.0305798746	(((((GCA_019449565_2737:0.0785179856	GCA_021780435_351:0.0285999247)42/57:0.0115935616	GCF_022760755_3368:0.0174148633)78/87:0.0169272022	GCA_021777915_2244:0.0517165627)98.5/99:0.0364872098	(GCF_002937075_4181:0.0329502794	(GCF_00972065563645233	GCF_900187365_1125:0.0092600803)94.4/96:0.0270128025)100/100:0.0777784274)98.1/100:0.0348274475	((((((GCA_020446425_1151:0.0587249888	GCF_004965515_801:0.0818750814)96.8/96:0.0363677447	(((GCA_025153475_3177:0.0049424384	(GCF_000802225_4573:0.0048884958	GCF_014645195_516:0.0110405361)75.8/76:0.0039680127)97.4/99:0.0123382959	(GCF_002556635_770:0.0233646164	(((GCF_008107685_1433:0.0098880693	GCF_018417475_1714:0.0139663190)77/68:0.0021033779	GCF_020524485_1729:0.0019489695)99.4/100:0.0259918137	(GCF_022832435_2541:0.0163607231	GCF_018491765_1593:0.0354586920)48.5/65:0.0122585924)88.4/89:0.0157214401)84/73:0.0057376314)91.2/86:0.0096781426	(((GCF_001590985_4396:0.0141032001	GCF_022832385_808:0.0062524377)82.4/80:0.0088097503	GCF_022832375_3137:0.0055075706)98.5/97:0.0196324135	GCF_900113255_3412:0.0413296562)31.9/56:0.0034907782)98.7/98:0.0284339755)16.3/56:0.0163792829	(GCF_000192575_62:0.0456764572	GCF_013149295_4687:0.0852960412)98.5/99:0.0368413443)99.4/100:0.0481298419	(GCA_020848655_195:0.0248274639	GCF_000272475_3558:0.0429388485)90.3/92:0.0228201961)75.3/79:0.0259146317	GCF_000935025_2925:0.0522022527)95.9/98:0.0329067530
[truncated: 1,723 more columns]
