# Supplementary material for: Rhizobia–diatom symbiosis fixes missing nitrogen in the ocean
Source: Nature. 2024 May 9;630(8018):899–904. doi: 10.1038/s41586-024-07495-w (PMC11208148; doi:10.1038/s41586-024-07495-w)
Supplement: Supplementary file 8 — These are tree files corresponding to the phylogenetic trees shown in Fig.1 and Extended Data Figs. 2 and 3. [file 41586_2024_7495_MOESM8_ESM.zip › 2023-11-20804B-s8/2023-11-20804B-nifN_tree_file.csv]

(GCA_017792465_1090:0.1267464373	(Ca_Tectiglobus_diatomicola:0.1265976292	Ca_Tectiglobus_profundi:0.1272887338)99/100:0.1272174054	(((((GCA_002869085_2478:0.2365231251	((GCF_003324485_3609:0.2035784300	(GCF_003574655_3214:0.0565592124	GCF_900115225_3847:0.1072596939)99.8/100:0.0941085088)50.5/56:0.0310669728	GCF_900215505_3142:0.1571990035)94.6/97:0.0707019179)33.6/63:0.0562491049	(GCF_003258835_2465:0.2033394829	GCF_000960975_3113:0.3377954748)97.8/99:0.0947096820)99.9/100:0.1562220940	GCA_011389885_1833:0.2621989156)94.4/96:0.0661874694	((GCA_015231605_891:0.1649229063	GCA_024653965_2850:0.1858578495)88.2/83:0.0612210797	GCF_001746755_3316:0.2223910976)100/100:0.2112787922)50.5/40:0.0402179754	(((((((((GCA_000828835_1835:0.0244942280	GCA_012032555_4161:0.0355956038)100/100:0.1864975345	((((GCA_014359475_3153:0.1547573556	GCF_003336805_2807:0.1940625165)99.8/100:0.1053180485	(GCA_014859565_66:0.0273943142	GCF_900119735_556:0.0637749646)100/100:0.1063640490)91/91:0.0376110682	((GCF_008727795_41:0.0609030303	GCF_009821115_2404:0.0723365946)99.9/100:0.1178999622	GCF_014164585_2147:0.3929799256)28.6/56:0.0268847054)100/100:0.1743497160	GCF_900106975_1089:0.2233057071)99.6/100:0.1181003778)93.8/90:0.0490491342	(((((((((GCA_001801085_351:0.0327831557	GCA_023229845_467:0.0462683814)94/41:0.0163690945	(GCA_004297065_980:0.0394607695	((GCA_020055845_2319:0.1019567208	GCF_000025705_906:0.0537104353)77.2/81:0.0178318982	(GCA_016234685_1107:0.0509202074	GCF_000974685_1397:0.0529660970)97.8/99:0.0376020418)95.5/91:0.0251041422)48.4/27:0.0055011092)75.4/69:0.0094318807	((GCA_003445795_2157:0.0217037073	GCA_016208015_1202:0.0276577439)20.2/67:0.0131515664	GCA_016214695_2262:0.0478226542)93.7/89:0.0231706926)85.9/37:0.0099028328	GCA_017880865_1860:0.0936266232)46.1/17:0.0041461420	(GCA_003151655_2544:0.0477973359	GCA_903876625_254:0.0424650583)98.7/97:0.0273829838)82.7/30:0.0085898614	(((((GCA_013791855_511:0.0190102977	(GCA_018819205_2043:0.0027441290	((GCA_018814405_643:0.0152999436	GCA_024636935_290:0.0205233722)98.8/100:0.0267538856	GCA_011620315_1488:0.0431993688)97.2/98:0.0231665068)96.2/98:0.0180544380)84.9/81:0.0046722056	GCA_020723185_258:0.0039717510)93.8/97:0.0199277205	GCA_021848465_1483:0.0798728454)74.9/78:0.0211147201	GCA_018813765_1942:0.0865560323)92.1/78:0.0213937449	(((GCA_018820925_869:0.0572677424	(GCA_020053195_706:0.0427310768	GCA_903847155_93:0.0497651040)99.5/100:0.0402281930)66.2/63:0.0120428007	GCA_016235045_1166:0.0598473753)96.5/95:0.0194548216	(GCF_018324385_1076:0.0632377132
[truncated: 1,707 more columns]
