# Supplementary material for: Rhizobia–diatom symbiosis fixes missing nitrogen in the ocean
Source: Nature. 2024 May 9;630(8018):899–904. doi: 10.1038/s41586-024-07495-w (PMC11208148; doi:10.1038/s41586-024-07495-w)
Supplement: Supplementary file 8 — These are tree files corresponding to the phylogenetic trees shown in Fig.1 and Extended Data Figs. 2 and 3. [file 41586_2024_7495_MOESM8_ESM.zip › 2023-11-20804B-s8/2023-11-20804B-nifS_tree_file.csv]

(GCA_015295905_220:0.1308005903	((((((GCF_000009705_1475:0.0054363058	GCF_009856605_5100:0.0023305753)100/100:0.0661027873	(GCF_000020025_439:0.0615080333	GCF_000340565_3632:0.0287672724)89.9/69:0.0192661611)49.4/51:0.0047540618	(GCF_000196515_1634:0.0680364042	GCF_003367075_2322:0.0680084538)100/100:0.0705011428)100/100:0.0775051981	GCF_000332155_1575:0.1381021167)37.4/51:0.0213005560	((GCA_018457135_4604:0.1768201039	((((GCF_000017845_544:0.0131182801	GCF_000169335_5649:0.0217350872)100/100:0.1104325609	GCF_000021805_1783:0.1041896816)92.8/97:0.0295706331	(GCF_000021825_2155:0.0569608849	GCF_000147335_3672:0.0434258071)99.4/100:0.0603867013)90.5/89:0.0427295833	GCF_000169095_2396:0.1286414481)89.3/85:0.0326866549)85.1/87:0.0267280682	(((((((GCA_002449335_350__:0.0000027637	GCA_900315395_783__:0.0079062052)100/100:0.0895598269	GCF_900167015_868__:0.0071942811)87.1/94:0.0204110611	GCA_017959135_924__:0.0022819883)100/100:0.4834620296	((((((((((((((((((GCA_000410515_519_:0.0054753355	GCF_000300455_2374_:0.0082443281)86.8/85:0.0075018341	GCF_900184035_2092_:0.0088854650)69.9/71:0.0068874766	GCF_004331415_1963_:0.0099691423)99.6/100:0.0471743000	(((((GCA_004402045_671_:0.0157168350	GCF_000280495_2727_:0.0000022889)80.8/63:0.0025935812	GCA_900109485_3170_:0.0052443321)44.2/52:0.0026038659	GCF_001658025_2651_:0.0000024501)74.2/56:0.0035289439	(GCA_018261615_3045_:0.0092030458	(GCF_900094795_3239_:0.0079075958	GCF_900116535_2471_:0.0079337048)88.9/97:0.0077725946)95.7/97:0.0150463070)0/28:0.0000031556	GCF_013927005_4933_:0.0176766270)81.9/73:0.0187195731)86.8/84:0.0196872995	(((GCA_004346725_1905_:0.0134881490	GCA_900112785_1214_:0.0101629922)79.8/75:0.0048216480	GCA_901456055_3992_:0.0293046861)85/98:0.0255260681	GCA_005217455_1402_:0.1667587099)91.7/13:0.0448804398)78.3/8:0.0153838761	GCF_900094925_4189_:0.0742013603)92.1/13:0.0267583784	((GCF_000175935_5464_:0.0138134342	GCF_000468095_1831_:0.0490572508)94.4/97:0.0354178866	(GCF_002095535_4435_:0.0130726826	GCF_011395035_5038_:0.0000024016)96.5/100:0.0314550987)99.8/100:0.0480918789)93.5/26:0.0362606037	(((GCA_002270295_4861_:0.0165740182	GCF_006539725_346_:0.0227900477)99.3/100:0.0530903422	((GCF_002925905_3399_:0.0232020306	GCF_900200035_3539_:0.0076388609)80.3/81:0.0149877195	GCF_006711645_3170_:0.0387055067)87.5/86:0.0192360354)93.4/93:0.0203093374	(GCF_005860775_2067_:0.0399877759	(GCF_000828055_1677_:0.0137718932	GCF_020525925_1650_:0.0196851936)100/100:0.0909566943)67.2/66:0.0050921718)99.7/100:0.0762980746)100/100:0.1279963325	GCF_000400505_499_:0.0246394661)95.6/89:0.0396838620	((GCA_015548865_2469_:0.0112097540
[truncated: 1,146 more columns]
