# Supplementary material for: Rhizobia–diatom symbiosis fixes missing nitrogen in the ocean
Source: Nature. 2024 May 9;630(8018):899–904. doi: 10.1038/s41586-024-07495-w (PMC11208148; doi:10.1038/s41586-024-07495-w)
Supplement: Supplementary file 8 — These are tree files corresponding to the phylogenetic trees shown in Fig.1 and Extended Data Figs. 2 and 3. [file 41586_2024_7495_MOESM8_ESM.zip › 2023-11-20804B-s8/2023-11-20804B-Rhizobiales_tree_file.csv]

(GCA_025152745:0.001704572	(GCF_002008165:0.002047871	((GCF_005862305:0.000000005	(GCF_012349115:0.001536151	(((GCF_000023185:0.002560816	GCF_000769405:0.000000005)0.707:0.001020747	(GCF_001657485:0.001053738	GCF_004123835:0.002045959)0.034:0.000510516)0.764:0.000000005	GCF_002953715:0.001020933)0.894:0.002047730)0.790:0.000510247)0.776:0.000510740	GCF_000009265:0.002052080)0.749:0.000510888)0.889:0.001369033	(GCF_001652265:0.002381766	(GCF_002008365:0.000522449	(GCF_013087515:0.000850375	((GCF_010668805:0.000000006	(GCF_017357385:0.000510698	(GCF_017876795:0.000510934	GCF_000292525:0.001021711)0.000:0.000000006)0.868:0.000509735)0.997:0.006692192	(GCF_003985145:0.005339619	(((GCF_002531755:0.001022547	GCF_019793435:0.000572660)0.883:0.001151202	(GCF_001664485:0.000511364	GCF_001187535:0.000513269)0.770:0.000497840)0.970:0.003047666	(GCF_014198335:0.001025893	((GCF_002531725:0.001683147	((GCF_003985155:0.003975798	(GCF_003938655:0.001619303	((((GCF_017948245:0.001543458	GCF_024721175:0.006120241)0.900:0.001717463	((((GCF_014197535:0.003079603	(GCF_017357245:0.003585801	(GCF_002204185:0.003584253	(GCF_000092045:0.003083651	GCF_002117485:0.000000005)0.174:0.000523541)0.492:0.001020371)0.911:0.001558800)0.882:0.001018519	(GCF_900094625:0.001539583	GCF_017352135:0.001027003)0.769:0.000509227)0.780:0.000744811	((GCF_003985125:0.001306130	(GCF_017357225:0.001774073	(GCF_014200175:0.001026367	GCF_001662075:0.001022774)0.934:0.001825023)0.167:0.000976367)0.410:0.001300300	GCF_002211285:0.005479606)0.870:0.001509426)0.352:0.000598591	GCF_003939025:0.003724626)0.183:0.001863544)0.955:0.003379988	(GCF_002531825:0.002088688	GCF_002211305:0.002543078)0.392:0.001320013)0.438:0.001238903	GCF_019793465:0.001263111)0.988:0.004327111)0.974:0.004176963)0.333:0.001215917	(((GCF_900169785:0.009634812	(GCF_000419765:0.000000005	(GCF_015353075:0.000517797	(GCF_000816845:0.000517834	(GCF_001908375:0.001555687	GCF_900099775:0.001039685)0.000:0.000000005)0.000:0.000000006)0.877:0.000514891)1.000:0.014589701)0.992:0.008873908
[truncated: 2,215 more columns]
