# Supplementary material for: Rhizobia–diatom symbiosis fixes missing nitrogen in the ocean
Source: Nature. 2024 May 9;630(8018):899–904. doi: 10.1038/s41586-024-07495-w (PMC11208148; doi:10.1038/s41586-024-07495-w)
Supplement: Supplementary file 9 — Source Data Fig. 3 [file 41586_2024_7495_MOESM9_ESM.xlsx]

## Sheet: panel c)
Panel c)
	cell. N2 fix or N transfer rate	cell. CO2 fix or C transfer rate
Organism	(fmol N cell-1 day-1)	(fmol C cell-1 d-1)
Haslea (host)	493.125	1860.12
Haslea (host)	806.139	2766.11
Haslea (host)	419.546	1401.01
Haslea (host)	353.26	1245.58
Haslea (host)	723.088	3257.62
Haslea (host)	612.611	2442.19
Haslea (host)	892.695	4012.29
Haslea (host)	812.75	3142.69
Haslea (host)	688.663	2853.93
Haslea (host)	733.858	2908.94
Haslea (host)	622.249	2160.9
Haslea (host)	785.318	3251.2
Haslea (host)	410.161	2070.85
Haslea (host)	893.959	3944.38
Haslea (host)	936.009	5314.35
Haslea (host)	430.804	2103.04
Ca. Tectiglobus diatomicola (symbiont)	0.949425	2.63524
Ca. Tectiglobus diatomicola (symbiont)	1.34652	4.66143
Ca. Tectiglobus diatomicola (symbiont)	1.64809	5.97767
Ca. Tectiglobus diatomicola (symbiont)	1.70579	6.12189
Ca. Tectiglobus diatomicola (symbiont)	2.42848	8.0723
Ca. Tectiglobus diatomicola (symbiont)	2.6474	8.83766
Ca. Tectiglobus diatomicola (symbiont)	2.31475	7.90387
Ca. Tectiglobus diatomicola (symbiont)	2.07349	7.30969
Ca. Tectiglobus diatomicola (symbiont)	1.15277	3.83121
Ca. Tectiglobus diatomicola (symbiont)	1.18415	3.90882
Ca. Tectiglobus diatomicola (symbiont)	1.14549	3.85353
Ca. Tectiglobus diatomicola (symbiont)	1.35887	4.51505
Ca. Tectiglobus diatomicola (symbiont)	0.853088	3.13918
Ca. Tectiglobus diatomicola (symbiont)	1.45962	4.78976
Ca. Tectiglobus diatomicola (symbiont)	0.890164	2.78672
Ca. Tectiglobus diatomicola (symbiont)	0.876494	3.22906
Ca. Tectiglobus diatomicola (symbiont)	0.894889	2.40709
Ca. Tectiglobus diatomicola (symbiont)	0.825729	1.74382
Ca. Tectiglobus diatomicola (symbiont)	1.27721	4.43171
Ca. Tectiglobus diatomicola (symbiont)	1.03036	3.86599
Ca. Tectiglobus diatomicola (symbiont)	0.911729	3.81173
Ca. Tectiglobus diatomicola (symbiont)	1.19115	3.18731
Ca. Tectiglobus diatomicola (symbiont)	0.929489	3.15672
Ca. Tectiglobus diatomicola (symbiont)	1.84049	6.6351
Ca. Tectiglobus diatomicola (symbiont)	0.797898	2.66763
Ca. Tectiglobus diatomicola (symbiont)	1.38683	5.54313
Ca. Tectiglobus diatomicola (symbiont)	1.42862	5.66908
Ca. Tectiglobus diatomicola (symbiont)	0.931085	3.38306
Ca. Tectiglobus diatomicola (symbiont)	1.25596	5.1927
Ca. Tectiglobus diatomicola (symbiont)	1.19124	1.44894
Ca. Tectiglobus diatomicola (symbiont)	1.28843	1.60737
Ca. Tectiglobus diatomicola (symbiont)	1.31975	2.64996
Ca. Tectiglobus diatomicola (symbiont)	1.24086	2.98251
Ca. Tectiglobus diatomicola (symbiont)	1.54734	3.98091
Ca. Tectiglobus diatomicola (symbiont)	1.43935	4.47461
Ca. Tectiglobus diatomicola (symbiont)	0.861417	2.72734
Ca. Tectiglobus diatomicola (symbiont)	1.22337	3.85127
Ca. Tectiglobus diatomicola (symbiont)	0.924438	1.76664
Ca. Tectiglobus diatomicola (symbiont)	1.30319	2.56885
Ca. Tectiglobus diatomicola (symbiont)	0.60866	1.17012
Ca. Tectiglobus diatomicola (symbiont)	0.943342	1.62841
Ca. Tectiglobus diatomicola (symbiont)	1.71281	4.20051
Ca. Tectiglobus diatomicola (symbiont)	1.42553	3.53468
Ca. Tectiglobus diatomicola (symbiont)	1.87199	4.30342
Ca. Tectiglobus diatomicola (symbiont)	1.43258	3.6117
Ca. Tectiglobus diatomicola (symbiont)	3.1647	11.7911
Ca. Tectiglobus diatomicola (symbiont)	2.71888	10.5845
Ca. Tectiglobus diatomicola (symbiont)	2.15973	8.72143
Ca. Tectiglobus diatomicola (symbiont)	1.88117	6.99863
Ca. Tectiglobus diatomicola (symbiont)	2.65896	10.8716
Ca. Tectiglobus diatomicola (symbiont)	1.49303	6.06692
Ca. Tectiglobus diatomicola (symbiont)	1.08672	4.79863
Ca. Tectiglobus diatomicola (symbiont)	0.92635	4.20385
Ca. Tectiglobus diatomicola (symbiont)	0.812027	3.52977
Ca. Tectiglobus diatomicola (symbiont)	0.620212	2.88259
Ca. Tectiglobus diatomicola (symbiont)	2.49366	11.8374
Ca. Tectiglobus diatomicola (symbiont)	2.04462	10.9858
Ca. Tectiglobus diatomicola (symbiont)	2.77228	13.1354
Ca. Tectiglobus diatomicola (symbiont)	1.02474	5.7968
Ca. Tectiglobus diatomicola (symbiont)	0.698683	4.17118
Ca. Tectiglobus diatomicola (symbiont)	1.45053	6.21575
Ca. Tectiglobus diatomicola (symbiont)	1.04691	4.391
Ca. Tectiglobus diatomicola (symbiont)	1.25545	5.56882
Ca. Tectiglobus diatomicola (symbiont)	1.55371	6.90755

## Sheet: panel d)
Panel d)
	C-based growth
Organism	(d-1)
Haslea (host)	0.66598
Haslea (host)	0.522859
Haslea (host)	0.509778
Haslea (host)	0.575889
Haslea (host)	0.961827
Haslea (host)	0.700598
Haslea (host)	0.890005
Haslea (host)	0.782629
Haslea (host)	0.750286
Haslea (host)	0.722537
Haslea (host)	0.644984
Haslea (host)	0.79031
Haslea (host)	1.03903
Haslea (host)	0.754403
Haslea (host)	0.842169
Haslea (host)	0.791911
Ca. Tectiglobus diatomicola (symbiont)	0.438577
Ca. Tectiglobus diatomicola (symbiont)	0.629046
Ca. Tectiglobus diatomicola (symbiont)	0.820306
Ca. Tectiglobus diatomicola (symbiont)	0.838342
Ca. Tectiglobus diatomicola (symbiont)	0.572071
Ca. Tectiglobus diatomicola (symbiont)	0.615039
Ca. Tectiglobus diatomicola (symbiont)	0.615039
Ca. Tectiglobus diatomicola (symbiont)	0.64185
Ca. Tectiglobus diatomicola (symbiont)	0.483544
Ca. Tectiglobus diatomicola (symbiont)	0.570377
Ca. Tectiglobus diatomicola (symbiont)	0.50004
Ca. Tectiglobus diatomicola (symbiont)	0.612427
Ca. Tectiglobus diatomicola (symbiont)	0.580996
Ca. Tectiglobus diatomicola (symbiont)	0.660585
Ca. Tectiglobus diatomicola (symbiont)	0.420795
Ca. Tectiglobus diatomicola (symbiont)	0.674108
Ca. Tectiglobus diatomicola (symbiont)	0.34429
Ca. Tectiglobus diatomicola (symbiont)	0.250534
Ca. Tectiglobus diatomicola (symbiont)	0.477639
Ca. Tectiglobus diatomicola (symbiont)	0.61842
Ca. Tectiglobus diatomicola (symbiont)	0.595513
Ca. Tectiglobus diatomicola (symbiont)	0.388896
Ca. Tectiglobus diatomicola (symbiont)	0.597322
Ca. Tectiglobus diatomicola (symbiont)	1.01599
Ca. Tectiglobus diatomicola (symbiont)	0.52449
Ca. Tectiglobus diatomicola (symbiont)	0.556945
Ca. Tectiglobus diatomicola (symbiont)	0.609225
Ca. Tectiglobus diatomicola (symbiont)	0.487427
Ca. Tectiglobus diatomicola (symbiont)	0.596011
Ca. Tectiglobus diatomicola (symbiont)	0.152234
Ca. Tectiglobus diatomicola (symbiont)	0.121935
Ca. Tectiglobus diatomicola (symbiont)	0.283699
Ca. Tectiglobus diatomicola (symbiont)	0.278164
Ca. Tectiglobus diatomicola (symbiont)	0.298182
Ca. Tectiglobus diatomicola (symbiont)	0.434159
Ca. Tectiglobus diatomicola (symbiont)	0.345146
Ca. Tectiglobus diatomicola (symbiont)	0.400328
Ca. Tectiglobus diatomicola (symbiont)	0.152234
Ca. Tectiglobus diatomicola (symbiont)	0.203014
Ca. Tectiglobus diatomicola (symbiont)	0.124605
Ca. Tectiglobus diatomicola (symbiont)	0.198107
Ca. Tectiglobus diatomicola (symbiont)	0.507533
Ca. Tectiglobus diatomicola (symbiont)	0.516096
Ca. Tectiglobus diatomicola (symbiont)	0.496896
Ca. Tectiglobus diatomicola (symbiont)	0.603535
Ca. Tectiglobus diatomicola (symbiont)	0.594926
Ca. Tectiglobus diatomicola (symbiont)	0.642186
Ca. Tectiglobus diatomicola (symbiont)	0.584119
Ca. Tectiglobus diatomicola (symbiont)	0.631969
Ca. Tectiglobus diatomicola (symbiont)	1.46508
Ca. Tectiglobus diatomicola (symbiont)	1.20264
Ca. Tectiglobus diatomicola (symbiont)	0.401037
Ca. Tectiglobus diatomicola (symbiont)	0.332176
Ca. Tectiglobus diatomicola (symbiont)	0.320714
Ca. Tectiglobus diatomicola (symbiont)	0.303192
Ca. Tectiglobus diatomicola (symbiont)	1.08485
Ca. Tectiglobus diatomicola (symbiont)	1.03385
Ca. Tectiglobus diatomicola (symbiont)	1.93534
Ca. Tectiglobus diatomicola (symbiont)	0.62907
Ca. Tectiglobus diatomicola (symbiont)	0.686545
Ca. Tectiglobus diatomicola (symbiont)	0.633845
Ca. Tectiglobus diatomicola (symbiont)	0.592549
Ca. Tectiglobus diatomicola (symbiont)	0.643441
Ca. Tectiglobus diatomicola (symbiont)	0.59488
