# Supplementary material for: Rhizobia–diatom symbiosis fixes missing nitrogen in the ocean
Source: Nature. 2024 May 9;630(8018):899–904. doi: 10.1038/s41586-024-07495-w (PMC11208148; doi:10.1038/s41586-024-07495-w)
Supplement: Supplementary file 10 — Source Data Extended Data Fig. 1 [file 41586_2024_7495_MOESM10_ESM.xlsx]

## Sheet: panel a)
Panel a)	M161_ST4_sur1	M161_ST4_sur2	M161_ST5_bDCM	M161_ST5_DCM	M161_ST5_inter	M161_ST5_sur	M161_ST7_sur1	M161_ST7_sur2	M161_ST4_sur1	M161_ST4_sur2	M161_ST5_bDCM	M161_ST5_DCM	M161_ST5_inter	M161_ST5_sur	M161_ST7_sur1	M161_ST7_sur2	MSM89_ST1_sur	MSM89_ST10_sur	MSM89_ST13_sur	MSM89_ST14_sur	MSM89_ST2_sur	MSM89_ST4_sur	M161_ST4_sur1	M161_ST4_sur2	M161_ST5_bDCM	M161_ST5_DCM	M161_ST5_inter	M161_ST5_sur	M161_ST7_sur1	M161_ST7_sur2	MSM89_ST1_sur	MSM89_ST10_sur	MSM89_ST13_sur	MSM89_ST14_sur	MSM89_ST2_sur	MSM89_ST4_sur
Relative abundance (%)	0.22-3 µm	0.22-3 µm	0.22-3 µm	0.22-3 µm	0.22-3 µm	0.22-3 µm	0.22-3 µm	0.22-3 µm	3-10 µm	3-10 µm	3-10 µm	3-10 µm	3-10 µm	3-10 µm	3-10 µm	3-10 µm	3-10 µm	3-10 µm	3-10 µm	3-10 µm	3-10 µm	3-10 µm	>10 µm	>10 µm	>10 µm	>10 µm	>10 µm	>10 µm	>10 µm	>10 µm	>10 µm	>10 µm	>10 µm	>10 µm	>10 µm	>10 µm
HBD_Alpha_01	0	0	0	0	0	0	0	0	0	0	0	0	0	0	0	0	0	0	0	0	0	0	0	0	0	0	0	0	0	0	0	0	0	0	0	0
HBD_Alpha_02	0	0	0	0	0	0	0	0	0	0	0	0	0	0	0	0	0	0	0	0	0	0	0	0	0	0	0	0	0	0	0	0	0	0	0	0
HBD_Alpha_03	0	0	0	0	0	0	0	0	0	0	0	0	0	0	0	0	0	0	0	0	0	0	0	0	0	0	0	0	0	0	0	0	0	0	0	0
HBD_Alpha_04	0	0	0	0	0	0	0	0.000479401	0	0	0	0	0	0	0	0.000655555	0	0	0	0	0	0	0	0	0	0	0	0	0	0	0	0	0	0	0	0
HBD_Alpha_05	0	0	0	0	0	0	0	0	0	0	0	0	0	0	0	0	0.000241436	0	0	0	0.000580308	0.000573126	0	0	0	0	0	0	0	0	0.000619582	0	0	0	0.00348187	0.00320024
HBD_Alpha_06	0	0	0	0	0	0	0	0	0	0	0	0	0	0	0	0	0	0	0	0	0	0	0	0	0	0	0	0	0	0	0	0	0	0	0	0
HBD_Alpha_07	0	0	0	0	0	0	0	0	0	0	0	0	0	0	0	0	0	0	0	0	0	0	0	0	0	0	0	0	0	0	0	0	0	0	0	0
HBD_Alpha_08	0	0	0	0	0	0	0	0	0	0	0	0	0	0	0	0	0	0	0	0	0	0	0	0	0	0	0	0	0	0	0	0	0	0	0	0
HBD_Beta_01	0	0	0	0	0	0	0	0	0	0	0	0	0	0	0	0	0	0	0	0	0	0	0	0	0	0	0	0	0	0	0	0	0	0	0	0
HBD_Delta_01	0	0	0	0	0	0	0	0	0	0	0	0	0	0	0	0	0	0	0	0	0	0	0	0	0	0	0	0	0	0	0	0	0	0	0	0
HBD_Delta_02	0	0	0	0	0	0	0	0	0	0	0	0	0	0	0	0	0	0	0	0	0	0	0	0	0	0	0	0	0	0	0	0	0	0	0	0
HBD_Delta_03	0	0	0	0	0	0	0	0	0	0	0	0	0	0	0	0	0	0	0	0	0	0	0	0	0	0	0	0	0	0	0	0	0	0	0	0
HBD_Delta_04	0	0	0	0	0	0	0	0	0	0	0	0	0	0	0	0	0	0	0	0	0	0	0	0	0	0	0	0	0	0	0	0	0	0	0	0
HBD_Delta_05	0	0	0	0	0	0	0	0	0	0	0	0	0	0	0	0	0	0	0	0	0	0	0	0	0	0	0	0	0	0	0	0	0	0	0	0
HBD_Delta_06	0	0	0	0	0	0	0	0	0	0	0	0	0	0	0	0	0	0	0	0	0	0	0	0	0	0	0	0	0	0	0	0	0	0	0	0
HBD_Delta_07	0	0	0	0	0	0	0	0	0	0	0	0	0	0	0	0	0	0	0	0	0	0	0	0	0	0	0	0	0	0	0	0	0	0	0	0
HBD_Delta_08	0	0	0	0	0	0	0	0	0	0	0	0	0	0	0	0	0	0	0	0	0	0	0	0	0	0	0	0	0	0	0	0	0	0	0	0
HBD_Epsilon_01	0	0	0	0	0	0	0	0	0	0	0	0	0	0	0	0	0	0	0	0	0	0	0	0	0	0	0	0	0	0	0	0	0	0	0	0
HBD_Epsilon_02	0	0	0	0	0	0	0	0	0	0	0	0	0	0	0	0	0	0	0	0	0	0	0	0	0	0	0	0	0	0	0	0	0	0	0	0
HBD_Gamma_01	0	0	0	0	0	0	0	0	0	0	0	0	0	0	0	0	0	0	0	0	0	0	0	0	0	0	0	0	0	0	0	0	0	0	0	0
HBD_Gamma_02	0	0	0	0	0	0	0	0	0	0	0	0	0	0	0	0	0	0	0	0	0	0	0	0	0	0	0	0	0	0	0	0	0	0	0	0
HBD_Gamma_03	0	0	0	0	0	0	0	0	0	0	0	0	0	0	0	0	0.000327251	0	0	0	0	0	0	0	0	0	0	0	0	0	0.00718158	0	0	0	0.00664242	0.00462183
HBD_Gamma_04	0	0	0	0	0	0	0	0	0	0	0	0	0	0	0	0	0	0	0	0	0	0	0	0	0	0	0	0	0	0	0	0	0	0	0	0
HBD_Gamma_05	0.000576233	0	0.00417499	0.000634773	0	0	0.000895705	0	0.00126726	0.000809718	0.00676457	0.000946002	0	0	0.00222569	0.000668232	0	0	0	0	0	0	0.0055176	0.00272022	0.00230798	0.000967417	0	0.00249634	0	0	0	0	0	0	0	0.000493344
HBD_Gamma_06	0	0	0	0	0	0	0	0	0	0	0	0	0	0	0	0	0	0	0	0	0	0	0	0	0	0	0	0	0	0	0	0	0	0	0	0
HBD_Gamma_07	0	0	0	0	0	0	0	0	0	0	0	0	0	0	0	0	0	0	0	0	0	0	0	0	0	0	0	0	0	0	0	0	0	0	0	0
HBD_Gamma_08	0	0	0	0	0	0	0	0	0	0	0	0	0	0	0	0	0	0	0	0	0	0	0	0	0	0	0	0	0	0	0	0	0	0	0	0
HBD_Gamma_09	0	0	0	0	0	0	0	0	0	0	0	0	0	0	0	0	0	0	0	0	0	0	0	0	0	0	0	0	0	0	0	0	0	0	0	0
HBD_Gamma_10	0	0	0	0	0	0	0	0	0	0	0	0	0	0	0	0	0	0	0	0	0	0	0	0	0	0	0	0	0	0	0	0	0	0	0	0
HBD_Gamma_11	0	0	0	0	0	0	0	0	0	0	0	0	0	0	0	0	0	0	0	0	0	0	0	0	0	0	0	0	0	0	0	0	0	0	0	0
HBD_Gamma_12	0	0	0	0	0	0	0	0	0	0	0	0	0	0	0	0	0	0	0	0	0	0	0	0	0	0	0	0	0	0	0	0	0	0	0	0
HBD_Gamma_13	0	0	0	0	0	0	0	0	0	0	0	0	0	0	0	0	0	0	0	0	0	0	0	0	0	0	0	0	0	0	0	0	0	0	0	0
HBD_Gamma_14	0	0	0	0	0	0	0	0	0	0	0	0	0	0	0	0	0	0	0	0	0	0	0	0	0	0	0	0	0	0	0	0	0	0	0	0
HBD_Gamma_15	0	0	0.000772661	0	0	0	0.00113186	0.00143185	0.000736713	0	0	0	0	0	0.00379451	0.0100457	0	0	0	0	0	0	0.00175989	0	0	0	0	0.0013248	0.00245747	0.00664796	0	0	0	0	0	0
HBD_Plankto_01	0	0	0	0	0	0	0	0	0	0	0	0	0	0	0	0	0	0	0	0	0	0	0	0	0	0	0	0	0	0	0	0	0	0	0	0
HBD_Plankto_02	0	0	0	0	0	0	0	0	0	0	0	0	0	0	0	0	0	0	0	0	0	0	0	0	0	0	0	0	0	0	0	0	0	0	0	0
HBD_Plankto_03	0	0	0	0	0	0	0	0	0	0	0	0	0	0	0	0	0	0	0	0	0	0	0	0	0	0	0	0	0	0	0	0	0	0	0	0
HBD_Verruco_01	0	0	0	0	0	0	0	0	0	0	0	0	0	0	0	0	0	0	0	0	0	0	0	0	0	0	0	0	0	0	0	0	0	0	0	0
HBD_Verruco_02	0	0	0	0	0	0	0	0	0	0	0	0	0	0	0	0	0	0	0	0	0	0	0	0	0	0	0	0	0	0	0	0	0	0	0	0
HBD_Verruco_03	0	0	0	0	0	0	0	0	0	0	0	0	0	0	0	0	0	0	0	0	0	0	0	0	0	0	0	0	0	0	0	0	0	0	0	0
GammaA_Ca_Tectiglobus diatomicola	0	0	0	0	0	0	0	0	0.0387009	0.0234153	0.000929796	0	0.00626532	0.0124765	0.0357254	0.0346333	0.0145158	0.0167372	0.0280899	0.0167857	0.0260897	0.0254348	0.0287946	0.0218969	0.00136398	0	0.0176319	0.0136051	0.0181035	0.0406705	0.00690119	0.00918556	0.0104208	0.013676	0.0306299	0.0138546
Ca_Tectiglobus_profundi	0	0	0	0	0	0	0	0	0.00243576	0.00141498	0	0	0	0	0.00305709	0.00194382	0	0.000911275	0.00124376	0	0.00106745	0.000526095	0.0178454	0.0159625	0	0	0	0	0.00467555	0.0123903	0	0.00260354	0.0020009	0.00110691	0.0274248	0.00284309
CD_Trichodesmium_thiebautii_Atlantic	0.000481255	0	0.000481641	0	0	0	0.000772913	0	0.0117193	0.014598	0.000765493	0.00289097	0.00188259	0.00316868	0.0229333	0.00676871	0.00453753	0.0298959	0.251045	0.0172821	0.101617	0.25743	4.14086	5.95416	0.48924	0.122801	0.720479	3.17996	2.14032	2.89796	0.286313	1.49776	6.90315	2.16819	7.2274	8.5628
CD_Trichodesmium_thiebautii_India	0.000409092	0	0	0	0	0	0.000799123	0	0.0113163	0.0175989	0.000453191	0.00201027	0.00199168	0.00211195	0.0228652	0.0061241	0.00278747	0.0267301	0.21452	0.0133263	0.084339	0.220109	3.89453	5.7722	0.270688	0.0767833	0.550469	1.66287	2.24063	2.84717	0.20495	1.25156	5.3375	1.53807	6.00754	7.28317
CD_Trichodesmium_erythraeum	0	0	0	0	0	0	0	0	0.00158084	0.00252445	0	0	0	0	0.00304052	0.000844786	0.000344826	0.00340113	0.0138433	0.00144334	0.00801386	0.0207692	0.737296	0.524939	0.0184058	0.00568528	0.0368875	0.12477	0.250425	0.325762	0.0165445	0.0869218	0.374066	0.201278	1.60803	0.918394
CD_Crocosphaera_watsonii	0	0	0	0	0	0	0	0	0.0180964	0.0084652	0	0	0.000432292	0	0.0252076	0.017402	0	0.00691968	0.11199	0.00235503	0.00468191	0.0156209	0.00492302	0.00593761	0	0	0	0	0.00196301	0.00612752	0	0.00068637	0.00726931	0.00243962	0.0016236	0.00119961
CD_Ca_Richelia_exalis	0	0	0	0	0	0	0	0	0	0	0	0	0	0	0	0	0	0	0	0	0	0	0.000882224	0	0	0	0	0	0	0	0	0	0	0.00101437	0	0.000704128
CD_Richelia_intracellularis	0	0	0	0	0	0	0	0	0	0.000905371	0	0	0	0.000421876	0	0	0.000298914	0.000559435	0.000879052	0	0.000654219	0.0010164	0.0817694	0.0740956	0	0	0.0136742	0.0256755	0.0361745	0.129308	0.0352828	0.0347295	0.0687268	0.211727	0.046822	0.075387
CD_UCYN-A1	0	0	0	0	0	0	0	0	0	0	0	0	0	0	0	0	0	0	0.00419018	0.000247058	0	0	0	0	0	0	0	0	0	0	0	0	0.00112825	0	0	0
CD_UCYN-A2	0	0	0	0	0	0	0	0	0	0	0	0	0	0	0	0	0	0	0.00519569	0.00713477	0.00127277	0.00394482	0	0	0	0	0	0	0	0	0	0	0.00807514	0.0218577	0.00393068	0.00591224

## Sheet: panel b)
Panel b)
	Station 4 (M161)	Station 7 (M161)
	Relative abundance	Relative abundance
	(%)	(%)
Trichodesmium (erythraeum and thiebautii)	77.6734	57.3193
Trichodesmium (pelagicum)	7.92532	0
Richelia-Guinardia	0.0314245	0.114941
Richelia-Hemiaulus	0	0.0427903
Crocosphaera-type	13.8268	40.0583
Tectiglobus-Haslea	0.543016	2.46472
