# Supplementary material for: Rhizobia–diatom symbiosis fixes missing nitrogen in the ocean
Source: Nature. 2024 May 9;630(8018):899–904. doi: 10.1038/s41586-024-07495-w (PMC11208148; doi:10.1038/s41586-024-07495-w)
Supplement: Supplementary file 11 — Source Data Extended Data Fig. 3 [file 41586_2024_7495_MOESM11_ESM.xlsx]

## Sheet: ED Fig. 3
GTDB number	Genome size (bp)	GC content (%)	Completeness (%)	Presence of nif	Presence of amt
Ca_Tectiglobus_diatomicola	1703778	37.94	98.09	yes	no
Ca_Tectiglobus_profundi	1815826	39.128	100	yes	no
GCA_020638055	3363497	56.959	82.61	no	yes
GCA_021816505	3451220	63.334	83.28	no	yes
GCA_017353825	4355546	66.689	83.87	no	yes
GCA_022844225	4366903	63.699	85.11	no	yes
GCA_001516065	3716185	60.405	85.88	no	yes
GCA_902826255	4018350	64.966	86.26	no	yes
GCA_013141255	3922796	56.535	86.4	no	yes
GCA_001464755	5116706	64.378	87.57	no	yes
GCA_001464855	4463014	63.417	87.86	no	yes
GCA_902825785	3231306	61.817	88.29	no	yes
GCA_017304275	3476153	64.905	88.55	no	yes
GCA_022841965	3045545	61.781	88.8	no	yes
HBD_Alpha_05	3225207	63.358	91.83	yes	yes
GCA_021813195	5454282	60.825	92.43	no	yes
GCA_024281145	4444876	64.431	93.26	no	yes
GCA_003963125	6199343	65.727	93.33	yes	yes
GCA_019748215	3024115	59.893	93.58	no	yes
GCA_020442185	3994564	63.912	93.65	no	yes
GCA_945903565	5268434	64.107	93.87	no	yes
GCA_016716675	3485780	60.469	93.94	no	yes
GCA_023416575	3722421	64.259	93.94	no	yes
GCA_024275435	3562419	50.548	94.59	no	yes
GCA_016793635	3819478	64.854	95.01	yes	yes
GCA_002919265	3440297	60.672	95.18	no	yes
GCA_002928735	3337067	62.421	95.78	no	yes
GCA_020442165	4315788	60.899	96.22	no	yes
GCA_008933705	5301936	65.528	96.42	no	yes
GCA_945889015	4796809	66.191	96.46	no	yes
GCA_021775735	3167629	51.752	96.72	no	yes
GCA_023412805	5088340	63.543	96.78	no	yes
GCA_945862355	5050889	64.603	97.15	no	yes
GCA_002689605	4945257	53.634	97.35	no	yes
GCA_018819265	4391064	61.531	97.52	no	yes
GCA_018830445	4154527	60.937	97.53	no	yes
GCA_020852195	4241858	65.597	98.04	no	yes
GCA_013141015	3941654	59.839	98.07	no	yes
GCA_002928955	3477032	62.447	98.08	no	yes
GCA_022843145	3925509	64.045	98.25	no	yes
GCA_902826715	4800542	63.481	98.32	no	yes
GCA_003242645	4192393	60.916	98.54	no	yes
GCA_019753045	4517990	59.815	98.61	no	yes
GCA_023410905	4988453	63.326	98.73	no	yes
GCA_021730785	4341148	64.143	98.76	no	yes
GCA_024230315	2961607	58.638	98.89	no	yes
GCA_022844275	6075291	63.042	98.96	no	yes
GCA_022842785	4977410	63.504	98.97	no	yes
GCA_003987855	3774053	59.615	99.09	no	yes
GCA_902826555	3714085	64.283	99.65	no	yes
GCA_002279935	4391489	61.608	99.71	no	yes
GCF_900117415	6020814	64.375	99.73	no	yes
GCA_022600345	4087476	58.402	99.84	no	yes
GCA_017792465	4470904	58.518	99.88	yes	yes
GCA_017512425	3451101	60.003	99.9	no	yes
GCA_905480435	5192126	56.001	99.96	no	yes
GCA_016793445	3983039	61.091	99.97	no	yes
GCA_002928515	2920410	55.042	99.98	no	yes
GCA_003987725	4248872	59.944	99.98	no	yes
GCA_018242215	4145152	59.343	99.98	no	yes
GCF_000383415	4646325	63.731	99.98	no	yes
GCA_009026145	4299714	64.852	100	yes	yes
GCA_018242295	4047835	59.721	100	no	yes
GCA_019137195	4042906	65.735	100	yes	yes
GCA_019744875	4523470	64.18	100	no	yes
GCA_019747815	5400410	65.594	100	no	yes
GCA_019751875	3722172	60.71	100	no	yes
GCA_022844105	3397119	60.788	100	no	yes
GCA_023384095	4583609	67.421	100	no	yes
GCA_023387235	5151838	64.843	100	no	yes
GCA_023405815	4100193	64.588	100	yes	yes
GCF_000143145	3638969	60.812	100	no	yes
GCF_000230975	3808687	59.701	100	no	yes
GCF_000253295	4757528	59.171	100	yes	yes
GCF_000384335	4108242	59.538	100	no	yes
GCF_000503895	3653836	63.884	100	no	yes
GCF_009708035	3908169	65.101	100	no	yes
GCF_013306565	3551730	61.232	100	no	yes
GCF_013626205	3445405	59.172	100	no	yes
GCF_900104305	3845879	57.42	100	no	yes
GCF_900116175	4425354	59.968	100	no	yes
GCF_900117445	4080563	62.803	100	yes	yes
GCF_900117455	4029367	63.64	100	no	yes
