# Supplementary material for: Rhizobia–diatom symbiosis fixes missing nitrogen in the ocean
Source: Nature. 2024 May 9;630(8018):899–904. doi: 10.1038/s41586-024-07495-w (PMC11208148; doi:10.1038/s41586-024-07495-w)
Supplement: Supplementary file 12 — Source Data Extended Data Fig. 5 [file 41586_2024_7495_MOESM12_ESM.xlsx]

## Sheet: panel a)
Panel a)
Sample_ID	Station	Latitude (°N)	Longitude (°E)	Depth	Size fraction	Abundance (%)
TARA_A100001640	TARA_030	33.9179	32.898	SRF	0.8-5 µm	0.000145
TARA_N000000833	TARA_072	-8.7296	-17.9604	DCM	0.8-5 µm	0.0004935
TARA_A100000396	TARA_025	39.3991	19.3997	DCM	0.8-5 µm	0.000142
TARA_N000001650	TARA_102	-5.2529	-85.1545	SRF	0.8-5 µm	0.0119085
TARA_N000001652	TARA_102	-5.2669	-85.2732	DCM	0.8-5 µm	0.0701868
TARA_A100000551	TARA_023	42.2038	17.715	SRF	0.8-5 µm	0.000428
TARA_A100000559	TARA_023	42.1735	17.7252	DCM	0.8-5 µm	0.000784
TARA_A100000604	TARA_018	35.7528	14.2765	DCM	0.8-5 µm	5.29e-05
TARA_N000000722	TARA_068	-31.0266	4.665	SRF	0.8-5 µm	0.0022185
TARA_N000000805	TARA_066	-34.9449	17.9189	SRF	0.8-5 µm	0.0026093
TARA_N000000807	TARA_066	-34.8901	18.0459	DCM	0.8-5 µm	0.0032335
TARA_N000000959	TARA_065	-35.1728	26.2868	SRF	0.8-5 µm	0.002594
TARA_N000000961	TARA_065	-35.2421	26.3048	DCM	0.8-5 µm	0.010259
TARA_N000000323	TARA_034	18.4417	39.8567	DCM	0.8-5 µm	0.0003814
TARA_A200000123	TARA_007	37.051	1.9378	SRF	0.8-5 µm	7.68e-05
TARA_N000001386	TARA_082	-47.1863	-58.2902	SRF	0.8-5 µm	0.00165
TARA_N000001438	TARA_084	-60.2287	-60.6476	SRF	0.8-5 µm	0.006363
TARA_N000000855	TARA_076	-20.9354	-35.1803	SRF	0.8-5 µm	0.000729
TARA_N000000860	TARA_076	-21.0292	-35.3498	DCM	0.8-5 µm	0.000704
TARA_N000000085	TARA_042	6.0001	73.8955	SRF	0.8-5 µm	0.000125
TARA_A200000158	TARA_007	37.0541	1.9478	DCM	0.8-5 µm	0.000189
TARA_N000000086	TARA_042	5.9998	73.9067	DCM	0.8-5 µm	0.00164
TARA_N000000678	TARA_070	-20.4091	-3.1759	SRF	0.8-5 µm	0.004923
TARA_N000001028	TARA_085	-62.0385	-49.529	SRF	0.8-5 µm	0.000179
TARA_N000001030	TARA_085	-62.2231	-49.2139	DCM	0.8-5 µm	0.00014
TARA_N000000029	TARA_038	19.0393	64.4913	SRF	0.8-5 µm	0.0004664
TARA_N000000030	TARA_038	19.0284	64.5126	DCM	0.8-5 µm	0.003529
TARA_A100001145	TARA_032	23.4183	37.245	DCM	0.8-5 µm	7.77e-05
TARA_X000000408	TARA_004	36.5533	-6.5669	DCM	0.8-5 µm	0.004398
TARA_N000001574	TARA_098	-25.8051	-111.72	SRF	0.8-5 µm	0.000142
TARA_N000001732	TARA_109	2.0299	-84.5546	DCM	0.8-5 µm	9.89e-05
TARA_X000001288	TARA_011	41.6686	2.7996	SRF	0.8-5 µm	0.00144
TARA_A100000035	TARA_016	37.4532	15.4596	DCM	0.8-5 µm	0.00815
TARA_A100000032	TARA_016	37.4956	15.4945	SRF	0.8-5 µm	0.0005
TARA_A100000698	TARA_022	39.5705	17.4101	DCM	0.8-5 µm	0.000474
TARA_A100000534	TARA_022	39.8386	17.4155	SRF	0.8-5 µm	5.73e-05
TARA_N000000327	TARA_034	18.4417	39.8567	SRF	0.8-5 µm	0.00533
TARA_N000000031	TARA_038	19.0351	64.5638	MES	0.8-5 µm	0.000336
TARA_N000001610	TARA_100	-12.9723	-96.0122	DCM	0.8-5 µm	0.00551
TARA_N000001816	TARA_111	-16.9587	-100.675	DCM	0.8-5 µm	0.00121
TARA_N000001812	TARA_111	-16.9601	-100.633	SRF	0.8-5 µm	0.00344
TARA_N000001948	TARA_122	-9.0063	-139.139	DCM	0.8-5 µm	0.00858
TARA_N000001730	TARA_109	1.9928	-84.5766	SRF	0.8-5 µm	0.01061
TARA_N000001938	TARA_122	-8.9971	-139.196	SRF	0.8-5 µm	0.0223178
TARA_N000002000	TARA_123	-8.9109	-140.285	MIX	0.8-5 µm	0.00076
TARA_N000001992	TARA_123	-8.9068	-140.283	SRF	0.8-5 µm	0.003605
TARA_N000002063	TARA_124	-9.0714	-140.597	MIX	0.8-5 µm	0.004186
TARA_N000002037	TARA_124	-9.1504	-140.522	SRF	0.8-5 µm	0.0075712
TARA_N000002081	TARA_125	-8.8999	-142.546	MIX	0.8-5 µm	0.000101
TARA_N000002019	TARA_125	-8.9111	-142.557	SRF	0.8-5 µm	0.003369
TARA_N000001692	TARA_106	0.0307	-84.612	DCM	0.8-5 µm	0.0396521
TARA_N000001690	TARA_106	-0.0283	-84.5862	SRF	0.8-5 µm	0.0910308
TARA_X000001235	TARA_010	40.7003	2.873	DCM	0.8-5 µm	0.000751
TARA_N000001752	TARA_110	-1.9002	-84.6265	DCM	0.8-5 µm	0.0319902
TARA_N000001750	TARA_110	-2.0133	-84.589	SRF	0.8-5 µm	0.028498
TARA_N000001896	TARA_113	-23.1108	-134.933	SRF	0.8-5 µm	0.0001176
TARA_N000000756	TARA_067	-32.2401	17.7103	SRF	0.8-5 µm	0.00046
TARA_N000002226	TARA_126	-11.9873	-151.05	SRF	0.8-5 µm	0.0025426
TARA_N000002237	TARA_127	-6.628	-152.461	DCM	0.8-5 µm	0.003923
TARA_N000002235	TARA_127	-6.6499	-152.424	SRF	0.8-5 µm	0.009894
TARA_N000002291	TARA_128	0.0222	-153.686	DCM	0.8-5 µm	0.00769
TARA_N000002289	TARA_128	0.0003	-153.676	SRF	0.8-5 µm	0.0117998
TARA_N000002312	TARA_129	6.6112	-153.054	DCM	0.8-5 µm	0.00318
TARA_N000002310	TARA_129	6.671	-153.066	SRF	0.8-5 µm	0.00602
TARA_N000002354	TARA_131	22.7901	-157.944	DCM	0.8-5 µm	0.000288
TARA_N000000522	TARA_064	-29.5019	37.9889	SRF	0.8-5 µm	0.001659
TARA_N000002456	TARA_133	35.3671	-127.742	SRF	0.8-5 µm	0.000182
TARA_N000002191	TARA_135	32.931	-121.865	DCM	0.8-5 µm	0.005954
TARA_N000002179	TARA_135	32.9986	-121.77	SRF	0.8-5 µm	0.002365
TARA_N000000524	TARA_064	-29.5333	37.9117	DCM	0.8-5 µm	0.001136
TARA_N000002925	TARA_137	14.2035	-116.626	SRF	0.8-5 µm	0.00936
TARA_N000003011	TARA_138	6.3378	-102.954	DCM	0.8-5 µm	0.000101
TARA_N000003057	TARA_140	7.4122	-79.3017	SRF	0.8-5 µm	0.000291
TARA_N000003091	TARA_141	9.8481	-80.0454	SRF	0.8-5 µm	0.00295
TARA_N000003219	TARA_145	39.2305	-70.0377	SRF	0.8-5 µm	0.000127
TARA_N000000598	TARA_052	-16.957	53.9801	SRF	0.8-5 µm	0.0002474
TARA_N000000007	TARA_039	18.5839	66.4727	DCM	0.8-5 µm	0.007669
TARA_N000000006	TARA_039	18.5918	66.622	SRF	0.8-5 µm	0.00244
TARA_N000000292	TARA_043	4.6599	73.4856	SRF	0.8-5 µm	0.000154
TARA_N000000267	TARA_046	-0.6625	73.161	SRF	0.8-5 µm	0.000178
TARA_N000000151	TARA_050	-21.4966	56.9011	SRF	0.8-5 µm	0.000157
TARA_N000000455	TARA_057	-17.0248	42.7401	SRF	0.8-5 µm	0.004951
TARA_N000000600	TARA_052	-16.9534	53.9601	DCM	0.8-5 µm	0.005456
TARA_N000000483	TARA_062	-22.3368	40.3412	SRF	0.8-5 µm	0.000492
TARA_N000000728	TARA_068	-31.027	4.6802	DCM	0.8-5 µm	0.0056974
TARA_X000000706	TARA_006	36.5103	-3.9747	DCM	0.8-5 µm	0.000424
TARA_X000000608	TARA_006	36.5229	-4.0023	SRF	0.8-5 µm	0.005849
TARA_N000000640	TARA_071	-9.3	-9.5587	SRF	0.8-5 µm	0.000624
TARA_N000001485	TARA_080	-40.6241	-51.9229	DCM	0.8-5 µm	0.000283
TARA_N000001491	TARA_080	-40.6511	-52.182	SRF	0.8-5 µm	0.00201
TARA_N000001434	TARA_081	-44.5913	-52.1804	DCM	0.8-5 µm	0.000273
TARA_N000001436	TARA_081	-44.5342	-52.455	SRF	0.8-5 µm	0.000281
TARA_N000001608	TARA_100	-13.0023	-95.9759	SRF	0.8-5 µm	0.0384937
TARA_N000001217	TARA_089	-57.7338	-67.1084	SRF	0.8-5 µm	0.00169
TARA_X000000886	TARA_008	38.0093	3.9712	DCM	0.8-5 µm	0.004543
TARA_X000000796	TARA_008	38.0026	3.9992	SRF	0.8-5 µm	0.000265
TARA_N000001319	TARA_091	-34.161	-73.0995	SRF	0.8-5 µm	0.00387
TARA_N000001299	TARA_092	-33.6895	-71.998	SRF	0.8-5 µm	0.00138
TARA_N000001111	TARA_093	-33.9116	-73.0537	DCM	0.8-5 µm	0.0315848
TARA_N000001296	TARA_093	-34.0614	-73.1066	SRF	0.8-5 µm	0.000421
TARA_N000000072	TARA_041	14.5536	70.0128	DCM	0.8-5 µm	0.002875
TARA_N000001597	TARA_099	-21.146	-104.787	SRF	0.8-5 µm	0.000139
TARA_N000002343	TARA_130	11.2723	-152.371	SRF	0.8-5 µm	0.000968
TARA_N000000316	TARA_036	20.8183	63.5047	SRF	0.8-5 µm	0.0287883
TARA_N000002458	TARA_133	35.4002	-127.75	DCM	0.8-5 µm	0.00215
TARA_N000002189	TARA_134	32.7526	-122.001	SRF	0.8-5 µm	0.003274
TARA_N000002961	TARA_136	17.0854	-118.891	SRF	0.8-5 µm	0.00443
TARA_N000003037	TARA_139	6.4998	-94.9527	SRF	0.8-5 µm	0.006489
TARA_N000000317	TARA_036	20.8222	63.5133	DCM	0.8-5 µm	0.040457
TARA_N000003137	TARA_143	29.6394	-79.5395	SRF	0.8-5 µm	8.89e-05
TARA_N000003253	TARA_146	34.6712	-71.3093	SRF	0.8-5 µm	0.000274
TARA_N000002113	TARA_148	31.6948	-64.2489	SRF	0.8-5 µm	0.000204
TARA_N000002135	TARA_149	34.1132	-49.9181	SRF	0.8-5 µm	0.000115
TARA_N000002697	TARA_150	35.9346	-37.3032	SRF	0.8-5 µm	0.000157
TARA_N000002723	TARA_151	36.1811	-28.9373	DCM	0.8-5 µm	0.001455
TARA_N000002741	TARA_151	36.1715	-29.023	SRF	0.8-5 µm	0.000576
TARA_N000002791	TARA_152	43.7056	-16.8794	MIX	0.8-5 µm	0.00093
TARA_N000002789	TARA_152	43.6792	-16.8344	SRF	0.8-5 µm	0.000731
TARA_N000002821	TARA_153	44.0497	-16.6034	MIX	0.8-5 µm	0.00158
TARA_N000002819	TARA_153	44.0342	-16.5455	MIX	0.8-5 µm	0.0035407
TARA_X000001040	TARA_009	39.0609	5.9422	DCM	0.8-5 µm	0.000757
TARA_N000001374	TARA_083	-54.3739	-65.1342	SRF	0.8-5 µm	0.000295
TARA_N000000622	TARA_078	-30.1484	-43.2705	DCM	0.8-5 µm	0.000522

## Sheet: panel c)
Panel c)
Ca. Tectiglobus diatomicola
Breadth	Coverage	Source
0.0263	0.0003	Tara Oceans
1.8143	0.0893	Tara Oceans
0.0158	0.0003	Tara Oceans
1.8001	0.0274	Tara Oceans
0.15	0.0067	Tara Oceans
0.1221	0.0021	Tara Oceans
0.0535	0.0009	Tara Oceans
0.0909	0.0059	Tara Oceans
0.0018	0	Tara Oceans
0	0	Tara Oceans
0.4978	0.0076	Tara Oceans
0.0021	0	Tara Oceans
2.4578	0.0337	Tara Oceans
0	0	Tara Oceans
0	0	Tara Oceans
0.0985	0.0061	Tara Oceans
0.2679	0.0051	Tara Oceans
0.5177	0.0149	Tara Oceans
0.5643	0.0102	Tara Oceans
0.0204	0.0003	Tara Oceans
0.0335	0.0007	Tara Oceans
0.0469	0.0012	Tara Oceans
0.0017	0	Tara Oceans
0.2978	0.0105	Tara Oceans
0.0676	0.0013	Tara Oceans
1.4158	0.0981	Tara Oceans
3.2509	0.3871	Tara Oceans
0.1238	0.0025	Tara Oceans
1.2046	0.06	Tara Oceans
1.0378	0.0195	Tara Oceans
0.7279	0.0366	Tara Oceans
0.2037	0.0191	Tara Oceans
0.343	0.0145	Tara Oceans
0.2927	0.0138	Tara Oceans
1.388	0.0199	Tara Oceans
0.0794	0.0067	Tara Oceans
0.3694	0.0217	Tara Oceans
0.3115	0.0509	Tara Oceans
0.4187	0.0179	Tara Oceans
0.1516	0.0144	Tara Oceans
0.1781	0.0091	Tara Oceans
0.3355	0.0122	Tara Oceans
0.1113	0.0034	Tara Oceans
0.2805	0.013	Tara Oceans
0.5106	0.0241	Tara Oceans
29.9745	0.4873	Tara Oceans
0.2057	0.0113	Tara Oceans
1.0696	0.0273	Tara Oceans
0.2336	0.0384	Tara Oceans
1.3356	0.0282	Tara Oceans
0.3476	0.0312	Tara Oceans
0.3416	0.0905	Tara Oceans
2.8069	0.078	Tara Oceans
0.0608	0.0031	Tara Oceans
0.2775	0.0379	Tara Oceans
0.0605	0.011	Tara Oceans
1.0594	0.016	Tara Oceans
1.2958	0.089	Tara Oceans
1.2937	0.0455	Tara Oceans
3.1402	0.128	Tara Oceans
0.0687	0.0047	Tara Oceans
0.3849	0.0442	Tara Oceans
4.3908	0.0585	Tara Oceans
0.6359	0.0116	Tara Oceans
1.6279	0.0815	Tara Oceans
0.2726	0.0515	Tara Oceans
2.9623	0.1735	Tara Oceans
0.1064	0.0048	Tara Oceans
0.1522	0.0047	Tara Oceans
2.0576	0.2754	Tara Oceans
1.5925	0.0212	Tara Oceans
2.9642	0.1231	Tara Oceans
1.5698	0.1048	Tara Oceans
0.2454	0.0107	Tara Oceans
3.3056	0.2901	Tara Oceans
0.5024	0.0239	Tara Oceans
0	0	Tara Oceans
16.5061	0.3863	Tara Oceans
3.8528	0.3225	Tara Oceans
0.637	0.0161	Tara Oceans
0.1926	0.0072	Tara Oceans
3.2877	0.1077	Tara Oceans
3.245	0.0489	Tara Oceans
0.4136	0.0112	Tara Oceans
1.5344	0.0767	Tara Oceans
0.3201	0.0343	Tara Oceans
3.6543	0.1505	Tara Oceans
0.5322	0.039	Tara Oceans
0.0415	0.0035	Tara Oceans
0.0847	0.0118	Tara Oceans
1.1162	0.0327	Tara Oceans
3.9129	0.2239	Tara Oceans
1.6238	0.0382	Tara Oceans
0.4411	0.0949	Tara Oceans
0.3629	0.0106	Tara Oceans
0.6773	0.0117	Tara Oceans
1.1013	0.0862	Tara Oceans
6.9512	0.1147	Tara Oceans
1.6594	0.1622	Tara Oceans
5.6979	0.4301	Tara Oceans
1.386	0.0277	Tara Oceans
2.5544	0.0466	Tara Oceans
0.0353	0.0008	Tara Oceans
0.1442	0.0053	Tara Oceans
1.1421	0.0797	Tara Oceans
1.125	0.032	Tara Oceans
0.0657	0.0062	Tara Oceans
0.2738	0.0089	Tara Oceans
0.1898	0.0079	Tara Oceans
5.0984	0.0676	Tara Oceans
0.1749	0.0073	Tara Oceans
1.2117	0.0953	Tara Oceans
2.036	0.0288	Tara Oceans
10.6342	0.1585	Tara Oceans
0.352	0.0113	Tara Oceans
0.2108	0.0158	Tara Oceans
1.2197	0.0266	Tara Oceans
1.8035	0.0276	Tara Oceans
1.5076	0.0452	Tara Oceans
0.2456	0.0085	Tara Oceans
0.0401	0.0011	Tara Oceans
0.1929	0.006	Tara Oceans
0.2192	0.0048	Tara Oceans
2.9639	0.0602	Tara Oceans
0.3616	0.0141	Tara Oceans
0.0535	0.0032	Tara Oceans
0.3103	0.0102	Tara Oceans
0.1711	0.0068	Tara Oceans
2.9316	0.0416	Tara Oceans
0.0534	0.0083	Tara Oceans
2.3312	0.1525	Tara Oceans
4.7956	0.1431	Tara Oceans
0.0765	0.0018	Tara Oceans
1.4159	0.0423	Tara Oceans
1.5615	0.2332	Tara Oceans
2.2493	0.0997	Tara Oceans
0.2736	0.016	Tara Oceans
17.854	0.2917	Tara Oceans
0.3544	0.0381	Tara Oceans
0.1708	0.0045	Tara Oceans
0.0337	0.0063	Tara Oceans
0.436	0.0106	Tara Oceans
0.2874	0.0074	Tara Oceans
0.0329	0.0008	Tara Oceans
1.7316	0.159	Tara Oceans
7.6222	0.1279	Tara Oceans
2.3073	0.2487	Tara Oceans
1.0705	0.0308	Tara Oceans
0.2407	0.0156	Tara Oceans
1.8511	0.0495	Tara Oceans
0.3252	0.0144	Tara Oceans
0.0424	0.0031	Tara Oceans
0.4081	0.0079	Tara Oceans
0.5201	0.0113	Tara Oceans
0.2195	0.0419	Tara Oceans
0.118	0.0039	Tara Oceans
1.1564	0.0579	Tara Oceans
0.5932	0.025	Tara Oceans
0.1136	0.0029	Tara Oceans
0.1917	0.0357	Tara Oceans
0.1277	0.0084	Tara Oceans
1.5016	0.0233	Tara Oceans
0.2842	0.0123	Tara Oceans
0.3674	0.0164	Tara Oceans
0.1075	0.0047	Tara Oceans
0.0108	0.0002	Tara Oceans
7.2047	0.2038	Tara Oceans
0.2641	0.013	Tara Oceans
2.3545	0.1355	Tara Oceans
0.6642	0.0811	Tara Oceans
0.2608	0.006	Tara Oceans
0.158	0.0205	Tara Oceans
0.9834	0.0301	Tara Oceans
0.0068	0.0004	Tara Oceans
0.1629	0.0084	Tara Oceans
0.2211	0.0112	Tara Oceans
2.3299	0.1836	Tara Oceans
15.5222	0.2494	Tara Oceans
0.169	0.0029	Tara Oceans
1.1457	0.0733	Tara Oceans
0.2978	0.0084	Tara Oceans
1.0953	0.0237	Tara Oceans
0.659	0.3693	Tara Oceans
8.2003	0.1333	Tara Oceans
1.8008	0.1438	Tara Oceans
0.1901	0.0161	Tara Oceans
0.2353	0.0114	Tara Oceans
0.2483	0.0261	Tara Oceans
0.0446	0.0067	Tara Oceans
0.1523	0.0411	Tara Oceans
2.8815	0.3614	Tara Oceans
1.8525	0.1552	Tara Oceans
0.3323	0.0122	Tara Oceans
0.2934	0.0306	Tara Oceans
0.3161	0.0086	Tara Oceans
28.2175	0.5402	Tara Oceans
0.0561	0.0036	Tara Oceans
9.745	0.2014	Tara Oceans
0.6748	0.0386	Tara Oceans
1.4111	0.1161	Tara Oceans
0.7628	0.0375	Tara Oceans
0.1543	0.0076	Tara Oceans
0.2779	0.0133	Tara Oceans
1.4602	0.1342	Tara Oceans
0.1795	0.0116	Tara Oceans
0.2789	0.0217	Tara Oceans
0.0965	0.0014	Tara Oceans
0.0836	0.0098	Tara Oceans
0.2767	0.03	Tara Oceans
0.7965	0.0566	Tara Oceans
0.3894	0.0191	Tara Oceans
0.2812	0.0155	Tara Oceans
1.2619	0.0293	Tara Oceans
0.1405	0.0198	Tara Oceans
0.0768	0.004	Tara Oceans
0.4031	0.0231	Tara Oceans
0.1855	0.0147	Tara Oceans
0.4416	0.018	Tara Oceans
1.5659	0.073	Tara Oceans
1.3619	0.0983	Tara Oceans
2.4052	0.0351	Tara Oceans
0.2343	0.0081	Tara Oceans
2.0495	0.0459	Tara Oceans
2.2161	0.0486	Tara Oceans
1.5726	0.152	Tara Oceans
2.8406	0.0533	Tara Oceans
0.3511	0.0176	Tara Oceans
44.4065	1.0223	Tara Oceans
1.1047	0.0416	Tara Oceans
0.2166	0.0123	Tara Oceans
0.553	0.0085	Tara Oceans
0.1055	0.0042	Tara Oceans
0.1195	0.0033	Tara Oceans
0.0912	0.0104	Tara Oceans
0.2091	0.0078	Tara Oceans
0.9532	0.0875	Tara Oceans
0.1443	0.0063	Tara Oceans
0.244	0.0062	Tara Oceans
0.121	0.0079	Tara Oceans
0.0457	0.0132	Tara Oceans
0.0137	0.0014	Tara Oceans
2.9847	0.0747	Tara Oceans
1.8729	0.0768	Tara Oceans
2.2634	0.0525	Tara Oceans
0.0405	0.0018	Tara Oceans
0.1481	0.0024	Tara Oceans
1.6512	0.0379	Tara Oceans
0.1391	0.012	Tara Oceans
1.0776	0.0335	Tara Oceans
1.4171	0.1187	Tara Oceans
0.0877	0.0055	Tara Oceans
2.3567	0.1568	Tara Oceans
1.7454	0.0541	Tara Oceans
0.0704	0.002	Tara Oceans
0.2777	0.0052	Tara Oceans
0.1524	0.0065	Tara Oceans
0.2778	0.0089	Tara Oceans
0.3831	0.0106	Tara Oceans
0.201	0.0072	Tara Oceans
0.1117	0.0039	Tara Oceans
1.8782	0.1857	Tara Oceans
0.5893	0.112	Tara Oceans
0.7833	0.0414	Tara Oceans
0.9794	0.0124	Tara Oceans
0.22	0.0068	Tara Oceans
0.0734	0.0031	Tara Oceans
0.2361	0.0145	Tara Oceans
2.2599	0.047	Tara Oceans
1.1553	0.0434	Tara Oceans
1.6894	0.0277	Tara Oceans
0.9099	0.0152	Tara Oceans
0.0672	0.0063	Tara Oceans
3.4788	0.077	Tara Oceans
0.284	0.0102	Tara Oceans
0.5161	0.011	Tara Oceans
0.0882	0.0074	Tara Oceans
0.9522	0.0248	Tara Oceans
0.7298	0.0548	Tara Oceans
0.1477	0.0058	Tara Oceans
0.3364	0.023	Tara Oceans
1.4798	0.0456	Tara Oceans
0.2173	0.004	Tara Oceans
0.0657	0.0066	Tara Oceans
0.1542	0.0034	Tara Oceans
1.1514	0.0359	Tara Oceans
0.0977	0.0026	Tara Oceans
0.2178	0.0537	Tara Oceans
0.0186	0.0025	Tara Oceans
0.1413	0.0114	Tara Oceans
1.1275	0.0392	Tara Oceans
1.6486	0.0633	Tara Oceans
1.6137	0.1251	Tara Oceans
2.7728	0.0953	Tara Oceans
0.1742	0.0037	Tara Oceans
0.9179	0.0193	Tara Oceans
0.0594	0.0052	Tara Oceans
0.5931	0.0131	Tara Oceans
0.3119	0.0971	Tara Oceans
0.2307	0.0093	Tara Oceans
0.1207	0.0026	Tara Oceans
1.6055	0.1617	Tara Oceans
45.1857	0.8894	Tara Oceans
2.6881	0.2063	Tara Oceans
0.2332	0.0132	Tara Oceans
6.9898	0.1202	Tara Oceans
1.9604	0.1747	Tara Oceans
1.1978	0.1094	Tara Oceans
0.8761	0.0157	Tara Oceans
0.1135	0.0048	Tara Oceans
0.0561	0.0025	Tara Oceans
4.5565	0.0738	Tara Oceans
0.4069	0.0195	Tara Oceans
0.6357	0.0347	Tara Oceans
0.2204	0.0161	Tara Oceans
4.1562	0.308	Tara Oceans
0.674	0.0361	Tara Oceans
0.9674	0.0544	Tara Oceans
0.4832	0.0281	Tara Oceans
4.7214	0.0967	Tara Oceans
2.2808	0.0352	Tara Oceans
0.0852	0.0017	Tara Oceans
1.0995	0.0894	Tara Oceans
2.4219	0.1428	Tara Oceans
0.072	0.0014	Tara Oceans
2.518	0.081	Tara Oceans
0.6989	0.0227	Tara Oceans
1.0798	0.0806	Tara Oceans
0.3726	0.0206	Tara Oceans
6.7834	0.3172	Tara Oceans
9.8041	0.1437	Tara Oceans
0.4689	0.0595	Tara Oceans
1.8594	0.1968	Tara Oceans
2.1752	0.0598	Tara Oceans
28.7734	0.4818	Tara Oceans
1.1762	0.0268	Tara Oceans
0.2239	0.0179	Tara Oceans
0.2255	0.0058	Tara Oceans
0.0326	0.0083	Tara Oceans
0.1413	0.0073	Tara Oceans
1.8005	0.3927	Tara Oceans
0.5393	0.0097	Tara Oceans
1.7934	0.1353	Tara Oceans
0.3153	0.0228	Tara Oceans
0.1635	0.0084	Tara Oceans
1.1974	0.0243	Tara Oceans
0.4845	0.0209	Tara Oceans
0.2626	0.0557	Tara Oceans
0.1783	0.0141	Tara Oceans
0.1499	0.0054	Tara Oceans
0.2863	0.0155	Tara Oceans
0.6436	0.0366	Tara Oceans
0.2631	0.0106	Tara Oceans
0.1761	0.0063	Tara Oceans
0.2897	0.0111	Tara Oceans
0.0606	0.0012	Tara Oceans
0.2426	0.0058	Tara Oceans
0.8695	0.0365	Tara Oceans
0.0187	0.0012	Tara Oceans
0.1262	0.0096	Tara Oceans
2.8284	0.3135	Tara Oceans
0.5409	0.0328	Tara Oceans
0.2708	0.0051	Tara Oceans
0.197	0.0076	Tara Oceans
0.1864	0.007	Tara Oceans
0.2001	0.0058	Tara Oceans
0.1088	0.0075	Tara Oceans
0.4057	0.007	Tara Oceans
0.2238	0.0078	Tara Oceans
0.3854	0.0133	Tara Oceans
2.0043	0.0913	Tara Oceans
0.6111	0.0362	Tara Oceans
0.1369	0.0072	Tara Oceans
0.3706	0.0153	Tara Oceans
1.8647	0.0867	Tara Oceans
0.1817	0.0144	Tara Oceans
0.4945	0.0479	Tara Oceans
9.7982	0.1658	Tara Oceans
3.1083	0.1144	Tara Oceans
0.9569	0.0486	Tara Oceans
0.1258	0.0026	Tara Oceans
0.1973	0.0064	Tara Oceans
0.1093	0.0041	Tara Oceans
0.922	0.113	Tara Oceans
19.9048	0.5471	Tara Oceans
1.1263	0.0296	Tara Oceans
0.2012	0.0112	Tara Oceans
1.1558	0.0178	Tara Oceans
0.1138	0.0033	Tara Oceans
2.445	0.1661	Tara Oceans
0.1277	0.0056	Tara Oceans
28.788	0.5508	Tara Oceans
0.0674	0.0022	Tara Oceans
0.1033	0.0051	Tara Oceans
2.4088	0.0404	Tara Oceans
0.5372	0.024	Tara Oceans
0.0448	0.0008	Tara Oceans
0.3624	0.0365	Tara Oceans
0.1549	0.0033	Tara Oceans
0.0972	0.0034	Tara Oceans
1.1559	0.2443	Tara Oceans
0.0516	0.001	Tara Oceans
0.3189	0.015	Tara Oceans
1.5286	0.1178	Tara Oceans
0.8688	0.0228	Tara Oceans
0.1576	0.0064	Tara Oceans
0.783	0.0161	Tara Oceans
0.3244	0.0049	Tara Oceans
0.2711	0.0818	Tara Oceans
0.2599	0.0282	Tara Oceans
4.3578	0.123	Tara Oceans
0.0912	0.0132	Tara Oceans
0.1347	0.0045	Tara Oceans
0.2219	0.0459	Tara Oceans
0.1596	0.0077	Tara Oceans
0.0481	0.0019	Tara Oceans
0.2113	0.0192	Tara Oceans
0.0908	0.0065	Tara Oceans
1.3562	0.0271	Tara Oceans
0.7097	0.0137	Tara Oceans
0.1879	0.0033	Tara Oceans
0.1916	0.0097	Tara Oceans
0.7515	0.0301	Tara Oceans
1.3258	0.0224	Tara Oceans
0.0863	0.0077	Tara Oceans
1.1657	0.0631	Tara Oceans
0.2559	0.0115	Tara Oceans
0.3405	0.0288	Tara Oceans
0.0789	0.0117	Tara Oceans
1.3741	0.0592	Tara Oceans
0.1291	0.0112	Tara Oceans
0.2024	0.0145	Tara Oceans
0.1744	0.0133	Tara Oceans
0.1752	0.0068	Tara Oceans
1.5464	0.0378	Tara Oceans
0.3138	0.0105	Tara Oceans
1.3955	0.1073	Tara Oceans
1.2265	0.0566	Tara Oceans
8.9824	0.1587	Tara Oceans
1.61	0.0917	Tara Oceans
0.1569	0.0144	Tara Oceans
0.2819	0.0174	Tara Oceans
0.2333	0.0338	Tara Oceans
2.8947	0.1473	Tara Oceans
0.6659	0.0284	Tara Oceans
5.1128	0.0868	Tara Oceans
0.0021	0	Tara Oceans
0.7444	0.0316	Tara Oceans
3.3291	0.4405	Tara Oceans
2.4948	0.2735	Tara Oceans
2.0754	0.2554	Tara Oceans
4.4219	0.4251	Tara Oceans
5.2725	0.5804	Tara Oceans
2.0774	0.0818	Tara Oceans
2.5252	0.4925	Tara Oceans
3.1367	0.0929	Tara Oceans
2.0625	0.1658	Tara Oceans
2.9539	1.2797	Tara Oceans
5.4651	1.9668	Tara Oceans
9.5849	1.918	Tara Oceans
2.8825	0.6524	Tara Oceans
3.1163	0.8145	Tara Oceans
8.0156	1.626	Tara Oceans
6.9081	1.4265	Tara Oceans
5.5593	1.1486	Tara Oceans
3.5517	0.6156	Tara Oceans
2.0414	0.7324	Tara Oceans
7.1358	0.9527	Tara Oceans
3.5371	0.9406	Tara Oceans
5.8032	0.663	Tara Oceans
3.2679	0.6208	Tara Oceans
2.1873	0.9689	Tara Oceans
2.5505	0.6044	Tara Oceans
6.6247	1.745	Tara Oceans
5.7062	0.7108	Tara Oceans
3.7115	0.6525	Tara Oceans
5.2543	1.034	Tara Oceans
7.0435	1.5061	Tara Oceans
5.0489	1.4759	Tara Oceans
4.4419	1.2329	Tara Oceans
4.2874	0.917	Tara Oceans
3.6538	0.8938	Tara Oceans
5.9945	0.8174	Tara Oceans
6.3585	0.7849	Tara Oceans
6.9614	1.2826	Tara Oceans
5.7265	1.098	Tara Oceans
4.7474	0.7848	Tara Oceans
3.7986	0.3794	Tara Oceans
3.8977	0.7531	Tara Oceans
6.9202	1.321	Tara Oceans
7.2313	1.7956	Tara Oceans
3.7296	0.9199	Tara Oceans
4.3467	0.7401	Tara Oceans
3.6721	1.1323	Tara Oceans
4.9456	1.3284	Tara Oceans
4.816	0.8425	Tara Oceans
1.3618	0.1268	Tara Oceans
1.4495	0.1393	Tara Oceans
1.0101	0.1358	Tara Oceans
0.5663	0.061	Tara Oceans
1.0043	0.014	Tara Oceans
0.1965	0.0073	Tara Oceans
0.1432	0.0084	Tara Oceans
4.7294	0.3712	Tara Oceans
5.3264	0.4154	Tara Oceans
1.5977	0.1415	Tara Oceans
2.8672	0.1091	Tara Oceans
0.165	0.0111	Tara Oceans
0.0612	0.0046	Tara Oceans
0.043	0.0024	Tara Oceans
0.717	0.1562	Tara Oceans
0.5196	0.0861	Tara Oceans
0.428	0.2228	Tara Oceans
2.8533	0.1892	Tara Oceans
2.2914	0.249	Tara Oceans
0.7555	0.0408	Tara Oceans
2.2637	0.1386	Tara Oceans
0.2478	0.013	Tara Oceans
1.3406	0.0586	Tara Oceans
0.1008	0.0019	Tara Oceans
0.2516	0.0072	Tara Oceans
4.8806	0.3333	Tara Oceans
1.6693	0.2268	Tara Oceans
1.2025	0.1355	Tara Oceans
0.907	0.0515	Tara Oceans
1.8033	0.1367	Tara Oceans
0.1307	0.0047	Tara Oceans
0.9682	0.2096	Tara Oceans
4.354	0.1442	Tara Oceans
2.9021	0.4391	Tara Oceans
0.6188	0.0376	Tara Oceans
0.8426	0.0768	Tara Oceans
0.4162	0.2118	Tara Oceans
0.1715	0.0091	Tara Oceans
1.4669	0.1583	Tara Oceans
0.9152	0.0574	Tara Oceans
0.0228	0.0008	Tara Oceans
1.5265	0.1394	Tara Oceans
0.8598	0.0424	Tara Oceans
1.2764	0.1106	Tara Oceans
0.6619	0.048	Tara Oceans
1.3804	0.0273	Tara Oceans
0.3163	0.0104	Tara Oceans
0.152	0.005	Tara Oceans
0.2648	0.0129	Tara Oceans
2.9639	0.1747	Tara Oceans
1.8932	0.3192	Tara Oceans
1.1134	0.0997	Tara Oceans
1.1056	0.1353	Tara Oceans
0.4667	0.1342	Tara Oceans
0.3649	0.2747	Tara Oceans
0.2002	0.0663	Tara Oceans
0.2373	0.0858	Tara Oceans
1.1896	0.1527	Tara Oceans
2.4398	0.1863	Tara Oceans
1.7439	0.1164	Tara Oceans
0.566	0.0228	Tara Oceans
0.2327	0.0218	Tara Oceans
0.4702	0.0144	Tara Oceans
0.0435	0.0013	Tara Oceans
0.0286	0.0015	Tara Oceans
0.3559	0.0123	Tara Oceans
0.3805	0.0136	Tara Oceans
0.0725	0.0029	Tara Oceans
3.0225	0.1586	Tara Oceans
1.9907	0.0498	Tara Oceans
0.4278	0.0187	Tara Oceans
0.1413	0.0035	Tara Oceans
1.566	0.0984	Tara Oceans
3.5557	0.2835	Tara Oceans
0.8168	0.0575	Tara Oceans
0.7459	0.0591	Tara Oceans
1.5183	0.0371	Tara Oceans
0.0566	0.0011	Tara Oceans
0.2192	0.0139	Tara Oceans
1.8649	0.3343	Tara Oceans
0.0471	0.0012	Tara Oceans
3.9969	0.2294	Tara Oceans
0.5071	0.0253	Tara Oceans
0.0517	0.0014	Tara Oceans
1.0855	0.0781	Tara Oceans
0.5416	0.0303	Tara Oceans
0.7238	0.0479	Tara Oceans
1.915	0.0911	Tara Oceans
1.0178	0.115	Tara Oceans
0.5257	0.0297	Tara Oceans
0.554	0.0545	Tara Oceans
0.2802	0.0108	Tara Oceans
3.4136	0.2853	Tara Oceans
1.172	0.097	Tara Oceans
0.618	0.0954	Tara Oceans
0.0886	0.0043	Tara Oceans
1.6581	0.1498	Tara Oceans
0.9809	0.0652	Tara Oceans
0.2504	0.0103	Tara Oceans
2.3269	0.2037	Tara Oceans
1.6227	0.0533	Tara Oceans
3.1246	0.2003	Tara Oceans
1.9153	0.0633	Tara Oceans
2.1708	0.1807	Tara Oceans
0.7055	0.0404	Tara Oceans
5.5726	0.6454	Tara Oceans
2.1805	0.611	Tara Oceans
0.8811	0.0583	Tara Oceans
0.2219	0.0053	Tara Oceans
0.0364	0.0008	Tara Oceans
0.2261	0.0043	Tara Oceans
0.8302	0.0262	Tara Oceans
0.0833	0.0023	Tara Oceans
13.6832	0.4116	Tara Oceans
4.4601	0.4072	Tara Oceans
2.0474	0.0561	Tara Oceans
0.0996	0.0146	Tara Oceans
2.4097	0.111	Tara Oceans
1.685	0.069	Tara Oceans
1.5136	0.0618	Tara Oceans
4.1195	0.2197	Tara Oceans
2.3789	0.1886	Tara Oceans
1.5702	0.1476	Tara Oceans
2.8646	0.1482	Tara Oceans
1.1867	0.0721	Tara Oceans
0.96	0.0524	Tara Oceans
1.8405	0.0971	Tara Oceans
1.9199	0.1211	Tara Oceans
1.8381	0.1054	Tara Oceans
2.0934	0.1395	Tara Oceans
3.2648	0.2654	Tara Oceans
2.6611	0.1328	Tara Oceans
32.0929	1.2833	Tara Oceans
0.3659	0.0095	Tara Oceans
7.5399	0.3598	Tara Oceans
1.0015	0.0222	Tara Oceans
0.3444	0.0054	Tara Oceans
3.1394	0.3122	Tara Oceans
5.2775	0.2486	Tara Oceans
1.1807	0.0339	Tara Oceans
1.0515	0.0235	Tara Oceans
3.8714	0.2786	Tara Oceans
0.2879	0.013	Tara Oceans
1.2864	0.0203	Tara Oceans
2.7779	0.4269	Tara Oceans
0.1754	0.0134	Tara Oceans
0.2525	0.0064	Tara Oceans
1.9365	0.0406	Tara Oceans
0.6059	0.0238	Tara Oceans
0.2543	0.0332	Tara Oceans
2.6326	0.171	Tara Oceans
10.0305	0.2412	Tara Oceans
13.251	0.2156	Tara Oceans
0.6012	0.0109	Tara Oceans
1.4615	0.0315	Tara Oceans
2.5563	0.2788	Tara Oceans
0.1748	0.0074	Tara Oceans
0.2944	0.0074	Tara Oceans
8.5762	0.284	Tara Oceans
23.9066	0.38	Tara Oceans
9.5847	0.1356	Tara Oceans
9.8214	0.1523	Tara Oceans
3.8859	0.1902	Tara Oceans
3.9651	0.0675	Tara Oceans
0.5704	0.0092	Tara Oceans
4.3428	0.0939	Tara Oceans
3.1141	0.0447	Tara Oceans
0.1491	0.0046	Tara Oceans
0.1509	0.0075	Tara Oceans
0.1273	0.0152	Tara Oceans
1.4036	0.0535	Tara Oceans
1.3588	0.0275	Tara Oceans
2.9044	0.1466	Tara Oceans
1.9479	0.134	Tara Oceans
4.5163	0.0754	Tara Oceans
1.7579	0.0306	Tara Oceans
0.1595	0.0042	Tara Oceans
3.6877	0.4125	Tara Oceans
0.319	0.07	Tara Oceans
0.3517	0.0163	Tara Oceans
0.9852	0.0996	Tara Oceans
0	0	Tara Oceans
0.2094	0.03	Tara Oceans
1.2614	0.1305	Tara Oceans
0.7457	0.0405	Tara Oceans
0.2634	0.0484	Tara Oceans
1.706	0.2291	Tara Oceans
0.7055	0.0687	Tara Oceans
2.4949	0.1612	Tara Oceans
1.4122	0.1556	Tara Oceans
0.5137	0.1464	Tara Oceans
0.189	0.041	Tara Oceans
2.3676	0.2721	Tara Oceans
1.6062	0.0939	Tara Oceans
4.515	0.3468	Tara Oceans
3.9177	0.5129	Tara Oceans
0.2893	0.036	Tara Oceans
1.0634	0.1696	Tara Oceans
1.3069	0.0492	Tara Oceans
4.1983	0.6061	Tara Oceans
1.2497	0.055	Tara Oceans
0.2085	0.005	Tara Oceans
1.8217	0.1351	Tara Oceans
1.381	0.1036	Tara Oceans
0.3413	0.0311	Tara Oceans
0.3403	0.0231	Tara Oceans
0.1528	0.0053	Tara Oceans
1.4492	0.0988	Tara Oceans
1.535	0.1184	Tara Oceans
0.3791	0.0193	Tara Oceans
0.1212	0.0046	Tara Oceans
0.0641	0.0018	Tara Oceans
3.4096	0.1396	Tara Oceans
1.111	0.0926	Tara Oceans
1.4038	0.1457	Tara Oceans
3.3201	0.2518	Tara Oceans
0.338	0.0214	Tara Oceans
0.2923	0.0116	Tara Oceans
0.2307	0.0046	Tara Oceans
1.9548	0.1854	Tara Oceans
0.9988	0.0349	Tara Oceans
1.1353	0.0301	Tara Oceans
0.2343	0.0376	Tara Oceans
3.0307	0.2001	Tara Oceans
1.2859	0.1229	Tara Oceans
0.1586	0.0162	Tara Oceans
2.2631	0.234	Tara Oceans
3.0562	0.2848	Tara Oceans
1.1173	0.0551	Tara Oceans
4.7475	0.5295	Tara Oceans
7.4498	0.1446	Tara Oceans
1.8002	0.2577	Tara Oceans
1.6874	0.1339	Tara Oceans
4.5432	0.3	Tara Oceans
1.7286	0.0299	Tara Oceans
6.6181	0.7619	Tara Oceans
4.8541	0.3823	Tara Oceans
8.7869	0.1275	Tara Oceans
1.1309	0.1649	Tara Oceans
0.3697	0.0272	Tara Oceans
5.4753	0.4383	Tara Oceans
1.4327	0.1449	Tara Oceans
1.2335	0.1337	Tara Oceans
19.1379	0.3132	Tara Oceans
4.1119	0.5259	Tara Oceans
5.6348	1.0991	Tara Oceans
2.1892	0.1977	Tara Oceans
7.4438	0.6534	Tara Oceans
3.0981	0.5102	Tara Oceans
7.204	0.7682	Tara Oceans
4.2882	0.6672	Tara Oceans
3.0805	0.188	Tara Oceans
6.7709	0.3184	Tara Oceans
2.5611	0.2855	Tara Oceans
1.7047	0.118	Tara Oceans
2.6733	0.2068	Tara Oceans
7.3276	1.3152	Tara Oceans
6.1947	1.1182	Tara Oceans
4.4551	0.2892	Tara Oceans
6.4457	0.9482	Tara Oceans
7.7327	0.6242	Tara Oceans
2.1668	0.2597	Tara Oceans
7.9938	0.7363	Tara Oceans
5.7544	1.2245	Tara Oceans
1.8581	0.1361	Tara Oceans
11.3404	1.6386	Tara Oceans
5.5265	0.8474	Tara Oceans
7.9602	1.6858	Tara Oceans
3.5897	0.3735	Tara Oceans
4.8925	1.4255	Tara Oceans
12.6272	1.3361	Tara Oceans
4.9105	0.2704	Tara Oceans
3.8757	0.3382	Tara Oceans
4.0261	0.4699	Tara Oceans
1.6845	0.1952	Tara Oceans
2.3795	0.2717	Tara Oceans
2.6605	0.2599	Tara Oceans
2.7873	0.0843	Tara Oceans
6.6672	1.393	Tara Oceans
3.0263	0.1604	Tara Oceans
5.2822	0.7715	Tara Oceans
1.9422	0.2579	Tara Oceans
8.7143	0.8999	Tara Oceans
0.986	0.0889	Tara Oceans
1.8144	0.2377	Tara Oceans
3.8445	0.8431	Tara Oceans
4.4943	0.6771	Tara Oceans
2.9099	0.4842	Tara Oceans
4.9203	1.1437	Tara Oceans
2.0081	0.213	Tara Oceans
4.2494	0.3725	Tara Oceans
8.8405	1.7668	Tara Oceans
5.7248	0.829	Tara Oceans
3.8857	0.5729	Tara Oceans
4.447	0.9453	Tara Oceans
11.5008	1.4472	Tara Oceans
1.5039	0.1605	Tara Oceans
3.6615	0.8386	Tara Oceans
4.7849	1.1812	Tara Oceans
3.3366	0.1826	Tara Oceans
3.5023	0.2702	Tara Oceans
1.9339	0.1442	Tara Oceans
4.109	0.4917	Tara Oceans
3.6089	1.2985	Tara Oceans
5.7927	0.9426	Tara Oceans
2.1343	0.1755	Tara Oceans
1.3849	0.1115	Tara Oceans
2.5121	0.3451	Tara Oceans
3.4674	0.867	Tara Oceans
6.2396	0.8621	Tara Oceans
4.3242	0.3464	Tara Oceans
3.1582	0.4484	Tara Oceans
1.1275	0.0631	Tara Oceans
1.6003	0.1957	Tara Oceans
6.3209	0.8028	Tara Oceans
3.7472	0.1534	Tara Oceans
6.4565	1.3922	Tara Oceans
1.8461	0.2007	Tara Oceans
1.923	0.204	Tara Oceans
3.7638	0.3679	Tara Oceans
2.6677	0.2703	Tara Oceans
9.3391	1.0213	Tara Oceans
4.0166	0.2049	Tara Oceans
2.536	0.1365	Tara Oceans
1.8878	0.0653	Tara Oceans
1.7017	0.1922	Tara Oceans
3.8558	1.0656	Tara Oceans
2.8073	0.3602	Tara Oceans
8.2022	1.5089	Tara Oceans
6.8009	1.0018	Tara Oceans
9.2922	1.1137	Tara Oceans
0.8153	0.062	Tara Oceans
4.7841	0.68	Tara Oceans
1.8365	0.1443	Tara Oceans
3.8777	0.1358	Tara Oceans
2.6566	0.2736	Tara Oceans
2.8728	0.3344	Tara Oceans
2.542	0.3636	Tara Oceans
6.0918	1.175	Tara Oceans
4.8269	1.4392	Tara Oceans
1.4712	0.0747	Tara Oceans
2.5573	0.2099	Tara Oceans
3.8709	0.3105	Tara Oceans
8.2402	1.8366	Tara Oceans
2.1392	0.3797	Tara Oceans
3.7876	0.2458	Tara Oceans
2.125	0.1239	Tara Oceans
6.0155	0.676	Tara Oceans
2.0383	0.1565	Tara Oceans
5.162	0.5965	Tara Oceans
8.7073	1.6445	Tara Oceans
1.2246	0.1062	Tara Oceans
4.4088	1.6582	Tara Oceans
5.333	0.7831	Tara Oceans
4.4694	1.0718	Tara Oceans
1.1935	0.054	Tara Oceans
2.2131	0.1491	Tara Oceans
10.8127	1.6378	Tara Oceans
5.1798	1.231	Tara Oceans
5.329	1.2459	Tara Oceans
1.0617	0.1101	Tara Oceans
2.698	0.1657	Tara Oceans
5.0574	0.4851	Tara Oceans
1.6899	0.1783	Tara Oceans
5.0427	1.4486	Tara Oceans
5.0931	0.6497	Tara Oceans
2.6744	0.3296	Tara Oceans
2.7944	0.1093	Tara Oceans
5.2693	0.2921	Tara Oceans
2.3283	0.3472	Tara Oceans
2.181	0.2235	Tara Oceans
3.4603	0.4866	Tara Oceans
3.2442	0.4154	Tara Oceans
2.6413	0.2211	Tara Oceans
10.4542	1.2507	Tara Oceans
5.3968	1.1582	Tara Oceans
4.6736	0.2681	Tara Oceans
7.2631	1.6014	Tara Oceans
2.8956	0.8948	Tara Oceans
4.9862	0.6551	Tara Oceans
3.0866	0.3436	Tara Oceans
3.5741	0.8	Tara Oceans
4.8189	0.98	Tara Oceans
3.0929	0.1571	Tara Oceans
3.8443	0.363	Tara Oceans
1.3211	0.0961	Tara Oceans
4.5111	0.8386	Tara Oceans
6.732	0.7575	Tara Oceans
2.0542	0.3165	Tara Oceans
2.948	0.3661	Tara Oceans
3.9048	1.5837	Tara Oceans
2.4677	0.3222	Tara Oceans
7.2857	1.1061	Tara Oceans
6.3475	0.5674	Tara Oceans
5.0032	0.7372	Tara Oceans
7.0521	1.6037	Tara Oceans
2.3863	0.1445	Tara Oceans
6.3929	0.9104	Tara Oceans
3.4071	0.1536	Tara Oceans
1.9932	0.2031	Tara Oceans
8.8908	0.9974	Tara Oceans
5.0147	0.9266	Tara Oceans
5.6824	0.7142	Tara Oceans
2.6446	0.1499	Tara Oceans
1.1923	0.1828	Tara Oceans
1.6498	0.1215	Tara Oceans
7.3245	1.2077	Tara Oceans
2.3084	0.2428	Tara Oceans
2.7231	0.2545	Tara Oceans
0.9774	0.1266	Tara Oceans
12.2959	1.9988	Tara Oceans
4.9641	0.4168	Tara Oceans
6.2818	0.5396	Tara Oceans
1.661	0.134	Tara Oceans
2.3992	0.3312	Tara Oceans
5.2598	0.8534	Tara Oceans
4.4024	0.5831	Tara Oceans
2.2905	0.2605	Tara Oceans
7.2941	1.1398	Tara Oceans
3.5137	0.3406	Tara Oceans
4.6355	0.3033	Tara Oceans
2.7199	1.0419	Tara Oceans
7.9385	1.7935	Tara Oceans
7.3554	1.2093	Tara Oceans
2.4377	0.0997	Tara Oceans
1.108	0.0672	Tara Oceans
2.3811	0.4828	Tara Oceans
3.001	0.2515	Tara Oceans
1.5172	0.1117	Tara Oceans
0.7003	0.0142	Tara Oceans
0	0	Tara Oceans
0.0223	0.0004	Tara Oceans
0.209	0.0078	Tara Oceans
0.202	0.0066	Tara Oceans
0.0239	0.0018	Tara Oceans
1.2287	0.0615	Tara Oceans
0.1713	0.004	Tara Oceans
0.1308	0.0072	Tara Oceans
0.1043	0.0078	Tara Oceans
0.2871	0.0106	Tara Oceans
0.0111	0.0002	Tara Oceans
0.017	0.0002	Tara Oceans
2.4631	0.2394	Tara Oceans
0.0111	0.0002	Tara Oceans
0.4079	0.016	Tara Oceans
0.0084	0.0001	Tara Oceans
0.1123	0.0059	Tara Oceans
0.1536	0.004	Tara Oceans
0.2098	0.0085	Tara Oceans
0.0459	0.0012	Tara Oceans
0.0042	0.0002	Tara Oceans
0.0188	0.0006	Tara Oceans
0.117	0.0032	Tara Oceans
0.6804	0.0484	Tara Oceans
0.2022	0.0169	Tara Oceans
0.6518	0.0548	Tara Oceans
1.1191	0.0704	Tara Oceans
21.1176	0.4969	Tara Oceans
1.8015	0.1291	Tara Oceans
1.6616	0.2104	Tara Oceans
2.8258	0.0812	Tara Oceans
0.2797	0.0166	Tara Oceans
1.7287	0.0758	Tara Oceans
0.0486	0.0049	Tara Oceans
0.1793	0.0065	Tara Oceans
3.8913	0.0604	Tara Oceans
2.6043	0.1926	Tara Oceans
0.2041	0.0083	Tara Oceans
3.0603	0.1217	Tara Oceans
0.0655	0.0071	Tara Oceans
8.8412	0.1537	Tara Oceans
0.6925	0.0519	Tara Oceans
0.6573	0.0382	Tara Oceans
7.308	0.1261	Tara Oceans
0.7426	0.0503	Tara Oceans
0.015	0.0002	Tara Oceans
1.9983	0.0439	Tara Oceans
4.2872	0.1902	Tara Oceans
0.1496	0.0051	Tara Oceans
0.8151	0.0324	Tara Oceans
0.6896	0.0132	Tara Oceans
4.5372	0.0874	Tara Oceans
0.3139	0.0521	Tara Oceans
0.1059	0.0025	Tara Oceans
2.9197	0.1397	Tara Oceans
4.1774	0.22	Tara Oceans
1.8564	0.2602	Tara Oceans
0.1621	0.004	Tara Oceans
2.0102	0.0572	Tara Oceans
0.7252	0.0387	Tara Oceans
1.0858	0.0671	Tara Oceans
1.4941	0.0593	Tara Oceans
2.9757	0.2108	Tara Oceans
0.0841	0.0227	Tara Oceans
1.7086	0.0621	Tara Oceans
0.2874	0.0207	Tara Oceans
2.339	0.1699	Tara Oceans
0.1644	0.0418	Tara Oceans
2.9278	0.1585	Tara Oceans
0.6032	0.0388	Tara Oceans
0.0842	0.0036	Tara Oceans
0.0949	0.0032	Tara Oceans
0.473	0.0555	Tara Oceans
0.7628	0.0493	Tara Oceans
2.7747	0.17	Tara Oceans
1.4674	0.1652	Tara Oceans
0.0793	0.0022	Tara Oceans
0.2651	0.0979	Tara Oceans
3.4657	0.1931	Tara Oceans
0.1407	0.0061	Tara Oceans
1.4691	0.1099	Tara Oceans
0.1023	0.0108	Tara Oceans
0.4974	0.0164	Tara Oceans
1.72	0.1106	Tara Oceans
0.219	0.021	Tara Oceans
1.2398	0.0704	Tara Oceans
0.6768	0.0443	Tara Oceans
7.6197	0.1377	Tara Oceans
0.0508	0.001	Tara Oceans
9.9312	0.2478	Tara Oceans
0.081	0.0099	Tara Oceans
0.1652	0.0047	Tara Oceans
0.186	0.005	Tara Oceans
0.7035	0.0409	Tara Oceans
0.5204	0.0308	Tara Oceans
0.737	0.047	Tara Oceans
0.2446	0.0076	Tara Oceans
0.7031	0.0258	Tara Oceans
5.0379	0.1348	Tara Oceans
2.2302	0.0953	Tara Oceans
2.0812	0.0945	Tara Oceans
0.6372	0.0384	Tara Oceans
4.7305	0.0777	Tara Oceans
0.7261	0.0568	Tara Oceans
1.1929	0.0937	Tara Oceans
2.9039	0.0476	Tara Oceans
2.9069	0.0807	Tara Oceans
2.1381	0.085	Tara Oceans
8.6031	0.1337	Tara Oceans
3.5953	0.0518	Tara Oceans
0.9007	0.0482	Tara Oceans
1.3682	0.2376	Tara Oceans
0.3907	0.0072	Tara Oceans
1.6093	0.1749	Tara Oceans
2.5982	0.4438	Tara Oceans
7.1854	0.1875	Tara Oceans
1.1505	0.0502	Tara Oceans
3.2085	0.139	Tara Oceans
1.9063	0.0821	Tara Oceans
1.7866	0.0483	Tara Oceans
1.4973	0.1902	Tara Oceans
2.9884	0.1805	Tara Oceans
5.5815	0.3199	Tara Oceans
4.601	0.3049	Tara Oceans
1.4129	0.1201	Tara Oceans
1.4657	0.1783	Tara Oceans
2.3596	0.0896	Tara Oceans
2.5282	0.0903	Tara Oceans
1.6421	0.2605	Tara Oceans
3.0814	0.1357	Tara Oceans
3.26	0.2234	Tara Oceans
1.3522	0.1243	Tara Oceans
4.5803	0.1438	Tara Oceans
1.8731	0.0839	Tara Oceans
62.0233	1.6367	Tara Oceans
3.2459	0.1164	Tara Oceans
3.1442	0.1714	Tara Oceans
3.5623	0.1833	Tara Oceans
10.7669	0.4034	Tara Oceans
0.9302	0.0478	Tara Oceans
1.9681	0.1799	Tara Oceans
0.9507	0.1116	Tara Oceans
0.5167	0.0413	Tara Oceans
1.3533	0.1228	Tara Oceans
1.2401	0.1252	Tara Oceans
3.1005	0.2749	Tara Oceans
1.2146	0.0561	Tara Oceans
1.714	0.0609	Tara Oceans
1.9514	0.1374	Tara Oceans
4.2899	0.3247	Tara Oceans
2.6512	0.0908	Tara Oceans
31.0486	0.8172	Tara Oceans
2.5749	0.2178	Tara Oceans
3.6242	0.286	Tara Oceans
5.47	0.2863	Tara Oceans
14.1463	0.2701	Tara Oceans
2.9348	0.2328	Tara Oceans
2.5039	0.2353	Tara Oceans
1.8408	0.264	Tara Oceans
2.3281	0.1724	Tara Oceans
13.6777	0.3067	Tara Oceans
2.8526	0.1766	Tara Oceans
2.9127	0.149	Tara Oceans
10.9288	0.2761	Tara Oceans
1.5884	0.1104	Tara Oceans
2.0296	0.2325	Tara Oceans
2.3412	0.2383	Tara Oceans
2.2904	0.1525	Tara Oceans
1.489	0.0465	Tara Oceans
2.2151	0.2841	Tara Oceans
2.8562	0.2241	Tara Oceans
3.9424	0.1646	Tara Oceans
4.195	0.2869	Tara Oceans
3.9113	0.9369	Tara Oceans
2.3116	0.1211	Tara Oceans
2.3905	0.2009	Tara Oceans
3.8267	0.5808	Tara Oceans
6.2245	0.5011	Tara Oceans
1.1466	0.0992	Tara Oceans
3.9814	0.2063	Tara Oceans
10.0001	0.7635	Tara Oceans
1.9024	0.0997	Tara Oceans
3.7694	0.1918	Tara Oceans
0.4455	0.0231	Tara Oceans
1.2207	0.0794	Tara Oceans
5.1147	0.4105	Tara Oceans
4.9955	0.4519	Tara Oceans
1.6546	0.1696	Tara Oceans
6.8916	0.2849	Tara Oceans
5.1153	0.4479	Tara Oceans
1.1045	0.0645	Tara Oceans
1.5306	0.119	Tara Oceans
4.5767	0.9343	Tara Oceans
3.4777	0.1695	Tara Oceans
1.86	0.1269	Tara Oceans
1.7698	0.1904	Tara Oceans
2.1626	0.1128	Tara Oceans
1.1141	0.1235	Tara Oceans
3.9749	0.1613	Tara Oceans
3.3652	0.2226	Tara Oceans
0.9507	0.0496	Tara Oceans
5.5244	0.2429	Tara Oceans
4.6497	0.2868	Tara Oceans
0.7416	0.0455	Tara Oceans
2.5137	0.1117	Tara Oceans
0.8016	0.0643	Tara Oceans
2.5452	0.2853	Tara Oceans
0.5393	0.0262	Tara Oceans
3.0355	0.332	Tara Oceans
2.4608	0.1641	Tara Oceans
12.7804	0.2317	Tara Oceans
1.7839	0.2165	Tara Oceans
2.2213	0.1758	Tara Oceans
2.6638	0.2086	Tara Oceans
0.8982	0.0301	Tara Oceans
0.9356	0.0434	Tara Oceans
2.2603	0.0913	Tara Oceans
1.4008	0.167	Tara Oceans
1.3844	0.095	Tara Oceans
1.19	0.2038	Tara Oceans
2.044	0.1526	Tara Oceans
1.562	0.0921	Tara Oceans
4.9696	0.2497	Tara Oceans
2.3588	0.1765	Tara Oceans
1.7745	0.0686	Tara Oceans
1.7673	0.1534	Tara Oceans
1.5942	0.1895	Tara Oceans
3.6334	0.2991	Tara Oceans
10.0477	0.8127	Tara Oceans
37.1348	0.7951	Tara Oceans
2.4508	0.077	Tara Oceans
26.3898	0.7012	Tara Oceans
2.423	0.2535	Tara Oceans
17.1469	0.5303	Tara Oceans
8.2952	0.2647	Tara Oceans
2.0962	0.0854	Tara Oceans
5.2568	0.2656	Tara Oceans
1.5577	0.1645	Tara Oceans
2.6237	0.1675	Tara Oceans
2.6347	0.0924	Tara Oceans
4.1887	0.5469	Tara Oceans
1.0495	0.0728	Tara Oceans
2.3346	0.0894	Tara Oceans
3.0815	0.3758	Tara Oceans
3.1111	0.3887	Tara Oceans
21.8235	0.5741	Tara Oceans
0.8333	0.0563	Tara Oceans
3.7244	0.2293	Tara Oceans
4.4912	0.2915	Tara Oceans
3.169	0.2935	Tara Oceans
1.1636	0.1003	Tara Oceans
1.2786	0.1009	Tara Oceans
5.5762	0.232	Tara Oceans
2.6363	0.1326	Tara Oceans
1.0828	0.0651	Tara Oceans
11.9143	0.4863	Tara Oceans
9.4758	0.3742	Tara Oceans
7.7427	0.4136	Tara Oceans
3.5863	0.2099	Tara Oceans
3.7694	0.6297	Tara Oceans
0.8224	0.0704	Tara Oceans
0.2767	0.0056	Tara Oceans
1.2708	0.0188	Tara Oceans
0.01	0.0002	Tara Oceans
0.8792	0.0675	Tara Oceans
0.2725	0.005	Tara Oceans
0.2265	0.0059	Tara Oceans
1.6969	0.0254	Tara Oceans
0.1706	0.0027	Tara Oceans
0.5319	0.0192	Tara Oceans
18.0569	0.2351	tropical North Atlantic
51.0535	0.8975	tropical North Atlantic
60.7526	1.1585	tropical North Atlantic
55.4038	1.0355	tropical North Atlantic
32.0009	0.4993	tropical North Atlantic
54.9111	1.0014	tropical North Atlantic
25.7803	0.367	tropical North Atlantic
43.1769	0.6784	tropical North Atlantic
28.0564	0.4465	tropical North Atlantic
58.8068	1.0776	tropical North Atlantic
35.9168	0.5435	tropical North Atlantic
54.7348	0.9754	tropical North Atlantic
1.0913	0.0539	tropical North Atlantic
1.1312	0.0237	tropical North Atlantic
1.8793	0.0349	tropical North Atlantic
1.7443	0.085	tropical North Atlantic
0.5123	0.0329	tropical North Atlantic
0.8177	0.0175	tropical North Atlantic
1.2825	0.047	tropical North Atlantic
19.3749	0.2785	tropical North Atlantic
26.1595	0.3744	tropical North Atlantic
0.9087	0.0384	tropical North Atlantic
32.6911	0.4903	tropical North Atlantic
27.3771	0.4035	tropical North Atlantic
39.1507	0.8861	tropical North Atlantic
78.1882	1.9559	tropical North Atlantic
4.1234	0.1638	tropical North Atlantic
42.8607	0.7297	tropical North Atlantic
54.8173	1.0748	tropical North Atlantic
1.9505	0.1243	tropical North Atlantic
35.845	0.5366	tropical North Atlantic
69.8475	1.5556	tropical North Atlantic
2.4146	0.1526	tropical North Atlantic
63.1273	1.2662	tropical North Atlantic
79.2196	1.9883	tropical North Atlantic
1.7407	0.1165	tropical North Atlantic
2.6271	0.3617	South Pacific Gyre
3.2505	0.3538	South Pacific Gyre
5.2487	0.4	South Pacific Gyre
3.7815	0.5019	South Pacific Gyre
3.4569	0.4496	South Pacific Gyre
4.13	0.4495	South Pacific Gyre
3.4397	0.4112	South Pacific Gyre
5.2941	0.4718	South Pacific Gyre
3.0659	0.1023	South Pacific Gyre
0.4654	0.0263	South Pacific Gyre
0.7743	0.0354	South Pacific Gyre
2.0915	0.0359	South Pacific Gyre
9.0843	0.1624	South Pacific Gyre
2.945	0.0564	South Pacific Gyre
10.0928	0.2384	South Pacific Gyre
1.7389	0.0317	South Pacific Gyre
2.5304	0.0448	South Pacific Gyre
23.918	0.4972	South Pacific Gyre
8.7103	0.1453	South Pacific Gyre
7.1383	0.1193	South Pacific Gyre
4.1741	0.105	South Pacific Gyre
1.8734	0.0395	South Pacific Gyre
1.0702	0.0277	South Pacific Gyre

## Sheet: panel d)
Panel d)
Ca. Tectiglobus profundi
Breadth	Coverage	Source
0.0317	0.0006	Tara Oceans
0.2749	0.0107	Tara Oceans
0.0093	0.0001	Tara Oceans
0.089	0.0021	Tara Oceans
0.3488	0.0054	Tara Oceans
0.0918	0.0017	Tara Oceans
0	0	Tara Oceans
0.0694	0.0015	Tara Oceans
0.0055	0.0001	Tara Oceans
0	0	Tara Oceans
0.1957	0.0035	Tara Oceans
0.0087	0.0001	Tara Oceans
0.1245	0.0044	Tara Oceans
0	0	Tara Oceans
0	0	Tara Oceans
0.0336	0.0015	Tara Oceans
0.1791	0.0042	Tara Oceans
0.4186	0.0112	Tara Oceans
0.0641	0.0014	Tara Oceans
0.0088	0.0001	Tara Oceans
0.0114	0.0001	Tara Oceans
0.052	0.001	Tara Oceans
0.0017	0	Tara Oceans
0.1962	0.0047	Tara Oceans
0.0449	0.0007	Tara Oceans
0.5472	0.0233	Tara Oceans
1.8105	0.2027	Tara Oceans
0.0819	0.0014	Tara Oceans
0.2633	0.0094	Tara Oceans
0.0818	0.0014	Tara Oceans
0.8478	0.0203	Tara Oceans
0.4581	0.0113	Tara Oceans
0.2379	0.0147	Tara Oceans
0.1717	0.0067	Tara Oceans
0.2822	0.0049	Tara Oceans
0.0283	0.0006	Tara Oceans
0.3208	0.0106	Tara Oceans
0.2579	0.01	Tara Oceans
0.3398	0.007	Tara Oceans
0.1944	0.0036	Tara Oceans
0.0741	0.0018	Tara Oceans
0.0647	0.0015	Tara Oceans
0.0718	0.0016	Tara Oceans
0.1929	0.0041	Tara Oceans
0.5672	0.05	Tara Oceans
0.4719	0.0212	Tara Oceans
0.2401	0.0081	Tara Oceans
1.113	0.0252	Tara Oceans
0.2398	0.009	Tara Oceans
0.159	0.0051	Tara Oceans
0.2816	0.0191	Tara Oceans
0.5833	0.0145	Tara Oceans
0.7214	0.03	Tara Oceans
0.061	0.0009	Tara Oceans
0.132	0.0055	Tara Oceans
0.04	0.001	Tara Oceans
0.0635	0.0013	Tara Oceans
0.7658	0.0172	Tara Oceans
0.232	0.0068	Tara Oceans
1.4516	0.0722	Tara Oceans
0.0688	0.001	Tara Oceans
1.1228	0.0175	Tara Oceans
0.7202	0.0087	Tara Oceans
0.1464	0.004	Tara Oceans
0.7543	0.0557	Tara Oceans
0.2743	0.0096	Tara Oceans
1.6495	0.0856	Tara Oceans
0.0423	0.0005	Tara Oceans
0.0921	0.0014	Tara Oceans
1.7144	0.1011	Tara Oceans
0.1108	0.0019	Tara Oceans
1.0881	0.0544	Tara Oceans
2.5681	0.0815	Tara Oceans
0.2245	0.0076	Tara Oceans
1.6013	0.2817	Tara Oceans
0.2845	0.0198	Tara Oceans
0	0	Tara Oceans
1.412	0.0824	Tara Oceans
3.0436	0.2074	Tara Oceans
0.1783	0.0037	Tara Oceans
0.1413	0.0025	Tara Oceans
0.8676	0.0483	Tara Oceans
1.1274	0.0154	Tara Oceans
0.155	0.0045	Tara Oceans
0.7434	0.0163	Tara Oceans
0.4057	0.0145	Tara Oceans
1.1044	0.0549	Tara Oceans
0.6577	0.0103	Tara Oceans
0.0261	0.0006	Tara Oceans
0.1013	0.0033	Tara Oceans
0.1109	0.0045	Tara Oceans
1.799	0.1422	Tara Oceans
1.2148	0.0226	Tara Oceans
0.5135	0.009	Tara Oceans
0.3793	0.0113	Tara Oceans
0.3049	0.0054	Tara Oceans
1.0605	0.0783	Tara Oceans
12.4422	0.1939	Tara Oceans
1.5773	0.0982	Tara Oceans
2.2773	0.2964	Tara Oceans
0.9522	0.014	Tara Oceans
0.9919	0.0154	Tara Oceans
0.0314	0.0004	Tara Oceans
0.1105	0.004	Tara Oceans
0.8747	0.0412	Tara Oceans
0.327	0.0087	Tara Oceans
0.0733	0.0013	Tara Oceans
0.2645	0.0071	Tara Oceans
0.3753	0.0073	Tara Oceans
1.5701	0.0213	Tara Oceans
0.1247	0.0025	Tara Oceans
1.3136	0.0527	Tara Oceans
0.1515	0.0027	Tara Oceans
1.0739	0.0213	Tara Oceans
0.2341	0.0092	Tara Oceans
0.4325	0.01	Tara Oceans
0.3641	0.0138	Tara Oceans
0.2468	0.0085	Tara Oceans
4.3975	0.0718	Tara Oceans
0.2115	0.0052	Tara Oceans
0.024	0.0004	Tara Oceans
0.1048	0.0026	Tara Oceans
0.1766	0.003	Tara Oceans
5.1368	0.0911	Tara Oceans
0.3175	0.0122	Tara Oceans
0.0478	0.0007	Tara Oceans
0.2499	0.0066	Tara Oceans
0.1569	0.0036	Tara Oceans
0.4488	0.0065	Tara Oceans
0.1087	0.0018	Tara Oceans
1.1337	0.0752	Tara Oceans
1.2983	0.0696	Tara Oceans
0.0724	0.001	Tara Oceans
0.358	0.0155	Tara Oceans
1.3369	0.1084	Tara Oceans
0.8722	0.0498	Tara Oceans
0.477	0.0072	Tara Oceans
1.3236	0.0318	Tara Oceans
0.1883	0.0107	Tara Oceans
0.1596	0.0025	Tara Oceans
0.0374	0.0014	Tara Oceans
0.646	0.0086	Tara Oceans
0.9129	0.0123	Tara Oceans
0.0298	0.0005	Tara Oceans
1.3638	0.0644	Tara Oceans
0.9665	0.0227	Tara Oceans
1.7067	0.1401	Tara Oceans
0.3535	0.0063	Tara Oceans
0.229	0.0062	Tara Oceans
0.1928	0.0028	Tara Oceans
0.2369	0.006	Tara Oceans
0.031	0.0005	Tara Oceans
0.7818	0.0109	Tara Oceans
0.4271	0.0084	Tara Oceans
0.6446	0.0134	Tara Oceans
0.092	0.0021	Tara Oceans
0.6479	0.0174	Tara Oceans
0.3642	0.0105	Tara Oceans
0.0854	0.001	Tara Oceans
0.3436	0.0058	Tara Oceans
0.132	0.0105	Tara Oceans
0.1318	0.0019	Tara Oceans
0.1762	0.0108	Tara Oceans
0.3176	0.0189	Tara Oceans
0.0863	0.0032	Tara Oceans
0.0207	0.0003	Tara Oceans
5.3661	0.1105	Tara Oceans
0.1914	0.0059	Tara Oceans
1.4575	0.0835	Tara Oceans
1.1073	0.0318	Tara Oceans
0.2199	0.007	Tara Oceans
0.3955	0.0069	Tara Oceans
1.0477	0.029	Tara Oceans
0.0086	0.0001	Tara Oceans
0.4459	0.0071	Tara Oceans
0.2022	0.0058	Tara Oceans
2.393	0.1388	Tara Oceans
3.0795	0.0448	Tara Oceans
0.0724	0.0013	Tara Oceans
2.3697	0.0591	Tara Oceans
0.2162	0.0091	Tara Oceans
0.6929	0.0144	Tara Oceans
0.527	0.069	Tara Oceans
0.3133	0.0091	Tara Oceans
1.4852	0.1384	Tara Oceans
0.0859	0.0016	Tara Oceans
0.2635	0.0053	Tara Oceans
0.1773	0.0103	Tara Oceans
0.0822	0.0017	Tara Oceans
0.4222	0.008	Tara Oceans
2.1805	0.102	Tara Oceans
1.5677	0.0776	Tara Oceans
0.6975	0.0116	Tara Oceans
0.2492	0.0111	Tara Oceans
0.1666	0.0029	Tara Oceans
5.6761	0.1303	Tara Oceans
0.0215	0.0003	Tara Oceans
1.2889	0.0562	Tara Oceans
0.5984	0.0133	Tara Oceans
0.963	0.032	Tara Oceans
0.4569	0.0141	Tara Oceans
0.1039	0.0027	Tara Oceans
0.1466	0.0078	Tara Oceans
1.6139	0.0952	Tara Oceans
0.1644	0.0104	Tara Oceans
0.8099	0.0154	Tara Oceans
0.0517	0.0008	Tara Oceans
0.0762	0.0013	Tara Oceans
0.1677	0.0078	Tara Oceans
0.7397	0.0266	Tara Oceans
0.2388	0.0057	Tara Oceans
0.5426	0.0102	Tara Oceans
0.1816	0.0064	Tara Oceans
0.0792	0.0012	Tara Oceans
0.0935	0.002	Tara Oceans
0.3974	0.0226	Tara Oceans
0.2895	0.0039	Tara Oceans
0.3602	0.0087	Tara Oceans
2.6796	0.0702	Tara Oceans
1.0574	0.0554	Tara Oceans
1.4595	0.02	Tara Oceans
0.1825	0.0046	Tara Oceans
1.2411	0.0242	Tara Oceans
0.6756	0.0183	Tara Oceans
1.6658	0.108	Tara Oceans
1.5114	0.0228	Tara Oceans
0.2573	0.0117	Tara Oceans
3.3654	0.1783	Tara Oceans
1.3467	0.058	Tara Oceans
0.1334	0.0028	Tara Oceans
0.1379	0.0033	Tara Oceans
0.0741	0.0012	Tara Oceans
0.101	0.0018	Tara Oceans
0.1178	0.0021	Tara Oceans
0.1818	0.0043	Tara Oceans
0.7609	0.0454	Tara Oceans
0.1465	0.0032	Tara Oceans
0.0911	0.0021	Tara Oceans
0.1169	0.0028	Tara Oceans
0.0486	0.0006	Tara Oceans
0.076	0.0009	Tara Oceans
0.7018	0.0244	Tara Oceans
1.2806	0.0462	Tara Oceans
5.1949	0.094	Tara Oceans
0.0888	0.0014	Tara Oceans
0.0919	0.0015	Tara Oceans
1.1607	0.0257	Tara Oceans
0.3257	0.0066	Tara Oceans
0.0816	0.0024	Tara Oceans
0.9449	0.0483	Tara Oceans
0.1082	0.003	Tara Oceans
1.4784	0.1005	Tara Oceans
0.6091	0.0291	Tara Oceans
0.0735	0.0014	Tara Oceans
0.0571	0.0009	Tara Oceans
0.1003	0.0016	Tara Oceans
0.2468	0.0077	Tara Oceans
1.843	0.0266	Tara Oceans
0.1509	0.0045	Tara Oceans
0.0856	0.0021	Tara Oceans
2.2374	0.1225	Tara Oceans
0.5342	0.0264	Tara Oceans
0.6382	0.026	Tara Oceans
0.0126	0.0002	Tara Oceans
0.1774	0.0032	Tara Oceans
0.3214	0.0039	Tara Oceans
0.2139	0.006	Tara Oceans
0.7987	0.0209	Tara Oceans
0.1316	0.0041	Tara Oceans
0.3628	0.0056	Tara Oceans
0.3257	0.0056	Tara Oceans
0.0483	0.001	Tara Oceans
0.7631	0.0396	Tara Oceans
0.1933	0.0039	Tara Oceans
0.1635	0.0028	Tara Oceans
0.0963	0.0017	Tara Oceans
0.4098	0.0126	Tara Oceans
0.7224	0.0607	Tara Oceans
0.344	0.0048	Tara Oceans
0.2801	0.0112	Tara Oceans
0.4478	0.012	Tara Oceans
0.1431	0.0034	Tara Oceans
0.0413	0.0007	Tara Oceans
0.1466	0.0025	Tara Oceans
0.3421	0.0057	Tara Oceans
0.0889	0.0035	Tara Oceans
0.1491	0.005	Tara Oceans
0.0179	0.0005	Tara Oceans
0.1798	0.0039	Tara Oceans
0.1119	0.002	Tara Oceans
0.6524	0.0228	Tara Oceans
0.1219	0.0025	Tara Oceans
0.9366	0.0504	Tara Oceans
0.1219	0.0017	Tara Oceans
0.6261	0.0163	Tara Oceans
0.0178	0.0007	Tara Oceans
0.1336	0.0027	Tara Oceans
0.2369	0.0096	Tara Oceans
0.0932	0.002	Tara Oceans
0.0516	0.0007	Tara Oceans
1.0728	0.0795	Tara Oceans
4.4779	0.1539	Tara Oceans
3.4657	0.1608	Tara Oceans
0.1148	0.002	Tara Oceans
0.7617	0.0267	Tara Oceans
1.4855	0.1069	Tara Oceans
0.7134	0.0198	Tara Oceans
4.3682	0.0602	Tara Oceans
0.0658	0.001	Tara Oceans
0.0681	0.001	Tara Oceans
0.0811	0.0018	Tara Oceans
0.2901	0.0112	Tara Oceans
0.4838	0.0141	Tara Oceans
0.1531	0.0059	Tara Oceans
1.6667	0.1879	Tara Oceans
0.4271	0.0143	Tara Oceans
2.1937	0.0404	Tara Oceans
0.3266	0.0125	Tara Oceans
1.4316	0.02	Tara Oceans
0.133	0.0025	Tara Oceans
0.087	0.0015	Tara Oceans
1.5786	0.0364	Tara Oceans
1.0334	0.0659	Tara Oceans
0.0695	0.001	Tara Oceans
0.4297	0.0158	Tara Oceans
0.8904	0.0202	Tara Oceans
1.2437	0.0439	Tara Oceans
0.2478	0.0066	Tara Oceans
3.8831	0.1931	Tara Oceans
1.6107	0.0229	Tara Oceans
1.6865	0.034	Tara Oceans
2.525	0.1389	Tara Oceans
0.8947	0.0339	Tara Oceans
5.1351	0.1006	Tara Oceans
0.2118	0.0053	Tara Oceans
0.1695	0.0058	Tara Oceans
0.1451	0.0035	Tara Oceans
0.0444	0.001	Tara Oceans
0.0872	0.0021	Tara Oceans
0.8682	0.0794	Tara Oceans
0.1217	0.0024	Tara Oceans
1.4567	0.1145	Tara Oceans
0.1733	0.008	Tara Oceans
0.1318	0.006	Tara Oceans
0.1438	0.0025	Tara Oceans
0.5706	0.0186	Tara Oceans
0.4204	0.012	Tara Oceans
0.0973	0.0029	Tara Oceans
0.1163	0.0029	Tara Oceans
0.2901	0.0053	Tara Oceans
0.4316	0.0136	Tara Oceans
0.2227	0.0043	Tara Oceans
0.1844	0.0037	Tara Oceans
0.2021	0.0049	Tara Oceans
0.0827	0.001	Tara Oceans
0.0973	0.0017	Tara Oceans
0.3833	0.0156	Tara Oceans
0.0179	0.0003	Tara Oceans
0.0693	0.0023	Tara Oceans
4.0841	0.2389	Tara Oceans
0.3749	0.0323	Tara Oceans
0.1391	0.0034	Tara Oceans
0.1701	0.0032	Tara Oceans
0.5105	0.0068	Tara Oceans
0.1114	0.0033	Tara Oceans
0.0968	0.0032	Tara Oceans
0.1579	0.0041	Tara Oceans
0.1882	0.0052	Tara Oceans
0.2866	0.0127	Tara Oceans
2.2494	0.1548	Tara Oceans
0.4655	0.0144	Tara Oceans
0.1323	0.0027	Tara Oceans
1.4606	0.0247	Tara Oceans
0.5616	0.1005	Tara Oceans
0.3693	0.0093	Tara Oceans
0.4364	0.0211	Tara Oceans
0.4926	0.0147	Tara Oceans
1.1424	0.0685	Tara Oceans
0.6043	0.0337	Tara Oceans
0.0785	0.0014	Tara Oceans
0.1065	0.0025	Tara Oceans
0.0508	0.001	Tara Oceans
1.6667	0.0506	Tara Oceans
5.6076	0.2433	Tara Oceans
0.3393	0.0073	Tara Oceans
0.1295	0.0044	Tara Oceans
0.0806	0.0015	Tara Oceans
0.136	0.0028	Tara Oceans
1.4416	0.1001	Tara Oceans
0.1455	0.0027	Tara Oceans
5.4772	0.1247	Tara Oceans
0.0335	0.0007	Tara Oceans
0.1383	0.002	Tara Oceans
2.2059	0.0365	Tara Oceans
0.8778	0.0151	Tara Oceans
0.0422	0.0007	Tara Oceans
0.4788	0.0167	Tara Oceans
0.1374	0.0027	Tara Oceans
0.0336	0.0006	Tara Oceans
0.1614	0.0025	Tara Oceans
0.0182	0.0002	Tara Oceans
0.1659	0.0115	Tara Oceans
1.4489	0.081	Tara Oceans
0.4866	0.0072	Tara Oceans
0.1314	0.0028	Tara Oceans
0.257	0.0081	Tara Oceans
0.1523	0.0021	Tara Oceans
0.65	0.0148	Tara Oceans
0.2455	0.0697	Tara Oceans
1.2343	0.0393	Tara Oceans
0.1237	0.0033	Tara Oceans
0.1024	0.0026	Tara Oceans
0.4311	0.0072	Tara Oceans
0.1734	0.0036	Tara Oceans
0.0386	0.0005	Tara Oceans
0.4209	0.0093	Tara Oceans
0.1189	0.0028	Tara Oceans
0.2403	0.0131	Tara Oceans
0.15	0.0032	Tara Oceans
0.262	0.0055	Tara Oceans
0.3739	0.0055	Tara Oceans
0.6575	0.0213	Tara Oceans
0.0879	0.002	Tara Oceans
0.0599	0.0018	Tara Oceans
0.3749	0.0103	Tara Oceans
0.1655	0.005	Tara Oceans
0.2158	0.0092	Tara Oceans
0.0654	0.001	Tara Oceans
0.4011	0.012	Tara Oceans
0.519	0.0068	Tara Oceans
0.4542	0.0066	Tara Oceans
0.1566	0.0328	Tara Oceans
0.1416	0.0032	Tara Oceans
1.1428	0.0192	Tara Oceans
0.1886	0.0085	Tara Oceans
1.2182	0.0764	Tara Oceans
0.1643	0.0063	Tara Oceans
0.9414	0.0338	Tara Oceans
1.2714	0.0718	Tara Oceans
0.1008	0.0029	Tara Oceans
0.6258	0.0089	Tara Oceans
0.3622	0.0082	Tara Oceans
2.6179	0.1025	Tara Oceans
0.6756	0.0196	Tara Oceans
0.7579	0.0248	Tara Oceans
0	0	Tara Oceans
0.6929	0.0236	Tara Oceans
1.7287	0.2801	Tara Oceans
1.8449	0.1684	Tara Oceans
2.8156	0.1719	Tara Oceans
1.7823	0.2886	Tara Oceans
2.7321	0.3779	Tara Oceans
1.3924	0.0508	Tara Oceans
2.9502	0.3275	Tara Oceans
2.1836	0.0599	Tara Oceans
1.2292	0.1078	Tara Oceans
2.7607	0.8298	Tara Oceans
2.3438	1.2045	Tara Oceans
2.57	1.1301	Tara Oceans
1.8712	0.4608	Tara Oceans
2.0087	0.5549	Tara Oceans
4.3308	1.0073	Tara Oceans
2.7669	0.9034	Tara Oceans
2.8649	0.7346	Tara Oceans
2.4271	0.3979	Tara Oceans
1.8144	0.48	Tara Oceans
2.3801	0.5932	Tara Oceans
2.0139	0.5875	Tara Oceans
2.0421	0.4527	Tara Oceans
2.0906	0.5137	Tara Oceans
2.021	0.6288	Tara Oceans
2.0076	0.4264	Tara Oceans
3.2036	1.0696	Tara Oceans
2.1913	0.4963	Tara Oceans
2.9863	0.4395	Tara Oceans
3.6373	0.7295	Tara Oceans
4.8694	0.9082	Tara Oceans
2.5279	0.9136	Tara Oceans
3.3871	0.8117	Tara Oceans
3.2158	0.7007	Tara Oceans
2.2964	0.6021	Tara Oceans
2.6199	0.5165	Tara Oceans
1.6987	0.4709	Tara Oceans
4.4722	0.7816	Tara Oceans
3.5737	0.6817	Tara Oceans
3.2427	0.4935	Tara Oceans
2.4038	0.251	Tara Oceans
3.1346	0.421	Tara Oceans
3.56	0.7828	Tara Oceans
2.9698	1.0432	Tara Oceans
3.3054	0.6111	Tara Oceans
3.149	0.523	Tara Oceans
4.0111	0.7076	Tara Oceans
3.112	0.8134	Tara Oceans
4.4546	0.6219	Tara Oceans
1.3172	0.0814	Tara Oceans
1.1351	0.082	Tara Oceans
0.6912	0.0345	Tara Oceans
0.5136	0.0252	Tara Oceans
0.0516	0.0011	Tara Oceans
0.0524	0.004	Tara Oceans
0.1049	0.002	Tara Oceans
1.4964	0.2061	Tara Oceans
4.4625	0.2624	Tara Oceans
1.0116	0.0973	Tara Oceans
0.9147	0.0682	Tara Oceans
0.1217	0.0057	Tara Oceans
0.0267	0.0004	Tara Oceans
0.0305	0.0006	Tara Oceans
0.5178	0.032	Tara Oceans
0.3161	0.0134	Tara Oceans
0.4028	0.053	Tara Oceans
2.6571	0.1251	Tara Oceans
1.1255	0.1299	Tara Oceans
0.5996	0.0263	Tara Oceans
0.8811	0.0738	Tara Oceans
0.2102	0.0048	Tara Oceans
0.2459	0.0067	Tara Oceans
0.0956	0.0012	Tara Oceans
0.2441	0.0063	Tara Oceans
1.4101	0.206	Tara Oceans
1.4647	0.1463	Tara Oceans
0.9664	0.0721	Tara Oceans
0.7053	0.0313	Tara Oceans
0.6524	0.0839	Tara Oceans
0.0802	0.0014	Tara Oceans
0.8537	0.2616	Tara Oceans
1.0229	0.0691	Tara Oceans
1.4854	0.255	Tara Oceans
0.5268	0.0194	Tara Oceans
0.6427	0.044	Tara Oceans
0.326	0.0185	Tara Oceans
0.1314	0.006	Tara Oceans
1.3344	0.1118	Tara Oceans
0.8808	0.0449	Tara Oceans
0.0019	0	Tara Oceans
1.0783	0.1236	Tara Oceans
0.5861	0.0307	Tara Oceans
1.5152	0.1031	Tara Oceans
0.9069	0.0388	Tara Oceans
0.3502	0.0157	Tara Oceans
0.7514	0.0122	Tara Oceans
0.1547	0.0035	Tara Oceans
0.1659	0.0094	Tara Oceans
2.9192	0.1285	Tara Oceans
1.4844	0.2206	Tara Oceans
0.8498	0.106	Tara Oceans
1.029	0.1308	Tara Oceans
0.3815	0.3309	Tara Oceans
0.2205	0.8668	Tara Oceans
0.175	0.1494	Tara Oceans
0.1531	0.2009	Tara Oceans
1.176	0.0882	Tara Oceans
1.5181	0.117	Tara Oceans
0.7452	0.0638	Tara Oceans
0.4318	0.0151	Tara Oceans
0.2329	0.0096	Tara Oceans
0.341	0.045	Tara Oceans
0.0244	0.0004	Tara Oceans
0.0425	0.0007	Tara Oceans
0.2896	0.0294	Tara Oceans
0.2359	0.0154	Tara Oceans
0.0491	0.0006	Tara Oceans
1.1056	0.1105	Tara Oceans
0.5213	0.04	Tara Oceans
0.2749	0.0273	Tara Oceans
0.1028	0.0052	Tara Oceans
0.9097	0.0678	Tara Oceans
2.6436	0.1938	Tara Oceans
0.6736	0.0333	Tara Oceans
0.5468	0.0375	Tara Oceans
0.5797	0.0472	Tara Oceans
0.0395	0.0008	Tara Oceans
0.1541	0.0763	Tara Oceans
1.5718	0.2264	Tara Oceans
0.0083	0.0001	Tara Oceans
1.566	0.1255	Tara Oceans
0.3567	0.0493	Tara Oceans
0.073	0.0031	Tara Oceans
1.499	0.0808	Tara Oceans
0.4603	0.0242	Tara Oceans
0.6115	0.0662	Tara Oceans
0.7574	0.0668	Tara Oceans
0.8407	0.1578	Tara Oceans
0.5043	0.0373	Tara Oceans
0.4303	0.1057	Tara Oceans
0.3023	0.0149	Tara Oceans
2.2069	0.2341	Tara Oceans
0.9927	0.1196	Tara Oceans
0.5378	0.1807	Tara Oceans
0.0428	0.0009	Tara Oceans
1.1353	0.0968	Tara Oceans
0.7036	0.037	Tara Oceans
0.2861	0.0106	Tara Oceans
1.3924	0.1279	Tara Oceans
0.7129	0.033	Tara Oceans
1.3311	0.1232	Tara Oceans
0.5653	0.0401	Tara Oceans
1.2924	0.1121	Tara Oceans
0.4602	0.0208	Tara Oceans
3.3479	0.411	Tara Oceans
1.871	0.4249	Tara Oceans
0.5317	0.1543	Tara Oceans
0.1545	0.0025	Tara Oceans
0.0683	0.0021	Tara Oceans
0.1483	0.0031	Tara Oceans
1.1615	0.0334	Tara Oceans
0.0827	0.0013	Tara Oceans
2.5565	0.1871	Tara Oceans
2.1019	0.2758	Tara Oceans
2.6913	0.0478	Tara Oceans
0.0681	0.0012	Tara Oceans
2.0682	0.1006	Tara Oceans
0.9125	0.0392	Tara Oceans
1.0716	0.0378	Tara Oceans
1.5844	0.1246	Tara Oceans
2.9006	0.1307	Tara Oceans
1.0786	0.0889	Tara Oceans
1.5864	0.1133	Tara Oceans
0.9556	0.065	Tara Oceans
0.7719	0.0413	Tara Oceans
0.9323	0.0609	Tara Oceans
1.4701	0.0933	Tara Oceans
1.7844	0.0926	Tara Oceans
4.0637	0.1598	Tara Oceans
2.587	0.7628	Tara Oceans
1.7797	0.0869	Tara Oceans
4.1561	0.6249	Tara Oceans
0.1811	0.0087	Tara Oceans
2.0745	0.182	Tara Oceans
0.308	0.0086	Tara Oceans
0.2097	0.007	Tara Oceans
2.7995	0.2312	Tara Oceans
2.2677	0.1894	Tara Oceans
0.5303	0.0161	Tara Oceans
0.3105	0.0122	Tara Oceans
3.7522	0.1994	Tara Oceans
0.1837	0.0043	Tara Oceans
0.3006	0.0067	Tara Oceans
2.1889	0.3195	Tara Oceans
0.2007	0.0056	Tara Oceans
0.2521	0.0068	Tara Oceans
0.2172	0.0039	Tara Oceans
0.1827	0.0031	Tara Oceans
0.4932	0.0139	Tara Oceans
1.6805	0.1436	Tara Oceans
2.6968	0.0969	Tara Oceans
0.3253	0.0105	Tara Oceans
0.1096	0.003	Tara Oceans
0.1881	0.0044	Tara Oceans
1.8951	0.2007	Tara Oceans
0.1964	0.0034	Tara Oceans
0.0816	0.0016	Tara Oceans
5.3596	0.1719	Tara Oceans
32.7726	0.5332	Tara Oceans
24.4249	0.341	Tara Oceans
24.1445	0.3835	Tara Oceans
1.7294	0.0998	Tara Oceans
1.3664	0.0389	Tara Oceans
0.325	0.0048	Tara Oceans
1.1493	0.0443	Tara Oceans
0.7051	0.0131	Tara Oceans
0.1656	0.0034	Tara Oceans
0.1139	0.0024	Tara Oceans
0.4153	0.0063	Tara Oceans
0.7569	0.0414	Tara Oceans
0.8611	0.0237	Tara Oceans
1.5684	0.085	Tara Oceans
1.1936	0.0811	Tara Oceans
1.525	0.0214	Tara Oceans
0.5252	0.0084	Tara Oceans
0.1091	0.0018	Tara Oceans
4.535	0.2901	Tara Oceans
0.1198	0.0049	Tara Oceans
0.2227	0.0087	Tara Oceans
1.1073	0.3523	Tara Oceans
0.0149	0.0005	Tara Oceans
0.2015	0.3145	Tara Oceans
1.0712	0.0951	Tara Oceans
0.7572	0.0581	Tara Oceans
0.2471	0.5082	Tara Oceans
1.2168	0.1165	Tara Oceans
0.5425	0.0313	Tara Oceans
1.1633	0.3419	Tara Oceans
1.2419	0.1105	Tara Oceans
0.4092	0.6099	Tara Oceans
0.5388	0.5849	Tara Oceans
1.4404	0.1629	Tara Oceans
1.156	0.0517	Tara Oceans
2.3655	0.2882	Tara Oceans
5.1259	0.415	Tara Oceans
0.1504	0.004	Tara Oceans
0.1125	0.0051	Tara Oceans
0.2248	0.0079	Tara Oceans
2.7078	0.4314	Tara Oceans
1.2535	0.1082	Tara Oceans
0.5261	0.008	Tara Oceans
1.5621	0.0892	Tara Oceans
1.6265	0.0766	Tara Oceans
0.2596	0.0103	Tara Oceans
0.2818	0.0174	Tara Oceans
0.1156	0.0022	Tara Oceans
2.06	0.0919	Tara Oceans
1.7387	0.1159	Tara Oceans
0.28	0.0099	Tara Oceans
0.0751	0.0057	Tara Oceans
0.0598	0.0009	Tara Oceans
2.9073	0.1198	Tara Oceans
0.8794	0.0512	Tara Oceans
1.4351	0.0862	Tara Oceans
2.1049	0.2093	Tara Oceans
1.2261	0.0184	Tara Oceans
1.341	0.0198	Tara Oceans
0.7953	0.0118	Tara Oceans
2.2217	0.1622	Tara Oceans
0.2745	0.0051	Tara Oceans
0.5825	0.0072	Tara Oceans
0.1329	0.0036	Tara Oceans
1.5079	0.124	Tara Oceans
1.1792	0.076	Tara Oceans
0.1375	0.004	Tara Oceans
1.3824	0.0754	Tara Oceans
3.2169	0.2382	Tara Oceans
0.2351	0.0096	Tara Oceans
3.818	0.3158	Tara Oceans
0.9433	0.0273	Tara Oceans
1.1768	0.0789	Tara Oceans
0.9339	0.0307	Tara Oceans
2.8296	0.1594	Tara Oceans
0.4376	0.011	Tara Oceans
1.5732	0.2325	Tara Oceans
2.8797	0.1977	Tara Oceans
0.6211	0.0117	Tara Oceans
1.1174	0.0474	Tara Oceans
0.6103	0.0188	Tara Oceans
3.2621	0.2484	Tara Oceans
1.2349	0.049	Tara Oceans
1.0368	0.0301	Tara Oceans
1.0749	0.06	Tara Oceans
2.3651	0.3334	Tara Oceans
4.0914	0.7337	Tara Oceans
1.2492	0.1101	Tara Oceans
1.9061	0.3988	Tara Oceans
1.5216	0.3104	Tara Oceans
3.3066	0.5278	Tara Oceans
3.6466	0.4884	Tara Oceans
1.2961	0.0949	Tara Oceans
2.0481	0.1805	Tara Oceans
2.3928	0.1859	Tara Oceans
1.9426	0.0834	Tara Oceans
1.1858	0.121	Tara Oceans
6.0207	0.9513	Tara Oceans
3.4248	0.733	Tara Oceans
1.6928	0.1849	Tara Oceans
4.9011	0.6475	Tara Oceans
4.1374	0.408	Tara Oceans
2.1461	0.1433	Tara Oceans
2.2928	0.4447	Tara Oceans
3.7668	0.7946	Tara Oceans
1.1186	0.076	Tara Oceans
7.0326	1.079	Tara Oceans
2.3874	0.5338	Tara Oceans
4.1803	1.1722	Tara Oceans
2.9744	0.2035	Tara Oceans
5.2287	1.0841	Tara Oceans
3.7825	0.814	Tara Oceans
3.8342	0.1942	Tara Oceans
2.628	0.2283	Tara Oceans
1.5161	0.3137	Tara Oceans
1.5548	0.1381	Tara Oceans
1.5897	0.1621	Tara Oceans
1.3046	0.1298	Tara Oceans
0.9619	0.0476	Tara Oceans
3.6016	0.8839	Tara Oceans
1.3661	0.0921	Tara Oceans
2.3954	0.4267	Tara Oceans
1.5456	0.1544	Tara Oceans
4.3598	0.6028	Tara Oceans
0.7651	0.057	Tara Oceans
1.3591	0.1415	Tara Oceans
2.232	0.4875	Tara Oceans
2.2867	0.4289	Tara Oceans
2.682	0.3376	Tara Oceans
2.9007	0.7301	Tara Oceans
1.2661	0.1075	Tara Oceans
2.3411	0.2504	Tara Oceans
5.7548	1.0728	Tara Oceans
6.7175	0.5996	Tara Oceans
1.8028	0.2873	Tara Oceans
2.434	0.6285	Tara Oceans
6.9173	0.9874	Tara Oceans
1.3636	0.1175	Tara Oceans
5.4194	0.6268	Tara Oceans
4.9671	0.7226	Tara Oceans
1.286	0.1091	Tara Oceans
1.6044	0.1936	Tara Oceans
1.1935	0.0943	Tara Oceans
2.952	0.3769	Tara Oceans
4.1809	0.8681	Tara Oceans
4.4208	0.6001	Tara Oceans
2.6921	0.1278	Tara Oceans
0.935	0.0599	Tara Oceans
2.7433	0.2298	Tara Oceans
2.5666	0.5383	Tara Oceans
2.4367	0.4639	Tara Oceans
2.3307	0.2427	Tara Oceans
2.7316	0.3072	Tara Oceans
0.8519	0.0461	Tara Oceans
1.3733	0.1341	Tara Oceans
2.2812	0.438	Tara Oceans
1.2961	0.0901	Tara Oceans
3.4592	0.8763	Tara Oceans
1.2916	0.1275	Tara Oceans
1.4689	0.1428	Tara Oceans
4.2626	0.2795	Tara Oceans
1.6947	0.1747	Tara Oceans
2.6843	0.62	Tara Oceans
1.558	0.1178	Tara Oceans
1.3025	0.0857	Tara Oceans
0.7769	0.0408	Tara Oceans
1.3552	0.1335	Tara Oceans
5.0898	0.6406	Tara Oceans
3.3528	0.2378	Tara Oceans
2.7951	0.722	Tara Oceans
2.6022	0.56	Tara Oceans
5.5095	0.7982	Tara Oceans
0.9408	0.0446	Tara Oceans
2.8917	0.4126	Tara Oceans
1.1506	0.0956	Tara Oceans
0.9263	0.0695	Tara Oceans
1.5146	0.1723	Tara Oceans
3.5433	0.2537	Tara Oceans
2.4577	0.2146	Tara Oceans
3.1437	0.8398	Tara Oceans
4.7202	0.9272	Tara Oceans
2.7276	0.0721	Tara Oceans
2.8966	0.137	Tara Oceans
1.7627	0.2029	Tara Oceans
6.9012	1.1603	Tara Oceans
1.6022	0.241	Tara Oceans
1.593	0.1381	Tara Oceans
1.3033	0.0785	Tara Oceans
4.0712	0.436	Tara Oceans
1.3202	0.1036	Tara Oceans
1.911	0.2748	Tara Oceans
3.42	1.1966	Tara Oceans
0.8864	0.0595	Tara Oceans
3.5449	1.0527	Tara Oceans
2.1895	0.4572	Tara Oceans
5.8407	0.732	Tara Oceans
0.6672	0.0312	Tara Oceans
1.1715	0.0991	Tara Oceans
4.4941	1.081	Tara Oceans
3.6781	0.7794	Tara Oceans
2.7964	0.7342	Tara Oceans
0.8513	0.0571	Tara Oceans
1.329	0.1008	Tara Oceans
1.477	0.2412	Tara Oceans
1.7183	0.1157	Tara Oceans
4.0474	0.9106	Tara Oceans
2.9458	0.4006	Tara Oceans
1.6611	0.2087	Tara Oceans
0.7711	0.0576	Tara Oceans
1.5041	0.1558	Tara Oceans
2.0758	0.2326	Tara Oceans
1.4766	0.1156	Tara Oceans
2.6886	0.3356	Tara Oceans
3.3745	0.3141	Tara Oceans
1.618	0.1462	Tara Oceans
5.4871	0.7843	Tara Oceans
4.9124	0.7214	Tara Oceans
1.5769	0.1403	Tara Oceans
3.9686	1.0666	Tara Oceans
3.4663	0.5922	Tara Oceans
4.0603	0.4872	Tara Oceans
2.1457	0.2322	Tara Oceans
2.7776	0.5212	Tara Oceans
2.3072	0.5233	Tara Oceans
1.1429	0.1009	Tara Oceans
1.9437	0.2479	Tara Oceans
0.8505	0.0597	Tara Oceans
3.8489	0.5613	Tara Oceans
2.0429	0.4576	Tara Oceans
1.7336	0.2169	Tara Oceans
2.6944	0.2545	Tara Oceans
2.4334	0.9438	Tara Oceans
1.6517	0.2072	Tara Oceans
4.701	0.7492	Tara Oceans
2.2758	0.3664	Tara Oceans
3.6862	0.5356	Tara Oceans
3.6249	1.0434	Tara Oceans
1.0607	0.101	Tara Oceans
4.5389	0.6358	Tara Oceans
1.2735	0.1053	Tara Oceans
1.0663	0.1044	Tara Oceans
2.7014	0.5435	Tara Oceans
4.7232	0.5977	Tara Oceans
2.152	0.388	Tara Oceans
1.1773	0.0929	Tara Oceans
0.9971	0.1166	Tara Oceans
1.1811	0.0848	Tara Oceans
7.2583	0.8591	Tara Oceans
1.5037	0.1531	Tara Oceans
2.6821	0.1669	Tara Oceans
0.7985	0.0645	Tara Oceans
8.4244	1.3222	Tara Oceans
2.7954	0.272	Tara Oceans
2.3898	0.3438	Tara Oceans
1.1556	0.0885	Tara Oceans
1.6129	0.2052	Tara Oceans
4.3735	0.6333	Tara Oceans
3.4864	0.3528	Tara Oceans
4.1282	0.2098	Tara Oceans
2.6013	0.6914	Tara Oceans
1.7727	0.2164	Tara Oceans
2.6988	0.1991	Tara Oceans
3.5768	0.7032	Tara Oceans
5.1218	1.0917	Tara Oceans
3.0644	0.7192	Tara Oceans
1.1873	0.0662	Tara Oceans
0.7855	0.0527	Tara Oceans
1.6335	0.3082	Tara Oceans
1.5897	0.1341	Tara Oceans
2.6847	0.0891	Tara Oceans
0.2079	0.0036	Tara Oceans
0	0	Tara Oceans
0.0236	0.0009	Tara Oceans
0.1455	0.0071	Tara Oceans
0.1277	0.0038	Tara Oceans
0.0201	0.0003	Tara Oceans
0.9187	0.0431	Tara Oceans
0.1248	0.0026	Tara Oceans
0.1869	0.068	Tara Oceans
0.0533	0.1048	Tara Oceans
0.1904	0.0126	Tara Oceans
0.0017	0	Tara Oceans
0.0077	0.0002	Tara Oceans
0.5	0.0512	Tara Oceans
0.0121	0.0021	Tara Oceans
0.3221	0.0251	Tara Oceans
0.0176	0.0004	Tara Oceans
0.0824	0.005	Tara Oceans
0.1318	0.0026	Tara Oceans
0.1207	0.0037	Tara Oceans
0.0472	0.0012	Tara Oceans
0	0	Tara Oceans
0	0	Tara Oceans
0.0913	0.0016	Tara Oceans
0.5293	0.0231	Tara Oceans
0.1561	0.0037	Tara Oceans
0.5079	0.024	Tara Oceans
0.8546	0.0422	Tara Oceans
2.4499	0.1495	Tara Oceans
3.6917	0.1837	Tara Oceans
1.4278	0.115	Tara Oceans
1.0727	0.044	Tara Oceans
0.1655	0.005	Tara Oceans
0.8415	0.0373	Tara Oceans
0.051	0.0021	Tara Oceans
0.126	0.0027	Tara Oceans
0.2608	0.0066	Tara Oceans
2.8338	0.1726	Tara Oceans
0.1659	0.0029	Tara Oceans
1.0084	0.0596	Tara Oceans
0.0888	0.0033	Tara Oceans
0.3912	0.009	Tara Oceans
0.983	0.0299	Tara Oceans
0.4671	0.0182	Tara Oceans
1.7376	0.0393	Tara Oceans
0.6583	0.0244	Tara Oceans
0.0084	0.0001	Tara Oceans
1.0101	0.0185	Tara Oceans
2.3191	0.1171	Tara Oceans
0.0588	0.001	Tara Oceans
0.6759	0.0164	Tara Oceans
0.1788	0.0031	Tara Oceans
0.3059	0.0071	Tara Oceans
0.323	0.114	Tara Oceans
0.0549	0.0007	Tara Oceans
1.8706	0.0706	Tara Oceans
1.701	0.1191	Tara Oceans
1.0237	0.1314	Tara Oceans
0.0774	0.0033	Tara Oceans
0.7929	0.0242	Tara Oceans
0.7571	0.0232	Tara Oceans
0.8647	0.0313	Tara Oceans
0.6123	0.0216	Tara Oceans
3.0031	0.1571	Tara Oceans
0.1404	0.0043	Tara Oceans
1.0121	0.0525	Tara Oceans
0.1636	0.0086	Tara Oceans
1.7313	0.1271	Tara Oceans
0.1221	0.0109	Tara Oceans
1.2047	0.0861	Tara Oceans
0.4918	0.0207	Tara Oceans
0.0466	0.0014	Tara Oceans
0.0683	0.001	Tara Oceans
0.6591	0.0527	Tara Oceans
0.603	0.0229	Tara Oceans
2.2529	0.1004	Tara Oceans
1.0297	0.0946	Tara Oceans
0.093	0.0018	Tara Oceans
0.3869	0.0173	Tara Oceans
1.4469	0.1194	Tara Oceans
0.1174	0.0038	Tara Oceans
3.5021	0.1441	Tara Oceans
0.0391	0.0007	Tara Oceans
0.0511	0.0025	Tara Oceans
1.4327	0.0724	Tara Oceans
0.1922	0.0158	Tara Oceans
2.039	0.0557	Tara Oceans
0.6905	0.0213	Tara Oceans
0.9991	0.0381	Tara Oceans
0.0201	0.0006	Tara Oceans
2.8032	0.1263	Tara Oceans
0.1194	0.0023	Tara Oceans
0.0942	0.0018	Tara Oceans
0.3677	0.0067	Tara Oceans
0.518	0.0223	Tara Oceans
0.4269	0.0142	Tara Oceans
0.7554	0.0292	Tara Oceans
0.3469	0.0119	Tara Oceans
0.4753	0.0169	Tara Oceans
1.354	0.0748	Tara Oceans
1.6388	0.0647	Tara Oceans
1.1335	0.0477	Tara Oceans
0.6163	0.0216	Tara Oceans
1.7853	0.0262	Tara Oceans
0.8339	0.0259	Tara Oceans
0.9961	0.0519	Tara Oceans
0.6746	0.0097	Tara Oceans
0.8796	0.0317	Tara Oceans
0.9102	0.0519	Tara Oceans
1.7002	0.023	Tara Oceans
1.3045	0.0175	Tara Oceans
0.5501	0.0226	Tara Oceans
0.9786	0.1104	Tara Oceans
0.167	0.0028	Tara Oceans
2.1013	0.1177	Tara Oceans
2.2299	0.2841	Tara Oceans
1.2584	0.0741	Tara Oceans
1.1055	0.0291	Tara Oceans
1.3476	0.0616	Tara Oceans
1.588	0.075	Tara Oceans
1.0128	0.0287	Tara Oceans
1.4964	0.1324	Tara Oceans
1.3825	0.1138	Tara Oceans
2.2194	0.2263	Tara Oceans
2.0974	0.1944	Tara Oceans
1.131	0.0747	Tara Oceans
1.7473	0.1122	Tara Oceans
1.0598	0.0681	Tara Oceans
0.8807	0.0738	Tara Oceans
1.1807	0.1186	Tara Oceans
2.3403	0.1045	Tara Oceans
1.458	0.1562	Tara Oceans
1.5873	0.0796	Tara Oceans
1.449	0.0802	Tara Oceans
1.3197	0.0862	Tara Oceans
2.0763	0.1741	Tara Oceans
2.2443	0.0807	Tara Oceans
1.6886	0.085	Tara Oceans
1.4086	0.1081	Tara Oceans
1.7474	0.185	Tara Oceans
0.7809	0.0273	Tara Oceans
3.1211	0.1596	Tara Oceans
0.6652	0.0516	Tara Oceans
0.5138	0.0377	Tara Oceans
1.4296	0.0862	Tara Oceans
1.1054	0.0936	Tara Oceans
1.5985	0.1796	Tara Oceans
1.1852	0.0437	Tara Oceans
0.6151	0.0291	Tara Oceans
1.6438	0.1009	Tara Oceans
2.6166	0.2968	Tara Oceans
3.8479	0.0985	Tara Oceans
2.9233	0.2589	Tara Oceans
1.8644	0.1773	Tara Oceans
2.4439	0.21	Tara Oceans
1.9467	0.2038	Tara Oceans
2.7689	0.0894	Tara Oceans
2.5301	0.1557	Tara Oceans
2.0339	0.1551	Tara Oceans
1.6269	0.1765	Tara Oceans
1.885	0.1238	Tara Oceans
3.4735	0.1231	Tara Oceans
1.5499	0.1008	Tara Oceans
3.0954	0.1353	Tara Oceans
1.5543	0.1087	Tara Oceans
2.3793	0.0793	Tara Oceans
2.434	0.1529	Tara Oceans
2.4727	0.2189	Tara Oceans
1.1676	0.0984	Tara Oceans
0.6556	0.0222	Tara Oceans
2.8908	0.2274	Tara Oceans
2.3745	0.1618	Tara Oceans
1.5944	0.0926	Tara Oceans
3.358	0.1883	Tara Oceans
5.0063	0.6381	Tara Oceans
0.9716	0.0673	Tara Oceans
1.982	0.1583	Tara Oceans
2.5378	0.4056	Tara Oceans
2.0346	0.3057	Tara Oceans
1.2733	0.059	Tara Oceans
1.4623	0.1204	Tara Oceans
1.9505	0.3396	Tara Oceans
1.0457	0.0641	Tara Oceans
1.6336	0.1213	Tara Oceans
0.3462	0.011	Tara Oceans
1.1898	0.0529	Tara Oceans
4.7965	0.3308	Tara Oceans
3.2503	0.212	Tara Oceans
1.5913	0.1198	Tara Oceans
3.7907	0.1988	Tara Oceans
2.2716	0.2969	Tara Oceans
1.0002	0.0441	Tara Oceans
1.3442	0.0835	Tara Oceans
3.6101	0.5657	Tara Oceans
2.924	0.1194	Tara Oceans
1.0477	0.0852	Tara Oceans
1.7132	0.135	Tara Oceans
0.9901	0.0664	Tara Oceans
1.0633	0.0996	Tara Oceans
1.1603	0.083	Tara Oceans
2.8572	0.1467	Tara Oceans
1.119	0.0429	Tara Oceans
2.4387	0.1778	Tara Oceans
1.7969	0.1656	Tara Oceans
0.6386	0.0304	Tara Oceans
1.5394	0.0722	Tara Oceans
0.9709	0.0355	Tara Oceans
3.3408	0.1961	Tara Oceans
0.4169	0.0134	Tara Oceans
2.2799	0.1576	Tara Oceans
1.3837	0.1016	Tara Oceans
0.9248	0.0515	Tara Oceans
1.8585	0.1317	Tara Oceans
1.6644	0.1261	Tara Oceans
1.5524	0.1414	Tara Oceans
0.6043	0.0227	Tara Oceans
0.7511	0.0406	Tara Oceans
1.0187	0.0454	Tara Oceans
1.3223	0.1787	Tara Oceans
0.8411	0.058	Tara Oceans
1.3149	0.0682	Tara Oceans
1.2889	0.0998	Tara Oceans
1.2483	0.0777	Tara Oceans
2.1523	0.1649	Tara Oceans
1.4145	0.1569	Tara Oceans
0.6548	0.0319	Tara Oceans
1.4098	0.1078	Tara Oceans
1.5387	0.1179	Tara Oceans
3.8063	0.2288	Tara Oceans
3.8602	0.4381	Tara Oceans
4.4054	0.2016	Tara Oceans
1.0716	0.0742	Tara Oceans
2.7004	0.2624	Tara Oceans
2.084	0.267	Tara Oceans
3.2431	0.1934	Tara Oceans
1.6529	0.1234	Tara Oceans
1.1592	0.0463	Tara Oceans
1.8463	0.0994	Tara Oceans
1.7457	0.1219	Tara Oceans
1.9772	0.1454	Tara Oceans
1.0726	0.0517	Tara Oceans
3.5527	0.3317	Tara Oceans
0.9112	0.0495	Tara Oceans
1.1282	0.0689	Tara Oceans
1.5091	0.2421	Tara Oceans
2.8255	0.2643	Tara Oceans
2.4155	0.219	Tara Oceans
0.9829	0.0317	Tara Oceans
2.1941	0.1852	Tara Oceans
2.2079	0.2152	Tara Oceans
2.5205	0.2165	Tara Oceans
1.4946	0.064	Tara Oceans
0.9845	0.0593	Tara Oceans
1.7704	0.1242	Tara Oceans
1.6623	0.0897	Tara Oceans
0.8542	0.0482	Tara Oceans
3.5608	0.269	Tara Oceans
2.1483	0.1944	Tara Oceans
2.3071	0.2389	Tara Oceans
1.7814	0.1524	Tara Oceans
5.5135	0.442	Tara Oceans
0.9727	0.0408	Tara Oceans
0.1366	0.0022	Tara Oceans
0.1752	0.0036	Tara Oceans
0.0065	0.0001	Tara Oceans
0.7501	0.0496	Tara Oceans
0.1381	0.0026	Tara Oceans
0.1381	0.0061	Tara Oceans
0.1499	0.0038	Tara Oceans
0.118	0.0016	Tara Oceans
0.3817	0.0146	Tara Oceans
0.3666	0.0047	tropical North Atlantic
0.228	0.0047	tropical North Atlantic
55.6053	1.019	tropical North Atlantic
3.3611	0.0456	tropical North Atlantic
8.8591	0.1222	tropical North Atlantic
1.6309	0.0247	tropical North Atlantic
7.6649	0.1003	tropical North Atlantic
3.1634	0.0383	tropical North Atlantic
6.4046	0.0886	tropical North Atlantic
4.3409	0.052	tropical North Atlantic
3.8779	0.0494	tropical North Atlantic
1.2233	0.018	tropical North Atlantic
0.879	0.0396	tropical North Atlantic
0.3302	0.0057	tropical North Atlantic
0.155	0.0036	tropical North Atlantic
1.1417	0.0593	tropical North Atlantic
0.1684	0.0063	tropical North Atlantic
0.2755	0.0036	tropical North Atlantic
0.6392	0.0281	tropical North Atlantic
0.7363	0.0123	tropical North Atlantic
1.1735	0.0145	tropical North Atlantic
0.7073	0.0333	tropical North Atlantic
0.6767	0.0131	tropical North Atlantic
0.7489	0.01	tropical North Atlantic
28.5972	0.5939	tropical North Atlantic
9.1801	0.132	tropical North Atlantic
1.3855	0.0984	tropical North Atlantic
32.582	0.5117	tropical North Atlantic
4.9665	0.0885	tropical North Atlantic
1.3842	0.0974	tropical North Atlantic
11.3205	0.1442	tropical North Atlantic
9.8273	0.1434	tropical North Atlantic
1.6511	0.1037	tropical North Atlantic
27.7064	0.41	tropical North Atlantic
8.2715	0.1239	tropical North Atlantic
1.3917	0.0879	tropical North Atlantic
2.5074	0.3158	South Pacific Gyre
2.5285	0.2704	South Pacific Gyre
3.0954	0.3603	South Pacific Gyre
3.2035	0.3969	South Pacific Gyre
2.8771	0.3395	South Pacific Gyre
3.8283	0.3829	South Pacific Gyre
2.9259	0.3113	South Pacific Gyre
2.4941	0.325	South Pacific Gyre
1.1341	0.024	South Pacific Gyre
0.7777	0.0162	South Pacific Gyre
0.8486	0.0162	South Pacific Gyre
0.8142	0.0182	South Pacific Gyre
1.0792	0.0198	South Pacific Gyre
0.557	0.0129	South Pacific Gyre
4.3486	0.0754	South Pacific Gyre
0.9805	0.0144	South Pacific Gyre
0.4477	0.0101	South Pacific Gyre
2.9211	0.0563	South Pacific Gyre
2.0415	0.031	South Pacific Gyre
1.191	0.0215	South Pacific Gyre
1.3938	0.0286	South Pacific Gyre
1.2498	0.019	South Pacific Gyre
0.7126	0.0107	South Pacific Gyre
