# Supplementary material for: Rhizobia–diatom symbiosis fixes missing nitrogen in the ocean
Source: Nature. 2024 May 9;630(8018):899–904. doi: 10.1038/s41586-024-07495-w (PMC11208148; doi:10.1038/s41586-024-07495-w)
Supplement: Supplementary file 13 — Source Data Extended Data Fig. 8 [file 41586_2024_7495_MOESM13_ESM.xlsx]

## Sheet: panel b)
Panel b)	Ca. Tectiglobus diatomicola	Ca. Tectiglobus profundi	GCA_002689605	GCA_905480435
	(gene count)	(gene count)	(gene count)	(gene count)
RNA processing and modification	0	1	0	1
Cytoskeleton	2	2	6	6
Cell motility	8	10	19	22
Extracellular structures	6	14	17	24
Intracellular trafficking, secretion, and vesicular transport	21	30	34	39
Cell cycle control, cell division, chromosome partitioning	30	32	41	54
Defense mechanisms	15	18	84	85
Mobilome: prophages, transposons	0	0	66	151
Nucleotide transport and metabolism	36	48	97	81
Secondary metabolites biosynthesis, transport and catabolism	16	11	191	208
Transcription	33	43	190	175
Signal transduction mechanisms	51	60	185	159
Replication, recombination and repair	78	82	137	160
Inorganic ion transport and metabolism	52	56	195	206
Carbohydrate transport and metabolism	35	38	222	221
Cell wall/membrane/envelope biogenesis	79	91	240	256
Posttranslational modification, protein turnover, chaperones	108	107	228	232
Translation, ribosomal structure and biogenesis	165	178	265	246
Energy production and conversion	103	107	330	334
Lipid transport and metabolism	50	50	417	380
Coenzyme transport and metabolism	115	110	379	371
Amino acid transport and metabolism	110	122	465	471
